# Supplementary material for: Deep Sequencing Reveals Predominant Expression of miR-21 Amongst the Small Non-Coding RNAs in Retinal Microvascular Endothelial Cells
Source: J Cell Biochem. 2012 Feb 1;113(6):2098–111. doi: 10.1002/jcb.24084 (PMC3708110; doi:10.1002/jcb.24084)
Supplement: Supplementary file 1 [file jcb0113-2098-SD1.xlsx]

## Sheet: Sheet1
Primer name	Sequence (5'-3')
novel_1	AGAGGTAAAAAATTGATTTGAC
novel_2	TATGTTGGACAACGTGGATAGC
novel_3	CCGGATGATGGACACTGAGG
SNORD78	TAGCATGTTGACAAGTCTAACT
SNORD60	TGTGATGAATTGCTTTAATTTC
SNORD44	GTTGATGAATGCCAACGGCTC
miR-21 (miR-21-22nt)	TAGCTTATCAGACTGATGTTGA
miR-126a	TCGTACCGTGAGTAATAATGC
miR-30a	TGTAAACATCCTCGACTGGAAGCT
miR-103	AGCAGCATTGTACAGGGCTATGA
miR-26a	TTCAAGTAATCCAGGATAGGCT
miR-320	AAAAGCTGGGTTGAGAGGGCGA
5S Forward	GCCCGCTCTCGTCTGATCT
5S Reverse	AGCCTACAGCACCCGGTATT
Reverse Race	GCGAGCCACAATTAATACGAC
Poly T adaptor	GCGAGCACAGAATTAATACGACTCACTATAGGTTTTTTTTTTTTVN
Sprouty1 -F	TCTTATTTTAGAGACGCCAGGG
Sprouty1-R	GGGAGTCGAGTCCTTCACAA
GAPDH-F	GGCGTGAACCACGAGAAGTATAA
GAPDH-R	CCCTCCACGATGCCAAAGT
miR-21-23nt	TAGCTTATCAGACTGATGTTGAC
miR-21-24nt	TAGCTTATCAGACTGATGTTGACT
