# Supplementary material for: Deep Sequencing Reveals Predominant Expression of miR-21 Amongst the Small Non-Coding RNAs in Retinal Microvascular Endothelial Cells
Source: J Cell Biochem. 2012 Feb 1;113(6):2098–111. doi: 10.1002/jcb.24084 (PMC3708110; doi:10.1002/jcb.24084)
Supplement: Supplementary file 2 [file jcb0113-2098-SD2.xlsx]

## Sheet: Sheet1
Read sequence	Number of reads	Length
TAGCTTATCAGACTGATGTTGAC	1845626	23
TGAGGTAGTAGATTGTATAGTT	947130	22
TCGTACCGTGAGTAATAATGCG	556484	22
TGAGGTAGTAGGTTGTATAGTT	322712	22
TAGCTTATCAGACTGATGTTGA	321877	22
ACTGGACTTGGAGTCAGAAGGC	302311	22
TGGCTCAGTTCAGCAGGAACAGT	258922	23
CGTACCGTGAGTAATAATGCG	223003	21
TGGCTCAGTTCAGCAGGAACAG	193680	22
TAGCTTATCAGACTGATGTTGACA	176327	24
TCGTACCGTGAGTAATAATGC	156807	21
GACTCTTAGCGGTGGATCACTC	155595	22
TAGCTTATCAGACTGATGTTGACT	139349	24
AGCAGCATTGTACAGGGCTATGA	133460	23
TAGCATGTTGACAAGTCTAACTCTGAAG	101304	28
TGAGGTAGTAGATTGTATAGT	90448	21
TTCACAGTGGCTAAGTTCTGC	87313	21
TGTAAACATCCTCGACTGGAAGC	87090	23
TTCACAGTGGCTAAGTTCCGC	86596	21
CATTATTACTTTTGGTACGCG	61637	21
TAGCTTATCAGACTGATGTTGACC	58820	24
TGAGGTAGTAGTTTGTACAGTT	58189	22
GTACGACTCTTAGCGGTGGATCACTC	54725	26
TGTAAACATCCCCGACTGGAAGC	50839	23
CGTACCGTGAGTAATAATGC	47209	20
TGAGGTAGTAGGTTGTATAGT	47098	21
TAAAGTGCTTATAGTGCAGGTAG	46886	23
CTAGACTGAAGCTCCTTGAGG	46846	21
GGCCTGTGATGAATTGCTTTAATTTCTGAC	46845	30
CAAAGTGCTTACAGTGCAGGTAG	43602	23
CGACTCTTAGCGGTGGATCACTC	43544	23
TAGCTTATCAGACTGATGTTG	43466	21
TGGCTCAGTTCAGCAGGAAC	41667	20
GCATTGGTGGTTCAGTGGTAGAATTCTCGC	36604	30
TGTTTGCAGAGGAAACTGAGA	36460	21
GCATTGGTGGTTCAGTGGTAGAATTCTCGCC	36144	31
ACTGGACTTGGAGTCAGAAGGCA	34642	23
TGAGGTAGTAGATTGTATAGTTA	32963	23
TCAGTGCATCACAGAACTTTGT	32514	22
TGGCTCAGTTCAGCAGGAACAGA	29494	23
CAAAGTGCTGTTCGTGCAGGTAG	25426	23
TGTAAACATCCTCGACTGGAAGCT	23304	24
ACCACAGGGTAGAACCACGGAC	23117	22
ACTAGACCTAGCCCAAAGATA	22983	21
TTCAAGTAATCCAGGATAGGCT	22635	22
TGAGGTAGTAGATTGTATAGTTT	22253	23
GTTCGATGATGATTTTT	21653	17
GCATTGGTGGTTCAGTGGTAGAATTCTCGCCTGC	21632	34
CAACGGAATCCCAAAAGCAGCTG	21573	23
TGAGGTAGTAGGTTGTGTGGTT	20351	22
TGGACGGAGAACTGATAAGGGT	20340	22
TCAGTGCATGACAGAACTTGG	20049	21
TGGCTCAGTTCAGCAGGAACA	18937	21
ATCACATTGCCAGGGATTTCCA	18723	22
ACTAGACCTAGCCCAAAGATACC	18632	23
TGGTTAGGATTCGGCGC	16107	17
CATTATTACTTTTGGTACGC	15230	20
TGAGGTAGTAGGTTGTATAGTTA	14783	23
CAAAGAATTCTCCTTTTGGGCTT	14542	23
CTGGACTTGGAGTCAGAAGGC	14354	21
TGTAAACATCCTTGACTGGAAGC	14197	23
ATCACATTGCCAGGGATTTCC	13485	21
TAGCTTATCAGACTGATGTTGACG	13252	24
TGAGGTAGGAGGTTGTATAGTT	13063	22
AACTGTTTGCAGAGGAAACTGAGA	12998	24
TCGGTAGAGCATGAGAC	12910	17
TCGAGGAGCTCACAGTCTAGT	11923	21
AGCAGCATTGTACAGGGCTATG	11772	22
GAGGCGGGGGTCGCTCTCTTT	11761	21
TACAGTACTGTGATAACTGAAG	11734	22
TGAGGTAGTAGGTTGTATAGTTT	11618	23
CTAGACTGAAGCTCCTTGAGGT	11605	22
TGAGGTAGTAGGTTGTATGGTT	11551	22
GAGTTCTACAGTCCGA	11390	16
ACTGGACTTGGAGTCAGAAGG	11292	21
GGGAGCATCTCTCGGTCTATGCTGT	11181	25
TCAGTGCATCACAGAACTTTGTT	10840	23
ATCACATTGCCAGGGATTTCCAA	10584	23
TGAGGTAGTAGTTTGTGCTGTTA	10247	23
TGAGGTAGTAGTTTGTGCTGT	10153	21
TAAAGTGCTTATAGTGCAGGTAGA	10152	24
ACTGGACTTGGAGTCAGAAGGCAT	10124	24
TACCACAGGGTAGAACCACGGA	10063	22
TAGCACCATCTGAAATCGGTT	10020	21
TTCACAGTGGCTAAGTTCTG	9923	20
TGAGAACTGAATTCCATAGGTT	9855	22
CTCGTACCGTGAGTAATAATGC	9849	22
CTCGTACCGTGAGTAATAATGCG	9715	23
AAGGAGCTCACAGTCTATTGAG	9472	22
TGGTTAGGATTCGGCG	9458	16
TACCACAGGGTAGAACCACGGAC	9435	23
TGAGGGGCAGAGAGCGAGACTTT	9361	23
AGTCGGTAGAGCATCAGA	9349	18
CAAAGTGCTTACAGTGCAGGTAGA	8975	24
GCATTGGTGGTTCAGTGGTAGAATTCTCGCCT	8818	32
TCAGTGCACTACAGAACTTTGT	8788	22
TGAGATGAAGCACTGTAGCTCT	8706	22
TCGGTAGAGCATCAGA	8693	16
TTCACAGTGGCTAAGTTCCG	8671	20
GTCGGTAGAGCATGAGAC	8647	18
GAGGCGGGGGTCGCTCTCTTTT	8565	22
CTAGACTGAAGCTCCTTGAGGA	8543	22
TCCCTGAGACCCTAACTTGTGA	8446	22
CGCGACCTCAGATCAGACGT	8137	20
TGAGGTAGTAGATTGTATAG	8058	20
TGTAAACATCCCCGACTGGAAGCT	8035	24
ACTAGACCTAGCCCAAAGATAC	8021	22
AACATTCAACGCTGTCGGTGAGT	7993	23
CGTACCGTGAGTAATAATGCGT	7973	22
TAGCAGCACATAATGGTTTGTGGA	7777	24
AGATGTACCGTGCGATTCAGACTGT	7727	25
TGAGGTAGTAGTTTGTGCTGTT	7723	22
TTCAAGTAATTCAGGATAGGTT	7662	22
GCATTGTGGTTCAGTGGTAGAATTCTCGC	7610	29
ACTAGACCTAGCCCAAAGATACCC	7604	24
GCATGGGTGGTTCAGTGGTAGAATTCTCGCCTGC	7472	34
ACCACAGGGTAGAACCACGGA	7471	21
TTAGCATGTTGACAAGTCTAACTCTGAAG	7356	29
TGAGGTAGTAGGTTGTGTGGT	7341	21
TACCTGGTTGATCCTGCCA	7276	19
AGACTGTATTAGCACA	7148	16
CGCGACCTCAGATCAGACG	7136	19
TCGGTAGAGCATGAGA	6935	16
GTCGGTAGAGCATCAGA	6927	17
TAAAGTGCTGACAGTGCAGATA	6869	22
ATCACATTGCCAGGGATTACCACT	6707	24
TCGAGGAGCTCACAGTCTAGTA	6680	22
TATTGCACTTGTCCCGGCCTGT	6652	22
TAGCAGCACGTAAATATTGGCG	6601	22
ACTAGACCTAGCCCAAAGATACCCT	6504	25
AGCTTATCAGACTGATGTTGAC	6478	22
TCGTACCGTGAGTAATAATGCGA	6365	23
TTCACAGTGGCTAAGTTCTGCA	6357	22
ATCACATTGCCAGGGATTTCCAAT	6343	24
CGCGACCTCAGATCAGACGTG	6275	21
TGAGGTAGTAGGTTGTGTGGTTT	6260	23
GCATGTGGTTCAGTGGTAGAATTCTCGC	6244	28
GCATTGTGGTTCAGTGGTAGAATTCTCGCC	6197	30
TAGCATGTTGACAAGTCTAACTCTGAAGA	6196	29
ACTGGACTTGGAGTCAGAAGGCT	6181	23
AACTGTTTGCAGAGGAAACTGAG	6140	23
GGGGGTGTAGCTCAGTGGTAGAGCGTGC	6140	28
CAAAGAATTCTCCTTTTGGGCT	6052	22
CAGAACTGGCGCTGCG	5980	16
CACCCGTAGAACCGACCTTGCG	5955	22
ACCTGGCATACAATGTAGATTTCTGT	5791	26
TGAGAACTGAATTCCATAGGT	5743	21
TGGAAGACTAGTGATTTTGTTGTT	5724	24
AGTCGGTAGAGCATGAGAC	5718	19
TAGCACCATCTGAAATCGGTTA	5713	22
TGAGATGAAGCACTGTAGCT	5711	20
AGAGGTAGTAGGTTGCATAGTT	5671	22
GCGTCCCCCGGGGCGCG	5594	17
TGGCTCAGTTCAGCAGGAACAGTT	5592	24
TAGCAGCACGTAAATATTGGTG	5498	22
AGAAATGATGAACTTACTGACGG	5494	23
GTTCTACAGTCCGACGATC	5469	19
TGAGATGAAGCACTGTAGCTCG	5288	22
CATTATTACTTTTGGTACGCGC	5272	22
ATCACATTGCCAGGGATTACC	5220	21
CAGTCGGTAGAGCATC	5115	16
TGGAGAGAAAGGCAGTTCCTGA	5069	22
GCATTGTGGTTCAGTGGTAGAATTCTCGCCTGC	5012	33
AGAGGTAAAAAATTGATTTGACT	4825	23
TGAGGTAGGAGGTTGTATAGT	4814	21
TCGTACCGTGAGTAATAATG	4809	20
TGTTTGCAGAGGAAACTGAG	4787	20
ATCTAGAGGACTGACTGAAATT	4783	22
TGAGGGGCAGAGAGCGAGACTTTT	4756	24
AAGGAGCTCACAGTCTATTGA	4713	21
CAGTCGGTAGAGCATCAGA	4711	19
CGCGACCTCAGATCAGACGTGG	4692	22
TGTAAACATCCTTGACTGGAAGCT	4658	24
GGCTTTGGTCTAGGGGTATGATTCTCGC	4572	28
TCCCTGGTGGTCTAGTGGTTAGGATTCGGCGC	4545	32
ATCAGTGATGAAAGTAGCCAAATCTGAGC	4496	29
TGAGGTAGTAGGTTGTGTGGTTA	4493	23
TGGCTCAGTTCAGCAGGAACAGTA	4453	24
ATCACATTGCCAGGGATTACCAC	4450	23
ACTGGACTTGGAGTCAGAAGGCAA	4372	24
TATGTTGGACAACGTGGATAGC	4262	22
GGTAGTAGGTTGTATAGTT	4249	19
AACTGTTTGCAGAGGAAACTGA	4241	22
TTCAAGTAATCCAGGATAGG	4235	20
GCCTGTGATGAATTGCTTTAATTTCTGAC	4154	29
TGAGGTAGTAGTTTGTGCTGTTT	4145	23
ATCTGTGATGACTTACATGGA	4030	21
TGAGGTAGTAGTTTGTACAGT	3962	21
CTAGCACCATCTGAAATCGGTT	3915	22
GCTCCGGGACGGCTGGGA	3892	18
TACGACTCTTAGCGGTGGATCACTC	3890	25
TTCACAGTGGCTAAGTTCCGCT	3883	22
AGAAATGATGAACTTACTGACG	3832	22
TGAGGTAGTAGGTTGTATAG	3816	20
GCATGGGTGGTTCAGTGGTAGAATTCTCGCCT	3776	32
TTAATGCTAATCGTGATAGGGGT	3734	23
TCCGGCTCGAAGGACCA	3723	17
CAGTGCAATGATGAAAGGGCAT	3701	22
GCGGGTGATGCGAACTGGAGTCTGAGT	3651	27
TCGCTGTGATGAATGATTTTTAAAC	3602	25
GTCGGTAGAGCATGAGA	3585	17
CACCCGTAGAACCGACCTTGC	3565	21
CTTTCAGTCGGATGTTTGCAGC	3555	22
TGGCTCAGTTCAGCAGGAACAC	3552	22
TGAGGTAGTAGTTTGTACAGTTT	3540	23
CGCGACCTCAGATCAGACGTGGC	3481	23
CGCGACCTCAGATCAGA	3469	17
CATTGCACTTGTCTCGGTCTGA	3410	22
ACGACTCTTAGCGGTGGATCACTC	3409	24
TTATAAAGCAATGAGACTGATT	3406	22
CATTATTACTTTTGGTACGCGT	3403	22
TTAATGCTAATCGTGATAGGGG	3371	22
TTCAAGTAATCCAGGATAGGC	3362	21
GACTCTTAGCGGTGGA	3331	16
TTAATGCTAATCGTGATAGGGGTT	3294	24
CAGTGGTTTTACCCTATGGTAG	3289	22
CACTAGATTGAGAGCTCCTGGA	3263	22
GAGAGATCAGAGGCGCAGAGT	3255	21
AAGGACCTGAATGAACTTTCTGG	3237	23
TGAGGGAGTAGATTGTATAGTT	3199	22
GTACAGTACTGTGATAACTGA	3180	21
TCCCTGGTCTAGTGGTTAGGATTCGGCGC	3160	29
AGTGGTTAGGATTCGGC	3141	17
GGTAGTAGATTGTATAGTT	3119	19
TAAGGTGCATCTAGTGCAGATAG	3090	23
TCGTACCGTGAGTAATA	3027	17
TGAGGTAGGAGGTTGTATAGTTG	2954	23
ATCACATTGCCAGGGATTACCA	2920	22
CATCTAGAGGACTGACTGAAAT	2917	22
TCAGTGCATCACAGAACTTTGTTT	2843	24
GATTGACTAACTGTGTTT	2837	18
TGGTTAGGATTCGGCGCT	2797	18
AGCAGCATTGTACAGGGCTATGT	2788	23
CTACAGTCCGACGATC	2733	16
GCATTGGTGGTTCAGTGGTAGAATTCTCGCCTCC	2717	34
ACTGGACTTGGAGTCAGAAG	2712	20
GGCTTGGTCTAGGGGTATGATTCTCGC	2706	27
CAAAGTGATGATAAAGTATATCTGAGG	2702	27
ACACTGTGCTGATTGTCATGTTCTGATT	2700	28
TCATCCGATCGATGTGGTGTGG	2698	22
GTCGGTAGAGCATGAG	2697	16
AAGCTGCCAGTTGAAGAACTGT	2660	22
ACCTGGCATACAATGTAGATTTCT	2602	24
TGAGGTAGTAGATTGTATAGTTG	2598	23
TTGAGAACTGAATTCCATAGGT	2593	22
AAAGGTTCGTTTGTAAA	2583	17
TAGCTTATCAGACTGATG	2562	18
TAGTGGTTAGGATTCGGC	2558	18
CTGACCTATGAATTGACAGCCA	2545	22
TAGCTTATCAGACTGATGT	2533	19
CGCGACCTCAGATCAGACGTGGCGACCCGCTGA	2527	33
TCGTACCGTGAGTAATAATGCGT	2499	23
AGGGCTTAGCTGCTTGTGAGCA	2460	22
CAAAGTGCTGTTCGTGCAGGTAGA	2442	24
GTCAGGATGGCCGAGCGGTCTAAGG	2432	25
AAAACTGGAACGAACTTTTGGGC	2428	23
TAGCTTATCAGACTGATGTTGAA	2403	23
TGAGGTAGTAGTTTGTACAGTTA	2388	23
GACTCTTAGCGGTGGATCACTCGGCTCGTGCG	2388	32
GAGGTAGTAGATTGTATAGTT	2384	21
GTACCGTGAGTAATAATGCG	2367	20
TCCCTGTGGTCTAGTGGTTAGGATTCGGCGC	2361	31
TCGTACGACTCTTAGC	2350	16
GTACGACTCTTAGCGG	2337	16
TAGCACCATTTGAAATCAGTGTT	2332	23
CGTACCGTGAGTAATAATG	2324	19
TTCACAGTGGCTAAGTTCTGCT	2323	22
CTGACCTATGAATTGACAGCC	2297	21
AGTGGTTAGGATTCGGCGC	2294	19
ATCACATTGCCAGGGATTTC	2272	20
AGTTCTACAGTCCGACGATC	2240	20
CATGCCTTGAGTGTAGGACCGT	2238	22
TCTACAGTCCGACGATC	2229	17
GCATTGGTGGTTCAGTGGTAGAATTCTCG	2229	29
CAAAGAATTCTCCTTTTGGGCTTT	2192	24
TAGCAGCACATCATGGTTTACA	2190	22
TGGCTCAGTTCAGCAGGAACAGG	2177	23
TGTAAACATCCCCGACTGGAAG	2175	22
TGATTGATAGTCTGACACTT	2143	20
TGGATAAGGCACTGGC	2119	16
AGGCAGTGTAGTTAGCTGATTGC	2112	23
TCAGTGCATGACAGAACTTGGT	2111	22
TGAGGTAGTAGATTGTAT	2092	18
GTTCAAAGTTCTACAGTCCGA	2087	21
GTTTCCGTAGGTGAACCTGCGGAAGGATCATTA	2087	33
ACTAGACCTAGCCCAAAGATACCCTC	2085	26
GACTCTTAGCGGTGGATCACTCGGC	2080	25
TGAGGCAGTAGATTGTATAGTT	2074	22
TGTGCAAATCCATGCAAAACTGA	2054	23
TGTAAACATCCTACACTCTCAGC	2050	23
AGAAATGATGTGTTAGTACTCTGAGC	2034	26
CAGCTTATCAGACTGATGTTGAC	2030	23
TAGCAGCACGTAAATATTGGT	2023	21
TGCCTATGCTGAAACCCAGAGGCTGTTTCTGAGC	2010	34
ATTAATGTGAATTGCAGGACACA	1989	23
CTTTCAGTCGGATGTTTACAGC	1974	22
TAGTTTTCCCGACTGACT	1953	18
TACCACAGGGTAGAACCACGG	1950	21
TGGTCTAGGGGTATGATTCTCGC	1948	23
TGGACGGAGAACTGATAAGGGTT	1937	23
CTCAGTCAGCCTTGTGGATGTA	1927	22
TTAATGCTAATCGTGATAGGG	1916	21
GGGGATGTAGCTCAGTGGTAGAGC	1912	24
AAAACACGAACAAACTTTTCGG	1902	22
TGTAAACATCCTCGACTGGAAG	1901	22
TGTAAACATCCTCGACTGGAAGCTT	1896	25
GGTTAGGATTCGGCGC	1877	16
AGAGGTAGTAGGTTGCATAGT	1876	21
CAACGGAATCCCAAAAGCAGCTGA	1862	24
CAACGGAATCCCAAAAGCAGCT	1856	22
GTACAGTACTGTGATAACTGAA	1851	22
AAAAGCTGGGTTGAGAGGGCGA	1850	22
TCACTATGACTGAAAGGTATTTCTGAGC	1849	28
GTTTTCATTAATCAAGAACGAAAGTCGGAGGT	1827	32
TGCAAGACTGAGGCTT	1826	16
TACCCATTGCATATCGGAGCTGT	1826	23
AGTTTTCCCGACTGACT	1817	17
ATCCCACCGCTGCCACCA	1781	18
GACTCTTAGCGGTGGATCACTCGG	1775	24
TGAGGTAGTAGATTGTATA	1767	19
GTGGTTAGGATTCGGC	1765	16
TCCCGGCCCCGGCCGGGGG	1746	19
TCAGTCGGTAGAGCATCA	1743	18
AACCCGTAGATCCGAACTTGTG	1739	22
ACTGGACTTGGAGTCAGAAGGA	1735	22
AGAATTAATGTGAATTGCAGGACACA	1734	26
CCGGATGATGGACACTGAGG	1727	20
AACCCGTAGATCCGAACTTGT	1716	21
TTATCAGAATCTCCAGGGGTAC	1709	22
TGGTTAGGATTCGGCGCTC	1708	19
CGTACCGTGAGTAATA	1689	16
CTGGACTTGGAGTCAGAAGGCA	1689	22
CTCGTACGACTCTTAGC	1688	17
ACTAGACTGAAGCTCCTTGAGG	1680	22
CGGTCGAACTTGACTATCTAGA	1674	22
AACATTCAACGCTGTCGGTGAGTT	1673	24
AGTCGGTAGAGCATGAGA	1666	18
TCCCTGGTGGTCTAGTGGTTAGGATTCGGCGCT	1659	33
ACTAGATTGAGAGCTCCTGGAG	1655	22
TGAGGTAGTAGGTTGTATGGT	1653	21
CAAAACTTCCTTGGATGTCTGAGCGAT	1652	27
AACGGAATCCCAAAAGCAGCTG	1638	22
TGGACGGAGAACTGATAAGGG	1633	21
TTAATGCTAATCGTGATAGGGGTTT	1631	25
CTGAATGATGATCAGTCTGAGT	1614	22
GTTCAGAGTTCTACAGTCCAA	1608	21
AACATTCAACGCTGTCGGTGAGTTT	1605	25
ACCTGGCATACAATGTAGATTTCTG	1600	25
GCATTGTGGTTCAGTGGTAGAATTCTCGCCT	1599	31
AATGACACGATCACTCCCGTTGAGT	1598	25
TGCGGGATCTTTAGTTGTGGT	1597	21
GCATGGGTGGTTCAGTGGTAGAATTCTCGCC	1587	31
GCCCGGCTAGCTCAGTCGGTAGAGCATGAGAC	1587	32
AGCTCGGTCTGAGGCCCCTCAGT	1574	23
TTAGCATGTTGACAAGTCTAACTCTGAAGA	1574	30
CGGTCGAACTTGACTATCTAG	1572	21
GTTTCTGTAGTGTAGTGGTT	1565	20
TGAGGTAGTAAGTTGTATTGTT	1564	22
ACTGGACTTGGAGTCGGAAGGC	1552	22
AAAAGTGATGTCATCTTACTACTGAGA	1527	27
GGTAGTAGGTTGTATAGT	1526	18
ATCACATTGCCAGGGATTTCCAT	1519	23
TAGAATTCTCGCCTGCCACGC	1517	21
GAGTTCTACAGTCCGACGATC	1514	21
TGAGGGAGTAGGTTGTATAGTT	1509	22
GGCTTTGGTGACTCTAGATA	1500	20
GAGTGTTGATGAGGATGCTGAACTCC	1498	26
TGGCTGTGATGTGTAACTGAGT	1497	22
TGAGGTAGTAGGTTGTGTGGTTAA	1488	24
TCCGGCTCGAAGGACC	1485	16
TGAGGTAGTAGTTTGTGCTGTTAA	1480	24
TGGTTAGGATTCGGCGCTCTCACCGCC	1479	27
ATTGTTGATGAATGCCAACGGCTCTGATG	1479	29
CTGACCTATGAATTGACAGC	1477	20
TCGTTTCCCGGCCAATGCACCA	1467	22
GGCTCAGTTCAGCAGGAACAGT	1467	22
TAGCTTATCAGACTGATGCTGAC	1460	23
TCAATCCCCGGCACCTCCACCA	1454	22
CCGTACCGTGAGTAATAATGCG	1446	22
TATTGCACTTGTCCCGGCCTGTA	1446	23
CACTGATGATGGGATAGCTGAAG	1427	23
CGTATAGTGGTTAGTACTCTGCG	1420	23
CGAGGTAGTAGATTGTATAGTT	1413	22
TTCACAGTGGCTAAGTTCTGA	1410	21
AAAGGTTCGTTTGTAAAA	1409	18
TGGCAGTGTCTTAGCTGGTTGT	1403	22
CTGGACTTGGAGTCAGAAGGCT	1396	22
TAGCAGCACAGAAATATTGGCA	1374	22
CGTACGACTCTTAGCGG	1372	17
TAAAGTGCTGACAGTGCAGAT	1370	21
CGTACCGTGAGTAATAATGCGA	1369	22
TGAGGGGCAGAGAGCGAGACT	1364	21
CAACGGAATCCCAAAAGCAGCTGT	1363	24
GAAAAGTTCGTTCGGGTTTTTC	1362	22
CTAGACTGAAGCTCCTTGAGGAA	1361	23
ACTGGACTTGGAGTCAGAAGGCG	1359	23
TAGCTTATCAGACTGATGTTGAT	1355	23
TGAGGGGCAGAGAGCGAGACTT	1343	22
TGGTTAAGGCTTTGGA	1334	16
AGAATTAATGTGAATTGCAGGACA	1334	24
GAGCTTATCAGACTGATGTTGAC	1327	23
TGTAAACATCCTACACTCTCAGCT	1322	24
TGGTAGAATTCTCGCC	1319	16
TTCACAGTGGCTAAGTTCTGCAA	1313	23
TAGTGGTTAGGATTCGGCG	1300	19
TGGAATGTAAAGAAGTATGTAT	1282	22
TAGTGGTTAGGATTCGGCGC	1280	20
CAAAGAATTCTCCTTTTGGGC	1270	21
GCCCGGCTAGCTCAGTCGGTAGAGCATGAGACT	1270	33
TACCCATTGCATATCGGAGCTG	1269	22
CTGAATGATGATATCCCACTAACTGAGC	1269	28
ACTGGACTTGGAGTCAGAAGGT	1268	22
ACCATCGACCGTTGATTGTACC	1267	22
CAGTCGGTAGAGCATGAGAC	1266	20
TGTAAACATCCTACACTCAGCT	1266	22
AGTGGTTAGGATTCGGCG	1264	18
TGAGGTAGTAGGTTGTGTGGTTAT	1262	24
ATCTAGAGGACTGACTGAAAT	1260	21
TAGCATGTTGACAAGTCTAACTCTGAA	1259	27
CGACTCTTAGCGGTGGA	1256	17
TGGACGGAGAACTGATAAGGGTAT	1255	24
ACCACAGGGTAGAACCACGG	1251	20
TGGCAGTGTCTTAGCTGGTTGTT	1249	23
TGAAGCACTGTAGCTC	1247	16
GGTCAATGATGTGATGGCATGTATTAGCTGAAT	1235	33
AGTCGGTAGAGCATGAG	1228	17
TTCACAGTGGCTAAGTTCC	1225	19
TGAGGTAGTAGATTGT	1223	16
TTCACAGTGGCTAAGTTCCGCA	1212	22
TAGCAGCACATAATGGTTTGTGG	1204	23
ATGGATGATGATAAATCGTGTACTGAAG	1202	28
CAAACGAGAACTTTGAAGGCCGAAGTGG	1195	28
GCTTATCAGACTGATGTTGAC	1184	21
GCATTGTACAGGGCTATGA	1181	19
GATTGTTGATGAATGCCAACGGCTCTGATG	1177	30
TCGTTTCCGGCTCGAAGGACCA	1176	22
TCTACAGTGCACGTGTCTCCAGT	1172	23
TGATTAGAGGTCTTGGGGC	1164	19
TGGACGGAGAACTGATAAGGGTA	1161	23
GTGCCTACTGAGCTGAAACACAGT	1160	24
ACCCCGTGATGGAACTGAGG	1157	20
TGGACGGAGAACTGATAAGGGTTT	1155	24
TAAAGTGCTTATAGTGCAGGTAGAA	1155	25
AGCTACATTGTCTGCTGGGTTTC	1147	23
TTCACAGTGGCTAAGTTCCGCC	1145	22
AGGGGTATGATTCTCGC	1142	17
CGACTCTTAGCGGTGGATCACTCGGCTCGTGCG	1141	33
AGCTTATCAGACTGATGTTGA	1130	21
AATTGTTTCAAGACGGGACTGATG	1129	24
TACCTGGTTGATCCTGCCAGT	1128	21
TGAGGTAGGAGGTTGTATAGTTA	1127	23
GCACGTAAATATTGGCG	1121	17
TGGCTCAGTTCAGCAGGAA	1120	19
TAGCTTATCAGACTGATGTCGAC	1117	23
TGGACGGAGAACTGATAAGG	1114	20
TAGCAGCACGTAAATATTGGCGT	1109	23
AATGACACGATCACTCCCGTTGA	1107	23
CGCGACCTCAGATCAGACGTGGCG	1105	24
CAGTCGGTAGAGCATCA	1104	17
GCTGTATGAAGAAATGAATGCAGGACTGACAGCA	1103	34
GTGGTTAGGATTCGGCGC	1102	18
AAAGGTTCGTTTGTAAAAA	1100	19
ATGACACGATCACTCCCGTTGAGT	1089	24
TTCAAGTAATTCAGGATAGGT	1087	21
TGACCTATGAATTGACAGCCA	1082	21
GCATTGGTGGTTCAGTGGTAGAATTCTC	1079	28
TGCATGTGATGTTAACTCTGATG	1072	23
AAAGGTTCGTTTGTAA	1064	16
GCCGGATGATGGACACTGAGG	1061	21
TGAGGTAGTAAGTTGTATTGT	1060	21
AGTCGGTAGAGCATCAGAC	1059	19
TCGTTTCCCGGCCCATGCACCA	1059	22
GTGAAATGATGGCAATCATCTTTCGGGACTGACC	1056	34
AGCAGCATTGTACAGGGCTATGAT	1053	24
GCATTGGTGGTTCAGTGGTAGAATTCTCGCCTC	1051	33
TCCCCGGCACCTCCACCA	1050	18
AGCAGCATTGTACAGGGCTATC	1049	22
TGATTGACTAACTGTGTTT	1048	19
TCATCCGATCGATGTGGTGTG	1040	21
GAAGTTCTGTTATACACTCAGGC	1038	23
GTTCAGAGTTCTACAATCCGA	1037	21
GCCCGGATAGCTCAGTCGGTAGAGCATCAGA	1037	31
TCCGGCTCGAAGGACCAA	1032	18
CAACGGAATCCCAAAAGCAGC	1032	21
AGCAGCATTGTACAGGGCTATGAA	1030	24
TTCACAGTGGCTAAGTTC	1027	18
GGCTGGTCCGATGGTAGTGGGTTACCAGAAC	1027	31
TGTAACAGCAACTCCATGTGGA	1026	22
TGCGGGATCTTTAGTTGTGGTG	1026	22
AGCAGCATTGTACAGGGCTATCA	1025	23
TCCTCGTATAGTGGTGAGTATCCCCGCC	1024	28
GTAGCTTATCAGACTGATGTTGAC	1022	24
CTCGTACGACTCTTAGCGG	1021	19
GCATTGGTGGTTCAGTGGTAGAA	1021	23
ACCGGGCGGAAACACCA	1017	17
TTCAAGTAATCCAGGATAGGCTT	1008	23
GCATGGGTGGTTCAGTGGTAGAATTCTCGC	1006	30
TACAGTACTGTGATAACTGAAT	1002	22
TCAGTGCATCACAGAACTTTGTA	1001	23
TAGAATTTGGTGTAATTGGG	997	20
TTGAGAACTGAATTCCATAGGTT	994	23
TGAGGTAGTAGATTGTATAGTTAA	993	24
CAAGTCACTAGTGGTTCCGTTTAG	992	24
GAGAACTTTGAAGGCCGAAG	991	20
CAACAGCAGTCGATGGGCTGTC	989	22
GCAGCGCCGCGGGAGCCTCGGTTG	981	24
ATCGGAACTGAGGTCC	979	16
ACTCGGCGTGGCGTCGGTCGTGG	978	23
TAGCATGTTGACAAGTCTAACTCTGA	977	26
ACGCGACCTCAGATCAGACGT	975	21
ATGCAGTGTGGAACATGATGAACTGAAC	974	28
GGCTGGTCCGAAGGTAGTGAGTTATCTCAATTGA	971	34
ACACTGTGCTGATTGTCAGGTTCTGATT	969	28
CGCGACCTCAGATCAGAC	968	18
ATAGCCAGTTGGGGAAGAATGC	960	22
TCCCTGGTCTAGTGGTTAGGATTCGGCGCT	960	30
AATGATGATGAATATGCTGTCTGAGT	959	26
TAGCTTATCAGACTGACGTTGAC	953	23
TTCTACAGTCCGACGATC	943	18
CATCCGATCGATGTGGTGTGG	943	21
TCGGTAGAGCATGGGAC	938	17
CTGGACTTGGAGTCAGAAGGCAT	938	23
CGACTCTTAGCGGTGGATCACTCGGC	937	26
TCGAGGAGCTCACAGTCTAGTAA	934	23
TGAGGCAGTAGGTTGTATAGTT	931	22
TAGCTTATCAGACCGATGTTGAC	928	23
TCGAGGAGCTCACAGTCTAGTAG	927	23
CCCCCGCGGGGGCCCGGGC	926	19
GGTAGTTTCGGTTGGG	924	16
CAGCATTGTACAGGGCTATGA	918	21
AGTCGGTAGAGCATCAG	915	17
GTGGTTAGGATTCGGCG	913	17
TTGCTGTGATGTTCTTCTGAGT	910	22
TCAGTCTCATCTGCAAAGAAGT	904	22
ATGGATAAGGCTTCTGA	901	17
GTGGGACGCGTGCGTTTT	901	18
GTTCAGAGTTCTACAGTCCGAC	901	22
GCATTGGTGGTTCAGTGGTAGAATTCTCGCCTG	899	33
AACCCGTAGATCCGATCTTGT	898	21
GGTAGTAGTTTGTGCTGT	897	18
AAGGAGCTCACAGTCTATTGAGA	897	23
AACATTCATTGCTGTCGGTGGGTT	896	24
TTATAAAGCAATGAGACTGAT	894	21
GCATTTGTGGTTCAGTGGTAGAATTCTCGC	890	30
ATGGATAAGGCTCTGA	880	16
GTCTCTGGCGCAATCGG	880	17
TGAGGTAGTAGGTTGTATA	878	19
TAGAATTTGGTGTAATTGGGA	876	21
GTACGACTCTTAGCGGTG	875	18
GTTTCCGTAGTGTAGTGGTTATCACGTTCGCCT	875	33
AAAGGTTCGTTTGTACA	871	17
GGCCGTGATCGTATAGTGGTTAGTACTCTGCG	871	32
TCTTAGCGGTGGATCACTC	870	19
GTGGCATGATGGTCAGAGCTGAGC	870	24
TACAGTACTGTGATAACTGAA	868	21
TGTGACAGATTGATAACTGAAA	868	22
TCTGAATGATGATCAGTCTGAGT	865	23
ATGATTGACTAACTGTGTTT	864	20
TCTCACACAGAAATCGCACCCATCT	862	25
TCCCTGAGACCCTAACTTGTG	861	21
AGAGCTTAGCTGATTGGTGAAC	861	22
TCGTACCGTGAGTAATAATGCC	861	22
TGGAAGACTAGTGATTTTGTTGT	861	23
ACGCGACCTCAGATCAGACG	857	20
AACATTCAACGCTGTCGGTGA	855	21
TCTCACACAGAAATCGCACCCATC	855	24
GGCTCAGTTCAGCAGGAACAG	854	21
CAGTCGGTAGAGCATCAG	851	18
AGAATACTCATTGCTGATC	848	19
ACGGCCCTGGCGGAGC	847	16
TCCTCGTATAGTGGTGAGTATCCCCGC	845	27
TGGCTCAGTTCAGCAGGAACAGTAT	839	25
GCCCGGCTAGCTCAGTCGGTAGAGCATGAGACTC	838	34
TTTCCGTAGGTGAACCTGCGGAAGGATCATTA	833	32
CTAGACTGAAGCTCCTTGAG	832	20
ATCACATTGCCAGGGATTACCACA	832	24
TAAAGTGCTGACAGTGCAGA	830	20
CATTATTACTTTTGGTACGCGA	830	22
CGCGACCTCAGATCAGACGTGGCGACCCGC	829	30
TACAGTACTGTGATAACTGAAGT	828	23
AAGGTAGATAGAACAGGTCTTG	825	22
TACTAGACTGAAGCTCCTTGAGG	825	23
TCCCTGAGACCCTTTAACCTGTG	824	23
GAGGTGTTGGTAAAACA	823	17
CATGATTGACTAACTGTGTTT	820	21
GGGGGTGTAGCTCAGTGGTAGAGCGCGTGC	820	30
AGAGTTCCCTGAACAGCAAGGA	817	22
TGAGGTAGTAGTTTGTGCTGTA	817	22
CACTAGATTGAGAGCTCCTGGAG	816	23
TTCACAGTGGCTAAGTTCTGCAT	815	23
ACGAGAACTTTGAAGGCCG	811	19
AAGTTCTACAGTCCGACGATC	811	21
TAAAGTGCTTATAGTGCAGGTAGT	809	24
TCCGTCTCCGGGCGGAG	808	17
TTTCTGTGATGATGGGTGAGAATTCTGAGC	806	30
CAAAGTGCTGTTCGTGCAGGTAGT	805	24
TCCCCGGCATCTCCACCA	804	18
AGAACTTTGAAGGCCGAAG	795	19
AAGGAGCTCACAGTCTATTG	795	20
TTATAAAGCAATGAGACTGA	787	20
TGCAATGATGTTGAGCAAATGTCTGACC	787	28
TAGCCTATCAGACTGATGTTGAC	784	23
TCAGTGCATGACAGAACTTGGA	783	22
TGGATATGATGACTGATTATCTGAGA	782	26
CCGCCTGGGAATACCGGGTGCTGTAGGCTT	781	30
GTAGTAGGTTGTATAGTT	780	18
GTTTCAAGACGGGACTGATG	780	20
TCCCTGTGGTCTAGTGGTTAGGATTCGGCGCT	778	32
CAAAGTGCTTACAGTGCAGGTAGT	776	24
GAGGCGGGGGTCGCTCTCTTTA	775	22
TATGTTGGACAACGTGGATAGCA	775	23
GGCTCGTTGGTCTAGGGGTATGATTCTCGC	775	30
AATGACACGATCACTCCCGTTGAG	774	24
GAGGTAGTAGGTTGTATAGTT	772	21
CGTACCGTGAGTAATAATGCGC	767	22
TGAGATGAAGCACTGTAGCTCTT	762	23
TCGTACGACTCTTAGCGG	761	18
TAGCAGCACGTAAATATTGG	761	20
ATCAACAGACATTAATTGGGCGC	760	23
TAGCTTACCAGACTGATGTTGAC	757	23
ATCACATTGCCAGGGATTTCCAAA	757	24
TGAGATGAAGCACTGTAGCTCGT	755	23
TCACTATGCTGAGACTCGAATGGCTGACA	755	29
TGAGGTAGGAGGTTGTATAGTTT	753	23
CACTGATGATGGGATAGCTGAAGCGAACTGAAA	753	33
CGGTCGAACTTGACTA	752	16
AATCCTTGGAACCTAGGTGTGAGTGC	750	26
AGGGCTTAGCTGCTTGTGAGC	749	21
TTCACAGTGGCTAAGTTCCGA	748	21
ACTATATGATGTAAACTGAAC	740	21
CTTATCAGGTTGTATTGTAATT	736	22
TAGGGGTATGATTCTCGC	735	18
CCACGAGGAAGAGACGCAGCG	734	21
CTATATGATGTAAACTGAAC	732	20
CACTATGACTGAAAGGTATTTCTGAGC	732	27
AGCTACATTGTCTGCTGGGTTT	731	22
CTGTTTGCAGAGGAAACTGAGA	731	22
TAGCTCATCAGACTGATGTTGAC	731	23
AACCCGTAGATCCGATCTTGTG	728	22
TTCAAGTAATCCAGGATAGGCTA	726	23
TGGAGGTGATGAACTGTCTTACCCTGACC	725	29
GGTAGTAGTTTGTGCTGTT	724	19
TAGCTTATCAGACTG	723	15
GACTCTTAGCGGTGGATC	723	18
TGAAGCACTGTAGCTCT	722	17
CACTAGATTGAGAGCTCCTGGAA	721	23
GCGTACCGTGAGTAATAATGCG	720	22
ATCCCACTTCTGACACCA	719	18
TGAGGTAGTAGGTTGTGTGG	718	20
TTCCGGCTCGAAGGACCA	716	18
GACTCTTAGCGGTGGATCACTCGGCTCGTGCGTC	715	34
CGGTAGAGCATGAGAC	712	16
TGGCTCAGTTCAGCAGGAACAGC	706	23
TTCACAGTGGCTAAGTTCT	703	19
GCATGTGGTTCAGTGGTAGAATTCTCGCC	701	29
TGAGGTAGTAGGTTGTATAGTA	700	22
GCTGGACTTGGAGTCAGAAGGC	700	22
AACCCGTAGATCCGAACTTGTGA	699	23
CGTACGACTCTTAGCGGTG	695	19
TGAGATGAAGCACTGTAGCTC	695	21
TAGCAGCACATAATGGTTTGTG	694	22
CAAAACTTCCTTGGATGTCTGAGCGA	694	26
TGAGGTAGTAGGTTGTGTGGTTTT	693	24
TGGCTAGGATTCGGCG	688	16
GCACTGAAGAAATTTT	686	16
ATATAATACAACCTGCTAAGTG	686	22
GAAAATGATGTTCTTTCTGATG	684	22
TGGATAAGGCTTCTGA	679	16
GTCGGTAGAGCATGAGACTC	679	20
TCGGTAGAGCATGGGA	678	16
TCGCTTATCAGACTGATGTTGAC	678	23
GTAGTAGATTGTATAGTT	677	18
GTAGCTTATCAGACTGATGTTGA	677	23
GTTTCCGTAGTGTAGTGGTTATCACGTTCGC	672	31
TTCACAGTGGCTAAGTTCTGT	670	21
AGAGTTCTACAGTCCGACGATC	670	22
AAAACCTGAATGAACTTTTTGG	670	22
CTAAGCCAGGGATTGTGGGT	667	20
AAGACTGATGAGCACAAGAAACTTTCTGAGG	664	31
GTTCAGAATTCTACAGTCCGA	663	21
TGAAAAGTTCGTTCGGGTTTTT	663	22
GGAGAAAACGCCGTCTGAGTGGT	663	23
TAGAATTCTCGCCTGCCACG	662	20
TCAGTGCATCACAGAACTTTGTTA	661	24
ACTAGACCTAGCCCAAAGATACCCTCT	659	27
TGAATTGCAGGACACATTGA	656	20
GTTTCCGTAGTGTAGTGGTTATCACGTTCGCC	654	32
AAACTGGAACGAACTTTTGGGC	651	22
ACCACAGGGTAGAACCACGGACA	651	23
AAGCGGTTGGCTTCACTCTTT	646	21
TAGCTTATCACACTGATGTTGAC	645	23
GAATTCTACAGTCCGA	644	16
TGAGGTAGTAGGTTGTATAGTTAA	643	24
TGAGGGGCAGAGAGCGAGACTTTA	642	24
ACGCGACCTCAGATCAGACGTGG	639	23
TGAGGTAGTAGATTGTATAGTTC	637	23
ACTGGACTTGGAGTCAGAAGGCAG	636	24
ACTGGACTTGGAGTCAGAAGGCTT	636	24
ACGCGACCTCAGATCAGACGTGGC	635	24
AGCTTATCAGACTGATGTTGACA	634	23
ACCTCTGCTGGTGACGGGA	632	19
CACTGTGCTGATTGTCATGTTCTGATT	631	27
TAGCACCATCTGAAATCGGT	628	20
GCATTTGTGGTTCAGTGGTAGAATTCTCGCC	623	31
TAGCTTATCAGACTGATGTTCAC	622	23
TGGCTCAGTTCAGCAGGAACAA	620	22
CAGAAATGATGAACTTACTGACGG	619	24
TCGGTAGAGCATCAGAC	616	17
TGGCATGATGGTCAGAGCTGAGC	614	23
TCAAAGTGATGATAAAGTATATCTGAGG	614	28
TTCTGTGATGATGGGTGAGAATTCTGAGC	614	29
GCATTTGTGGTTCAGTGGTAGAATTCTCGCCTGC	614	34
TGAGGTAGCAGATTGTATAGTT	609	22
CGACTCTTAGCGGTGGATCACTCGG	609	25
AAAGATGATGAGAGCTGAAT	608	20
CAATATAGCGAGACCCTGTCTCTT	608	24
CTGGACTTGGAGTCAGAAGGCAA	606	23
TAGCATGTTGACAAGTCTAACTCTGAAA	605	28
TCCCTGGTGGTCTAGTGGTTAGGATTCGGC	605	30
CCCGGCCCCGGCCGGGG	604	17
TGAAAGCCTTTAGTGCTGAGG	600	21
CAACAGTCCCTCTAAACTGATG	599	22
GGGAGAGAACGTAATCTGAGTGGT	598	24
AGAATTAATGTGAATTGCAGGAC	597	23
CGGCTCAGTTCAGCAGGAACAGT	597	23
TCCGTCTCCGGGCGGAGG	596	18
TGGACGGAGAACTGATAAGGGTAA	596	24
CATTTGTCTGAGAAGG	595	16
CCCAGATGATGAACCCTGAGG	595	21
GCACGATGATGGCGGATCTGAGTTGA	595	26
TGAGATGAAGCACTGTAGCTCA	594	22
TAGCTTATCAGACTGATGTT	591	20
TCAAAGTGCTTACAGTGCAGGTAG	591	24
GGAGGTAGTAGATTGTATAGTT	589	22
TAGCTTATCCGACTGATGTTGAC	589	23
ACTAGACCTAGCCCAAAGATACCCTCTCGACT	587	32
AACGAGAACTTTGAAGGCC	586	19
TAATGCCCCTAAAAATCCTTAT	584	22
AAAAGCTGGGTTGAGAGGGCGAA	584	23
TATGTTGGACAACGTGGATAGCAC	583	24
GGCTTTGGTCTAGGGGTATGATTCTCGCT	583	29
GCATGTGATGTTAACTCTGATG	581	22
GCTTTGGTGACTCTAGATA	579	19
ACTGGACTTGGAGTCAGAAGGCC	579	23
TGAGGTAGTAGATTGTACAGTT	578	22
TACAGTACTGTGATAACTGAAGA	578	23
AGAATTAATGTGAATTGCAGGACAC	578	25
CGGCTCAGTTCAGCAGGAACAG	577	22
CGGTCGAACTTGACTAT	573	17
TCGTACCGTGAGTAATAATGCT	573	22
TGGCTCAGTTCAGCAGGAACAGTAG	572	25
ACGCGACCTCAGATCAGA	570	18
ATGGTAGAGCGCTCGC	569	16
AACATTCAACGCTGTCGGTGAG	568	22
TAGCTTATCGGACTGATGTTGAC	567	23
ACCTGGCATACAATGTAGATTTC	567	23
TAGCTTATCAGACTGATGTTGCC	565	23
ACCCCGTGATGGAACTGAGGATCTGAGG	564	28
GTAGCTTATCAGACTGATGTTG	563	22
TGAGGTAGTAGATTGCATAGTT	563	22
TGAGGTAGTAGATTGTATAGTA	563	22
TCCGGCTCGAAGGACCAT	561	18
GTACGACTCTTAGCGGT	560	17
AGACTGTATTAGCAAA	559	16
GAGAGAACGTAATCTGAGTGGT	558	22
CGTACGACTCTTAGCG	557	16
GAGAACTTTGAAGGCCGAAGT	557	21
TGAGGTAGTAGGTTGTATAGTTG	557	23
TTGACTAACTGTGTTT	556	16
TCCCTGGTGGTCTAGTGGTTAGGATTCGGCGCTC	554	34
TGAGGTAGTAGCTTGTATAGTT	553	22
TCCCTGGTCTAGTGGTTAGGATTCGGCG	553	28
CAGCAGCAATTCATGTTTTGA	551	21
CTGCTGTGATGATGGATTCCAAAACC	551	26
GTCGGTAGAGCATCAG	549	16
GTGGTAGAATTCTCGC	547	16
TTTCAGTCGGATGTTTGCAGC	547	21
TGGCTCAGTTCAGCAGGA	546	18
GTTTCCGTAGTGTAGTGGTT	546	20
GTTTCCGTAGTGTAGTGGTTATCACGTTCGCCTC	546	34
TGAGGTAGTAGGTTGTAT	545	18
TCCCTGGTGGTCTAGTGGTTAGGATTCGGCG	545	31
GGGGGTGTAGCTCAGTGGTAGAGCCGTGC	544	29
TTCACTGATGAGGAACTGAGA	543	21
GGAGGTGATGAACTGTCTTACCCTGACC	543	28
TGAGACCTCCGGGTTCTGAGC	539	21
TGAGGTAGTAGATTGTATAGTTAT	537	24
CAAAGTGCTTACAGTGCAGGTAGAA	537	25
TAGCAGCACGTAAATATTGGC	535	21
TGGATATGATGACTGA	534	16
CCGTGATCGTATAGTGGTTAGTACTCTGC	533	29
GCATGTGGTTCAGTGGTAGAATTCTCGCCTGC	533	32
AACATTCATTGCTGTCGGTGGGT	532	23
AAAAAGTGATGTCATCTTACTACTGAGA	532	28
CAAACGAGAACTTTGAAGGC	531	20
TCGTTTCCCGGCCAACGCACCA	531	22
GCCCGGCTAGCTCAGTCGGTAGAGCATGAG	531	30
ACGCGACCTCAGATCAGACGTGGCGACCCGCTGA	531	34
TCAGTGCATCACAGAACTTTG	529	21
AGCTACATCTGGCTACTGGGTCTCT	529	25
GTCTCTGTGGCGCAATCGG	528	19
CGTACCGTGAGTAATAATGCC	528	21
TGGATAAGGCGTCTGA	526	16
CTGGACTTGGAGTCAGAAGGCC	526	22
TCAAAGGTTCGTTTGTA	524	17
TAAGGTGCATCTAGTGCAGATAGA	523	24
AAGGTTCGTTTGTAAA	522	16
TCGAAACCGGGCGGAAACACCA	522	22
GGTAGTAGTTTGTGCTGTTA	519	20
TGAGGTAGTAGGTTGTGTGGTTAAT	519	25
GTACGACTCTTAGCGGTGGATC	517	22
AAGCTTATCAGACTGATGTTGAC	517	23
TCCGGCTCGAAGGACCAAA	516	19
GTTTCCGTAGGAACCTGCGGAAGGATCATTA	515	31
AGAGGTAGTAGGTTGCATAGTTA	514	23
TGAGGTAGTAGTTTGTGCTG	511	20
CTCGTACGACTCTTAGCGGTG	510	21
AGGGAGAGAACGTAATCTGAGTGGT	510	25
ACAATCTCCATGAGTTGGTAGTTTCGGTTGGG	509	32
GCAGCATTGTACAGGGCTATGA	508	22
TCGTACGACTCTTAGCG	507	17
ACTAGACCTAGCCCAAAGATACCCTA	505	26
GGTAGTAGTTTGTGCTGTTT	504	20
TGTAAACACCCTACACTCTCAGCT	504	24
GGCATTGGTTCTGTTTT	502	17
AGTAAAAGGAACTCGGCAAACA	502	22
GTCGGTAGAGCATGAGACT	501	19
ATAAGGATTGCAAGAC	499	16
TAGCTTATCAGACTGATGTTGAAA	499	24
GCTCCGGGACGGCTGGG	498	17
CTAGACTGAAGCTCCTTGA	498	19
TCGATTCCCGGCCAACGCACCA	497	22
GTCGGTAGAGCATGGGAC	496	18
CCCGAGGCATGGGTTGTTTT	495	20
ACTGCAGTGAAGGCACTTGTAG	495	22
TAGCTTATCAGACTCATGTTGAC	495	23
TGAGGTAGTAGGTTGTATAGTTAT	495	24
TCTTGGTCTAGGGGTATGATTCTCGC	495	26
TGGTTAGGATTCGGC	494	15
GCAAGACTGAGGCTT	494	15
CCTGTCTGAGCGTCGCT	493	17
TAGCATGTTGACAAGTCTAACTCTG	493	25
TGTAAACATCCTCGACTGGA	492	20
AACTGTTTGCAGAGGAAACTGAGT	492	24
GCATGGGTGGTTCAGTGGTAGAATTCTC	492	28
ACTAGACCTAGCCCAAAGAT	490	20
CATCTAGAGGACTGACTGAAA	490	21
TAGCTTATCAGCCTGATGTTGAC	489	23
ATCATGATTGACTAACTGTGTTT	489	23
TCCCTGAGACCCTTTAACCTGTGA	489	24
TACCTGGTTGATCCTGCCAGTAGC	488	24
CACGCTCATGCACACACCCACA	487	22
TCTACAGTGCACGTGTCTCCAG	487	22
CTAGACTGAAGCTCCTTGAGT	486	21
AAAGGTTCGTTTGTAAAAAA	484	20
ACTGATGATGGGATAGCTGAAGCGAACTGAAA	483	32
CGAACGAGACTCTGGCA	482	17
GTTCTACAGTCCAACGATC	478	19
CCACAGGGTAGAACCACGGAC	478	21
AGAACAGGGCTTAGTA	476	16
GCTCCGGGACGGCTGGGAA	476	19
GTACCGTGAGTAATAATGC	475	19
TGAGGTAGTAGGTTGTGTGGTTAAA	475	25
TCCCTGGTCTAGTGGTTAGGATTCGGCGCTC	473	31
GAGGCGGGGGTCGCTCTCTT	472	20
AGTCGGTAGAGCATCA	471	16
TCGTACCGTGAGTAATAATGCA	471	22
AAACGAGAACTTTGAAGGCC	470	20
TATTGCACATGACTAAGTTGC	470	21
CAGTCGGTAGAGCATCAGAC	468	20
ACTCCGTGAGGATAAGAAACTCTGAGG	468	27
TGGAGAGAAAGGCAGTTCCTG	466	21
TAGCTTATCAGACTGCTGTTGAC	466	23
GCACGATGATGGCGGATCTGAGTTG	466	25
GGTAGTAGATTGTATAGT	465	18
TAGCAGCACATCATGGTTTAC	465	21
TGTGACAGATTGATAACTGAA	465	21
CAAAGAATTCTCCTTTTGGGCTTA	463	24
GGTAGAGCATGAGAC	462	15
GTCAGGATGGCCGAGCGGTCTAAGGC	462	26
AGGGTGACGAAAATTTTACTGAGCAA	460	26
GATTGATAGTCTGACACTT	459	19
CAAAGAATTCTCCTTTTGGG	459	20
CCGTACCGTGAGTAATAATGC	459	21
ATCACATTGCCAGGGATTACCAT	459	23
TAGCTTATCAGACTGATCTTGAC	459	23
ACGGCCCTGGCGGAGCG	458	17
AGCTTATCAGACTGATGTTGACT	458	23
TAGAATTCTCGCCTGC	457	16
ATAAGGATTGCAAGACT	457	17
AGCCCATGATGAATGAAGACGTGACTGAGGCTG	456	33
GGTGGATGATGATGTTGCCTGACACT	455	26
CCGCCTGGGAATACCGGGTGCTGTAGGCTC	455	30
CTTTCAGTCGGATGTTTACAGT	453	22
TCGAATCCCACTTCTGACACCA	451	22
TGCGGGATCTTTAGTTGTGGTGA	451	23
CAGTCGGTAGAGCATGAGA	449	19
GCCCGGCTAGCTCAGTCGGTAGAGCATGAGA	449	31
CCGGGCGGAAACACCA	448	16
TCGGGTGCGAGAGGTCCC	446	18
TAGCTTATTAGACTGATGTTGAC	446	23
TGAGGTAGTAGGTTGTGTGGTTTA	446	24
GTGTATGATGAATTATCTGACC	444	22
CATAATCTGAAGGTCCTGAGT	443	21
TTGGACGGAGAACTGATAAGG	443	21
TGACCTATGAATTGACAGCCAG	443	22
TGTAAACATCCCCGACTGGAAGCTT	443	25
CCATGATTAAGAGGGACGGCCGGGGGC	443	27
ACACTCTGCAACAAGA	440	16
GCGCAAGACGGACCAGA	440	17
CATTATTACTTTTGGTACG	440	19
CTGGACTTGGAGTCAGAAGG	440	20
TTTTGCAATATGTTCCTGAAT	440	21
ATCACATTGCCAGGGATTAC	438	20
CAAAGTGCTGTTCGTGCAGGT	438	21
CGCGGGTGATGCGAACTGGAGTCTGAGT	438	28
TGGTCTAGCGGTTAGGATTCC	437	21
AGCATGTTGACAAGTCTAACTCTGAAG	437	27
TCGTACGACTCTTAGCGGTG	436	20
TACAGTACTGTGATAACTGA	435	20
GAGTAGAATCCTGTGAGGAAGGG	435	23
GAGAACGTAATCTGAGTGGT	434	20
TCAGTGCATCACAGAACTTTGTAT	434	24
GGGTGGATAGACCACCGAACGTTCTTCTTT	433	30
TTGGGGTGCGAGAGGTCCCGGGT	432	23
TCACATTGCCAGGGATTACCACT	432	23
TTAATGCTAATCGTGATAGG	431	20
ATATAATACAACCTGCTAAGT	431	21
TTATAATACAACCTGATAAGTG	431	22
TGAGGTAGTAGTTTGTGCTGTTAT	431	24
CGGTCGAACTTGACTATCTAGAGGAAG	431	27
TCGACACAAGGGTTTGT	429	17
TAAGGCCTGGGTTATTTTT	428	19
TGCCCTGATGAAAGCTGAGC	427	20
GCATTGTGTTCAGTGGTAGAATTCTCGC	427	28
GAGGTGTTTGTAAAACA	426	17
AGTGGTAGAATTCTCGC	426	17
CAAGTCACTAGTGGTTCCGTTT	426	22
CAGCAGCACACTGTGGTTTGTA	425	22
GAACGTAATCTGAGTGGT	424	18
TGAGATGAAGCACTGTAGCTCGG	424	23
CCACAGTGATGAAACCTATGGGCTGAGG	424	28
CGGTTAGGATTCCTGG	423	16
ATTATTACTTTTGGTACGCG	423	20
GAATTAATGTGAATTGCAGGACACA	423	25
TGTTTTCATTAATCAAGAACGAAAGTCGGAGGT	423	33
ACAAGTCAGGCTCTTGGGACC	422	21
AAAGAATTCTCCTTTTGGGCTT	421	22
GCATTGGTGGTTCAGTGGTAGAATTCT	421	27
TGTGACAGATTGATAACTGA	420	20
TATTGCACTTGTCCCGGCCTGTT	418	23
TCAGTGCACTACAGAACTTTGTC	418	23
TTGGGTGCGAGAGGTCCCGGGT	417	22
TACCACAGGGTAGAACCACGGACA	417	24
AGGAAGCCCTGGAGGGGCTGGAGG	417	24
CTAATGGATAAGGCACTG	416	18
CGAGGTAGTAGGTTGTATAGTT	416	22
TGGAGACGCGGCCCTGTTGGAGT	416	23
CTGGCTCAGTTCAGCAGGAACAGT	416	24
GAGAAAACGCCGTCTGAGTGGT	415	22
TAGCTTATCAGACTGATATTGAC	415	23
AATTAATGTGAATTGCAGGACACA	415	24
AGGGCAAAAGCTCGCTTGA	413	19
TGAGGTAGTAGGTTGTATGGTTT	413	23
TGGAAGACTAGTGATTTTGTTGTTA	413	25
GAGTGTTGATGAGGATGCTGAAC	412	23
TTAATGCTAATCGTGATAGGGGTTTT	412	26
TGTGCAAATCTATGCAAAACTGA	411	23
GGCTGGTCCGAAGGTAGTGAGTTATCTCAA	411	30
GACGGTCGAACTTGACTATCTAGA	410	24
ATCCCGGACGAGCCCCCA	409	18
AAGGGTGACGAAAATTTTACTGAGC	409	25
TGAGGTAGTAGGTTGT	408	16
TAGCTTCTCAGACTGATGTTGAC	405	23
GTCAGGATGGCCGAGCGG	404	18
CAGTCGGTAGAGCATGAG	404	18
TGAGGTAGTAGATTGTATAGCT	404	22
ATAAGGATTGCAAGACTAC	403	19
TCTTTGGTCTAGGGGTATGATTCTCGC	403	27
GATGAAGCACTGTAGCTC	402	18
AAACAACTACTCTCTGAGCAGC	402	22
GTAAAAGGAACTCGGCAAACA	401	21
GGAATACCGGGTGCTGTAGGCTT	400	23
TAGCTTGTCAGACTGATGTTGAC	400	23
AGCAGCATTGTACAGGGCTAT	399	21
CCTGGACTTGGAGTCAGAAGGC	398	22
TCAGTGCATCACAGAACTTTGTAA	398	24
TGAGGTAGGAGGTTGTATAG	397	20
ACTCTTAGCGGTGGATCACTC	397	21
ACGCGACCTCAGATCAGACGTG	397	22
TGGCTCAGTTCAGCAGGAACAGGT	397	24
GCATTGTGGTTCAGTGGTAGAATTCTCG	397	28
TTCACAGTGGCTAAGTTCTGCAAT	395	24
CGAAAGGGAGTCGGGT	394	16
GTTAAGGTGGCAGAGCCCGGT	394	21
CTAGACTGAAGCTCCTTGAGA	394	21
GGGGATGTAGCTCAGTGGTAGAGCATGC	394	28
TCTGGCTTCAAAGTAAACGCTCTGAAGAGA	392	30
CTCAGTCAGCCTTGTGGATGT	391	21
GAGAGAGACATAGAGG	390	16
TGTAAACACCCTACACTCTCAGC	390	23
ATCACATTGCCAGGGATTTCCATT	390	24
GTTAAGGTGGCAGAGCCCGG	389	20
CTGGACTTGGAGTCAGAAGGCTT	389	23
GGGGGTATAGCTCAGTGGTAGAGCATTTGACTGC	389	34
TTACATGATGAAGAGCTGAAC	388	21
GAAGTTCTGTTATACACTCAGGCT	388	24
AGCTACATCTGGCTACTGGGTCTC	388	24
GGGGTGGATAGACCACCGAACGTTCTTCTTT	388	31
GTCAGGATGGCCGAGTGGTCTAAGG	387	25
CTGGCTCAGTTCAGCAGGAAC	386	21
AGAATTAATGTGAATTGCAGGA	386	22
ACTGGACTTGGAGTCAG	385	17
GTCGGTAGAGCATCAGAC	385	18
ACGAACGAGACTCTGGCA	384	18
GTCGAACTTGACTATCTAG	382	19
AAAAGCTGGGTTGAGAGGGCGAAT	382	24
ACCGCCTGGGAATACCGGGTGCTGTAGGCTT	381	31
ACGAGAACTTTGAAGGC	380	17
GATCTCGTCTGATCTCGGAAGC	380	22
AACTGGCCCACAAAGTCCCGCT	379	22
AGAGGGAGAGAACGTAATCTGAGTGGT	379	27
TCATCCGATCGATGTGGTGTGGTCGTGC	379	28
TGGTTAGTACTCTGCG	378	16
GGTAGTAAGTTGTATTGTT	378	19
CTAGACTGAAGCTCCTTGAGGTA	377	23
GCAAATGATGATAAACTGGATCTGACA	377	27
CTATACGACCTGCTGCCTTTCT	376	22
ACTGATGATGGGATAGCTGAAG	376	22
TGCGGGGCTAGGGCTAACAGC	375	21
TTGACTAACTGTGTTA	374	16
CGCAAGACGGACCAGA	373	16
AAAGGTTCGTTTGTAAAAAAA	373	21
TGGTCTAGCGGTTAGGATTCCTGG	373	24
TGAGGTAGTAGATCGTATAGTT	372	22
CCCAGTGTTCAGACTACCTGTTC	372	23
GTGCCTACTGAGCTGAAACACAG	372	23
GGCTTGGTCTAGGGGTATGATTCTCGCT	372	28
GACTCTTAGCGGTGGATCACTCG	371	23
CAGTGGTAGAATTCTCGC	370	18
AACGAGAACTTTGAAGGC	370	18
GTACAGTACTGTGATAACTG	370	20
TAGCCAGTTGGGGAAGAATGC	369	21
TGGCTTATCAGACTGATGTTGAC	369	23
AACCGGGCGGAAACACCA	368	18
GACCCTTAGCGGTGGATCACTC	368	22
TTATCAGAATCTCCAGGGGTACC	368	23
ACTAGACCTAGCCCAAAGATACA	368	23
GTGATCGTATAGTGGTTAGTACTCTGC	367	27
GGCGGCGACTCTGGACGCGA	365	20
GGGGATGTAGCTCAGTGGAGAGC	365	23
AACATTCAACGCTGTCGGTGAGTTTT	365	26
ACTGGACTTGGAGTCAGAA	364	19
GCATTGTGGTTCAGTGGTAGAATTCTCGCCTCC	364	33
TCGTACCGCGAGTAATAATGCG	363	22
TGGTGTAATGGTTAGCACTCTGGACTC	363	27
TCGACCGGACCTCGACCGGCT	362	21
TCAGTGCATGACAGAACTTGGG	362	22
TAGCTTATCAGACTGATGTTAAC	362	23
TGGCTCAGTTCAGCAGGAACAGAA	362	24
AAGGTAGATAGAACAGGTCTTGT	361	23
ATCGAAACTGAGGTCC	360	16
CTCGTACGACTCTTAGCG	360	18
CTAGACTGAAGCTCCTTGAGGAT	360	23
CTCCGGGACGGCTGGGA	359	17
GTAGCTTTGAGTGTGGCGC	358	19
CTATACAACCTACTGCCTTCCT	358	22
CAGAGTTCTACAGTCCGACGATC	358	23
GTCGATGATGAGCTGGCATGTATTCTGAAT	358	30
ACAGTAGTCTGCACATTGGTT	357	21
GTTAGGATTCGGCGCT	356	16
GAGGTGTTGGTAAAAC	355	16
AGTAAAAGGAACTCGGCAAACAC	355	23
ACTAGATTGAGAGCTCCTGGAGT	355	23
AAACGAGAACTTTGAAGGC	353	19
GGGTGTAGCTCAGTGGTAGAGCGTGC	353	26
GGAATACCGGGTGCTGTAGGCTC	351	23
GTTCGTGATGGATTTGCTTTTTTCTGACA	351	29
CACTGGACTTGGAGTCAGAAGGC	350	23
TAGAATTTGGTGTAATTGG	349	19
AGACTGTATTAGCACC	348	16
CAGCTTATCAGACTGATGTTGA	348	22
TGTAAACATCCTCGACTGGAAGCTTT	348	26
CCGGCTAGCTCAGTCGGTAGAGCATGAGAC	347	30
ATGCACCTGGGCAAGGATTCTGA	346	23
TAGCACCATCTGAAATCGGTTAT	346	23
ATCGCATCAACACTCGTCTGTT	345	22
AACGGAATCCCAAAAGCAGCTGA	345	23
AAGCTCGGTCTGAGGCCCCTCAGT	345	24
CAAAGTGCTGTTCGTGCAGGTA	344	22
TGAGGTAGTAGATTGTATAGTC	344	22
AAAAGCTGGGTTGAGAGGGCGAT	344	23
TACCTTATCAGACTGATGTTGAC	344	23
TCGAGGAGCTCACAGTCTAGTAT	344	23
GTCAGGATGGCCGAGCGGTCTAAGGCCTGCGTTC	344	34
TAGCTTATCAGACTGATGTTGAG	343	23
AAACTTCCTTGGATGTCTGAGCGAT	343	25
AGGGCCGCTGCGGTGAGCCTTGAAGCCTAGG	343	31
CCCTGAACTAGGGGTCTGGAG	342	21
ACCGCCTGGGAATACCGGGTGCTGTAGGCTC	342	31
TGGCTCAGTTCAGCAGGAACAT	341	22
AGAGGTAGTAGGTTGCATAGTTT	341	23
TTGGGGTGCGAGAGGTCCCGGGTT	341	24
ATCACTGATGTCTCCATGTCTCTGAGC	341	27
TCGATCCCCGGCATCTCCACCA	340	22
TTTCAGTCGGATGTTTACAGC	339	21
TGAGGTAGTCGATTGTATAGTT	339	22
ATCAGAGTTCTACAGTCCGACGGATC	339	26
GACTCTTAGCGGTGGATCACTCGGCTCGTGC	339	31
TGAGGTAGTAGGTTGTATGGTTA	338	23
TGCTGTGATGTTCTTCTGAGT	337	21
CCCCCGCGGGGGCCCGGGCA	336	20
TGGTCTAGGGGTATGATTCTCGCT	336	24
CAAGCGTTGGATTGTTC	335	17
TTCACAGTGGCTAAGTTCCGT	335	21
GTACAGTACTGTGATAACTGAAA	335	23
CGACACAAGGGTTTGT	334	16
TCTAGGGGTATGATTCTCGC	334	20
TCCCTGTGGTCTAGTGGTTAGGATTCGGCG	334	30
GCCGCAGCGTCCCCTTT	333	17
TAGCTTATCAGACTAATGTTGAC	333	23
ACATCTGAGATTGTTGATGAATGC	333	24
TCCTCGTTGGTATAGTGG	332	18
ACCGGGTGCTGTAGGCTT	332	18
TCAGTGCATCACAGAACTTT	332	20
TTCACAGTGGCTAAGTTCTGCAG	332	23
TGAGGTAGTAGATTGTATCGTT	331	22
ACAACAGTCCCTCTAAACTGATG	331	23
GTAGTCGTGGCCGAGTGG	330	18
AGAACGAAAGTCGGAGGTTCG	330	21
GCATGGGTGGTTCAGTGGTAGAATTCTCG	330	29
ATGGTAGCGCTTCTGA	329	16
AATGAAGTAAGTCAGACAGAGC	329	22
GTTAAGGTGGCAGAGCCCGGTA	329	22
CGAATGATTAGAGGTCTTGGGGC	329	23
AAACCTGAACGAACTTTTTGGC	328	22
CACCCGTAGAACCGACCTTGCGA	326	23
ACCGCCTGGGAATACCGGGTGCTGTAGGCTTT	326	32
AAAAGAACTTTGAAGAGAGAGT	325	22
TGGCTCAGTTCAGCAGGAACAGAT	325	24
TCCCTGTGGTCTAGTGGTTAGGATTCGGC	325	29
GCATTGGTGGTTCAGTGGTAGAATTCTCGCCA	325	32
GCCTATGCTGAAACCCAGAGGCTGTTTCTGAGC	324	33
TTCAAGTAATTCAGGATAGG	322	20
TACCTGGTTGATTCTGCCAGT	322	21
AAGGAAGAAACTGCAG	320	16
TGAATTGCAGGACACA	319	16
TCGAGGAGCTCACAGTCTAG	319	20
CGAGAATTATTACCACCATTATTCTAACTGAGG	319	33
TACCTGGTTGATCCTGCC	318	18
ATACTCTGGTTTCTCTTC	318	18
TGTAAACATCCTCGACTGGAAGCA	318	24
GGCTGGTCCGATGGTAGTGGGTTACCAGAACT	318	32
GAGTATCGTCTTCTTT	317	16
TAGCAGCACAGAAATATTGGC	317	21
TCGCACCGTGAGTAATAATGCG	317	22
TGGACACGACTGAAGCAACTGA	316	22
ACAATGTAGGTAAGGGAAGTCG	315	22
CTAGCACCATCTGAAATCGGTTA	315	23
ACGGTCGAACTTGACTATCTAGA	315	23
ACTAGATTGAGAGCTCCTGGAGA	315	23
TGAGGTAGTAGTTTGTGCTGTTAAA	315	25
GTTAAGGTGGCAGAGC	314	16
AGCAGCATTGTACAGGGCTATCT	314	23
GTAGTTTCGGTTGGGA	313	16
TCCGGTGCACATTGTAGGC	313	19
TGAGGTAGTAGACTGTATAGTT	313	22
GTGAAATGTTTAGGACCACTAG	313	22
TGGATAAGGCATTGGC	312	16
CGGCTTTGGTGACTCTAGATA	312	21
ATAAGGATTGCAAGACTACACC	312	22
TCTTTGGTTATCTAGCTGTATGA	312	23
TGTACCACCTTGTCGGG	311	17
AGAGGTAAAAAATTGATTTGAC	311	22
TAGCTTATCAGACTGATGTTGGC	311	23
TATTGCACTTGTCCCGGCCTGTAG	311	24
AGAGGTAAAAAAATTGATTTGACT	311	24
TGAGGTAGTAGTTTGTGCTGTTAG	310	24
CAACGGAATCCCAAAAGCAG	308	20
CAGTCGGTAGAGCATG	307	16
CTAGACTGAAGCTCCTTGAGGAAT	307	24
GATGAAGCACTGTAGCTCT	306	19
TGGACGGAGAACTGATAAGGGA	306	22
ACTGGACTTGGAGTCAGAAGGCGT	306	24
GGAGGGGAGAGAACTTT	305	17
TTATCAGACTGATGTTGAC	305	19
TTAATGCTAATCGTGATAGGGGA	305	23
CTAGCACCATCTGAAATCGGT	304	21
GTAAAAGGAACTCGGCAAACAC	304	22
GCCGGGGTCGGCCCACGGCCCTGGCG	304	26
TCACAGTGAACCGGTCTCTTT	303	21
TAGCTTATCAGACTGGTGTTGAC	303	23
TGAGGGAGTAGATTGTATAGT	302	21
CAGTGCAATGATGAAAGGGCA	302	21
GACTCTTAGCGGTGGATCACTCGGCTCGTGCGT	301	33
TGAGGAAGTAGATTGTATAGTT	300	22
ACAATGTAGGTAAGGGAAGTCGG	299	23
AGCAGCATTGTACAGGGCTATGAG	299	24
GAGACTCGGAAATCTGATT	298	19
GCAGTCCATGGGCATATACACC	298	22
TTCAAGTAATCCAGGATAGGCTAT	298	24
CTAGACTGAAGCTCCTTGAGGAAA	298	24
GCCCGGATAGCTCAGTCGGTAGAGCATCAGAC	298	32
CGAACGAGACTCTGGC	297	16
TCGTACCGTGAGTAATAACGCG	297	22
CTGTGTGATGATAAGCAAATGCTGACT	297	27
GTCTACGGCCATACCACCCTGAACGCGCCCG	297	31
TAAAGTGCTTATAGTGCAGGT	295	21
TAGCACCATCTGAAATCGGTTAA	295	23
CTGTCACGCGGGAGA	294	15
GGAATACCGGGTGCTGTAGGCTTT	294	24
TAGACTGAAGCTCCTTGAGG	293	20
GACCTCGATGTTGGATCAGG	293	20
AATAGCATGTTAGAGTTCTGATGGCA	293	26
CCGCCTGGGAATACCGGGTGCTGTAGGCTTT	293	31
TGGCTCAGTTCAGCAGGAACACT	292	23
CAAAGGTTCGTTTGTA	291	16
CTCACAGTGGCTAAGTTCCGC	291	21
GCGGATATGGGACTGAGACCA	291	21
TGAAATGTTTAGGACCACTAG	291	21
CACTAGATTGAGAGCTCCTGG	291	21
TCGTACTGTGAGTAATAATGCG	291	22
ATCACATTGCCAGGGATTACCACC	291	24
ATTAATGATGACTGAACT	289	18
TGAGGTAGTGGATTGTATAGTT	289	22
TCGACCGGACCTCGACCGGCTCG	289	23
TCGTACCGTGAGCAATAATGCG	288	22
TGAGGTGGTAGATTGTATAGTT	288	22
AACCCGTAGATCCGATCTTGTGA	288	23
TCGTACCGTGAGTAATAATGCGC	288	23
GCCCCGCCGGGGTCGG	287	16
CAAAGTGCTTACAGTGCAGGT	287	21
GGCGGCGACTCTGGACGCG	286	19
AGCAAATGATGATAAACTGGATCTGACA	286	28
GTGAGGTAGTAGGTTGTATAGT	285	22
GGCGGCGGGCGCGTCGG	284	17
TGAAAAGTTCGTTCGGGTTTTTC	284	23
GTGAGGTAGTAGGTTGTATAGTT	283	23
TGAGGTAGGAGGTTGTATAGTTGA	283	24
TAGTGGTTAGTACTCTGC	282	18
TAGCTTATCAGACTGATGATGAC	282	23
AGCTACATCTGGCTACTGGGTCT	282	23
AGTGGTTAGTACTCTGC	281	17
TGTAAACATCCTCGACTGG	281	19
AGAGGTAGTAGGTTGCATAG	281	20
TGGTTAGGATTCGGCGCTCTCA	281	22
ACATAGCGAGACCCCGTCTCTTA	281	23
GTAAACATCCTCGACTGGAAGC	280	22
CCGGGTGCTGTAGGCTT	279	17
GCACGTAAATATTGGTG	279	17
TAGCTTATCAGATTGATGTTGAC	279	23
GCACGATGATGGCGGATCTGAGTT	279	24
GACCGCCTGGGAATACCGGGTGCTGTAGGCTC	279	32
TGGATAGCGCATTGGA	278	16
GTCGGTAGAGCATGGGA	278	17
GTTCAGAGTTCTACAGTCGA	278	20
GAATACCGGGTGCTGTAGGCTT	278	22
AGAAATGATGAACTTACTGACGGGCGGACAGAGA	278	34
ACTAGACCTAGCCCAAAGATACCA	277	24
CGACTCTTAGCGGTGG	276	16
TGGCTCAGTTCAGCAGGAAA	276	20
TGTAAACATCCCCGACTGGA	276	20
CGAATCATTATTTGCTGCTCT	276	21
TGGCTCAGTTCAGCAGG	275	17
TAGCTTATCAGACTGAT	275	17
ATTACATGATGAAGAGCTGAAC	275	22
TGAAATGTTTAGGACCACTAGT	275	22
TGAGGTAGTAGTTTGTGCTGTTG	275	23
AGGGCAAAAGCTCGCTTGATCTTGA	275	25
GTGGTTAGTACTCTGC	274	16
TGGTCTAGGGGTATGA	274	16
TGGCCAAGGATGAGAAC	274	17
ATCCCACCACTGCCACCA	274	18
GGGGGTGTAGCTCAGTGGTAGAGC	274	24
GACTCTTAGCGGTGGATCACTCGGCTCG	274	28
TGGACTTGGAGTCAGAAGGC	273	20
TGAGGTAGTAGGTTGTACAGTT	273	22
AGAGGTAGTAGATTGTATAGTT	273	22
TCATCCGATCGATGTGGTGTGGT	273	23
TAACTTATCAGACTGATGTTGAC	273	23
CAACATAGCGAGACCCCGTCTCTT	273	24
CAACATAGCGAGACCCCGTCTCTTA	273	25
AGCAGCATTGTACAGGGCTATGAAT	273	25
AAGGACGGGTTGCTTTT	272	17
TGGTGTAATGGTTAGCACTCTGGA	272	24
GGCTTTGGTCTAGGGGTATGATTCTCGGT	272	29
GCATGAATGGATGAACGA	271	18
TGAGGTACTAGATTGTATAGTT	271	22
TTGAAGTGAGGACGCTCAGATCCAACTCTGATC	271	33
GTCAGGATGGCCGAGCGGT	270	19
TGAGGTAGTAGATTCTATAGTT	270	22
GTTTTCATTAATCAAGAACGAAAGTCGGAGGTT	270	33
AATCGGATTTCTAGGT	269	16
ACTAGACCTAGCCCAAAG	269	18
GTACGACTCTTAGCGGTGGA	268	20
TCAGTCGGTAGAGCATCAGA	268	20
CTGTTGTGAGGAATTCTAACTTGCTGAGG	268	29
TAGTAGATTGTATAGTT	267	17
GTCGGCGGCGGCGCCGGGG	267	19
GCATTGGTCGTTCAGTGGTAGAATTCTCGC	267	30
TCCCTGTGGTCTAGTGGTTAGGATTCGGCGCTC	267	33
TCCTCGTTAGTATAGTGG	266	18
TAAAAGGAACTCGGCAAACA	266	20
TGAGGTAGTAGATTGTCTAGTT	266	22
ACTGGACTTGGAGTCAGACGGC	265	22
TGAGATGAAGCACTGTAGCTCTA	265	23
GGGGGTGTAGCTCAGTGGTAGAGAGCGTGC	265	30
AGAACATGATGATTGG	264	16
TCGATTCCCGGCCAATGCACCA	264	22
ACTGGACTTGGAGTCAGAAGGCAAT	264	25
AAGGTTCGTTTGTAAAA	263	17
TGAGGTAGTAGATTGTGTAGTT	263	22
ACTGGACTTGGCGTCAGAAGGC	263	22
TATTGCACTTGTCCCGGCCTGTAA	263	24
GGTCAGTGATGTGTTGGCATGTATTACCTGAGT	263	33
TCAAAGGTTCGTTTGT	262	16
AGACTGTATTAGCAACA	262	17
GGTAGTAGTTTGTACAGTT	262	19
GGTAAAAAATTGATTTGACT	262	20
ATACCGGGTGCTGTAGGCTT	262	20
CTCCGTTTGCCTGTTTTGCTGA	262	22
TGTAACAGCAACTCCATGTGGAA	262	23
TTGAGTGTGGAATCTGGATATCTGAGACT	262	29
GTTCTTGTGGTTGAATG	261	17
GTGGGACGCGTGCGTTT	261	17
CTCACAGTGGCTAAGTTCTGC	261	21
TGCGGTAGTAGATTGTATAGTT	261	22
TGTAAACATCCTTGACTGGAAG	261	22
TGGTCTAGCGGTTAGGATTCCTG	261	23
TATTGAAAGTCAGCCCTCGACACAAGGGTTTGT	261	33
TGGTTAGCACTCTGGA	260	16
AACATTCAACGCTGTCGGTG	260	20
TAGCAGCGGGAACAGTACTGCAG	259	23
TGCGGGATCTTTAGTTGTGGTGT	259	23
TTGGTCTAGGGGTATGATTCTCGC	259	24
GGCTTGGTCTAGGGGTATGATTCTCGGT	259	28
GTACGACTCTTAGCGGTGGATCACTCGGC	259	29
TTGTGGCAACAATGGCACGGCAGGGGCGTCTTTT	259	34
ACATGAACACCTGAGA	258	16
GAAAAAGTATGCAAGAAC	258	18
ACGAGAACTTTGAAGGCCGAAG	258	22
TTCACCACCTTCTCCACCCAGC	258	22
TGAGGTAGTAGGTTGTATAGTTTT	258	24
CGAACGAGACTCTGGCATGCTAAC	258	24
TGAGGTAGTAGATTGTATAGTTTT	258	24
ATTTGCTGTTGAGACTCGGAAATCTGATT	258	29
ATCACATTGCCAGGGATTT	257	19
ATGACCTATGAATTGACAGACA	257	22
CAAACGAGAACTTTGAAGGCCGAAGTGGT	257	29
GGCTCGTTCGTCTAGGGGTATGATTCTCGC	257	30
AACAATGTAGATAAGG	256	16
GGCTCGTTGGTCTAGG	256	16
ATTAATGATGACTGAAC	256	17
AGTTCTTCAGTGGCAAGCTTTA	256	22
GTAAACATCCTTGACTGGAAGCT	256	23
TCCTCGTATAGTGGTGAGTATCCCCG	256	26
GTTCAGAGTTCTACAGTCCG	255	20
CGTACGACTCTTAGCGGTGGA	255	21
AACATTCATTGCTGTCGGTGG	255	21
CTAATGGATAAGGCATTG	254	18
TGGGTCTTTGCGGGCGAGATGA	254	22
GGGCTCAGTTCAGCAGGAACAGT	254	23
AGCTCGGTCTGAGGCCCCTCAGA	254	23
ATCACATTGCCAGGGATTACCATT	254	24
ACGAGAACTTTGAAGGCC	253	18
TTTCCGGCTCGAAGGACCA	253	19
GACATGACTGAGTGACTAAGC	253	21
ACAAGTCAGGCTCTTGGGACCT	253	22
AAAGTGCTTACAGTGCAGGTAG	253	22
GACCTCGTGGCGCAACGG	252	18
TCTGATCTCGGAAGCTAAGC	252	20
GTCAGGATGGCCGAGCGGTC	252	20
TACAGTACTGTGATAACTGAAA	252	22
TTTTGCAATATGTTCCTGAATAT	252	23
ATGGGCTGAGTGAAAATAGCCTTTCTGAAC	252	30
GTCGAACTTGACTATCTAGA	251	20
TTCCGGCTCGAAGGACC	250	17
AAAGGGGAAAGTTGCTTTT	250	19
ACGAGAACTTTGAAGGCCGA	250	20
CCTGGGAATACCGGGTGCTGTAGGCTT	250	27
GATTTATGATGACATAGGACCTTGTCTGAAC	250	31
TGAGGTAGTAGTTTGTGCT	249	19
ACCACAGGGTAGAACCACGGACT	249	23
GCATTGTGGTTCAGTGGTAGAATTCTCGCCTG	249	32
ACGAGAACTTTGAAGG	248	16
GTGCAATTTTTGGAAAAAAG	248	20
TGAGGTAGTAAGTTGTATTGTTA	248	23
TGAGGTAGTAGGTTGTGTGGTTTAT	248	25
TCGTTGGTCTAGGGGTATGATTCTCGC	248	27
TGCAATGATGTGAACTTCTTACTGAAT	248	27
ACGTACCGTGAGTAATAATGCG	247	22
CGACCCTTAGCGGTGGATCACTC	247	23
ACCGGGCAGGAACACCA	246	17
AGAACGTAATCTGAGTGGT	246	19
TGGTCTAGCGGTTAGGATTC	246	20
TCTAGAGGACTGACTGAAATT	246	21
TCGTACCATGAGTAATAATGCG	246	22
TAGCTTATCAGACTGATGCTGA	246	22
CACTGTGCTGATTGTCAGGTTCTGATT	246	27
ATCCCACTCCTGACACCA	245	18
AGGGTTAGATGCACTGAATC	245	20
AGTGTTGATGAGGATGCTGAAC	245	22
TGAGGGAGTAGTTTGTACAGTT	245	22
GGTGGATGATGATGTTGCCTGACA	245	24
GCTATCTGAGTGATGGTGAGGACTGT	245	26
GCATGGGTGGTTCAGTGGTAGAATTCT	245	27
GAGGTGTTGTAAAACA	244	16
GAGGTAGTAGTTTGTACAGTT	244	21
TTTTGCGATGTGTTCCTAATAT	244	22
ATGCGGGATCTTTAGTTGTGGT	244	22
TAGATTATCAGACTGATGTTGAC	244	23
ACAGTAGTCTGCACATTGGTTA	243	22
TGTTTGCAGAGGAAACTGAGAC	243	22
TCTACAGTGCACGTGTCTCCAGA	243	23
GGTCAGTGATGAGCAAAAATCACCAT	242	26
CGCCTGGGAATACCGGGTGCTGTAGGCTC	242	29
CAAAGGTTCGTTTGTAA	241	17
CATTATTACTTTTGGTAC	241	18
TGAATTGCAGGACACATTG	241	19
TGGCTTCCTAAGCCAGGGATTGTGGGT	241	27
CGGTCGAACTTGACTATCT	240	19
AGGACCTGAATGAACTTTCTGG	240	22
AAAACTGGAACGAACTTTTGGG	240	22
TGAGAACTGAATTCCATAGGCTGT	240	24
TGGTCTAGGGGTATGATTCTCGGT	240	24
TAGGTATGTGGAAAACTTAATGACTGAGC	240	29
CGGGGCCGGGCTCTGG	239	16
GTTAAGGTGGCAGAGCCC	239	18
ATCCGGCTCGAAGGACCA	239	18
GATTGACTAACTGTGTTTT	239	19
CAGTGCAATGTTAAAAGGGCAT	239	22
CAGGATGATGAGCTAACTGAAC	239	22
TCGGGTGCGAGAGGTCCCGGGT	238	22
TGTGCAAATCCATGCAAAACTG	238	22
GCCGTGATCGTATAGTGGTTAGTACTCTGCG	238	31
CTCGGCGTGGCGTCGGTCGTGG	237	22
TCGAATCCCACTCCTGACACCA	237	22
TAGCTTATCAAACTGATGTTGAC	237	23
GGTGTAATGGTTAGCACTCTGGA	237	23
TCCCTGGTCTAGTGGTTAGGATTCGGC	237	27
GACGCGACCTCAGATCAGACGT	236	22
TACAGTAGTCTGCACATTGGTT	236	22
TGGTCTAGTGGTTAGGATTCGGCGC	236	25
TGTAAACATCCTTGACTGGAAGCTT	236	25
GGCTTTTGTCTAGGGGTATGATTCTCGC	236	28
CTTTGGTGACTCTAGATA	235	18
GACTCTTAGCGGTGGATCAC	235	20
GCTTATCAGACTGATGTTGA	235	20
CGTGTATGATGAATTATCTGACC	235	23
GAGGTAGTAGATTGTATAGT	234	20
ATGCTGACATATTTACTAGAGG	234	22
CAAATCATTTTTTACTCTCCAT	234	22
CGATGAAGAACGCAGCTAGCTGC	234	23
GAGAGAGACATAGAGGT	233	17
CTGAGGTAGTAGTTTGTACAGTT	233	23
CGAGAACTTTGAAGGC	232	16
AGAGAACGTAATCTGAGTGGT	232	21
GGTCTAGGGGTATGATTCTCGC	232	22
GGAGAAAACGCCGTCTGAGTGG	232	22
TGCCTTGATGATGTTCAAAGATCTGATA	232	28
CCGGCTAGCTCAGTCGGTAGAGCATGAGA	232	29
GACACTCTGCAACAAGA	231	17
TGAGAACTGAATTCCATAGG	230	20
ACGAGACTCTGGCATGCTAAC	230	21
TGAGCTAGTAGATTGTATAGTT	230	22
TGAGGGGCAGAGAGCGAGAC	229	20
ACTGGACTTGGAGCCAGAAGGC	229	22
TGAGGTAGTAGTTTGTGCTGTAA	229	23
ACATGCCTTGAGTGTAGGACCGT	229	23
TGCCGTGATCGTATAGTGGTTAGTACTCTGCG	229	32
CTAGACTGAAGCTCCTTG	228	18
TGAATTGCAGGACACATT	228	18
AAAGGTTCGTTTGTAAAAAAAA	228	22
TGGTCTAGTGGTTAGGATTCGGC	228	23
TCCACATCCCTCACAGTTTGGTG	228	23
TCAGTGCATCACAGAACTTTGTTTT	228	25
GTGGACGGTGTGAGGC	227	16
CGCACCGTGAGTAATAATGCG	227	21
CTGTGCGTGTGACAGCGGCTGA	227	22
TGGCTCAGTTCAGCAGGAACAGGA	227	24
CGCCTGGGAATACCGGGTGCTGTAGGCTT	227	29
GCGCTGTGGGGGAGCTAACCTTGGAGAGCTGAGC	227	34
GAGGAATGATGAATGATCTGACC	226	23
GAAAAGAACTTTGAAGAGAGAGT	226	23
GCATTGTGGTTCAGTGGTAGAATTCTC	226	27
ACGAGAACTTTGAAGGCCGAA	225	21
CATTATTACTTTTGGTACGCGG	225	22
AACCCGTAGATCCGAACTTGTGT	225	23
AGGGCAAAAGCTCGCTTGATCTTGATTTTCAG	224	32
GGGGGTATAGCTCAGTGGAGAGCATTTGACTGC	224	33
TGAAACCGTTAAGAGG	223	16
GTAGTAGTTTGTACAGTT	223	18
AAAGAACTTTGAAGAGAGAGT	223	21
CTGGCTCAGTTCAGCAGGAACAG	223	23
CGACTCTTAGCGGTGGATC	222	19
CTGAATCCAGCGATCCGAGT	222	20
ATACCGGGTGCTGTAGGCTC	222	20
TGAAGTGTGTGAAACTGCAGCGG	222	23
CAAGTCACTAGTGGTTCCGTTTAGT	222	25
GGGAGATGAAGAGGAACGCGACTGAGAGAC	222	30
ATGGATAGCGCATTGG	221	16
CGGTCGAACTTGACTATC	221	18
AAAGGGGAAAGTTGCTTT	221	18
AGATATGACTGAGCGACTGAAC	221	22
TAGCTTATCATACTGATGTTGAC	221	23
ACTAGACCTAGCCCAAAGA	220	19
AACGAGAACTTTGAAGGCCG	220	20
TGAGGCAGTAGATTGTATAGT	220	21
ACAGGGTAGAACCACGGACAGGA	220	23
ATGGTAGAGCTCTCGC	219	16
CCCGTGGATCGCCCCAGC	219	18
TCGTACCGTGAGTAACAATGCG	219	22
AGGGTGACGAAAATTTTACTGAGCA	219	25
GTCGAACTTGACTATCTAGAGGAAG	219	25
GAAGGGTGACGAAAATTTTACTGAGC	219	26
AAATCTGAGTGAACTTTTTGGC	218	22
CGCGACCTCAGATCAGACGTGGCGAC	218	26
CGGTCGAACTTGACTATCTAGAGGAAGT	218	28
CCCCTTCGCGGGGGGG	217	16
TGAGGTAGTAGATTGTA	217	17
ATAAGGATTGCAAGACTACA	217	20
ATTAATGTGAATTGCAGGACAC	217	22
CATCTAGAGGACTGACTGAAATT	217	23
GACCCGAAAGATGGTGAACTATGC	217	24
ACTAGACCTAGCCCAAAGATACCCA	217	25
GACATCTGAGATTGTTGATGAATGC	217	25
ACGAAAGTCGGAGGTTCGAAGACGATC	217	27
ATCGGATTTCTAGGT	216	15
AGAACTTTGAAGGCCGAAGT	216	20
ACTGGACTTGGAGTCAGCAGGC	216	22
TGAGGTAGTAGGTTGTGTGGTTTAA	216	25
ACTAATAGGGAACGTGAGC	215	19
GCGGGGCCCTTCCCCCGCG	215	19
TAGAATTCTCGCCTGCCAC	215	19
CGTACCGCGAGTAATAATGCG	215	21
TGGGGTAGTAGATTGTATAGTT	215	22
TAGCTTATCAGACTTATGTTGAC	215	23
GTAGAGGAGATGGCGCAGGGGACA	215	24
GGGGGTGTAGCTCAGTGGTAGAGCGTGCTT	215	30
AATAGGGAACGTGAGC	214	16
TACCGGGTGCTGTAGGCTT	214	19
GTGCAATTTTTGGAAAAAAGA	214	21
TGAGGGAGTAGGTTGTATAGT	214	21
CGTAAACATCCTCGACTGGAAGC	214	23
AGCTTATCAGACTGATGTTGACC	214	23
TCCGGCTCGAAGGACCAAAA	213	20
TAGCTTAACAGACTGATGTTGAC	213	23
TGAGGTAGTAGGTTGTGTGGTTAG	213	24
TGTAAACATCCTCGACTGGAAGCC	213	24
CACTAGATTGAGAGCTCCTGGAGT	213	24
CAATATAGCGAGACCCTGTCTCTTT	213	25
GCATTGGTGGTTCAGTGGTAGAATTCTCGCCC	213	32
AAGGTTCGTTTGTAAAAA	212	18
TAGTTTATCAGACTGATGTTGAC	212	23
TACCCATTGCATATCGGAGCTGA	212	23
CACTAGATTGAGAGCTCCTGGAAA	212	24
AGACGGTCGAACTTGACTATCTAGA	212	25
GAAAATGATGAGACTGTCTGACCCCTGATG	212	30
GGGTGCTGTAGGCTTT	211	16
CATTATTACTTTTGGT	211	16
CAAAGGTTCGTTTGTACA	211	18
GGTTAGGACATATATTTT	211	18
TCAGGATGATGAGCTAACTGAAC	211	23
GTGGTTAAGGCTTTGGA	210	17
ACCACAGGGTAGAACCACGGAT	210	22
TGAGGTCGTAGATTGTATAGTT	210	22
TACAGTACTGTGATAACTGAATT	210	23
GGTGATGATGAACTGGTTGGACTTCTCTGAGG	210	32
GGGTATGATTCTCGGT	209	16
TGAGGTAGTAGGTTGCATAGTT	209	22
TGGCTCAGTTCAGCAGGAACGG	209	22
CAGCTTATCAGACTGATGTTGACA	209	24
CAGTCGGTAGAGCATGGGAC	208	20
GGAATACCGGGTGCTGTAGGCT	208	22
GAATACCGGGTGCTGTAGGCTTT	208	23
TCAGTCGGTAGAGCATC	207	17
AGACACTCTGCAACAAGA	207	18
TCGTACGACTCTTAGCGGT	207	19
CAGTGGTTTTACCCTATGGTAGT	207	23
TCACATTGCCAGGGATTTCCAAT	207	23
GAGGCGGGGGTCGCTCTCTTTTA	207	23
AAGGAGCTCACAGTCTATTGAGT	207	23
TACAGCCTGTTGGGAACATTT	206	21
GAATACCGGGTGCTGTAGGCTC	206	22
ATTGTTCTCCAACCTGGCTCTTT	206	23
ACTGGACTTGGAGTCAGAAGGCATT	206	25
TAGCTTATCAGACTGATGTTGACAT	206	25
TAGGTATGTGGAAAACTTAATGACTGAGCACA	206	32
TGAATTGCAGGACACAT	205	17
CAAAGGTTCGTTTGTAAA	205	18
TCGGTAGAGCATGAGACTC	205	19
TGAGGTAGTAGGTTGTATAGTTC	205	23
GTTCTACAGTCCGACG	204	16
TGGTAGAATTCTCGCCTGCC	204	20
TAGCTTATAAGACTGATGTTGAC	204	23
AACATTCATTGCTGTCGGTGGGTTT	204	25
AAGCGTTGGATTGTTC	203	16
GGGACAGGTGTTCCCG	203	16
TAGTAGGTTGTATAGTT	203	17
GGGCTCAGTTCAGCAGGAACAG	203	22
TGAGAACTGAATTCCATAGGTTA	203	23
GGGGTGTAGCTCAGTGGTAGAGCGTGC	203	27
GCGTACCGTGAGTAATAATGC	202	21
CGTACCGTGAGCAATAATGCG	202	21
CGAGAACTTTGAAGGCCGAAG	202	21
TAGCTTATCAGACTGATGGTGAC	202	23
CTTGCTGATGATGAAACTGAGACCCCTGAGA	202	31
CGTACGACTCTTAGC	201	15
AAACGAGAACTTTGAA	201	16
ACCGGGTGCTGTAGGCTC	201	18
TAGACTGAAGCTCCTTGAGGT	201	21
TAGCTTATCAGACTGATGTCGA	201	22
TAGCTTATCAGGCTGATGTTGAC	201	23
CAAAGTGCTCACAGTGCAGGTAG	201	23
CGTATAGTGGTTAGTACTCTGCGT	201	24
ATCACATTGCCAGGGATTTCCAATT	201	25
GTCAATGATGTGATGGCATGTATTAGCTGAAT	201	32
TACCTGGTTGATCCTGC	200	17
TGAGGTAGTAGTTTGTACAG	200	20
TCGTACCGTGCGTAATAATGCG	200	22
GTTAGGATTCGGCGC	199	15
GCATGGGTGGTTCAGTGG	199	18
GTACAGTACTGTGATAACT	199	19
GAGCTTATCAGACTGATGTTGA	199	22
TCGATGAAGAACGCAGCTAGCTGC	199	24
CAATGTCACAATACCAAACCCCTCT	199	25
TCGACTGAGGGAAAACAATCTGTTCTGAGG	199	30
GTTTCCGTGGTGTAGC	198	16
TAGAGCGGAGGACTGTAG	198	18
TGAATTGCAGGACACATTGATC	198	22
TGAGGTAGTACATTGTATAGTT	198	22
AGAGCTTAGCTGATTGGTGAACA	198	23
GTTCTACAGTCCGAC	197	15
TAGCTGCGAGAATTAATG	197	18
GTGGGGCGCCTGGTGCTAAACC	197	22
AACGAGAACTTTGAAGGCCGAA	197	22
ATGACACGATCACTCCCGTTGAG	197	23
GACTCTTAGCGGTGGATCACTCGGCT	197	26
TCCCATGGTCTAGCGGTTAGGATTCCTGGT	197	30
TGGTAGAGCGGAGGAC	196	16
CCCGGCACCTCCACCA	196	16
TGGTTAGTACTCTGCGT	196	17
AAAAGCATGCTCCAGTGGCGC	196	21
TTGTACCGTGAGTAATAATGCG	196	22
CCGGCTAGCTCAGTCGGTAGAGC	196	23
CACTGATGATGGGATAGCTGAAGCG	196	25
TGGTAGAATTCTCGCCTGC	195	19
TGAGGTAGCAGGTTGTATAGTT	195	22
TTATAATACAACCTGATAAGTGT	195	23
AAAAGCTGGGTTGAGAGGGCGAAA	195	24
AGAGGTAAAAAATTGATTTGACTAG	195	25
GGGGGTGTAGCTCAGTGGTAGAGCGTGCTTGGC	195	33
CCGGCCCCGGCCGGGG	194	16
ACGCGACCTCAGATCAGAC	194	19
GTAGAGGAGATGGCGCAGGG	194	20
TGAGGTAGTAGATTGTATGGTT	194	22
TAAAGTGCTTATAGTGCAGGTA	194	22
CTCAGTCAGCCTTGTGGATGTAA	194	23
ATGGTTAGCACTCTGGA	193	17
GGCTCAGTTCAGCAGGAAC	193	19
CTAGACTGAAGCTCCTTGAGGC	193	22
CCTCAGTCAGCCTTGTGGATGT	193	22
CAAAGTGCTTACAGTGCAGGTA	193	22
AGAAATGATGAACTTACTGACGGA	193	24
TTAATGCTAATCGTGATAGGGGTTA	193	25
CAGAAATGATGTGTTAGTACTCTGAGC	193	27
GTAGTTTCGGTTGGGAA	192	17
GTTAGGACATATATTTT	192	17
TGAAACCGTTAAGAGGT	191	17
ATCACATTGCCAGGGATT	191	18
TAAAAGGAACTCGGCAAACAC	191	21
TTAATGCTAATCGTGATAGGGGTAT	191	25
TGGTAGAATTCTCGC	190	15
GCGCCGCTGGTGTAG	190	15
ACCGGGTGCTGTAGGCTTT	190	19
TCGTACCGTGAGTAATACTGCG	190	22
GGCAGCGCCGCGGGAGCCTCGGTTG	190	25
GCATTTGTGGTTCAGTGGTAGAATTCTCGCCT	190	32
GCATTGGTGGTTCAGTGG	189	18
GTAGTTTCGGTTGGGACA	189	18
CACCCGTAGAACCGACCTTGCGT	189	23
GCATGGGTGGTTCAGTGGTAGAA	189	23
GCCTGGGAATACCGGGTGCTGTAGGCTC	189	28
AACGCCGTCTGAGTGGT	188	17
AGGCATTTGTCTGAGAAGG	188	19
GTTCAGAGTTCTACAGCCGA	188	20
TGTAACAGCAACTCCATGTGG	188	21
TCATACCGTGAGTAATAATGCG	188	22
TGAGGTAGTAGATTGTATACTT	188	22
CAAGTCACTAGTGGTTCCGTTTA	188	23
TTAATGCTAATCGTGATAGGGGTTAT	188	26
AGAATTAATGTGAATTGCAGGACACAT	188	27
ATAGGTTTGGTCCCAGCCTTCCTGTTAACTCT	188	32
TCCCTGGTCTAGTGGTTAGGATTCGGCGCTCT	188	32
GCATTGGTTCTGTTTT	187	16
CCCACCCAGGGACGCCA	187	17
TGAGGTAGTAGGTTGTGTG	187	19
TGGAATGTAAAGAAGTATGTAC	187	22
ATGGTAGCGCCTCTGA	186	16
ACTGGCTCAGTTCAGCAGGAAC	186	22
GCTGTATGAAGAAATGAATGCAGGACTGACAGC	186	33
CTCCGGGACGGCTGGG	185	16
TTAGCGGTGGATCACTC	185	17
GTTAGGATTCGGCGCTC	185	17
CTTATCAGACTGATGTTGAC	185	20
CAAACGAGAACTTTGAAGGCC	185	21
TAGCAGCACATAATGGTTTGT	185	21
GCATTGGTGGTTCAGTGGTAGAATT	185	25
GAGGGAGAGAACGTAATCTGAGTGGT	185	26
TAGCGGTGGATCACTC	184	16
AGTCGGTAGAGCATGA	184	16
CTAGTGATTTTGTTGTT	184	17
AGTGGTTAGGATTCGGCGCT	184	20
ATCACATTGCCAGGGATTTCCAG	184	23
CGTAAACATCCCCGACTGGAAGC	184	23
ACAGAGTTCTACAGTCCGACGGATC	184	25
GGCCCCATGGTGTAATGGTTAGCACTCTGGACT	184	33
GTTCTTGTTGTTGAATG	183	17
GCACTGAAGAAATTTTT	183	17
TCCGGCTCGAAGGACCAAT	183	19
GTACGACTCTTAGCGGTGG	183	19
TAGCACCATCTGAAATCGG	183	19
TGAGGTAGTAAGTTGTATTGTTT	183	23
CTGCTGTGATGATGGA	182	16
CAGTCGGTAGAGCATGAGACTC	182	22
GGCTCAGTTCAGCAGGAACAGA	182	22
TCGTACGACTCTTAGCGGTGGATC	182	24
CACTAGATTGAGAGCTCCTGGAGA	182	24
GCCCGGCTAGCTCAGTCGGTAGAGCATGA	182	29
CACGGCCCTGGCGGAGC	181	17
GGTTAGGATTCGGCGCT	181	17
CATTGCACTTGTCTCGGTCTG	181	21
ACGGTCGAACTTGACTATCTAG	181	22
TAGCTTATCAGACTGATGTTGTC	181	23
ACTGGACTTGGAGTCAGAAGGCGA	181	24
TCCCTGGTGGTCTAGTGGTTAGGATTCGG	181	29
AGAACGAAAGTCGGAGGTTCGAAGACGATC	181	30
AAGGAGGAGAAGGGGGGT	180	18
TTTGAATGATGACTTAAG	180	18
ATTGACTGTATTAGCACA	180	18
AATTGCTTTAATTTCTGAC	180	19
TGGACGGAGAACTGATAAG	180	19
CCAGATGATGAACCCTGAGG	180	20
TTTCCGTAGGAACCTGCGGAAGGATCATTA	180	30
TGAGTGAGCTGTGGCA	179	16
CCGGATCAGAAGATTGAGGGT	179	21
TGGAAGACTAGTGATTTTGTTG	179	22
AAACACGAACAAACTTTTCGGC	179	22
GGCTGGTGATGTGGACTGAAGCTG	179	24
GGTGTAGCTCAGTGGTAGAGCGTGC	179	25
GGCCAAGGATGAGAACCCTAATCTGATT	179	28
ATGCCTTGATGATGTTCAAAGATCTGATA	179	29
ATTAGCATGTTGACAAGTCTAACTCTGAAG	179	30
AGTTCTACAGTCCGACG	178	17
AGACTGTATTAGCAAAA	178	17
TCATCCCGGACGAGCCCCCA	178	20
ACCCCGTGATGGAACTGAGGA	178	21
ATCACATTGCCAGGGATTACCAA	178	23
CGGTTATCACGTCTGC	177	16
GTTTCCGTAGTGTAGTGGT	177	19
TCGGATCAGAAGATTGCAGGTT	177	22
TCGTACCGTGAGTAATAATACG	177	22
GACAGATGATGAGACCCTGATG	177	22
TGAGGTAGTAGGTTGTGTGGTTG	177	23
GTACAGTACTGTGATAACTGAAT	177	23
ACTAGACCTAGCCCAAAGATACCCTCTCGA	177	30
GACATGAACACCTGAGA	176	17
AGTTCTACAGTCCGACGAT	176	19
CGCCTGTCTGAGCGTCGCT	176	19
GCAGTCCATGGGCATATACAC	176	21
GGGAATGATGTTAAAGCTGAAA	176	22
CGAATCATTATTTGCTGCTCTA	176	22
TGAGGTAGTAGGTTGTGTGGTAT	176	23
CGTGATCGTATAGTGGTTAGTACTCTGC	176	28
GTAGTCGTGGCCGAG	175	15
GTTAAGGTGGCAGAGCC	175	17
GTGGTAGAATTCTCGCC	175	17
AGTGGCTAGGATTCGGCG	175	18
TCCGGCTCGAAGGACCAG	175	18
ATCTAGAGGACTGACTGAAA	175	20
CTATACAATCTACTGTCTTTCT	175	22
CGTACGACTCTTAGCGGTGGATC	175	23
TTCGCTGTGATGAATGATTTTTAAAC	175	26
GAAGGGTGACGAAAATTTTACTGAGCAA	175	28
GCGCAAGACGGACCAG	174	16
TAGCACCATTTGAAATCGGTTA	174	22
TAGCTTATCTGACTGATGTTGAC	174	23
TGACTCAGTTCAGCAGGAACAGT	174	23
CAGTTGTTCATGATATTTAGAAGCCAC	174	27
CGGGTGCTGTAGGCTT	173	16
AGCAGCCGACTTAGAAC	173	17
TATTGCACTTGTCCCGGCCTGTAAT	173	25
TGGCTCAGTTCAGCAGGAACAGTAGA	173	26
GGGGGTGTAGTTCAGAGAGAGCGTGC	173	26
TCCCTGGTCTAGTGGTTAGGATTCGG	173	26
CTGTCTGAGCGTCGCT	172	16
AGTAAAAGGAACTCGGCA	172	18
GGTAGAATTCTCGCCTGC	172	18
TCGTACCGTGAGGAATAATGCG	172	22
TGACCTATGAATTGACAGCCAGT	172	23
ATCACATTGCCAGGGATTTCCAAG	172	24
TCCTCGTATAGTGGTGAGTATCCCCGCCTG	172	30
GTAACACACGAGTCGG	171	16
CCGGGTGCTGTAGGCTC	171	17
CCCGGGTTTCGGCACCA	171	17
CCGCACTGTGGGTACTTGCTGC	171	22
GTAAACATCCTCGACTGGAAGCT	171	23
TGGCTCAGTTCAGCAGGCACAGT	171	23
CAAAGTGCTGTTCGTGCAGGTAGAA	171	25
ATCAGACTGATGTTGAC	170	17
GTTTGCAGAGGAAACTGAGA	170	20
TTATCAGAATCTCCAGGGGTA	170	21
AGTCGGTAGAGCATGAGACTC	170	21
TGAGGATGACGAGAATTATTA	170	21
GGAGGTAGTAGGTTGTATAGTT	170	22
CCCCGTGATGGAACTGAGGATCTGAGG	170	27
GCATTGGTGTTCAGTGGTAGAATTCTCGC	170	29
TGTCTTTGAATACTTGCCAGTTAATTCTGATA	170	32
TTTAGGTACTGAGAAGA	169	17
ATTAATGTGAATTGCAGGACA	169	21
CATCCCTTGCATGGTGGAGGG	169	21
TGTAAACATCCTACACTCAGC	169	21
TGAGGTAGTAGATTATATAGTT	169	22
AAGCTGCCAGTTGAAGAACTGTA	169	23
AGGGTGACGAAAATTTTACTGAGCAAG	169	27
GGGGTATGATTCTCGC	168	16
CCCCGGCACCTCCACCA	168	17
TGGTTAGGATTCGGCGCTCT	168	20
AGTGGAGAGCATTTGA	167	16
TTCACAGTGGCTAAGTT	167	17
GGTTAGGATTCGGCGCTC	167	18
CAAAGGTTCGTTTGTAAAA	167	19
TGAAGAACGCAGCTAGCTGC	167	20
ATAGTTCTACAGTCCGACGATC	167	22
AGGTAGATAGAACAGGTCTTGTG	167	23
CAGCTTATCAGACTGATGTTGACT	167	24
TGGAATGATGAAAAAG	166	16
GGCATTGGTTCTGTTT	166	16
TGCGGCGGGAGAACCA	166	16
TTGGATGTCTGAGCGAT	166	17
CTGCGGAAGGATCATTA	166	17
AGTTCTTCAGTGGCAAGCTTT	166	21
TGCGGGGCTAGGGCTAACAGCA	166	22
ATATAGCGAGACCCTGTCTCTT	166	22
TCCAGCATCAGTGATTTTGTTGA	166	23
TGAGGTAGTAGTTTGTGCTGTTTT	166	24
GATCGATGATGACTCCCACAAATGC	166	25
CCGCCTGGGAATACCGGGTGCTGTAGG	166	27
TTGGTGGTTCAGTGGTAGAATTCTCGCC	166	28
GGTGATGATGACTCCAGGTGATTCTGAGT	166	29
TATCTTTGAAGAAATAACTTTAAGACTGAGA	166	31
TCGATGAAGAACGCAG	165	16
CAATCGGATTTCTAGGT	165	17
CCGGGTGCTGTAGGCTTT	165	18
ACCTGGCATACAATGTAGATTT	165	22
CGACGACCTCTCTGACGAGGTGC	165	23
GGGGATGTAGCTCAGTGGGAGAGC	165	24
CGAAACGGTCCTGTAAG	164	17
TAATGGATAAGGCACTG	164	17
TGAGGGGCAGAGAGCGAGA	164	19
TCAGTGCACTACAGAACTTTGTT	164	23
TACCACAGGGTAGAACCACGGACT	164	24
GGGAATACCGGGTGCTGTAGGCTT	164	24
TGAGGGGCAGAGAGCGAGACTTTTT	164	25
TCCCATATGGTCTAGCGGTTAGGATTCCTGGT	164	32
TCATCCGATCGATGTG	163	16
TAATAGGGAACGTGAGC	163	17
GACTCTTAGCGGGGGATCACTC	163	22
TGAGGTAGGAGGTTGTATAGTTGT	163	24
AGCTACATTGTCTGCTGGGTTTCT	163	24
TGAGGGGCAGAGAGCGAGACTTTAA	163	25
TCCTCGTATAGTGGTGAGTATCCCCGCCTGT	163	31
CGGGTGCTGTAGGCTTT	162	17
GTTGGTTAGAGCTGGTG	162	17
GGCGGCGACTCTGGACGC	162	18
CAAATCATTTTTTACTCTCCA	162	21
TCGTACCGTGAGTAATCATGCG	162	22
TCGACCGGACCTCGACCGGCTC	162	22
TATCTGTGATGACTTACATGGA	162	22
TTAATGCTAATCGTGATAGGGGTA	162	24
GAGAACTTTGAAGGCCG	161	17
ATCCCACCGCTGCCACC	161	17
CAGGCTAGGAGAAATGATTGGA	161	22
GAAAACAACTACTCTCTGAGCAGC	161	24
TCGGTAGAGCATGAG	160	15
CCTGTCACGCGGGAGA	160	16
ATGGATAGCGCATTGGA	160	17
GTAGCTTTGAGTGTGGC	160	17
CAAAGGTTCGTTTGTAAAAA	160	20
GCCTCTTAGCGGTGGATCACTC	160	22
TCAGGTAGTAGATTGTATAGTT	160	22
TGACTCAGTTCAGCAGGAACAG	160	22
TGGCTCAGTTCAGCAGGAACAGTAA	160	25
TACCGGGTGCTGTAGGCTC	159	19
GAAGCGGTTGGCTTCACTCTTT	159	22
TGAGGTAGTAGGCTGTATAGTT	159	22
CTATACAATCTATTGCCTTCCT	159	22
TGAGGGGCAGAGAGCGAGACTTA	159	23
GCGGGTGATGCGAACTGGAGTCTGAG	159	26
TCCCTGTGTCTAGTGGTTAGGATTCGGCGC	159	30
TCCCTGTGGTCTAGTGGTTAGGATTCGGCGCTCT	159	34
AATGGTAGCGCTCTGA	158	16
ACAATACCAAACCCCTCT	158	18
CATCTAGAGGACTGACTGAA	158	20
CGATCTCGTCTGATCTCGGAAGC	158	23
TATCTTATCAGACTGATGTTGAC	158	23
ATCTAGAGGACTGACTGAAATTA	158	23
CATGATTAAGAGGGACGGCCGGGGGC	158	26
GATTGTTGATGAATGCCAACGGCTCTGATA	158	30
CCACGAGGAAGAGACG	157	16
GTCGGTAGAGCATGGG	157	16
AGCTGCGAGAATTAATG	157	17
AGGTAGATAGAACAGGTCTTG	157	21
AGTAGAATCCTGTGAGGAAGGG	157	22
ACCACAGGGTAGAACCACGGACG	157	23
GCACGATGATGGCGGATCTGAGT	157	23
AGCTACATTGTCTGCTGGGTTTCA	157	24
TGGCTCAGTTCAGCAGGAACT	156	21
ATTTCCCTGGATGTTCTGATG	156	21
TGAGGTAGAAGATTGTATAGTT	156	22
TAGCTTATCAGACTGAGGTTGAC	156	23
CAGAGCTTAGCTGATTGGTGAAC	156	23
ACAGAATTCTACAGTCCGACGATC	156	24
CCGGCTCGAAGGACCA	155	16
GGAGGGGAGAGAACTTTT	155	18
GTCCGACCTGGGTATAGGG	155	19
TACGCCTGTCTGAGCGTCGCT	155	21
TCGTACGACTCTTAGCGGTGGA	155	22
GACGGAGAACTGATAAGGGTAG	155	22
TCAGATATGACTGAGCGACTGA	155	22
TCGAACCTCAGAGGGGGCACCA	155	22
TAGCTTATCAGACTGATTTTGAC	155	23
AATACTGAGTTGGCTAGAAAGTT	155	23
TGGCAGTGTCTTAGCTGGTTGTTA	155	24
GGTGTAATGGTTAGCACTCTGGACTC	155	26
CTTCTCACTACTGCACTTGACTAGTCTT	155	28
GCTGATGATGAAACTGAGACCCCTGAGA	155	28
TTGAGTGTGGAATCTGGATATCTGAGACTC	155	30
GTACATGATGACAACTGGCTCCCTCTACTGAAC	155	33
GGGGATGTAGCTCAG	154	15
GTGGCTAGGATTCGGCG	154	17
AGAAATGATGAACTTACTGAC	154	21
ACTCTTTCCCTGTTGCACTACT	154	22
GGGGATGTAGCTCAGTGGTAGA	154	22
TGAGGTAGTAGGTTGTGTGGTA	154	22
CGCAGCATTGTACAGGGCTATGA	154	23
TGAGGTAGTAGATTGTATAGTAA	154	23
CATTATTACTTTTGGTACGCGCT	154	23
ATCCTGGACTTGCGGACAGAGAGC	154	24
CGGGACTGACCTGAAATGAAGAGAATAC	154	28
GCATTGTGGTTCAGTGGTAGAATTCTCGCCTC	154	32
GCATGGGTGGTTCAGTGGTAGAATTCTCGCCTG	154	33
GAAGCACTGTAGCTCT	153	16
AGACTGTATTAGCACCA	153	17
ATGGATAAGGCACTGGC	153	17
GCCGCTGCCTGATACTGAC	153	19
TGGTAGAATTCTCGCCTCC	153	19
CGGTCGAACTTGACTATCTA	153	20
ATTGCACTTGTCCCGGCCTGT	153	21
CAATATAGCGAGACCCTGTCTCTTA	153	25
GCATTGTGGTTCAGTGGTAGAATTCTCGCCTGCC	153	34
GTGGGGTGAGATTTTA	152	16
GGTTAAGGCTTTGGAC	152	16
GTCAGGATGGCCGAGC	152	16
TAGTGGGTTACCAGAAC	152	17
TAAAAAATTGATTTGACT	152	18
CATTATTACCTTTGGTACGCG	152	21
TATTGCACTCGTCCCGGCCTCC	152	22
TGAGGAAGTAGGTTGTATAGTT	152	22
TAGCTTATCAGACTGACGTTGA	152	22
TTCAAGTAATCCAGGATAGGCTAA	152	24
AACCGAGCGTCCCGGCTCTCTTTT	152	24
GGGAGCATCTCTCGGTCTATACTGT	152	25
CGGCCCTGGCGGAGCG	151	16
TCCGGGACGGCTGGGA	151	16
ATGGATAAGGCCTCTGA	151	17
AGTCGGTAGAGCATGGGA	151	18
TGAGATGAAGCACTGTAGC	151	19
GGGGATGTAGCTCAGTGGT	151	19
AAGCTGCCAGTTGAAGAACT	151	20
ACATAGCGAGACCCCGTCTCTA	151	22
GTTCAGAGTTCTACAGTCCCGA	151	22
TGGTGTAATGGTTAGCACTCTGG	151	23
GAATTAATGTGAATTGCAGGACA	151	23
GGAATACCGGGTGCTGTAGGCTCT	151	24
CACTAGATTGAGAGCTCCTGGAAG	151	24
GTTTGATGATGGACAGTGTCTGAAG	151	25
CGTATAGTGGTTAGTACTCTGCGTTG	151	26
GTCGAACTTGACTATCTAGAGGAAGT	151	26
GGCCAAGGATGAGAAC	150	16
ACTAGTGATTTTGTTGTT	150	18
CGGATAGCTCAGTCGGTAGA	150	20
TCTGATCTCGGAAGCTAAGCAG	150	22
TAAGGTAGTAGATTGTATAGTT	150	22
ACTATGACTGAAAGGTATTTCTGAGC	150	26
ACGGCCCTGGCGGAGCGCTGAGAAGA	150	26
GGCTGGTCCGAAGGTAGTGAGTTATCTCAATTG	150	33
GAGAACTTTGAAGGCC	149	16
AGTAGACGCTCATCAG	149	16
[truncated: 14,949 more rows]
