# Supplementary material for: Deep Sequencing Reveals Predominant Expression of miR-21 Amongst the Small Non-Coding RNAs in Retinal Microvascular Endothelial Cells
Source: J Cell Biochem. 2012 Feb 1;113(6):2098–111. doi: 10.1002/jcb.24084 (PMC3708110; doi:10.1002/jcb.24084)
Supplement: Supplementary file 3 [file jcb0113-2098-SD3.xlsx]

## Sheet: Sheet1
Name	Total number of reads	Reads per million mapped	Sequence
mir-21	2318344	338603	TAGCTTATCAGACTGATGTTGACT
let-7f-2//let-7f-1	1073705	156819	TGAGGTAGTAGATTGTATAGTT
mir-126	1014272	148138	CGTACCGTGAGTAATAATGCG
let-7a-1//let-7a-2//let-7a-3	387336	56572	TGAGGTAGTAGGTTGTATAGTT
mir-378//mir-378-2	340689	49759	ACTGGACTTGGAGTCAGAAGGC
mir-24-2	258546	37761.7	TGGCTCAGTTCAGCAGGAACAG
mir-103-1//mir-103-2	148228	21649.3	AGCAGCATTGTACAGGGCTATGA
mir-30a	112865	16484.4	TGTAAACATCCTCGACTGGAAGCT
mir-27b	104682	15289.2	TTCACAGTGGCTAAGTTCTGC
let-7g	66479	9709.52	TGAGGTAGTAGTTTGTACAGTT
mir-452	61833	9030.95	TGTTTGCAGAGGAAACTGAGAC
mir-30d	61224	8942.01	TGTAAACATCCCCGACTGGAAGCT
mir-151	60052	8770.83	CTAGACTGAAGCTCCTTGAGG
mir-140	55008	8034.14	TACCACAGGGTAGAACCACGGA
mir-20a	48329	7058.64	TAAAGTGCTTATAGTGCAGGTAG
mir-23a	45707	6675.69	ATCACATTGCCAGGGATTTCCA
mir-17	45449	6638.01	CAAAGTGCTTACAGTGCAGGTAGT
let-7b	34754	5075.96	TGAGGTAGTAGGTTGTGTGGTT
mir-148b	33677	4918.66	TCAGTGCATCACAGAACTTTGT
mir-26a-2//mir-26a-1	30576	4465.75	TTCAAGTAATCCAGGATAGGCT
mir-191	27688	4043.94	CAACGGAATCCCAAAAGCAGCTG
mir-93	27177	3969.31	CAAAGTGCTGTTCGTGCAGGTA
mir-184	25142	3672.09	TGGACGGAGAACTGATAAGGGT
mir-186	25078	3662.74	CAAAGAATTCTCCTTTTGGGCT
let-7e	21635	3159.88	TGAGGTAGGAGGTTGTATAGT
mir-29a	21407	3126.58	CTAGCACCATCTGAAATCGGTTA
mir-152	20604	3009.3	TCAGTGCATGACAGAACTTGGG
mir-30e	19696	2876.68	TGTAAACATCCTTGACTGGAAGCT
mir-101//mir-101-1	19218	2806.86	TACAGTACTGTGATAACTGAA
let-7i	18731	2735.74	TGAGGTAGTAGTTTGTGCTGTT
mir-423	16993	2481.89	TGAGGGGCAGAGAGCGAGACTTT
mir-28	15266	2229.66	AAGGAGCTCACAGTCTATTGAG
mir-155	14390	2101.72	TTAATGCTAATCGTGATAGGGGT
let-7c	14020	2047.68	TGAGGTAGTAGGTTGTATGGTT
mir-143	12204	1782.44	TGAGATGAAGCACTGTAGCTCG
mir-181a-2//mir-181a-1	11882	1735.41	AACATTCAACGCTGTCGGTGAGTT
mir-146a	10952	1599.58	TGAGAACTGAATTCCATAGGTTGT
mir-15a	9938	1451.48	TAGCAGCACATAATGGTTTGT
mir-99b	9755	1424.76	CACCCGTAGAACCGACCTTGCG
mir-148a	9502	1387.8	TCAGTGCACTACAGAACTTTGT
mir-125b-1//mir-125b-2	9395	1372.18	TCCCTGAGACCCTAACTTGTGA
mir-106b	9284	1355.96	TAAAGTGCTGACAGTGCAGAT
mir-26b	9146	1335.81	TTCAAGTAATTCAGGATAGGTT
mir-16b	8750	1277.97	TAGCAGCACGTAAATATTGGC
let-7d	8273	1208.3	AGAGGTAGTAGGTTGCATAGTT
mir-16a	8007	1169.45	TAGCAGCACGTAAATATTGGTG
mir-92//mir-92a	7427	1084.74	TATTGCACTTGTCCCGGCCTGT
mir-7//mir-7-2//mir-7-1	6852	1000.76	TGGAAGACTAGTGATTTTGTTGTT
mir-192	6754	986.448	CTGACCTATGAATTGACAGCCAG
mir-185	5683	830.025	TGGAGAGAAAGGCAGTTCCTGA
mir-425	4998	729.978	ATGACACGATCACTCCCGTTGA
mir-130b	4170	609.045	CAGTGCAATGATGAAAGGGCAT
mir-100	3688	538.647	AACCCGTAGATCCGAACTTGTG
mir-25	3644	532.221	CATTGCACTTGTCTCGGTCTGA
mir-30c	3516	513.526	TGTAAACATCCTACACTCTCAGC
mir-18a	3398	496.291	TAAGGTGCATCTAGTGCAGATA
mir-27a	3250	474.675	AGGGCTTAGCTGCTTGTGAGCA
mir-3432-1//mir-3432-2	3214	469.417	TGCGGGATCTTTAGTTGTGGTG
mir-660	3179	464.306	TACCCATTGCATATCGGAGCTG
mir-34a	3001	438.308	TGGCAGTGTCTTAGCTGGTTGT
mir-320//mir-320-1	2971	433.926	AAAAGCTGGGTTGAGAGGGCGA
mir-3431	2865	418.445	CCTCAGTCAGCCTTGTGGATGT
mir-15b	2683	391.863	TAGCAGCACATCATGGTTTACA
mir-98	2671	390.11	TGAGGTAGTAAGTTGTATTGTT
mir-532	2663	388.942	CATGCCTTGAGTGTAGGACCGT
mir-29b-2//mir-29b-1	2523	368.494	TAGCACCATTTGAAATCAGTGTT
mir-2284x	2477	361.776	TGAAAAGTTCGTTCGGGTTTT
mir-19b//mir-19b-2	2312	337.677	TGTGCAAATCCATGCAAAACTGA
mir-107	2262	330.374	AGCAGCATTGTACAGGGCTATC
mir-221	2249	328.475	AGCTACATTGTCTGCTGGGTTT
mir-34c	2128	310.803	AGGCAGTGTAGTTAGCTGATTG
mir-361	2064	301.455	TTATCAGAATCTCCAGGGGTAC
mir-342	1943	283.783	TCTCACACAGAAATCGCACCCATCT
mir-224	1895	276.772	CAAGTCACTAGTGGTTCCGTTTA
mir-195	1840	268.739	TAGCAGCACAGAAATATTGGCA
mir-181b-2//mir-181b-1	1806	263.773	AACATTCATTGCTGTCGGTGGGTT
mir-99a	1796	262.313	AACCCGTAGATCCGATCTTGT
mir-1839	1760	257.055	AAGGTAGATAGAACAGGTCTTG
mir-139	1714	250.336	TCTACAGTGCACGTGTCTCCAGT
mir-2344	1586	231.642	GCACGATGATGGCGGATCTGAGTT
mir-194-2//mir-194-1	1509	220.395	TGTAACAGCAACTCCATGTGGA
mir-125a	1498	218.789	TCCCTGAGACCCTTTAACCTGTG
mir-1-2//mir-1-1	1488	217.328	TGGAATGTAAAGAAGTATGTAT
mir-1307	1463	213.677	ACTCGGCGTGGCGTCGGTCGTG
mir-30b	1446	211.194	TGTAAACATCCTACACTCAGCT
mir-374b	1274	186.073	ATATAATACAACCTGCTAAGTG
mir-421	937	136.853	ATCAACAGACATTAATTGGGCGC
mir-362	927	135.392	AATCCTTGGAACCTAGGTGTGAGT
mir-30f	914	133.493	TGTAAACACCCTACACTCTCAGCT
mir-222	862	125.899	AGCTACATCTGGCTACTGGGT
mir-365-2	799	116.697	TAATGCCCCTAAAAATCCTTAT
mir-769	776	113.338	TGAGACCTCCGGGTTCTGAGCT
mir-374a	773	112.9	TTATAATACAACCTGATAAGTG
mir-2478	767	112.023	GTATCCCACTTCTGACACCA
mir-424	718	104.867	CAGCAGCAATTCATGTTTTGA
mir-2318	686	100.193	GTGTATGATGAATTATCTGACC
mir-877	634	92.5982	GTAGAGGAGATGGCGCAGGG
mir-744	587	85.7337	TGCGGGGCTAGGGCTAACAGCA
mir-671	561	81.9363	AGGAAGCCCTGGAGGGGCTGGAG
mir-32	544	79.4533	TATTGCACATGACTAAGTTGCAT
mir-497	541	79.0152	CAGCAGCACACTGTGGTTTGTA
mir-2419	501	73.173	ATCGCATCAACACTCGTCTGTT
mir-9-1//mir-9-2	481	70.252	TCTTTGGTTATCTAGCTGTATG
mir-19a	462	67.4769	TGTGCAAATCTATGCAAAACTGA
mir-199a-1//mir-199a-2	450	65.7243	CCCAGTGTTCAGACTACCTGTT
mir-128-1//mir-128-2	442	64.5558	TCACAGTGAACCGGTCTCTTT
mir-22	435	63.5335	AGTTCTTCAGTGGCAAGCTTTA
mir-130a	432	63.0953	CAGTGCAATGTTAAAAGGGCAT
mir-193b	418	61.0506	AACTGGCCCACAAAGTCCCGCTTT
mir-450//mir-450-1	400	58.4216	TTTTGCGATGTGTTCCTAATAT
mir-1468	347	50.6807	CTCCGTTTGCCTGTTTTGCTGA
mir-2475	325	47.4675	TGAAGTGTGTGAAACTGCAGCGG
mir-29c	313	45.7149	TAGCACCATTTGAAATCGGTTA
mir-2285b	310	45.2767	AAAATCTGAGTGAACTTTTTGG
mir-188	310	45.2767	CATCCCTTGCATGGTGGAGGGT
mir-193a	310	45.2767	TGGGTCTTTGCGGGCGAGATGA
mir-215	295	43.0859	ATGACCTATGAATTGACAGACA
mir-331	283	41.3333	GCCCCTGGGCCTATCCTAGAA
mir-210	282	41.1872	ACTGTGCGTGTGACAGCGGCTGA
mir-197	276	40.3109	TTCACCACCTTCTCCACCCAGC
mir-146b	273	39.8727	TGAGAACTGAATTCCATAGGCTGT
mir-628	271	39.5806	ATGCTGACATATTTACTAGAGG
mir-296	259	37.828	GAGGGTTGGGCGGAGGCTTTCC
mir-339	255	37.2438	TCCCTGTCCTCCAGGAGCTCAC
mir-2425	224	32.7161	CCAGGGCACGGATCCATGAACT
mir-20b	219	31.9858	CAAAGTGCTCACAGTGCAGGTA
mir-500	212	30.9634	TAATCCTTGCTACCTGGGTGAGA
mir-505	207	30.2332	CGTCAACACTTGCTGGTTTCCT
mir-338	204	29.795	TCCAGCATCAGTGATTTTGTTGA
mir-330	198	28.9187	GCAAAGCACACGGCCTGCAGAGA
mir-582	195	28.4805	TTACAGTTGTTCAACCAGTTACT
mir-24-1	192	28.0424	GTGCCTACTGAGCTGATATCAGT
mir-2387	180	26.2897	TGGAAGGCCTGGCTTTGCAGCG
mir-92b	175	25.5594	TATTGCACTCGTCCCGGCCTCC
mir-2336	151	22.0541	CTAACCGTAACTTTGAAGTGCT
mir-1271	151	22.0541	CTTGGCACCTAGTAAGTACTCA
mir-2411	147	21.4699	TGGAGTGACTGTCAGATGCAGCCA
mir-181d	131	19.1331	AACATTCATTGTTGTCGGTGGGT
mir-502b	131	19.1331	AATCCACCTGGGCAAGGATTC
mir-106	123	17.9646	AAAAGTGCTTACAGTGCAGGTA
mir-542	121	17.6725	TCGGGGATCATCATGTCACGAG
mir-10b	116	16.9423	TACCCTGTAGAACCGAATTTGTG
mir-484	103	15.0436	TCAGGCTCAGTCCCCTCCCGAT
mir-1306	102	14.8975	CCACCTCCCCTGCAAACGTCC
mir-147	98	14.3133	GTGTGCGGAAATGCTTCTGCTA
mir-145	97	14.1672	GTCCAGTTTTCCCAGGAATCCCT
mir-2474	96	14.0212	TACCGGGCCAGCTGGAAGGAGA
mir-181c	89	12.9988	AACATTCAACCTGTCGGTGAGTTT
mir-2346	85	12.4146	ACTGATGTGAAGGTGGTTTGGC
mir-454	79	11.5383	TAGTGCAATATTGCTTATAGGGT
mir-301a	69	10.0777	CAGTGCAATAGTATTGTCAAAGCAT
mir-1434	68	9.93167	GAAGAAATCTAAGGTCTGAGG
mir-2440	68	9.93167	TGCAGTGATGAGACCCTGGA
mir-2483	67	9.78561	AAACATCTGGTTGGTTGAGAGA
mir-2335	66	9.63956	AGATAATGATGACTAACTGAAT
mir-324	66	9.63956	CGCATCCCCTAGGGCATTGGTGT
mir-132	63	9.2014	TAACAGTCTACAGCCATGGTCG
mir-340	63	9.2014	TCCGTCTCAGTTACTTTATAGCC
mir-491	62	9.05534	AGTGGGGAACCCTTCCATGAGG
mir-339b	62	9.05534	TCCCTGTCCTCCAGGAGCTC
mir-345	61	8.90929	GCTGACTCCTAGTCCAGTGCT
mir-23b	61	8.90929	GGGTTCCTGGCATGCTGATTT
mir-31	60	8.76324	AGGCAAGATGCTGGCATAGCT
mir-455	59	8.61718	TATGTGCCTTTGGACTACATC
mir-365	58	8.47113	AGGGACTTTTGGGGGCAGATGTG
mir-33a	58	8.47113	GTGCATTGTAGTTGCATTGCA
mir-2299	57	8.32508	ACTGGATTCATTTCTCTGAAA
mir-2477	54	7.88691	GTGGAATGATGATAAGTCTGACG
mir-2416	54	7.88691	TGCAGTGCCCACTGTGGAAGATG
mir-2320	50	7.3027	TGGCACAGGGTCCAGCTGTCGGC
mir-363	45	6.57243	ATTGCACGGTATCCATCTGCG
mir-2443	43	6.28032	TGAGGGCAGGACCGTATGAGGTGT
mir-2887-1//mir-2887-2	41	5.98821	CGGGACCGGGGTCCGGTGCG
mir-2468	38	5.55005	ATAGGAACATGGAAGATTGTCA
mir-326	36	5.25794	CCTCTGGGCCCTTCCTCCAG
mir-1388	33	4.81978	AGGACTGTCCAACCTGAGAAT
mir-2332	29	4.23556	CGGTTTAAGGTCTTGGAGACAAAG
mir-218-2//mir-218-1	28	4.08951	TTGTGCTTGATCTAACCATGTG
mir-451	27	3.94346	AAACCGTTACCATTACTGAGTTT
mir-449a	27	3.94346	TGGCAGTGTATTGTTAGCTGGT
mir-2355	26	3.7974	ATTGTCCTTGCTGTTTGGAGAT
mir-328	23	3.35924	CTGGCCCTCTCTGCCCTTCCGT
mir-2450c	21	3.06713	CATGTCAGTAGAGGCGCGTGTG
mir-677	21	3.06713	CTCACTGATGAGCAGCTTCTGAC
mir-2296	21	3.06713	TGGACAACTGAGGTTCCTGCT
mir-486	20	2.92108	TCCTGTACTGAGCTGCCCCGAG
mir-301b	18	2.62897	CAGTGCAATGATATTGTCAAAGCAT
mir-2367	16	2.33686	ACCCTGTAACTCAGCCATCAGAG
mir-2450a	16	2.33686	TGGGCAGTAGAGGTGCATGTG
mir-2303	15	2.19081	TCTGAATGATGTCGACTGATG
mir-2308	15	2.19081	TTGGGCTTGCAGCAGAGAGTAA
mir-874	14	2.04476	CTGCCCTGGCCCGAGGGACCGA
mir-302b	14	2.04476	TAAGTGCTTCCATGTTTTAGTAG
mir-204	14	2.04476	TTCCCTTTGTCATCCTATGCCT
mir-1249	13	1.8987	ACGCCCTTCCCCCCCTTCTTCA
mir-1343	13	1.8987	TGGGGAGCGGCCCCCGGGCGGG
mir-502a-1//mir-502a-2	12	1.75265	AATGCACCTGGGCAAGGATTCA
mir-2431	12	1.75265	CACCCCCACTTGCATGACCCTGA
mir-379	12	1.75265	TGGTAGACTATGGAACGTAGG
mir-708	11	1.60659	AAGGAGCTTACAATCTAGCTGGG
mir-2424-1//mir-2424-2	11	1.60659	AGATCTTTGGTAATCTGATGGCT
mir-217	11	1.60659	TACTGCATCAGGAACTGATTGGAT
mir-499	11	1.60659	TTAAGACTTGCAGTGATGTTT
mir-2904-1//mir-2904-2//mir-2904-3	10	1.46054	GGGAGCCTCGGTTGGCCTC
mir-199c	10	1.46054	TACAGTAGTCTGCACATTGG
mir-133a-2//mir-133a-1	10	1.46054	TTTGGTCCCCTTCAACCAGCTG
mir-2484	9	1.31449	GAGCTATGATGACTTTGATTGCAT
mir-18b	9	1.31449	TAAGGTGCATCTAGTGCAGTTA
mir-182	9	1.31449	TTTGGCAATGGTAGAACTCACACT
mir-2397	8	1.16843	CAGAGCAGTGGCAAGAACGCAT
mir-1940	8	1.16843	CTGGAGGACTAAGAAGGCTGAGTCT
mir-1814c	8	1.16843	GTTTTGTTTGGGTTTGTTTT
mir-767	8	1.16843	TGCACCATGGTTGTCTGAGCATG
mir-2388	7	1.02238	GCTCGAGGAAGCTGGAGATGA
mir-33b	7	1.02238	GTGCATTGCTGTTGCATTGC
mir-302d	7	1.02238	TAAGTGCTTCCATGTTTTAGT
mir-2439	7	1.02238	TATCAGAAGACAGGTAGGCAGA
mir-105a	7	1.02238	TCAAATGCTCAGACTCCTGTGGT
mir-1296	7	1.02238	TTAGGGCCCTGGCTCCATCTCC
mir-302a	6	0.876324	AAGTGCTTCCATGTTTTAGTGA
mir-2376	6	0.876324	CCTCTGAGATCTTGCTAGGCGCT
mir-2454	6	0.876324	CTGGGGGCTGCCAGGCAGGAGGC
mir-2399	6	0.876324	CTTTCTGTAGCTGTTGGAACTA
mir-129-1//mir-129-2	6	0.876324	CTTTTTGCGGTCTGGGCTTGCT
mir-335	6	0.876324	TCAAGAGCAATAACGAAAAATGT
mir-2349	6	0.876324	TGGCACTTCTGGTCTCAGACTCA
mir-2313	5	0.73027	AGTGCAGCTGAGGACCAAGGCA
mir-2448	5	0.73027	GTGGTTGATTGGATCCGTGGGT
mir-183	5	0.73027	TATGGCACTGGTAGAATTCACTG
mir-2339	5	0.73027	TCACTGGACCTAGCAGAGCT
mir-2457	5	0.73027	TTGCCAACTGCAGAGCCGCGCT
mir-2435	4	0.584216	AAACTCGAATGAACTCTTTGGC
mir-2384-1//mir-2384-2	4	0.584216	AACTGTACTGGAAGGATGGATGG
mir-411	4	0.584216	ATAGTAGACCGTATAGCGTACG
mir-127	4	0.584216	TCGGATCCGTCTGAGCTTGGCT
mir-223	4	0.584216	TGTCAGTTTGTCAAATACCCCA
mir-2441	3	0.438162	ACAGGACAGGACAGTGGGAG
mir-212	3	0.438162	ACCTTGGCTCTAGACTGCTTACT
mir-2316	3	0.438162	ACTCCGGCCTGGACTGCGGCGGG
mir-2408	3	0.438162	CACGTGTGTGAGCTCAGCCGG
mir-2403	3	0.438162	CTCGGGAAGCTAGCTGGCCTT
mir-10a	3	0.438162	TACCCTGTAGATCCGAATTTGTG
mir-135a-2//mir-135a-1	3	0.438162	TATGGCTTTTTATTCCTATGTGA
mir-150	3	0.438162	TCTCCCAACCCTTGTACCAGTGT
mir-2447	3	0.438162	TCTGGGAACCGGTTTGGCTGCT
mir-2284p	3	0.438162	TGAAAGTTTGTTCGGGATTTT
mir-190b	3	0.438162	TGATATGTTTGATATTGGGTT
mir-2314	3	0.438162	TGCCCATGATGACTGCTGACC
mir-95	3	0.438162	TTCAACGGGTATTTATTGAGCA
mir-2422	3	0.438162	TTGAGGGGACTGAGGTGCGGAG
