# Supplementary material for: Deep Sequencing Reveals Predominant Expression of miR-21 Amongst the Small Non-Coding RNAs in Retinal Microvascular Endothelial Cells
Source: J Cell Biochem. 2012 Feb 1;113(6):2098–111. doi: 10.1002/jcb.24084 (PMC3708110; doi:10.1002/jcb.24084)
Supplement: Supplementary file 4 [file jcb0113-2098-SD4.xlsx]

## Sheet: Novel_orthologs
Novel bovine orthologs of microRNAs previously identified in other species
Name	Sequence	Reads	Tentative new miRNA in red
miR-1246	AAUGGAUUUUUGGAGCAGG	114	bta-miR-1246	AAUGGAUUUUUGGAGCAGG
			hsa-miR-1246	AAUGGAUUUUUGGAGCAGG
			ptr-miR-1246	AAUGGAUUUUUGGAGCAGG
			ppy-miR-1246	AAUGGGUUUUUGGAGCAGG
miR-1260b	AUCCCACCACUGCCACCAU	309	bta-miR-1260b	AUCCCACCACUGCCACCAU
			hsa-miR-1260b	AUCCCACCACUGCCACCAU
miR-1274a	GUCCCUGUUCAGGCGCCA	10	bta-miR-1274a	GUCCCUGUUCAGGCGCCA
			hsa-miR-1274a	GUCCCUGUUCAGGCGCCA
			ppy-miR-1274a	GUCCCUGUUCAGGUGCCA
miR-1274b	UCCCUGUUCGGGCGCCA	44	bta-miR-1274b	.UCCCUGUUCGGGCGCCA
			hsa-miR-1274b	.UCCCUGUUCGGGCGCCA
			ptr-miR-1274b	.UCCCUGUUCGGGCGCCA
			ppy-miR-1274b	.UCCCUGUUCGGGCACCA
miR-1277	UACGUAGAUAUAUAUGUAUUUU	10	bta-miR-1277	UACGUAGAUAUAUAUGUAUUUU
			hsa-miR-1277	UACGUAGAUAUAUAUGUAUUUU
			and other spp
miR-1280	UCCCACCGCUGCCACCC	3	bta-miR-1280	UCCCACCGCUGCCACCC
			ppy-miR-1280	UCCCACCGCUGCCACCC
			hsa-miR-1280	UCCCACCGCUGCCACCC
			ptr-miR-1280	UCCCACCGCUGCCACCC
miR-149	UCUGGCUCCGUGUCUUCACUCCC	182	bta-miR-149	UCUGGCUCCGUGUCUUCACUCCC
			hsa-miR-149	UCUGGCUCCGUGUCUUCACUCCC
			ssc-miR-149	UCUGGCUCCGUGUCUUCACUCCC
			ppy-miR-149	UCUGGCUCCGUGUCUUCACUCCC
			mmu-miR-149	UCUGGCUCCGUGUCUUCACUCCC
			cfa-miR-149	UCUGGCUCCGUGUCUUCACUCCC
			eca-miR-149	UCUGGCUCCGUGUCUUCACUCCC
			ptr-miR-149	UCUGGCUCCGUGUCUUCACUCCC
			mml-miR-149	UCUGGCUCCGUGUCUUCACUCCC
miR-149*	GAGGGAGGGACGGGGGCUGUGC	6	bta-miR-149*	GAGGGAGGGACGGGGGCUGUGC
			hsa-miR-149*	.AGGGAGGGACGGGGGCUGUGC....
			mmu-miR-149*	GAGGGAGGGACGGGGGCGGUGC....
miR-1973	ACCGUGCAAAGGUAGCAUA	8	bta-miR-1973	ACCGUGCAAAGGUAGCAUA
			hsa-miR-1973	ACCGUGCAAAGGUAGCAUA
miR-3120	CACAGCAAGUGUAGACAGGCA	9	bta-miR-3120	CACAGCAAGUGUAGACAGGCA..
			hsa-miR-3120	CACAGCAAGUGUAGACAGGCA....
			bta-miR-214	.ACAGCAGGCACAGACAGGCAGU..
			mmu-miR-214	.ACAGCAGGCACAGACAGGCAGU..
			hsa-miR-214	.ACAGCAGGCACAGACAGGCAGU..
miR-3141	GAGGGCGGGUGGAGGAGGA	10	bta-miR-3141	GAGGGCGGGUGGAGGAGGA
			hsa-miR-3141	GAGGGCGGGUGGAGGAGGA
miR-320a	AAAAGCUGGGUUGAGAGGGCGA	2945	miR-320a	AAAAGCUGGGUUGAGAGGGCGA
			bta-miR-320	AAAAGCUGGGUUGAGAGGGCGA
			hsa-miR-320a	AAAAGCUGGGUUGAGAGGGCGA
miR-320b	AAAAGCUGGGUUGAGAGGGCAA	30	miR-320b	AAAAGCUGGGUUGAGAGGGCAA
			hsa-miR-320b	AAAAGCUGGGUUGAGAGGGCAA
miR-320c	AAAAGCUGGGUUGAGAGGGU	67	bta-miR-320c	AAAAGCUGGGUUGAGAGGGU
			hsa-miR-320c	AAAAGCUGGGUUGAGAGGGU..
miR-320d	AAAAGCUGGGUUGAGAGGA	15	bta-miR-320d	AAAAGCUGGGUUGAGAGGA
			hsa-miR-320d	AAAAGCUGGGUUGAGAGGA...
miR-3613	UGUUGUACUUUUUUUUUUGUUC	70	bta-miR-3613	UGUUGUACUUUUUUUUUUGUUC
			hsa-miR-3613-5p	UGUUGUACUUUUUUUUUUGUUC
miR-3653	CUAAGAAGUUGACUGAAG	19	bta-miR-3653	CUAAGAAGUUGACUGAAG
			hsa-miR-3653	CUAAGAAGUUGACUGAAG
miR-4286	ACCCCACUCCUGGUACC	89	bta-miR-4286	ACCCCACUCCUGGUACC
			hsa-miR-4286	ACCCCACUCCUGGUACC
miR-4306	UGGAGAGAAAGGCAGUA	4	miR-4306	UGGAGAGAAAGGCAGUA
			hsa-miR-4306	UGGAGAGAAAGGCAGUA
miR-450a	UUUUGCGAUGUGUUCCUAAUAU	400	bta-miR-450a	UUUUGCGAUGUGUUCCUAAUAU
			bta-miR-450	UUUUGCGAUGUGUUCCUAAUAU
			hsa-miR-450a	UUUUGCGAUGUGUUCCUAAUAU
			and other spp
miR-450b	UUUUGCAAUAUGUUCCUGAAUA	787	bta-miR-450b	UUUUGCAAUAUGUUCCUGAAUA
			hsa-miR-450b-5p	UUUUGCAAUAUGUUCCUGAAUA
			and other spp
miR-500a	UAAUCCUUGCUACCUGGGUGAGA	194	bta-miR-500a	UAAUCCUUGCUACCUGGGUGAGA
			hsa-miR-500a	UAAUCCUUGCUACCUGGGUGAGA
			bta-miR-500	UAAUCCUUGCUACCUGGGUGAGA
miR-500b	AAUCCUUGCUACCUGGGU	22	bta-miR-500b	AAUCCUUGCUACCUGGGU
			hsa-miR-500b	AAUCCUUGCUACCUGGGU
miR-574	UGAGUGUGUGUGUGUGAGUGUGU	321	bta-miR-574	UGAGUGUGUGUGUGUGAGUGUGU
			hsa-miR-574-5p	UGAGUGUGUGUGUGUGAGUGUGU
			and other spp
miR-652	AAUGGCGCCACUAGGGUUGUG	108	bta-miR-652	AAUGGCGCCACUAGGGUUGUG
			hsa-miR-652	AAUGGCGCCACUAGGGUUGUG
			and other spp
miR-720	UCUCGCUGGGGCCUCCA	56	bta-miR-720	UCUCGCUGGGGCCUCCA
			hsa-miR-720	UCUCGCUGGGGCCUCCA
			ptr-miR-720	UCUCGCUGGGGCCUCCA
			ppy-miR-720	UCUUGCUGGGGCCUCCA
miR-760	CGGCUCUGGGUCUGUGGGGA	8	bta-miR-760	CGGCUCUGGGUCUGUGGGGA
			hsa-miR-760	CGGCUCUGGGUCUGUGGGGA
			mml-miR-760	CGGCUCUGGGUCUGUGGGGA
			mmu-miR-760-3p	CGGCUCUGGGUCUGUGGGGA
			ppy-miR-760	CGGCUCUGGGUCUGUGGGGA
			rno-miR-760-3p	CGGCUCUGGGUCUGUGGGGA
			ptr-miR-760	CGGCUCUGGGUCUGUGGGGA

## Sheet: Novel_no_star
Novel microRNAs with no star sequences
Position	Sequence	Reads
chr16:63,277,631-63,277,652	CAGGATGATGAGCTAACTGAAC	239
chr13:58,300,829-58,300,933	TGCCAAGCCCACGTTCAAAGG	122

## Sheet: Novel_miR-2284_miR-2285
Novel members of the miR-2284 and miR-2285 families
Family	Sequence	Reads	Tentative new miRNA in red	Ensembl gene	Position
miR-2284	AAAAGTTCGTTCGGGTTTTTC	39	bta-miR-2284y	ENSBTAG00000044371	chr11:75,264,486-75,264,549
miR-2285	AAACCTGAACGAACTTTTTGGC	164	bta-miR-2285e-1	ENSBTAG00000044917	chr1:159,939,501-159,939,564
		164	bta-miR-2285e-2	ENSBTAG00000045291	chr9:91,784,857-91,784,929
miR-2285	AAAACCTGAATGAACTTTTTGG	335	bta-miR-2285f-1	ENSBTAG00000045021	chr5:53,369,052-53,369,121
miR-2285	AAACCTGAACAAGCTTTTTGGC	131	bta-miR-2285g	ENSBTAG00000044559	chr18:24597376-24597436
miR-2285	GAAAACCGAAACGAACTTTATG	37	bta-miR-2285h		chr12:14,611,148-14,611,170
miR-2285	AAAACCTGAATGAACTTTTTGG	335	bta-miR-2285f-2		chr20:23,429,850-23,429,871
miR-2285	AAAACCGGAACGAACTTTTTGG	49	bta-miR-2285i		chr8:48,877,203-48,877,225
miR-2285	AAAAACCAGAACGAACTTTTTG	32	bta-miR-2285j-1		chr17:1,413,492-1,413,513
miR-2285	AAAAACCAGAACGAACTTTTTG	31	bta-miR-2285j-2		chr23:3,274,518-3,274,539
miR-2285	AAAACCGGAATGAACTTTTTG	109	bta-miR-2285k		chr29:11,281,854-11,281,874
miR-2285	AAAACCCGCATGAACTTTTTGGC	84	bta-miR-2285l		chrUn.004.3:740,003-740,025
