# Supplementary material for: Deep Sequencing Reveals Predominant Expression of miR-21 Amongst the Small Non-Coding RNAs in Retinal Microvascular Endothelial Cells
Source: J Cell Biochem. 2012 Feb 1;113(6):2098–111. doi: 10.1002/jcb.24084 (PMC3708110; doi:10.1002/jcb.24084)
Supplement: Supplementary file 5 [file jcb0113-2098-SD5.xlsx]

## Sheet: Sheet1
Name	Sequence	Reads	Genomic position	Mature miRNA	Isomirs	Star	Isomirs	Potential stem-loop
Novel_miRNA_1	AGAGGTAAAAAATTGATTTGACT	6169	chrUn.004.245:10871-10947	4807	AGAGGTAAAAAATTGATTTGACT	233	CAAATCATTTTTTACTCTCCAT	>bosTau4_dna range=chrUn.004.245:10871-10947 5'pad=0 3'pad=0 strand=+ repeatMasking=none
Novel_miRNA_1*	GCAAATCATTTTTTACTCTCCAA	595		377	AGAGGTAAAAAATTGATTTGAC	163	CAAATCATTTTTTACTCTCCA	ATTTTGAGAGGTAAAAAATTGATTTGACTAGTTCTTTAACACATCTAGCA
				265	GGTAAAAAATTGATTTGACT	52	CAAATCATTTTTTACTCTCC	AATCATTTTTTACTCTCCAAAAAGAAC
				198	AGAGGTAAAAAATTGATTTGACTAG	37	CAAATCATTTTTTACTCTCCAA	minimum free energy of -23.52 kcal/mol
				138	GTAAAAAATTGATTTGACT	29	AGCAAATCATTTTTTACTCTCC
				85	AGAGGTAAAAAATTGATTT	17	CAAATCATTTTTTACTCTCCATT
				84	AGAGGTAAAAAATTGATTTGA	12	AGCAAATCATTTTTTACTCTCCA
				47	AGAGGTAAAAAATTGATTTGACA	8	CAAATCATTTTTTACTCTCCT
				32	AGAGGTAAAAAATTGATTTG	8	CAAATCATTTTTTACTCTCCAAA
				19	GAGGTAAAAAATTGATTTGACT	8	CAAATCATTTTTTACTCTCCAC
				16	AGAGGTAAAAAATTGATTTGACTAGT	6	CAAATCATTTTTTACTCTCCAAT
				15	AGAGGTAAAAAATTGATTTGACTA	5	CAAATCATTTTTTACTCTCCAG
				8	GGTAAAAAATTGATTTGAC	5	CAAATCATTTTTTACTCTCCTT
				7	AGAGGTAAAAAATTGATTTGACG	4	CAAATCATTTTTTACTCTCCATTA
				6	AGAGGTAAAAAATTGATTTGACTT	4	GCAAATCATTTTTTACTCTCC
				6	AGGTAAAAAATTGATTTGACT	4	GCAAATCATTTTTTACTCTCCA
				6	GGAGGTAAAAAATTGATTTGACT	595
				6	AGGTAAAAAATTGATTTGACTAG
				6	GTAAAAAATTGATTTGACTT
				5	GAGGTAAAAAATTGATTTGACTAG
				5	TGAGGTAAAAAATTGATTTGACT
				5	GGTAAAAAATTGATTTGA
				5	AGCGGTAAAAAATTGATTTGACT
				5	GGTAAAAAATTGATTTGACTAG
				4	GTAAAAAATTGATTTGA
				4	AGAGGTAAAAAATTGATTTGATT
				4	CAGAGGTAAAAAATTGATTTGACT
				4	CGAGGTAAAAAATTGATTTGACT
				6169
Novel_miRNA_2	TATGTTGGACAACGTGGATAGC	6117	chr7:43910789-43910859	4315	TATGTTGGACAACGTGGATAGC	3	CTGTTCCCGTTTTTCACATGTG	>bosTau4_dna range=chr7:43910789-43910859 5'pad=0 3'pad=0 strand=+ repeatMasking=none
Novel_miRNA_2*	CTGTTCCCGTTTTTCACATGTG			779	TATGTTGGACAACGTGGATAGCA	3		TCCTGTTCCCGTTTTTCACATGTGTACTGATGTTTGATCATATGTTGGAC
				584	TATGTTGGACAACGTGGATAGCAC			AACGTGGATAGCACCCGTGAG
				112	TATGTTGGACAACGTGGATAGCACT			minimum free energy of -17.60 kcal/mol
				60	TATGTTGGACAACGTGGATAGCAA
				59	TATGTTGGACAACGTGGATAGCAT
				44	TATGTTGGACAACGTGGATAG
				27	TATGTTGGACAACGTGGATAGCACA
				18	TATGTTGGACAACGTGGATAGCAAA
				17	TATGTTGGACAACGTGGATA
				16	TATGTTGGACAACGTGGATAGCAAT
				15	TATGTTGGACAACGTGGAT
				13	TATGTTGGACAACGTGGATAGCAG
				11	TGTTGGACAACGTGGATAGCACT
				8	TATGTTGGACAACGTGGATAGT
				8	TATGTTGGACAACGTGGATAGCT
				8	CATGTTGGACAACGTGGATAGC
				7	TATGTTGGACAACGTGGATAGCAAAA
				6	TATGTTGGACAACGTGGATAGA
				6	TATGTTGGACAACGTGGATAGCACG
				4	ATGTTGGACAACGTGGATAGC
				6117
				5678
Novel_miRNA_3	CCGGATGATGGACACTGAGG	3192	chr16:73507508-73507570	1718	CCGGATGATGGACACTGAGG		TCGGAGCGCCCTCGCCAGAC	>bosTau4_dna range=chr16:73507508-73507570 5'pad=0 3'pad=0 strand=- repeatMasking=none
Novel_miRNA_3*	TCGGAGCGCCCTCGCCAGAC	5		1057	GCCGGATGATGGACACTGAGG			TGGAGCCAGCCTGCCCTCAGTGTCCATCATCCGGCAGGGGTGTCTGGCGA
				83	CCGGATGATGGACACTGAGGGC			GGGCGCTCCGAGG
				55	GCCGGATGATGGACACTGAGGGCA			minimum free energy of -26.80 kcal/mol
				54	GCCGGATGATGGACACTGAG
				31	CCGGATGATGGACACTGAGGG
				29	CCGGATGATGGACACTGAG
				28	GCCGGATGATGGACACTGAGGGC
				26	TGCCGGATGATGGACACTGAGG
				25	CCGGATGATGGACACTGA
				18	GCCGGATGATGGACACTGAGGG
				17	GCCGGATGATGGACACTGA
				15	CGGATGATGGACACTGAGG
				6	GCCGGATGATGGACACTGAGGGA
				5	CCGGATGATGGACACTGAGGGA
				5	TGCCGGATGATGGACACTGAGGGC
				4	CGGATGATGGACACTGAG
				4	GCGGATGATGGACACTGAGG
				4	GCGGATGATGGACACTGAGT
				4	GCCGGATGATGGACACTGAGGGAA
				4	CCCGGATGATGGACACTGAGG
				3192
Novel_miRNA_4	ACTATATGATGTAAACTGAAC	1493	chr11:45,291,345-45,291,396	739	ACTATATGATGTAAACTGAAC		TCAGTTGTACTTTATCCAGTGC	>bosTau4_dna range=chr11:45291345-45291396 5'pad=0 3'pad=0 strand=+ repeatMasking=none
Novel_miRNA_4*	TCAGTTGTACTTTATCCAGTGC	2		730	CTATATGATGTAAACTGAAC			GTCAGTTGTACTTTATCCAGTGCTAACTATATGATGTAAACTGAACTATT
				11	TATATGATGTAAACTGAAC			GG
				5	ACTATATGATGTAAACTGA			minimum free energy of -10.70 kcal/mol
				4	CTATATGATGTAAACTGAACTAT
				4	ACTATATGATGTAAACTGAACTAT
				1493
