# Supplementary material for: Deep Sequencing Reveals Predominant Expression of miR-21 Amongst the Small Non-Coding RNAs in Retinal Microvascular Endothelial Cells
Source: J Cell Biochem. 2012 Feb 1;113(6):2098–111. doi: 10.1002/jcb.24084 (PMC3708110; doi:10.1002/jcb.24084)
Supplement: Supplementary file 6 [file jcb0113-2098-SD6.xlsx]

## Sheet: Predicted Target genes 2284_5
Human ortholog of predicted target gene	Gene name
AAK1	AP2 associated kinase 1
ABCA1	ATP-binding cassette, sub-family A (ABC1), member 1
ABCB10	ATP-binding cassette, sub-family B (MDR/TAP), member 10
ABCC4	ATP-binding cassette, sub-family C (CFTR/MRP), member 4
ABCE1	ATP-binding cassette, sub-family E (OABP), member 1
ABHD13	abhydrolase domain containing 13
ABHD2	abhydrolase domain containing 2
ABHD3	abhydrolase domain containing 3
ABI3BP	ABI gene family, member 3 (NESH) binding protein
ABL2	v-abl Abelson murine leukemia viral oncogene homolog 2 (arg, Abelson-related gene)
ABTB2	ankyrin repeat and BTB (POZ) domain containing 2
ACADSB	acyl-Coenzyme A dehydrogenase, short/branched chain
ACBD3	acyl-Coenzyme A binding domain containing 3
ACCN4	amiloride-sensitive cation channel 4, pituitary
ACSL1	acyl-CoA synthetase long-chain family member 1
ACTL8	actin-like 8
ACTR2	ARP2 actin-related protein 2 homolog (yeast)
ACVR2B	activin A receptor, type IIB
ADAM17	ADAM metallopeptidase domain 17 (tumor necrosis factor, alpha, converting enzyme)
ADAR	adenosine deaminase, RNA-specific
ADAT2	adenosine deaminase, tRNA-specific 2, TAD2 homolog (S. cerevisiae)
ADCY6	adenylate cyclase 6
ADM	adrenomedullin
ADPGK	ADP-dependent glucokinase
ADPRHL2	ADP-ribosylhydrolase like 2
ADRBK1	adrenergic, beta, receptor kinase 1
AEBP2	AE binding protein 2
AES	amino-terminal enhancer of split
AFF2	AF4/FMR2 family, member 2
AFF4	AF4/FMR2 family, member 4
AGMAT	agmatine ureohydrolase (agmatinase)
AGPAT5	1-acylglycerol-3-phosphate O-acyltransferase 5 (lysophosphatidic acid acyltransferase, epsilon)
AGPS	alkylglycerone phosphate synthase
AHCYL2	S-adenosylhomocysteine hydrolase-like 2
AKAP11	A kinase (PRKA) anchor protein 11
AKAP13	A kinase (PRKA) anchor protein 13
AKAP2	A kinase (PRKA) anchor protein 2
AKT2	v-akt murine thymoma viral oncogene homolog 2
ALAD	aminolevulinate, delta-, dehydratase
ALDH1A3	aldehyde dehydrogenase 1 family, member A3
ALG2	asparagine-linked glycosylation 2 homolog (S. cerevisiae, alpha-1,3-mannosyltransferase)
ALG9	asparagine-linked glycosylation 9 homolog (S. cerevisiae, alpha- 1,2-mannosyltransferase)
ALS2CR13	amyotrophic lateral sclerosis 2 (juvenile) chromosome region, candidate 13
AMOT	angiomotin
AMPD3	adenosine monophosphate deaminase (isoform E)
ANGEL2	angel homolog 2 (Drosophila)
ANKH	ankylosis, progressive homolog (mouse)
ANKRD10	ankyrin repeat domain 10
ANKRD12	ankyrin repeat domain 12
ANKRD13A	ankyrin repeat domain 13A
ANKRD17	ankyrin repeat domain 17
ANKRD28	ankyrin repeat domain 28
ANKS1A	ankyrin repeat and sterile alpha motif domain containing 1A
ANKS1B	ankyrin repeat and sterile alpha motif domain containing 1B
ANKZF1	ankyrin repeat and zinc finger domain containing 1
ANP32E	acidic (leucine-rich) nuclear phosphoprotein 32 family, member E
ANTXR1	anthrax toxin receptor 1
AP1S2	adaptor-related protein complex 1, sigma 2 subunit
AP4E1	adaptor-related protein complex 4, epsilon 1 subunit
APLNR	apelin receptor
ARF1	ADP-ribosylation factor 1
ARHGAP26	Rho GTPase activating protein 26
ARHGEF12	Rho guanine nucleotide exchange factor (GEF) 12
ARID1A	AT rich interactive domain 1A (SWI-like)
ARID2	AT rich interactive domain 2 (ARID, RFX-like)
ARL3	ADP-ribosylation factor-like 3
ARL4A	ADP-ribosylation factor-like 4A
ARMC1	armadillo repeat containing 1
ARNT	aryl hydrocarbon receptor nuclear translocator
ARNT2	aryl-hydrocarbon receptor nuclear translocator 2
ARSB	arylsulfatase B
ASB9	ankyrin repeat and SOCS box-containing 9
ASCL1	achaete-scute complex homolog 1 (Drosophila)
ATAD4	ATPase family, AAA domain containing 4
ATF7	activating transcription factor 7
ATG4A	ATG4 autophagy related 4 homolog A (S. cerevisiae)
ATG5	ATG5 autophagy related 5 homolog (S. cerevisiae)
ATP13A3	ATPase type 13A3
ATP2B1	ATPase, Ca++ transporting, plasma membrane 1
ATP2B2	ATPase, Ca++ transporting, plasma membrane 2
ATP5G3	ATP synthase, H+ transporting, mitochondrial F0 complex, subunit C3 (subunit 9)
ATP6AP1	ATPase, H+ transporting, lysosomal accessory protein 1
ATP6V0B	ATPase, H+ transporting, lysosomal 21kDa, V0 subunit b
ATP7A	ATPase, Cu++ transporting, alpha polypeptide (Menkes syndrome)
ATPAF2	ATP synthase mitochondrial F1 complex assembly factor 2
ATRX	alpha thalassemia/mental retardation syndrome X-linked (RAD54 homolog, S. cerevisiae)
ATXN1	ataxin 1
ATXN7L1	ataxin 7-like 1
ATXN7L2	ataxin 7-like 2
AXIN2	axin 2 (conductin, axil)
AZI2	5-azacytidine induced 2
B3GAT1	beta-1,3-glucuronyltransferase 1 (glucuronosyltransferase P)
BACH1	BTB and CNC homology 1, basic leucine zipper transcription factor 1
BACH2	BTB and CNC homology 1, basic leucine zipper transcription factor 2
BAHCC1	BAH domain and coiled-coil containing 1
BAZ1B	bromodomain adjacent to zinc finger domain, 1B
BAZ2B	bromodomain adjacent to zinc finger domain, 2B
BCL11B	B-cell CLL/lymphoma 11B (zinc finger protein)
BCL2	B-cell CLL/lymphoma 2
BCL2L11	BCL2-like 11 (apoptosis facilitator)
BCL2L2	BCL2-like 2
BCL6	B-cell CLL/lymphoma 6 (zinc finger protein 51)
BET1	blocked early in transport 1 homolog (S. cerevisiae)
BHLHB3	basic helix-loop-helix domain containing, class B, 3
BHLHB9	basic helix-loop-helix domain containing, class B, 9
BMPR2	bone morphogenetic protein receptor, type II (serine/threonine kinase)
BNC2	basonuclin 2
BRP44L	brain protein 44-like
BRSK2	BR serine/threonine kinase 2
BRUNOL4	bruno-like 4, RNA binding protein (Drosophila)
BRWD1	bromodomain and WD repeat domain containing 1
BSN	bassoon (presynaptic cytomatrix protein)
BTF3L4	basic transcription factor 3-like 4
BTG1	B-cell translocation gene 1, anti-proliferative
BTG3	BTG family, member 3
BTRC	beta-transducin repeat containing
C10orf119	chromosome 10 open reading frame 119
C10orf26	chromosome 10 open reading frame 26
C10orf76	chromosome 10 open reading frame 76
C11orf30	chromosome 11 open reading frame 30
C12orf30	chromosome 12 open reading frame 30
C14orf101	chromosome 14 open reading frame 101
C14orf105	chromosome 14 open reading frame 105
C14orf181	chromosome 14 open reading frame 181
C14orf43	chromosome 14 open reading frame 43
C16orf72	chromosome 16 open reading frame 72
C17orf59	chromosome 17 open reading frame 59
C17orf63	chromosome 17 open reading frame 63
C18orf1	chromosome 18 open reading frame 1
C18orf10	chromosome 18 open reading frame 10
C1orf144	chromosome 1 open reading frame 144
C1orf168	chromosome 1 open reading frame 168
C1orf21	chromosome 1 open reading frame 21
C1QTNF6	C1q and tumor necrosis factor related protein 6
C20orf108	chromosome 20 open reading frame 108
C2orf44	chromosome 2 open reading frame 44
C2orf49	chromosome 2 open reading frame 49
C3orf45	chromosome 3 open reading frame 45
C5orf30	chromosome 5 open reading frame 30
C5orf41	chromosome 5 open reading frame 41
C7orf42	chromosome 7 open reading frame 42
C7orf51	chromosome 7 open reading frame 51
C7orf60	chromosome 7 open reading frame 60
C8orf4	chromosome 8 open reading frame 4
C9orf25	chromosome 9 open reading frame 25
CABLES2	Cdk5 and Abl enzyme substrate 2
CADM2	cell adhesion molecule 2
CADM3	cell adhesion molecule 3
CADM4	cell adhesion molecule 4
CALR	calreticulin
CAMK2G	calcium/calmodulin-dependent protein kinase (CaM kinase) II gamma
CAMTA1	calmodulin binding transcription activator 1
CASC4	cancer susceptibility candidate 4
CASKIN1	CASK interacting protein 1
CASP3	caspase 3, apoptosis-related cysteine peptidase
CAST	calpastatin
CBFA2T2	core-binding factor, runt domain, alpha subunit 2; translocated to, 2
CBL	Cas-Br-M (murine) ecotropic retroviral transforming sequence
CBLL1	Cas-Br-M (murine) ecotropic retroviral transforming sequence-like 1
CCDC46	coiled-coil domain containing 46
CCDC88A	coiled-coil domain containing 88A
CCDC93	coiled-coil domain containing 93
CCNA2	cyclin A2
CCND2	cyclin D2
CCNT2	cyclin T2
CD28	CD28 molecule
CD302	CD302 molecule
CD63	CD63 molecule
CDC14A	CDC14 cell division cycle 14 homolog A (S. cerevisiae)
CDC27	cell division cycle 27 homolog (S. cerevisiae)
CDC40	cell division cycle 40 homolog (S. cerevisiae)
CDC42BPA	CDC42 binding protein kinase alpha (DMPK-like)
CDC42BPB	CDC42 binding protein kinase beta (DMPK-like)
CDH2	cadherin 2, type 1, N-cadherin (neuronal)
CDH3	cadherin 3, type 1, P-cadherin (placental)
CDK5R1	cyclin-dependent kinase 5, regulatory subunit 1 (p35)
CDKL2	cyclin-dependent kinase-like 2 (CDC2-related kinase)
CDON	Cdon homolog (mouse)
CECR2	cat eye syndrome chromosome region, candidate 2
CENPN	centromere protein N
CENTD1	centaurin, delta 1
CENTG2	centaurin, gamma 2
CEP170	centrosomal protein 170kDa
CETN2	centrin, EF-hand protein, 2
CHD1	chromodomain helicase DNA binding protein 1
CHD3	chromodomain helicase DNA binding protein 3
CHIC1	cysteine-rich hydrophobic domain 1
CHMP1B	chromatin modifying protein 1B
CHN2	chimerin (chimaerin) 2
CHST1	carbohydrate (keratan sulfate Gal-6) sulfotransferase 1
CHSY3	chondroitin sulfate synthase 3
CIT	citron (rho-interacting, serine/threonine kinase 21)
CLDN11	claudin 11 (oligodendrocyte transmembrane protein)
CLEC3B	C-type lectin domain family 3, member B
CLEC4F	C-type lectin domain family 4, member F
CLEC6A	C-type lectin domain family 6, member A
CLTC	clathrin, heavy chain (Hc)
CMTM4	CKLF-like MARVEL transmembrane domain containing 4
CNIH3	cornichon homolog 3 (Drosophila)
CNNM1	cyclin M1
CNNM4	cyclin M4
CNOT2	CCR4-NOT transcription complex, subunit 2
CNOT6L	CCR4-NOT transcription complex, subunit 6-like
CNRIP1	cannabinoid receptor interacting protein 1
CNTN2	contactin 2 (axonal)
CNTN5	contactin 5
COBLL1	COBL-like 1
COL1A2	collagen, type I, alpha 2
COX11	COX11 homolog, cytochrome c oxidase assembly protein (yeast)
CP110	CP110 protein
CPD	carboxypeptidase D
CPEB2	cytoplasmic polyadenylation element binding protein 2
CPLX2	complexin 2
CPNE4	copine IV
CREB3L2	cAMP responsive element binding protein 3-like 2
CREB5	cAMP responsive element binding protein 5
CREBBP	CREB binding protein (Rubinstein-Taybi syndrome)
CREBZF	CREB/ATF bZIP transcription factor
CRIM1	cysteine rich transmembrane BMP regulator 1 (chordin-like)
CRISPLD1	cysteine-rich secretory protein LCCL domain containing 1
CRKRS	Cdc2-related kinase, arginine/serine-rich
CROP	cisplatin resistance-associated overexpressed protein
CRTAP	cartilage associated protein
CRTC1	CREB regulated transcription coactivator 1
CRX	cone-rod homeobox
CSMD2	CUB and Sushi multiple domains 2
CSNK1E	casein kinase 1, epsilon
CSNK2A1	casein kinase 2, alpha 1 polypeptide
CTDSPL2	CTD (carboxy-terminal domain, RNA polymerase II, polypeptide A) small phosphatase like 2
CTSC	cathepsin C
CTSS	cathepsin S
CTTN	cortactin
CUGBP1	CUG triplet repeat, RNA binding protein 1
CUGBP2	CUG triplet repeat, RNA binding protein 2
CXCL11	chemokine (C-X-C motif) ligand 11
CXorf1	chromosome X open reading frame 1
CXorf20	chromosome X open reading frame 20
CXorf23	chromosome X open reading frame 23
CYB5B	cytochrome b5 type B (outer mitochondrial membrane)
CYCS	cytochrome c, somatic
CYFIP2	cytoplasmic FMR1 interacting protein 2
CYLD	cylindromatosis (turban tumor syndrome)
CYorf15B	chromosome Y open reading frame 15B
DACH1	dachshund homolog 1 (Drosophila)
DAZAP1	DAZ associated protein 1
DAZAP2	DAZ associated protein 2
DBN1	drebrin 1
DBT	dihydrolipoamide branched chain transacylase E2
DCP1A	DCP1 decapping enzyme homolog A (S. cerevisiae)
DCP2	DCP2 decapping enzyme homolog (S. cerevisiae)
DDHD1	DDHD domain containing 1
DDX42	DEAD (Asp-Glu-Ala-Asp) box polypeptide 42
DDX6	DEAD (Asp-Glu-Ala-Asp) box polypeptide 6
DENND4C	DENN/MADD domain containing 4C
DGAT2	diacylglycerol O-acyltransferase homolog 2 (mouse)
DHCR24	24-dehydrocholesterol reductase
DIAPH2	diaphanous homolog 2 (Drosophila)
DIP2B	DIP2 disco-interacting protein 2 homolog B (Drosophila)
DIS3L2	DIS3 mitotic control homolog (S. cerevisiae)-like 2
DLC1	deleted in liver cancer 1
DLD	dihydrolipoamide dehydrogenase
DLG1	discs, large homolog 1 (Drosophila)
DLG2	discs, large homolog 2, chapsyn-110 (Drosophila)
DMRTA2	DMRT-like family A2
DNAJB5	DnaJ (Hsp40) homolog, subfamily B, member 5
DNAJC10	DnaJ (Hsp40) homolog, subfamily C, member 10
DNAJC11	DnaJ (Hsp40) homolog, subfamily C, member 11
DNAL4	dynein, axonemal, light chain 4
DNM3	dynamin 3
DNMT3B	DNA (cytosine-5-)-methyltransferase 3 beta
DOCK1	dedicator of cytokinesis 1
DPY19L1	dpy-19-like 1 (C. elegans)
DPYSL2	dihydropyrimidinase-like 2
DUSP8	dual specificity phosphatase 8
E2F1	E2F transcription factor 1
E2F3	E2F transcription factor 3
E2F7	E2F transcription factor 7
EBF1	early B-cell factor 1
EEF2K	eukaryotic elongation factor-2 kinase
EFHD2	EF-hand domain family, member D2
EFNB2	ephrin-B2
EGR1	early growth response 1
EGR3	early growth response 3
EIF2C2	eukaryotic translation initiation factor 2C, 2
EIF2S2	eukaryotic translation initiation factor 2, subunit 2 beta, 38kDa
EIF4E3	eukaryotic translation initiation factor 4E family member 3
EIF4G3	eukaryotic translation initiation factor 4 gamma, 3
EIF5	eukaryotic translation initiation factor 5
EIF5A2	eukaryotic translation initiation factor 5A2
ELAVL1	ELAV (embryonic lethal, abnormal vision, Drosophila)-like 1 (Hu antigen R)
ELAVL3	ELAV (embryonic lethal, abnormal vision, Drosophila)-like 3 (Hu antigen C)
EMP2	epithelial membrane protein 2
ENAH	enabled homolog (Drosophila)
ENPP1	ectonucleotide pyrophosphatase/phosphodiesterase 1
EP300	E1A binding protein p300
EPAS1	endothelial PAS domain protein 1
EPB41L4B	erythrocyte membrane protein band 4.1 like 4B
EPHA4	EPH receptor A4
EPN2	epsin 2
EPSTI1	epithelial stromal interaction 1 (breast)
ERF	Ets2 repressor factor
ERLIN1	ER lipid raft associated 1
ERMAP	erythroblast membrane-associated protein (Scianna blood group)
ERMP1	endoplasmic reticulum metallopeptidase 1
ESR1	estrogen receptor 1
ESRRA	estrogen-related receptor alpha
ETV6	ets variant gene 6 (TEL oncogene)
EVI5	ecotropic viral integration site 5
EXT1	exostoses (multiple) 1
EXTL3	exostoses (multiple)-like 3
EYA4	eyes absent homolog 4 (Drosophila)
FAM109A	family with sequence similarity 109, member A
FAM120A	family with sequence similarity 120A
FAM120C	family with sequence similarity 120C
FAM122A	family with sequence similarity 122A
FAM124B	family with sequence similarity 124B
FAM126B	family with sequence similarity 126, member B
FAM152A	family with sequence similarity 152, member A
FAM177A1	family with sequence similarity 177, member A1
FAM21A	family with sequence similarity 21, member A
FAM57A	family with sequence similarity 57, member A
FAM60A	family with sequence similarity 60, member A
FAM62B	family with sequence similarity 62 (C2 domain containing) member B
FAM63B	family with sequence similarity 63, member B
FAM76A	family with sequence similarity 76, member A
FAM80A	family with sequence similarity 80, member A
FAM81A	family with sequence similarity 81, member A
FAM83D	family with sequence similarity 83, member D
FAM84B	family with sequence similarity 84, member B
FAM8A1	family with sequence similarity 8, member A1
FAT3	FAT tumor suppressor homolog 3 (Drosophila)
FBXL17	F-box and leucine-rich repeat protein 17
FBXO21	F-box protein 21
FBXO33	F-box protein 33
FBXO41	F-box protein 41
FBXO45	F-box protein 45
FBXO48	F-box protein 48
FCHO2	FCH domain only 2
FGF7	fibroblast growth factor 7 (keratinocyte growth factor)
FGFR3	fibroblast growth factor receptor 3 (achondroplasia, thanatophoric dwarfism)
FIGNL2	fidgetin-like 2
FKBP1A	FK506 binding protein 1A, 12kDa
FKBP5	FK506 binding protein 5
FLJ46838	FLJ46838 protein
FLRT3	fibronectin leucine rich transmembrane protein 3
FOXD3	forkhead box D3
FOXJ2	forkhead box J2
FOXN3	forkhead box N3
FOXO4	forkhead box O4
FRAP1	FK506 binding protein 12-rapamycin associated protein 1
FRAT1	frequently rearranged in advanced T-cell lymphomas
FRMD4A	FERM domain containing 4A
FURIN	furin (paired basic amino acid cleaving enzyme)
FUT9	fucosyltransferase 9 (alpha (1,3) fucosyltransferase)
FZD5	frizzled homolog 5 (Drosophila)
FZD8	frizzled homolog 8 (Drosophila)
GAB1	GRB2-associated binding protein 1
GABPA	GA binding protein transcription factor, alpha subunit 60kDa
GABPB2	GA binding protein transcription factor, beta subunit 2
GABRA4	gamma-aminobutyric acid (GABA) A receptor, alpha 4
GABRB3	gamma-aminobutyric acid (GABA) A receptor, beta 3
GALNT17	polypeptide N-acetylgalactosaminyltransferase 17
GAN	giant axonal neuropathy (gigaxonin)
GATAD2B	GATA zinc finger domain containing 2B
GBAS	glioblastoma amplified sequence
GCET2	germinal center expressed transcript 2
GDPD1	glycerophosphodiester phosphodiesterase domain containing 1
GEN1	Gen homolog 1, endonuclease (Drosophila)
GFM1	G elongation factor, mitochondrial 1
GGA2	golgi associated, gamma adaptin ear containing, ARF binding protein 2
GGA3	golgi associated, gamma adaptin ear containing, ARF binding protein 3
GGNBP2	gametogenetin binding protein 2
GIGYF2	GRB10 interacting GYF protein 2
GIPC2	GIPC PDZ domain containing family, member 2
GJC1	gap junction protein, gamma 1, 45kDa
GLIS1	GLIS family zinc finger 1
GLS2	glutaminase 2 (liver, mitochondrial)
GNB2	guanine nucleotide binding protein (G protein), beta polypeptide 2
GNPTAB	N-acetylglucosamine-1-phosphate transferase, alpha and beta subunits
GOLGA3	golgi autoantigen, golgin subfamily a, 3
GPATCH8	G patch domain containing 8
GPC4	glypican 4
GPR124	G protein-coupled receptor 124
GPR180	G protein-coupled receptor 180
GPR3	G protein-coupled receptor 3
GPR85	G protein-coupled receptor 85
GRAMD1C	GRAM domain containing 1C
GRAMD3	GRAM domain containing 3
GREM1	gremlin 1, cysteine knot superfamily, homolog (Xenopus laevis)
GRIA2	glutamate receptor, ionotropic, AMPA 2
GRIA4	glutamate receptor, ionotrophic, AMPA 4
GRIK2	glutamate receptor, ionotropic, kainate 2
GRIK3	glutamate receptor, ionotropic, kainate 3
GRIN3A	glutamate receptor, ionotropic, N-methyl-D-aspartate 3A
GRM4	glutamate receptor, metabotropic 4
GRM6	glutamate receptor, metabotropic 6
GRPEL2	GrpE-like 2, mitochondrial (E. coli)
GRSF1	G-rich RNA sequence binding factor 1
GTDC1	glycosyltransferase-like domain containing 1
GTF2E1	general transcription factor IIE, polypeptide 1, alpha 56kDa
GTF2H1	general transcription factor IIH, polypeptide 1, 62kDa
GTF3C6	general transcription factor IIIC, polypeptide 6, alpha 35kDa
GUCA1B	guanylate cyclase activator 1B (retina)
H2AFJ	H2A histone family, member J
H3F3B	H3 histone, family 3B (H3.3B)
HAS3	hyaluronan synthase 3
hCG_1757335	hCG1757335
HCN4	hyperpolarization activated cyclic nucleotide-gated potassium channel 4
HDAC9	histone deacetylase 9
HECTD2	HECT domain containing 2
HEMK1	HemK methyltransferase family member 1
HIF1AN	hypoxia-inducible factor 1, alpha subunit inhibitor
HIPK1	homeodomain interacting protein kinase 1
HIPK2	homeodomain interacting protein kinase 2
HM13	histocompatibility (minor) 13
HMG2L1	high-mobility group protein 2-like 1
HMGA2	high mobility group AT-hook 2
HMGB1	high-mobility group box 1
HMGB3	high-mobility group box 3
HMGCS1	3-hydroxy-3-methylglutaryl-Coenzyme A synthase 1 (soluble)
HMGN2	high-mobility group nucleosomal binding domain 2
HMP19	HMP19 protein
HNF4G	hepatocyte nuclear factor 4, gamma
HNRNPA1	heterogeneous nuclear ribonucleoprotein A1
HNRNPA3	heterogeneous nuclear ribonucleoprotein A3
HNRNPC	heterogeneous nuclear ribonucleoprotein C (C1/C2)
HNRNPD	heterogeneous nuclear ribonucleoprotein D (AU-rich element RNA binding protein 1, 37kDa)
HNRNPH3	heterogeneous nuclear ribonucleoprotein H3 (2H9)
HNRNPU	heterogeneous nuclear ribonucleoprotein U (scaffold attachment factor A)
HOMEZ	homeobox and leucine zipper encoding
HOXB8	homeobox B8
HOXB9	homeobox B9
HOXC8	homeobox C8
HPN	hepsin (transmembrane protease, serine 1)
HRB	HIV-1 Rev binding protein
HS2ST1	heparan sulfate 2-O-sulfotransferase 1
HSBP1	heat shock factor binding protein 1
HSPA5	heat shock 70kDa protein 5 (glucose-regulated protein, 78kDa)
HSPC105	NAD(P) dependent steroid dehydrogenase-like
HTR1F	5-hydroxytryptamine (serotonin) receptor 1F
HTR5A	5-hydroxytryptamine (serotonin) receptor 5A
HUNK	hormonally up-regulated Neu-associated kinase
ICA1L	islet cell autoantigen 1,69kDa-like
ICK	intestinal cell (MAK-like) kinase
IDE	insulin-degrading enzyme
IFT88	intraflagellar transport 88 homolog (Chlamydomonas)
IGF2BP1	insulin-like growth factor 2 mRNA binding protein 1
IGF2BP2	insulin-like growth factor 2 mRNA binding protein 2
IHPK1	inositol hexaphosphate kinase 1
IKZF1	IKAROS family zinc finger 1 (Ikaros)
IKZF2	IKAROS family zinc finger 2 (Helios)
IL1RAP	interleukin 1 receptor accessory protein
INPP5A	inositol polyphosphate-5-phosphatase, 40kDa
INPP5B	inositol polyphosphate-5-phosphatase, 75kDa
IPO8	importin 8
IRS2	insulin receptor substrate 2
IRX2	iroquois homeobox 2
JAG1	jagged 1 (Alagille syndrome)
JARID1B	jumonji, AT rich interactive domain 1B
JARID2	jumonji, AT rich interactive domain 2
JHDM1D	jumonji C domain containing histone demethylase 1 homolog D (S. cerevisiae)
JMJD1C	jumonji domain containing 1C
JMJD2A	jumonji domain containing 2A
JUB	jub, ajuba homolog (Xenopus laevis)
JUND	jun D proto-oncogene
JUP	junction plakoglobin
KAT2B	K(lysine) acetyltransferase 2B
KBTBD6	kelch repeat and BTB (POZ) domain containing 6
KCNE1L	KCNE1-like
KCNIP4	Kv channel interacting protein 4
KCNJ12	potassium inwardly-rectifying channel, subfamily J, member 12
KCNJ2	potassium inwardly-rectifying channel, subfamily J, member 2
KCTD12	potassium channel tetramerisation domain containing 12
KCTD20	potassium channel tetramerisation domain containing 20
KCTD9	potassium channel tetramerisation domain containing 9
KDR	kinase insert domain receptor (a type III receptor tyrosine kinase)
KIAA0146	KIAA0146
KIAA0247	KIAA0247
KIAA0515	KIAA0515
KIAA0664	KIAA0664
KIAA0774	KIAA0774
KIAA0888	KIAA0888 protein
KIAA0947	KIAA0947 protein
KIAA1012	KIAA1012
KIAA1033	KIAA1033
KIAA1161	KIAA1161
KIAA1383	KIAA1383
KIAA1407	KIAA1407
KIAA1715	KIAA1715
KIAA2022	KIAA2022
KIF24	kinesin family member 24
KIFC1	kinesin family member C1
KIFC3	kinesin family member C3
KIT	v-kit Hardy-Zuckerman 4 feline sarcoma viral oncogene homolog
KLF13	Kruppel-like factor 13
KLF15	Kruppel-like factor 15
KLHL14	kelch-like 14 (Drosophila)
KLHL2	kelch-like 2, Mayven (Drosophila)
KLHL24	kelch-like 24 (Drosophila)
KLHL32	kelch-like 32 (Drosophila)
KLHL8	kelch-like 8 (Drosophila)
KPNA1	karyopherin alpha 1 (importin alpha 5)
KPNA3	karyopherin alpha 3 (importin alpha 4)
KRAS	v-Ki-ras2 Kirsten rat sarcoma viral oncogene homolog
KRCC1	lysine-rich coiled-coil 1
KSR1	kinase suppressor of ras 1
LAMP2	lysosomal-associated membrane protein 2
LARP6	La ribonucleoprotein domain family, member 6
LBH	limb bud and heart development homolog (mouse)
LHX6	LIM homeobox 6
LIN28	lin-28 homolog (C. elegans)
LIN54	lin-54 homolog (C. elegans)
LL22NC03-75B3.6	KIAA1644 protein
LLGL2	lethal giant larvae homolog 2 (Drosophila)
LMAN2	lectin, mannose-binding 2
LMNA	lamin A/C
LOC203547	hypothetical protein LOC203547
LONRF2	LON peptidase N-terminal domain and ring finger 2
LPHN1	latrophilin 1
LPIN2	lipin 2
LPPR4	plasticity related gene 1
LRP4	low density lipoprotein receptor-related protein 4
LRRC2	leucine rich repeat containing 2
LRRC58	leucine rich repeat containing 58
LRRK1	leucine-rich repeat kinase 1
LSM12	LSM12 homolog (S. cerevisiae)
LYCAT	lysocardiolipin acyltransferase
MACF1	microtubule-actin crosslinking factor 1
MAGI1	membrane associated guanylate kinase, WW and PDZ domain containing 1
MAK10	MAK10 homolog, amino-acid N-acetyltransferase subunit (S. cerevisiae)
MALT1	mucosa associated lymphoid tissue lymphoma translocation gene 1
MAP1D	methionine aminopeptidase 1D
MAP2	microtubule-associated protein 2
MAP3K3	mitogen-activated protein kinase kinase kinase 3
MAP3K7IP2	mitogen-activated protein kinase kinase kinase 7 interacting protein 2
MAP4K4	mitogen-activated protein kinase kinase kinase kinase 4
MAPK1	mitogen-activated protein kinase 1
MARCKS	myristoylated alanine-rich protein kinase C substrate
MARCKSL1	MARCKS-like 1
MARK3	MAP/microtubule affinity-regulating kinase 3
MAT2B	methionine adenosyltransferase II, beta
MBD6	methyl-CpG binding domain protein 6
MBTD1	mbt domain containing 1
MCFD2	multiple coagulation factor deficiency 2
MDGA2	MAM domain containing glycosylphosphatidylinositol anchor 2
MECP2	methyl CpG binding protein 2 (Rett syndrome)
MED13	mediator complex subunit 13
MED14	mediator complex subunit 14
MEIS2	Meis homeobox 2
MET	met proto-oncogene (hepatocyte growth factor receptor)
METTL10	methyltransferase like 10
METTL8	methyltransferase like 8
MEX3A	mex-3 homolog A (C. elegans)
MEX3B	mex-3 homolog B (C. elegans)
MFAP3L	microfibrillar-associated protein 3-like
MGC21874	transcriptional adaptor 2 (ADA2 homolog, yeast)-beta
MGC24039	hypothetical protein MGC24039
MID1	midline 1 (Opitz/BBB syndrome)
MITF	microphthalmia-associated transcription factor
MKL1	megakaryoblastic leukemia (translocation) 1
MKLN1	muskelin 1, intracellular mediator containing kelch motifs
MKNK1	MAP kinase interacting serine/threonine kinase 1
MKRN1	makorin, ring finger protein, 1
MLANA	melan-A
MLL	myeloid/lymphoid or mixed-lineage leukemia (trithorax homolog, Drosophila)
MLL2	myeloid/lymphoid or mixed-lineage leukemia 2
MLL3	myeloid/lymphoid or mixed-lineage leukemia 3
MLLT6	myeloid/lymphoid or mixed-lineage leukemia (trithorax homolog, Drosophila); translocated to, 6
MLX	MAX-like protein X
MMP16	matrix metallopeptidase 16 (membrane-inserted)
MNX1	motor neuron and pancreas homeobox 1
MOBKL2B	MOB1, Mps One Binder kinase activator-like 2B (yeast)
MOBKL3	MOB1, Mps One Binder kinase activator-like 3 (yeast)
MPZL2	myelin protein zero-like 2
MS4A14	membrane-spanning 4-domains, subfamily A, member 14
MSH6	mutS homolog 6 (E. coli)
MSI1	musashi homolog 1 (Drosophila)
MSN	moesin
MSRB3	methionine sulfoxide reductase B3
MTMR1	myotubularin related protein 1
MTMR3	myotubularin related protein 3
MYCBP	c-myc binding protein
MYO1D	myosin ID
MYO5A	myosin VA (heavy chain 12, myoxin)
MYO5C	myosin VC
MYT1L	myelin transcription factor 1-like
N4BP1	NEDD4 binding protein 1
NAP1L1	nucleosome assembly protein 1-like 1
NARG1	NMDA receptor regulated 1
NCK2	NCK adaptor protein 2
NDRG4	NDRG family member 4
NDUFS1	NADH dehydrogenase (ubiquinone) Fe-S protein 1, 75kDa (NADH-coenzyme Q reductase)
NEBL	nebulette
NECAB1	N-terminal EF-hand calcium binding protein 1
NEDD8	neural precursor cell expressed, developmentally down-regulated 8
NEGR1	neuronal growth regulator 1
NEUROD2	neurogenic differentiation 2
NFAT5	nuclear factor of activated T-cells 5, tonicity-responsive
NFIB	nuclear factor I/B
NFIX	nuclear factor I/X (CCAAT-binding transcription factor)
NIPBL	Nipped-B homolog (Drosophila)
NLGN1	neuroligin 1
NPAS4	neuronal PAS domain protein 4
NPLOC4	nuclear protein localization 4 homolog (S. cerevisiae)
NPNT	nephronectin
NR0B2	nuclear receptor subfamily 0, group B, member 2
NR2C2	nuclear receptor subfamily 2, group C, member 2
NR2F2	nuclear receptor subfamily 2, group F, member 2
NR3C1	nuclear receptor subfamily 3, group C, member 1 (glucocorticoid receptor)
NR3C2	nuclear receptor subfamily 3, group C, member 2
NRCAM	neuronal cell adhesion molecule
NRIP1	nuclear receptor interacting protein 1
NRK	Nik related kinase
NSMAF	neutral sphingomyelinase (N-SMase) activation associated factor
NSMCE1	non-SMC element 1 homolog (S. cerevisiae)
NSUN4	NOL1/NOP2/Sun domain family, member 4
NT5C	5', 3'-nucleotidase, cytosolic
NT5E	5'-nucleotidase, ecto (CD73)
NUAK1	NUAK family, SNF1-like kinase, 1
NUDT21	nudix (nucleoside diphosphate linked moiety X)-type motif 21
NUFIP2	nuclear fragile X mental retardation protein interacting protein 2
OGT	O-linked N-acetylglucosamine (GlcNAc) transferase (UDP-N-acetylglucosamine:polypeptide-N-acetylglucosaminyl transferase)
OLFM1	olfactomedin 1
ONECUT1	one cut homeobox 1
ONECUT2	one cut homeobox 2
OPA1	optic atrophy 1 (autosomal dominant)
ORMDL3	ORM1-like 3 (S. cerevisiae)
OS9	amplified in osteosarcoma
OSGEP	O-sialoglycoprotein endopeptidase
OSGIN2	oxidative stress induced growth inhibitor family member 2
OTP	orthopedia homeobox
OTX2	orthodenticle homeobox 2
PABPC4	poly(A) binding protein, cytoplasmic 4 (inducible form)
PAG1	phosphoprotein associated with glycosphingolipid microdomains 1
PALM2-AKAP2	PALM2-AKAP2
PAPD5	PAP associated domain containing 5
PAPPA	pregnancy-associated plasma protein A, pappalysin 1
PAPSS1	3'-phosphoadenosine 5'-phosphosulfate synthase 1
PAQR3	progestin and adipoQ receptor family member III
PARD6G	par-6 partitioning defective 6 homolog gamma (C. elegans)
PASK	PAS domain containing serine/threonine kinase
PCBP1	poly(rC) binding protein 1
PCBP2	poly(rC) binding protein 2
PCGF2	polycomb group ring finger 2
PCGF3	polycomb group ring finger 3
PCLO	piccolo (presynaptic cytomatrix protein)
PCNX	pecanex homolog (Drosophila)
PCTK2	PCTAIRE protein kinase 2
PDE3B	phosphodiesterase 3B, cGMP-inhibited
PDE4D	phosphodiesterase 4D, cAMP-specific (phosphodiesterase E3 dunce homolog, Drosophila)
PDE7B	phosphodiesterase 7B
PDE8A	phosphodiesterase 8A
PDGFRB	platelet-derived growth factor receptor, beta polypeptide
PDHA2	pyruvate dehydrogenase (lipoamide) alpha 2
PDIA3	protein disulfide isomerase family A, member 3
PDLIM1	PDZ and LIM domain 1 (elfin)
PDLIM5	PDZ and LIM domain 5
PDS5A	PDS5, regulator of cohesion maintenance, homolog A (S. cerevisiae)
PDSS2	prenyl (decaprenyl) diphosphate synthase, subunit 2
PDXDC1	pyridoxal-dependent decarboxylase domain containing 1
PFTK1	PFTAIRE protein kinase 1
PGAP1	post-GPI attachment to proteins 1
PGBD5	piggyBac transposable element derived 5
PGM2L1	phosphoglucomutase 2-like 1
PHF19	PHD finger protein 19
PHF21A	PHD finger protein 21A
PHF21B	PHD finger protein 21B
PHKB	phosphorylase kinase, beta
PHLDB2	pleckstrin homology-like domain, family B, member 2
PHLPPL	PH domain and leucine rich repeat protein phosphatase-like
PHOX2B	paired-like homeobox 2b
PIM1	pim-1 oncogene
PIM2	pim-2 oncogene
PIP4K2C	phosphatidylinositol-5-phosphate 4-kinase, type II, gamma
PIP5K1A	phosphatidylinositol-4-phosphate 5-kinase, type I, alpha
PISD	phosphatidylserine decarboxylase
PJA1	praja 1
PLAG1	pleiomorphic adenoma gene 1
PLEKHA1	pleckstrin homology domain containing, family A (phosphoinositide binding specific) member 1
PLEKHA4	pleckstrin homology domain containing, family A (phosphoinositide binding specific) member 4
PLXNA2	plexin A2
PLXNA4	plexin A4
PMEPA1	prostate transmembrane protein, androgen induced 1
PML	promyelocytic leukemia
PNPLA8	patatin-like phospholipase domain containing 8
POLA1	polymerase (DNA directed), alpha 1
POLR3F	polymerase (RNA) III (DNA directed) polypeptide F, 39 kDa
POU2F1	POU class 2 homeobox 1
POU3F1	POU class 3 homeobox 1
POU4F1	POU class 4 homeobox 1
PPARA	peroxisome proliferator-activated receptor alpha
PPARD	peroxisome proliferator-activated receptor delta
PPARGC1A	peroxisome proliferator-activated receptor gamma, coactivator 1 alpha
PPEF2	protein phosphatase, EF-hand calcium binding domain 2
PPFIBP1	PTPRF interacting protein, binding protein 1 (liprin beta 1)
PPM1E	protein phosphatase 1E (PP2C domain containing)
PPP1CB	protein phosphatase 1, catalytic subunit, beta isoform
PPP1R8	protein phosphatase 1, regulatory (inhibitor) subunit 8
PPP1R9A	protein phosphatase 1, regulatory (inhibitor) subunit 9A
PPP2R1B	protein phosphatase 2 (formerly 2A), regulatory subunit A, beta isoform
PPP2R5E	protein phosphatase 2, regulatory subunit B', epsilon isoform
PPP3R1	protein phosphatase 3 (formerly 2B), regulatory subunit B, alpha isoform
PPP3R2	protein phosphatase 3 (formerly 2B), regulatory subunit B, beta isoform
PPP4R2	protein phosphatase 4, regulatory subunit 2
PPT2	palmitoyl-protein thioesterase 2
PRDM16	PR domain containing 16
PRKAA1	protein kinase, AMP-activated, alpha 1 catalytic subunit
PRKAA2	protein kinase, AMP-activated, alpha 2 catalytic subunit
PRKCA	protein kinase C, alpha
PRKCE	protein kinase C, epsilon
PRKD1	protein kinase D1
PRKD3	protein kinase D3
PRPF19	PRP19/PSO4 pre-mRNA processing factor 19 homolog (S. cerevisiae)
PRPF38A	PRP38 pre-mRNA processing factor 38 (yeast) domain containing A
PSD3	pleckstrin and Sec7 domain containing 3
PSMD1	proteasome (prosome, macropain) 26S subunit, non-ATPase, 1
PSMD7	proteasome (prosome, macropain) 26S subunit, non-ATPase, 7
PTCH1	patched homolog 1 (Drosophila)
PTCHD1	patched domain containing 1
PTEN	phosphatase and tensin homolog (mutated in multiple advanced cancers 1)
PTGIS	prostaglandin I2 (prostacyclin) synthase
PTPN2	protein tyrosine phosphatase, non-receptor type 2
PTPRD	protein tyrosine phosphatase, receptor type, D
PTPRG	protein tyrosine phosphatase, receptor type, G
PUM1	pumilio homolog 1 (Drosophila)
PUM2	pumilio homolog 2 (Drosophila)
PURA	purine-rich element binding protein A
PURB	purine-rich element binding protein B
PUS7	pseudouridylate synthase 7 homolog (S. cerevisiae)
PVRL1	poliovirus receptor-related 1 (herpesvirus entry mediator C)
RAB1A	RAB1A, member RAS oncogene family
RAB23	RAB23, member RAS oncogene family
RAB2B	RAB2B, member RAS oncogene family
RAB39B	RAB39B, member RAS oncogene family
RABGAP1	RAB GTPase activating protein 1
RALGPS1	Ral GEF with PH domain and SH3 binding motif 1
RANBP17	RAN binding protein 17
RAP1B	RAP1B, member of RAS oncogene family
RAP2C	RAP2C, member of RAS oncogene family
RARA	retinoic acid receptor, alpha
RASAL2	RAS protein activator like 2
RASSF5	Ras association (RalGDS/AF-6) domain family member 5
RAVER1	ribonucleoprotein, PTB-binding 1
RBBP4	retinoblastoma binding protein 4
RBL2	retinoblastoma-like 2 (p130)
RBM12	RNA binding motif protein 12
RBM47	RNA binding motif protein 47
RBMS1	RNA binding motif, single stranded interacting protein 1
RBMS3	RNA binding motif, single stranded interacting protein
RC3H1	ring finger and CCCH-type zinc finger domains 1
RCHY1	ring finger and CHY zinc finger domain containing 1
RCN2	reticulocalbin 2, EF-hand calcium binding domain
RCOR3	REST corepressor 3
RER1	RER1 retention in endoplasmic reticulum 1 homolog (S. cerevisiae)
RFX5	regulatory factor X, 5 (influences HLA class II expression)
RGMB	RGM domain family, member B
RHOBTB1	Rho-related BTB domain containing 1
RIC8B	resistance to inhibitors of cholinesterase 8 homolog B (C. elegans)
RICTOR	rapamycin-insensitive companion of mTOR
RIMBP2	RIMS binding protein 2
RIMS2	regulating synaptic membrane exocytosis 2
RIPK5	receptor interacting protein kinase 5
RMND5A	required for meiotic nuclear division 5 homolog A (S. cerevisiae)
RNF10	ring finger protein 10
RNF138	ring finger protein 138
RNF141	ring finger protein 141
RNF165	ring finger protein 165
RNF169	ring finger protein 169
RNF180	ring finger protein 180
RNF185	ring finger protein 185
RNF2	ring finger protein 2
RNF34	ring finger protein 34
RNF38	ring finger protein 38
RNF44	ring finger protein 44
RNMT	RNA (guanine-7-) methyltransferase
ROBO1	roundabout, axon guidance receptor, homolog 1 (Drosophila)
ROCK1	Rho-associated, coiled-coil containing protein kinase 1
ROD1	ROD1 regulator of differentiation 1 (S. pombe)
RPA1	replication protein A1, 70kDa
RPE65	retinal pigment epithelium-specific protein 65kDa
RPL22	ribosomal protein L22
RPS6KA2	ribosomal protein S6 kinase, 90kDa, polypeptide 2
RPS6KA3	ribosomal protein S6 kinase, 90kDa, polypeptide 3
RSBN1L	round spermatid basic protein 1-like
RTN1	reticulon 1
RUFY3	RUN and FYVE domain containing 3
RUNDC1	RUN domain containing 1
RUNX1T1	runt-related transcription factor 1; translocated to, 1 (cyclin D-related)
RWDD4A	RWD domain containing 4A
RYBP	RING1 and YY1 binding protein
SAMD4B	sterile alpha motif domain containing 4B
SAR1A	SAR1 gene homolog A (S. cerevisiae)
SART3	squamous cell carcinoma antigen recognized by T cells 3
SATB2	SATB homeobox 2
SCARF2	scavenger receptor class F, member 2
SCML4	sex comb on midleg-like 4 (Drosophila)
SDC1	syndecan 1
SDCBP	syndecan binding protein (syntenin)
SDCCAG10	serologically defined colon cancer antigen 10
SEC24A	SEC24 related gene family, member A (S. cerevisiae)
SELI	selenoprotein I
SEMA3A	sema domain, immunoglobulin domain (Ig), short basic domain, secreted, (semaphorin) 3A
SEMA6C	sema domain, transmembrane domain (TM), and cytoplasmic domain, (semaphorin) 6C
SENP5	SUMO1/sentrin specific peptidase 5
SEPN1	selenoprotein N, 1
SERBP1	SERPINE1 mRNA binding protein 1
SERPINE1	serpin peptidase inhibitor, clade E (nexin, plasminogen activator inhibitor type 1), member 1
SETD1A	SET domain containing 1A
SETD5	SET domain containing 5
SETD8	SET domain containing (lysine methyltransferase) 8
SF1	splicing factor 1
SFRP2	secreted frizzled-related protein 2
SFRS1	splicing factor, arginine/serine-rich 1 (splicing factor 2, alternate splicing factor)
SFRS2	splicing factor, arginine/serine-rich 2
SFRS2IP	splicing factor, arginine/serine-rich 2, interacting protein
SGIP1	SH3-domain GRB2-like (endophilin) interacting protein 1
SGK3	serum/glucocorticoid regulated kinase family, member 3
SGTB	small glutamine-rich tetratricopeptide repeat (TPR)-containing, beta
SH2B3	SH2B adaptor protein 3
SH2D4B	SH2 domain containing 4B
SH3GL2	SH3-domain GRB2-like 2
SH3PXD2A	SH3 and PX domains 2A
SHANK2	SH3 and multiple ankyrin repeat domains 2
SHOC2	soc-2 suppressor of clear homolog (C. elegans)
SHOX2	short stature homeobox 2
SIPA1L3	signal-induced proliferation-associated 1 like 3
SIX4	SIX homeobox 4
SLC12A2	solute carrier family 12 (sodium/potassium/chloride transporters), member 2
SLC12A6	solute carrier family 12 (potassium/chloride transporters), member 6
SLC17A7	solute carrier family 17 (sodium-dependent inorganic phosphate cotransporter), member 7
SLC1A3	solute carrier family 1 (glial high affinity glutamate transporter), member 3
SLC25A3	solute carrier family 25 (mitochondrial carrier; phosphate carrier), member 3
SLC2A1	solute carrier family 2 (facilitated glucose transporter), member 1
SLC2A13	solute carrier family 2 (facilitated glucose transporter), member 13
SLC2A14	solute carrier family 2 (facilitated glucose transporter), member 14
SLC2A3	solute carrier family 2 (facilitated glucose transporter), member 3
SLC2A4RG	SLC2A4 regulator
SLC30A4	solute carrier family 30 (zinc transporter), member 4
SLC31A1	solute carrier family 31 (copper transporters), member 1
SLC35F1	solute carrier family 35, member F1
SLC38A1	solute carrier family 38, member 1
SLC4A4	solute carrier family 4, sodium bicarbonate cotransporter, member 4
SLC5A8	solute carrier family 5 (iodide transporter), member 8
SLC6A2	solute carrier family 6 (neurotransmitter transporter, noradrenalin), member 2
SLC6A6	solute carrier family 6 (neurotransmitter transporter, taurine), member 6
SLC7A2	solute carrier family 7 (cationic amino acid transporter, y+ system), member 2
SLMAP	sarcolemma associated protein
SMAD2	SMAD family member 2
SMAD5	SMAD family member 5
SMAD7	SMAD family member 7
SMAP1	stromal membrane-associated GTPase-activating protein 1
SMARCA2	SWI/SNF related, matrix associated, actin dependent regulator of chromatin, subfamily a, member 2
SMARCC1	SWI/SNF related, matrix associated, actin dependent regulator of chromatin, subfamily c, member 1
SMC6	structural maintenance of chromosomes 6
SMG6	Smg-6 homolog, nonsense mediated mRNA decay factor (C. elegans)
SMOC1	SPARC related modular calcium binding 1
SMPD3	sphingomyelin phosphodiesterase 3, neutral membrane (neutral sphingomyelinase II)
SMTN	smoothelin
SMURF1	SMAD specific E3 ubiquitin protein ligase 1
SNIP	SNAP25-interacting protein
SNIP1	Smad nuclear interacting protein 1
SNRPD3	small nuclear ribonucleoprotein D3 polypeptide 18kDa
SNTB2	syntrophin, beta 2 (dystrophin-associated protein A1, 59kDa, basic component 2)
SNX18	sorting nexin 18
SNX26	sorting nexin 26
SNX27	sorting nexin family member 27
SOBP	sine oculis binding protein homolog (Drosophila)
SOCS1	suppressor of cytokine signaling 1
SOCS5	suppressor of cytokine signaling 5
SORBS1	sorbin and SH3 domain containing 1
SORCS3	sortilin-related VPS10 domain containing receptor 3
SOX21	SRY (sex determining region Y)-box 21
SOX4	SRY (sex determining region Y)-box 4
SPAST	spastin
SPEN	spen homolog, transcriptional regulator (Drosophila)
SPG20	spastic paraplegia 20 (Troyer syndrome)
SPOCK1	sparc/osteonectin, cwcv and kazal-like domains proteoglycan (testican) 1
SPOCK2	sparc/osteonectin, cwcv and kazal-like domains proteoglycan (testican) 2
SPRY4	sprouty homolog 4 (Drosophila)
SPTLC2	serine palmitoyltransferase, long chain base subunit 2
SRD5A2	steroid-5-alpha-reductase, alpha polypeptide 2 (3-oxo-5 alpha-steroid delta 4-dehydrogenase alpha 2)
SRF	serum response factor (c-fos serum response element-binding transcription factor)
SRGAP2	SLIT-ROBO Rho GTPase activating protein 2
SRRM2	serine/arginine repetitive matrix 2
SSBP2	single-stranded DNA binding protein 2
SSBP3	single stranded DNA binding protein 3
SSR1	signal sequence receptor, alpha (translocon-associated protein alpha)
ST8SIA2	ST8 alpha-N-acetyl-neuraminide alpha-2,8-sialyltransferase 2
ST8SIA4	ST8 alpha-N-acetyl-neuraminide alpha-2,8-sialyltransferase 4
STAU1	staufen, RNA binding protein, homolog 1 (Drosophila)
STK35	serine/threonine kinase 35
STK38L	serine/threonine kinase 38 like
STOML2	stomatin (EPB72)-like 2
STX16	syntaxin 16
STXBP5L	syntaxin binding protein 5-like
STYX	serine/threonine/tyrosine interacting protein
SUDS3	suppressor of defective silencing 3 homolog (S. cerevisiae)
SUFU	suppressor of fused homolog (Drosophila)
SUPT16H	suppressor of Ty 16 homolog (S. cerevisiae)
SURF4	surfeit 4
SUV420H2	suppressor of variegation 4-20 homolog 2 (Drosophila)
SYT4	synaptotagmin IV
SYT6	synaptotagmin VI
TACSTD2	tumor-associated calcium signal transducer 2
TANC2	tetratricopeptide repeat, ankyrin repeat and coiled-coil containing 2
TARDBP	TAR DNA binding protein
TAX1BP3	Tax1 (human T-cell leukemia virus type I) binding protein 3
TBC1D10A	TBC1 domain family, member 10A
TBC1D14	TBC1 domain family, member 14
TBC1D22B	TBC1 domain family, member 22B
TBL1X	transducin (beta)-like 1X-linked
TBX15	T-box 15
TBX2	T-box 2
TBX3	T-box 3 (ulnar mammary syndrome)
tcag7.1228	hypothetical protein FLJ25778
TCTEX1D1	Tctex1 domain containing 1
TCTEX1D2	Tctex1 domain containing 2
TEAD1	TEA domain family member 1 (SV40 transcriptional enhancer factor)
TEAD3	TEA domain family member 3
TEF	thyrotrophic embryonic factor
TEGT	testis enhanced gene transcript (BAX inhibitor 1)
TERF2	telomeric repeat binding factor 2
TET3	tet oncogene family member 3
TEX14	testis expressed 14
TFAP2B	transcription factor AP-2 beta (activating enhancer binding protein 2 beta)
TFAP4	transcription factor AP-4 (activating enhancer binding protein 4)
TGM2	transglutaminase 2 (C polypeptide, protein-glutamine-gamma-glutamyltransferase)
THRAP3	thyroid hormone receptor associated protein 3
TIFA	TRAF-interacting protein with forkhead-associated domain
TIMP3	TIMP metallopeptidase inhibitor 3 (Sorsby fundus dystrophy, pseudoinflammatory)
TIPARP	TCDD-inducible poly(ADP-ribose) polymerase
TJP1	tight junction protein 1 (zona occludens 1)
TLE1	transducin-like enhancer of split 1 (E(sp1) homolog, Drosophila)
TLK2	tousled-like kinase 2
TM2D2	TM2 domain containing 2
TM4SF20	transmembrane 4 L six family member 20
TMCC3	transmembrane and coiled-coil domain family 3
TMED10	transmembrane emp24-like trafficking protein 10 (yeast)
TMED2	transmembrane emp24 domain trafficking protein 2
TMEM109	transmembrane protein 109
TMEM127	transmembrane protein 127
TMEM158	transmembrane protein 158
TMEM200B	transmembrane protein 200B
TMEM209	transmembrane protein 209
TMEM26	transmembrane protein 26
TMEM30B	transmembrane protein 30B
TMEM33	transmembrane protein 33
TMEM41B	transmembrane protein 41B
TMEM49	transmembrane protein 49
TMEM85	transmembrane protein 85
TMF1	TATA element modulatory factor 1
TNFRSF21	tumor necrosis factor receptor superfamily, member 21
TNFSF8	tumor necrosis factor (ligand) superfamily, member 8
TNPO1	transportin 1
TNPO2	transportin 2 (importin 3, karyopherin beta 2b)
TNRC4	trinucleotide repeat containing 4
TNRC6B	trinucleotide repeat containing 6B
TOP2B	topoisomerase (DNA) II beta 180kDa
TOR1A	torsin family 1, member A (torsin A)
TOX	thymocyte selection-associated high mobility group box
TRAF7	TNF receptor-associated factor 7
TRIM28	tripartite motif-containing 28
TRIO	triple functional domain (PTPRF interacting)
TRPM6	transient receptor potential cation channel, subfamily M, member 6
TRPS1	trichorhinophalangeal syndrome I
TSC1	tuberous sclerosis 1
TSC22D2	TSC22 domain family, member 2
TSEN15	tRNA splicing endonuclease 15 homolog (S. cerevisiae)
TSHZ3	teashirt zinc finger homeobox 3
TTYH3	tweety homolog 3 (Drosophila)
TULP3	tubby like protein 3
TXN2	thioredoxin 2
TXNDC1	thioredoxin domain containing 1
TXNDC10	thioredoxin domain containing 10
UBE2B	ubiquitin-conjugating enzyme E2B (RAD6 homolog)
UBE2D3	ubiquitin-conjugating enzyme E2D 3 (UBC4/5 homolog, yeast)
UBE2E3	ubiquitin-conjugating enzyme E2E 3 (UBC4/5 homolog, yeast)
UBE2G1	ubiquitin-conjugating enzyme E2G 1 (UBC7 homolog, yeast)
UBE2J2	ubiquitin-conjugating enzyme E2, J2 (UBC6 homolog, yeast)
UBE2L3	ubiquitin-conjugating enzyme E2L 3
UBE2O	ubiquitin-conjugating enzyme E2O
UBE2R2	ubiquitin-conjugating enzyme E2R 2
UBE2W	ubiquitin-conjugating enzyme E2W (putative)
UBE3A	ubiquitin protein ligase E3A (human papilloma virus E6-associated protein, Angelman syndrome)
UBFD1	ubiquitin family domain containing 1
UBR7	ubiquitin protein ligase E3 component n-recognin 7 (putative)
UGDH	UDP-glucose dehydrogenase
UHRF1	ubiquitin-like, containing PHD and RING finger domains, 1
UHRF1BP1	UHRF1 (ICBP90) binding protein 1
UQCC	ubiquinol-cytochrome c reductase complex chaperone, CBP3 homolog (yeast)
UQCRB	ubiquinol-cytochrome c reductase binding protein
USP14	ubiquitin specific peptidase 14 (tRNA-guanine transglycosylase)
USP15	ubiquitin specific peptidase 15
USP16	ubiquitin specific peptidase 16
USP24	ubiquitin specific peptidase 24
USP46	ubiquitin specific peptidase 46
USP47	ubiquitin specific peptidase 47
UST	uronyl-2-sulfotransferase
UTP11L	UTP11-like, U3 small nucleolar ribonucleoprotein, (yeast)
VANGL1	vang-like 1 (van gogh, Drosophila)
VAPA	VAMP (vesicle-associated membrane protein)-associated protein A, 33kDa
VASN	vasorin
VASP	vasodilator-stimulated phosphoprotein
VDAC3	voltage-dependent anion channel 3
VGLL4	vestigial like 4 (Drosophila)
VPS26A	vacuolar protein sorting 26 homolog A (S. pombe)
VPS54	vacuolar protein sorting 54 homolog (S. cerevisiae)
VWA3A	von Willebrand factor A domain containing 3A
WDR22	WD repeat domain 22
WDR43	WD repeat domain 43
WDR55	WD repeat domain 55
WIPF2	WAS/WASL interacting protein family, member 2
WIPI2	WD repeat domain, phosphoinositide interacting 2
WNK1	WNK lysine deficient protein kinase 1
WNT3A	wingless-type MMTV integration site family, member 3A
WNT4	wingless-type MMTV integration site family, member 4
WNT5A	wingless-type MMTV integration site family, member 5A
WWC2	WW and C2 domain containing 2
WWC3	WWC family member 3
XPO4	exportin 4
XRN1	5'-3' exoribonuclease 1
YAF2	YY1 associated factor 2
YBX1	Y box binding protein 1
YIPF5	Yip1 domain family, member 5
YME1L1	YME1-like 1 (S. cerevisiae)
YTHDC2	YTH domain containing 2
YWHAE	tyrosine 3-monooxygenase/tryptophan 5-monooxygenase activation protein, epsilon polypeptide
YWHAZ	tyrosine 3-monooxygenase/tryptophan 5-monooxygenase activation protein, zeta polypeptide
ZADH2	zinc binding alcohol dehydrogenase domain containing 2
ZAK	sterile alpha motif and leucine zipper containing kinase AZK
ZBTB34	zinc finger and BTB domain containing 34
ZBTB39	zinc finger and BTB domain containing 39
ZBTB43	zinc finger and BTB domain containing 43
ZBTB44	zinc finger and BTB domain containing 44
ZBTB7B	zinc finger and BTB domain containing 7B
ZBTB8	zinc finger and BTB domain containing 8
ZC3H12C	zinc finger CCCH-type containing 12C
ZC3HAV1	zinc finger CCCH-type, antiviral 1
ZCCHC14	zinc finger, CCHC domain containing 14
ZCCHC24	zinc finger, CCHC domain containing 24
ZDHHC18	zinc finger, DHHC-type containing 18
ZDHHC21	zinc finger, DHHC-type containing 21
ZDHHC22	zinc finger, DHHC-type containing 22
ZEB2	zinc finger E-box binding homeobox 2
ZFAND3	zinc finger, AN1-type domain 3
ZFAND5	zinc finger, AN1-type domain 5
ZFHX3	zinc finger homeobox 3
ZFHX4	zinc finger homeobox 4
ZFP3	zinc finger protein 3 homolog (mouse)
ZFP36L1	zinc finger protein 36, C3H type-like 1
ZFPM2	zinc finger protein, multitype 2
ZFR	zinc finger RNA binding protein
ZIC3	Zic family member 3 (odd-paired homolog, Drosophila)
ZIC5	Zic family member 5 (odd-paired homolog, Drosophila)
ZMYM2	zinc finger, MYM-type 2
ZMYND11	zinc finger, MYND domain containing 11
ZNF217	zinc finger protein 217
ZNF238	zinc finger protein 238
ZNF294	zinc finger protein 294
ZNF295	zinc finger protein 295
ZNF318	zinc finger protein 318
ZNF385A	zinc finger protein 385A
ZNF385C	zinc finger protein 385C
ZNF512	zinc finger protein 512
ZNF516	zinc finger protein 516
ZNF518A	zinc finger protein 518A
ZNF529	zinc finger protein 529
ZNF618	zinc finger protein 618
ZNF770	zinc finger protein 770
ZNF777	zinc finger protein 777
ZSWIM5	zinc finger, SWIM-type containing 5
ZZEF1	zinc finger, ZZ-type with EF-hand domain 1

## Sheet: Functional annotation clusters
Annotation Cluster 1	Enrichment Score: 12.147825052626008
Category	Term	Count	%	PValue	Genes	List Total	Pop Hits	Pop Total	Fold Enrichment	Bonferroni	Benjamini	FDR
SP_PIR_KEYWORDS	transcription regulation	195	19.1364	2.43616e-17	SLC2A4RG, EIF2C2, ZNF777, CREB3L2, RARA, PHOX2B, RCOR3, C11ORF30, MECP2, MED14, HNF4G, MED13, C14ORF43, PPARGC1A, SUV420H2, UHRF1, BAZ1B, ZNF238, VGLL4, SUDS3, ZNF516, CRTC1, ZNF618, ZNF512, OTP, LHX6, PLAG1, AEBP2, ESRRA, ZNF529, IKZF2, MLL, IKZF1, KLF13, SMAD7, SMAD5, CREBBP, RYBP, SMAD2, KLF15, ZBTB44, ZBTB43, ZFHX4, ZNF217, TRPS1, RNF2, MLX, SUPT16H, ZFHX3, ZNF385A, CCNT2, BACH1, PPARA, PPARD…	1018	2026	19235	1.81861	1.20833e-14	6.04167e-15	3.5042e-14
SP_PIR_KEYWORDS	Transcription	197	19.3327	5.49246e-17	SLC2A4RG, EIF2C2, ZNF777, CREB3L2, RARA, PHOX2B, RCOR3, C11ORF30, MECP2, MED14, HNF4G, MED13, C14ORF43, PPARGC1A, SUV420H2, UHRF1, BAZ1B, ZNF238, VGLL4, SUDS3, ZNF516, CRTC1, ZNF618, ZNF512, OTP, LHX6, PLAG1, AEBP2, ESRRA, ZNF529, IKZF2, MLL, IKZF1, KLF13, SMAD7, SMAD5, CREBBP, RYBP, SMAD2, KLF15, ZBTB44, ZBTB43, ZFHX4, ZNF217, TRPS1, RNF2, MLX, SUPT16H, ZFHX3, ZNF385A, CCNT2, BACH1, PPARA, PPARD…	1018	2071	19235	1.79734	2.72426e-14	9.08086e-15	7.90043e-14
GOTERM_MF_FAT	GO:0030528~transcription regulator activity	168	16.4868	4.72788e-16	SLC2A4RG, ARNT2, CNOT2, PDLIM1, FOXO4, GTF2E1, HOXC8, TARDBP, CREB3L2, RARA, PHOX2B, SATB2, GABPA, MECP2, ARID1A, MED14, HNF4G, SIX4, MED13, NR0B2, PPARGC1A, FOXN3, SFRS2, ASCL1, UHRF1, EP300, ZNF238, BAZ1B, TFAP2B, MNX1, SMARCA2, CAMTA1, TSHZ3, TFAP4, ONECUT1, CRTC1, ONECUT2, SOX4, CALR, SRF, NR2C2, OTP, ARNT, MEIS2, JUND, HNRNPD, TEF, LHX6, DNMT3B, PLAG1, AEBP2, ESRRA, MLL, IKZF2, EPAS1, IKZF1,…	778	1512	12983	1.85418	3.79696e-13	3.79696e-13	6.88338e-13
SP_PIR_KEYWORDS	nucleus	334	32.7772	1.89129e-15	JUB, KIFC1, EIF2C2, SLC2A4RG, HMGN2, SNIP1, SART3, ZNF777, BHLHB9, RAVER1, CREB3L2, RARA, OGT, TLK2, CCNA2, PHOX2B, RCOR3, C11ORF30, PIM1, MECP2, MED14, MED13, HNF4G, H2AFJ, SFRS1, PPARGC1A, C14ORF43, SFRS2, SUV420H2, UHRF1, ZNF238, BAZ1B, SERBP1, VGLL4, CDK5R1, ZNF516, CRTC1, AKAP13, IGF2BP1, ZNF618, ZNF512, OTP, HNRNPA3, WDR55, CDC40, LHX6, RCHY1, DNMT3B, PLAG1, RANBP17, AEBP2, ZNF529, ESRRA, N…	1018	4283	19235	1.47348	9.3614e-13	2.34035e-13	2.72005e-12
GOTERM_BP_FAT	GO:0045449~regulation of transcription	236	23.16	8.13214e-14	SLC2A4RG, EIF2C2, HMGN2, SNIP1, PDLIM1, RAB1A, ZNF777, CREB3L2, RARA, CCNA2, PHOX2B, RCOR3, C11ORF30, MECP2, PIM1, MED14, HNF4G, MED13, PPARGC1A, C14ORF43, SUV420H2, MAPK1, UHRF1, ZNF238, BAZ1B, VGLL4, SUDS3, ZNF516, CRTC1, CALR, ZNF618, ZNF512, OTP, KRAS, LHX6, DNMT3B, PLAG1, AEBP2, ESRRA, ZNF529, IKZF2, MLL, IKZF1, SMAD7, KLF13, CREBBP, SMAD5, RYBP, SMAD2, KLF15, ZBTB44, ZBTB43, SHOX2, ZFHX4, Z…	787	2601	13528	1.55966	2.39498e-10	2.39498e-10	1.4605e-10
GOTERM_BP_FAT	GO:0006357~regulation of transcription from RNA polymerase II promoter	93	9.12659	6.46904e-13	E2F1, PPARA, PPARD, SOX21, MITF, ARNT2, CNOT2, HSBP1, ZIC3, CRX, PCGF2, HOXC8, AES, POU4F1, NR2F2, EGR1, SATB2, GABPA, MECP2, MED14, TLE1, SPEN, MED13, NR0B2, SIX4, HNF4G, NPAS4, PPARGC1A, GTF2H1, NRIP1, ASCL1, BRWD1, UHRF1, EP300, ZNF238, HIPK2, MNX1, TFAP2B, ZFPM2, SMARCA2, ZMYND11, HMGB1, ONECUT1, TFAP4, CRTC1, ONECUT2, GLIS1, NEDD8, PRDM16, CALR, SRF, ARNT, MEIS2, BCL11B, JUND, TEF, POU2F1, N…	787	727	13528	2.19891	1.90649e-09	9.53247e-10	1.16259e-09
GOTERM_BP_FAT	GO:0006350~transcription	195	19.1364	4.36125e-12	SLC2A4RG, EIF2C2, ZNF777, CREB3L2, RARA, PHOX2B, RCOR3, C11ORF30, MECP2, MED14, HNF4G, MED13, C14ORF43, PPARGC1A, SUV420H2, UHRF1, BAZ1B, ZNF238, VGLL4, SUDS3, ZNF516, CRTC1, ZNF618, ZNF512, OTP, LHX6, PLAG1, AEBP2, ESRRA, ZNF529, IKZF2, MLL, IKZF1, KLF13, SMAD7, SMAD5, CREBBP, RYBP, SMAD2, KLF15, ZBTB44, ZBTB43, ZFHX4, ZNF217, TRPS1, RNF2, MLX, SUPT16H, ZFHX3, ZNF385A, CCNT2, BACH1, PPARA, PPARD…	787	2101	13528	1.59539	1.28527e-08	4.28424e-09	7.83766e-09
GOTERM_MF_FAT	GO:0003700~transcription factor activity	113	11.0893	6.76171e-12	SLC2A4RG, ARNT2, FOXO4, HOXC8, TARDBP, CREB3L2, RARA, PHOX2B, SATB2, GABPA, NR0B2, SIX4, HNF4G, FOXN3, ASCL1, UHRF1, EP300, BAZ1B, ZNF238, MNX1, TFAP2B, TSHZ3, ONECUT1, TFAP4, ONECUT2, SOX4, SRF, NR2C2, ARNT, OTP, MEIS2, JUND, TEF, LHX6, PLAG1, ESRRA, MLL, EPAS1, IKZF1, CREBZF, RFX5, SMAD7, SMAD5, CREBBP, TEAD1, SMAD2, TEAD3, KLF15, SHOX2, ZFHX4, ZNF217, HOXB8, MLX, TRPS1, ATF7, EBF1, HOXB9, ZFHX…	778	975	12983	1.93406	5.78126e-09	2.89063e-09	1.04699e-08
SP_PIR_KEYWORDS	dna-binding	164	16.0942	5.70582e-11	SLC2A4RG, HMGN2, ARNT2, FOXO4, ZIC3, HOXC8, ZNF777, TARDBP, CREB3L2, RARA, MLL3, RBMS1, PHOX2B, SATB2, RBL2, GABPA, MECP2, ARID1A, H2AFJ, HNF4G, SIX4, C14ORF43, FOXN3, HNRNPU, ASCL1, UHRF1, ZNF238, TFAP2B, MNX1, SMARCA2, XRN1, TSHZ3, HMGB1, ZNF516, HMGB3, TFAP4, ONECUT1, ONECUT2, SOX4, SRF, ZNF618, ZNF512, NR2C2, OTP, ARNT, MEIS2, JUND, HNRNPD, TEF, LHX6, DNMT3B, PLAG1, AEBP2, ESRRA, ZNF529, MLL,…	1018	1868	19235	1.65887	2.83009e-08	4.04298e-09	8.20734e-08
GOTERM_BP_FAT	GO:0051252~regulation of RNA metabolic process	170	16.683	8.12855e-11	SLC2A4RG, HMGN2, SNIP1, ARNT2, PASK, CNOT2, FOXO4, ZIC3, RAB1A, HOXC8, ZNF777, RNF141, CREB3L2, RARA, MLL3, MLL2, PHOX2B, SATB2, GABPA, MECP2, ARID1A, MED14, HNF4G, SIX4, MED13, NR0B2, PPARGC1A, HNRNPU, FOXN3, ASCL1, UHRF1, EP300, ZNF238, SERBP1, TFAP2B, MNX1, SMARCA2, TSHZ3, HMGB1, TFAP4, ONECUT1, CRTC1, ONECUT2, IGF2BP1, SOX4, NEDD8, CALR, SRF, NR2C2, OTP, ARNT, MEIS2, JUND, TEF, HNRNPD, LHX6, …	787	1813	13528	1.6118	2.39548e-07	5.9887e-08	1.46078e-07
GOTERM_BP_FAT	GO:0006355~regulation of transcription, DNA-dependent	165	16.1923	3.11885e-10	SLC2A4RG, HMGN2, SNIP1, ARNT2, PASK, CNOT2, FOXO4, ZIC3, RAB1A, HOXC8, ZNF777, RNF141, CREB3L2, RARA, MLL3, MLL2, PHOX2B, SATB2, GABPA, MECP2, ARID1A, MED14, HNF4G, SIX4, MED13, NR0B2, PPARGC1A, FOXN3, ASCL1, UHRF1, EP300, ZNF238, TFAP2B, MNX1, SMARCA2, TSHZ3, HMGB1, TFAP4, ONECUT1, CRTC1, ONECUT2, SOX4, NEDD8, CALR, SRF, NR2C2, OTP, ARNT, MEIS2, JUND, TEF, HNRNPD, LHX6, DNMT3B, AEBP2, ZNF529, ES…	787	1773	13528	1.59968	9.19126e-07	1.53188e-07	5.60489e-07
GOTERM_MF_FAT	GO:0043565~sequence-specific DNA binding	77	7.55643	4.95046e-10	BACH1, PPARA, PPARD, BACH2, MITF, ZEB2, FOXO4, CRX, HOXC8, HOMEZ, CREB3L2, RARA, POU4F1, NR2F2, EGR1, PHOX2B, SATB2, FOXJ2, GABPA, OTX2, ESR1, SIX4, HNF4G, HMGA2, FOXN3, PURB, PURA, ASCL1, MNX1, TFAP2B, TSHZ3, TFAP4, ONECUT1, IRX2, ONECUT2, NR3C2, NFIX, NR3C1, PRDM16, SRF, C5ORF41, NR2C2, ARNT, OTP, MEIS2, JUND, TEF, POU2F1, HNRNPD, GATAD2B, LHX6, BCL6, POU3F1, ETV6, DNMT3B, TERF2, FOXD3, ERF, ES…	778	607	12983	2.11689	4.23264e-07	1.41088e-07	7.66534e-07
GOTERM_MF_FAT	GO:0003677~DNA binding	202	19.8234	9.00936e-09	SLC2A4RG, HMGN2, ZNF777, CREB3L2, BAHCC1, RARA, PHOX2B, RCOR3, MECP2, H2AFJ, HNF4G, C14ORF43, PPARGC1A, UHRF1, BAZ1B, ZNF238, ZNF516, CALR, ZNF618, ZNF512, OTP, LHX6, DNMT3B, PLAG1, AEBP2, ESRRA, ZNF529, IKZF2, MLL, IKZF1, KLF13, SMAD7, SMAD5, CREBBP, PPFIBP1, RYBP, SMAD2, KLF15, ZBTB44, HNRNPA1, ZBTB43, SHOX2, ZFHX4, ZNF217, TRPS1, MLX, H3F3B, ZFHX3, ZNF385A, ADAR, BACH1, PPARA, PPARD, BACH2, ZB…	778	2331	12983	1.44612	7.70297e-06	1.5406e-06	1.39502e-05
Annotation Cluster 2	Enrichment Score: 7.995923566192012
Category	Term	Count	%	PValue	Genes	List Total	Pop Hits	Pop Total	Fold Enrichment	Bonferroni	Benjamini	FDR
GOTERM_BP_FAT	GO:0006357~regulation of transcription from RNA polymerase II promoter	93	9.12659	6.46904e-13	E2F1, PPARA, PPARD, SOX21, MITF, ARNT2, CNOT2, HSBP1, ZIC3, CRX, PCGF2, HOXC8, AES, POU4F1, NR2F2, EGR1, SATB2, GABPA, MECP2, MED14, TLE1, SPEN, MED13, NR0B2, SIX4, HNF4G, NPAS4, PPARGC1A, GTF2H1, NRIP1, ASCL1, BRWD1, UHRF1, EP300, ZNF238, HIPK2, MNX1, TFAP2B, ZFPM2, SMARCA2, ZMYND11, HMGB1, ONECUT1, TFAP4, CRTC1, ONECUT2, GLIS1, NEDD8, PRDM16, CALR, SRF, ARNT, MEIS2, BCL11B, JUND, TEF, POU2F1, N…	787	727	13528	2.19891	1.90649e-09	9.53247e-10	1.16259e-09
SP_PIR_KEYWORDS	activator	67	6.57507	3.3947e-11	E2F1, BACH1, PPARA, PPARD, E2F3, BACH2, SOX21, MITF, FOXO4, CRX, CREB3L2, MLL3, USP16, EGR1, PHOX2B, FOXJ2, MED14, MED13, NPAS4, PPARGC1A, PURA, EYA4, ASCL1, BRWD1, TFAP2B, ZFPM2, LIN54, SMARCA2, CAMTA1, TFAP4, ONECUT1, CRTC1, ONECUT2, GLIS1, SETD1A, PML, SOX4, NFIX, PRDM16, SRF, ARNT, JUND, TEF, POU2F1, NFAT5, BCL6, DNMT3B, FOXD3, PLAG1, IKZF2, EPAS1, IKZF1, RFX5, KLF13, CREBBP, TEAD1, CREB5, DA…	1018	520	19235	2.43453	1.68377e-08	2.80629e-09	4.883e-08
GOTERM_BP_FAT	GO:0010604~positive regulation of macromolecule metabolic process	97	9.51914	2.24072e-10	DLC1, BTRC, ARNT2, FOXO4, ZIC3, CCNA2, SATB2, IRS2, MED14, ARID1A, MED13, SIX4, PPARGC1A, MAPK1, ASCL1, EP300, TFAP2B, SMARCA2, CRTC1, ONECUT2, BMPR2, SOX4, CALR, SRF, ARNT, MEIS2, RNF10, DNMT3B, ESRRA, IKZF2, MLL, IKZF1, EPAS1, KLF13, SMAD7, SMAD5, CREBBP, TEAD1, SMAD2, TEAD3, KLF15, CDC27, FURIN, SMARCC1, EBF1, HOXB9, SMURF1, E2F1, PPARA, E2F3, MITF, CRX, PSMD1, MKL1, USP16, NR2F2, PSMD7, AKT2,…	787	857	13528	1.94558	6.60339e-07	1.32068e-07	4.02679e-07
GOTERM_BP_FAT	GO:0010628~positive regulation of gene expression	72	7.06575	1.61472e-09	E2F1, PPARA, E2F3, ARNT2, MITF, FOXO4, ZIC3, CRX, NR2F2, MKL1, USP16, CCNA2, EGR1, SATB2, FOXJ2, ESR1, ARID1A, MED14, MED13, SIX4, NPAS4, PPARGC1A, GTF2H1, NRIP1, MAPK1, ASCL1, EP300, HIPK2, TFAP2B, ZFPM2, SMARCA2, CRTC1, ONECUT2, GLIS1, SOX4, KIT, PRDM16, SRF, ARNT, RGMB, MEIS2, BCL11B, POU2F1, NFAT5, RNF10, POU3F1, DNMT3B, FOXD3, ZBTB7B, ESRRA, IKZF2, MLL, EPAS1, TBX3, IKZF1, KLF13, TRIM28, SMA…	787	581	13528	2.13017	4.75858e-06	6.79799e-07	2.90182e-06
GOTERM_BP_FAT	GO:0045941~positive regulation of transcription	68	6.67321	1.50308e-08	E2F1, PPARA, E2F3, ARNT2, MITF, FOXO4, ZIC3, CRX, NR2F2, MKL1, USP16, CCNA2, EGR1, SATB2, FOXJ2, ARID1A, MED14, SIX4, MED13, NPAS4, PPARGC1A, GTF2H1, NRIP1, MAPK1, ASCL1, EP300, HIPK2, TFAP2B, ZFPM2, SMARCA2, CRTC1, ONECUT2, GLIS1, SOX4, PRDM16, SRF, ARNT, RGMB, MEIS2, BCL11B, POU2F1, NFAT5, RNF10, FOXD3, ZBTB7B, ESRRA, IKZF2, MLL, EPAS1, TBX3, IKZF1, KLF13, TRIM28, SMAD5, CREBBP, TEAD1, CREB5, S…	787	564	13528	2.07247	4.42947e-05	4.92173e-06	2.70118e-05
GOTERM_BP_FAT	GO:0045893~positive regulation of transcription, DNA-dependent	60	5.88813	2.63655e-08	E2F1, PPARA, E2F3, ARNT2, MITF, ZIC3, CRX, NR2F2, USP16, EGR1, SATB2, FOXJ2, ARID1A, MED14, SIX4, MED13, NPAS4, PPARGC1A, NRIP1, GTF2H1, ASCL1, EP300, HIPK2, TFAP2B, ZFPM2, SMARCA2, CRTC1, GLIS1, ONECUT2, SOX4, PRDM16, SRF, ARNT, MEIS2, BCL11B, POU2F1, NFAT5, FOXD3, ZBTB7B, ESRRA, IKZF2, MLL, EPAS1, TBX3, IKZF1, KLF13, TRIM28, SMAD5, CREBBP, TEAD1, CREB5, SMAD2, KLF15, TEAD3, ATXN1, SMARCC1, THRA…	787	477	13528	2.16218	7.76962e-05	7.06354e-06	4.73815e-05
GOTERM_BP_FAT	GO:0051254~positive regulation of RNA metabolic process	60	5.88813	3.60558e-08	E2F1, PPARA, E2F3, ARNT2, MITF, ZIC3, CRX, NR2F2, USP16, EGR1, SATB2, FOXJ2, ARID1A, MED14, SIX4, MED13, NPAS4, PPARGC1A, NRIP1, GTF2H1, ASCL1, EP300, HIPK2, TFAP2B, ZFPM2, SMARCA2, CRTC1, GLIS1, ONECUT2, SOX4, PRDM16, SRF, ARNT, MEIS2, BCL11B, POU2F1, NFAT5, FOXD3, ZBTB7B, ESRRA, IKZF2, MLL, EPAS1, TBX3, IKZF1, KLF13, TRIM28, SMAD5, CREBBP, TEAD1, CREB5, SMAD2, KLF15, TEAD3, ATXN1, SMARCC1, THRA…	787	481	13528	2.1442	0.000106251	8.85468e-06	6.47959e-05
GOTERM_BP_FAT	GO:0010557~positive regulation of macromolecule biosynthetic process	74	7.26202	4.58664e-08	E2F1, PPARA, E2F3, ARNT2, MITF, FOXO4, ZIC3, CRX, NR2F2, MKL1, USP16, CCNA2, AKT2, EGR1, SATB2, IRS2, FOXJ2, ARID1A, MED14, MED13, SIX4, NPAS4, PPARGC1A, GTF2H1, NRIP1, MAPK1, ASCL1, EP300, HIPK2, TFAP2B, ZFPM2, SMARCA2, EIF5A2, CRTC1, ONECUT2, GLIS1, SOX4, PRDM16, CALR, SRF, ARNT, RGMB, MEIS2, SORBS1, BCL11B, POU2F1, NFAT5, RNF10, FOXD3, CD28, ZBTB7B, ESRRA, IKZF2, MLL, EPAS1, TBX3, IKZF1, KLF13…	787	654	13528	1.94497	0.000135159	1.03975e-05	8.24265e-05
GOTERM_BP_FAT	GO:0045935~positive regulation of nucleobase, nucleoside, nucleotide and nucleic acid metabolic process	71	6.96762	7.19419e-08	E2F1, PPARA, E2F3, ARNT2, MITF, FOXO4, ZIC3, CRX, NR2F2, MKL1, USP16, CCNA2, EGR1, SATB2, FOXJ2, ARID1A, MED14, MED13, SIX4, NPAS4, PPARGC1A, GTF2H1, NRIP1, MAPK1, ASCL1, EP300, HIPK2, TFAP2B, ZFPM2, SMARCA2, CRTC1, ONECUT2, GLIS1, SOX4, ABCA1, PRDM16, CALR, SRF, ARNT, RGMB, MEIS2, BCL11B, POU2F1, NFAT5, RNF10, TERF2, FOXD3, ZBTB7B, ESRRA, IKZF2, MLL, EPAS1, TBX3, IKZF1, KLF13, TRIM28, SMAD5, CRE…	787	624	13528	1.95584	0.00021199	1.51437e-05	0.000129287
GOTERM_BP_FAT	GO:0009891~positive regulation of biosynthetic process	76	7.45829	1.19551e-07	E2F1, PPARA, E2F3, ARNT2, MITF, FOXO4, ZIC3, CRX, NR2F2, MKL1, USP16, CCNA2, AKT2, EGR1, SATB2, IRS2, FOXJ2, MED14, ARID1A, MED13, SIX4, NPAS4, PPARGC1A, GTF2H1, NRIP1, MAPK1, ASCL1, EP300, HIPK2, TFAP2B, ZFPM2, SMARCA2, EIF5A2, CRTC1, ONECUT2, GLIS1, SOX4, ABCA1, PRDM16, CALR, SRF, ARNT, RGMB, MEIS2, SORBS1, BCL11B, POU2F1, NFAT5, PRKAA1, RNF10, FOXD3, CD28, ZBTB7B, ESRRA, IKZF2, MLL, EPAS1, TBX…	787	695	13528	1.8797	0.000352255	2.20196e-05	0.000214845
GOTERM_BP_FAT	GO:0031328~positive regulation of cellular biosynthetic process	75	7.36016	1.40953e-07	E2F1, PPARA, E2F3, ARNT2, MITF, FOXO4, ZIC3, CRX, NR2F2, MKL1, USP16, CCNA2, AKT2, EGR1, SATB2, IRS2, FOXJ2, ARID1A, MED14, MED13, SIX4, NPAS4, PPARGC1A, GTF2H1, NRIP1, MAPK1, ASCL1, EP300, HIPK2, TFAP2B, ZFPM2, SMARCA2, EIF5A2, CRTC1, ONECUT2, GLIS1, SOX4, ABCA1, PRDM16, CALR, SRF, ARNT, RGMB, MEIS2, SORBS1, BCL11B, POU2F1, NFAT5, RNF10, FOXD3, CD28, ZBTB7B, ESRRA, IKZF2, MLL, EPAS1, TBX3, IKZF1…	787	685	13528	1.88204	0.000415303	2.30769e-05	0.000253306
GOTERM_MF_FAT	GO:0016563~transcription activator activity	53	5.20118	2.04007e-07	E2F1, PPARA, E2F3, PPARD, MITF, PDLIM1, FOXO4, CRX, RARA, USP16, MKL1, EGR1, FOXJ2, GABPA, MED14, ARID1A, NPAS4, HNF4G, MED13, SPEN, PPARGC1A, NRIP1, MYT1L, EP300, TFAP2B, SMARCA2, TFAP4, ONECUT1, CRTC1, PML, PRDM16, NR2C2, ARNT, BCL2, HNRNPD, POU2F1, MYCBP, POU3F1, KAT2B, IKZF2, EPAS1, CREBBP, SMAD5, TRIM28, TEAD1, SMAD2, TEAD3, YAF2, SMARCC1, THRAP3, HOXB9, TBL1X, NFIB	778	410	12983	2.15719	0.000174411	2.1803e-05	0.000315886
GOTERM_BP_FAT	GO:0051173~positive regulation of nitrogen compound metabolic process	71	6.96762	2.45636e-07	E2F1, PPARA, E2F3, ARNT2, MITF, FOXO4, ZIC3, CRX, NR2F2, MKL1, USP16, CCNA2, EGR1, SATB2, FOXJ2, ARID1A, MED14, MED13, SIX4, NPAS4, PPARGC1A, GTF2H1, NRIP1, MAPK1, ASCL1, EP300, HIPK2, TFAP2B, ZFPM2, SMARCA2, CRTC1, ONECUT2, GLIS1, SOX4, ABCA1, PRDM16, CALR, SRF, ARNT, RGMB, MEIS2, BCL11B, POU2F1, NFAT5, RNF10, TERF2, FOXD3, ZBTB7B, ESRRA, IKZF2, MLL, EPAS1, TBX3, IKZF1, KLF13, TRIM28, SMAD5, CRE…	787	644	13528	1.8951	0.000723627	3.29035e-05	0.000441431
GOTERM_BP_FAT	GO:0045944~positive regulation of transcription from RNA polymerase II promoter	48	4.7105	3.60502e-07	E2F1, PPARA, CRTC1, ARNT2, ONECUT2, MITF, GLIS1, SRF, ZIC3, ARNT, CRX, MEIS2, BCL11B, NFAT5, POU2F1, FOXD3, EGR1, ZBTB7B, ESRRA, SATB2, IKZF2, MLL, EPAS1, IKZF1, KLF13, CREBBP, SMAD5, TEAD1, MED14, SMAD2, TEAD3, SIX4, NPAS4, MED13, PPARGC1A, GTF2H1, NRIP1, ATXN1, ASCL1, EP300, HIPK2, THRAP3, TFAP2B, ZFPM2, HOXB9, TBL1X, SMARCA2, NFIB	787	371	13528	2.22396	0.00106184	4.24951e-05	0.000647856
Annotation Cluster 3	Enrichment Score: 7.494270490699212
Category	Term	Count	%	PValue	Genes	List Total	Pop Hits	Pop Total	Fold Enrichment	Bonferroni	Benjamini	FDR
GOTERM_CC_FAT	GO:0031981~nuclear lumen	127	12.4632	4.75201e-09	RNMT, SNRPD3, ARNT2, PDLIM1, SART3, GTF2E1, CSNK2A1, SRRM2, TARDBP, OGT, RNF34, CCNA2, MLL2, SATB2, RBL2, RCOR3, GABPA, MED14, ARID1A, MED13, HNF4G, SFRS1, PPARGC1A, PPP1CB, SFRS2, MAPK1, EP300, SMARCA2, SUDS3, HMGB1, TXN2, SETD1A, IGF2BP1, SRF, NR2C2, DAZAP1, HNRNPA3, MEIS2, WDR55, DNMT3B, DDX42, ZMYM2, MLL, EPAS1, SMG6, SMAD7, CREBBP, SMAD5, RYBP, TEAD1, SMAD2, TEAD3, HNRNPA1, CDC27, ZBTB43, SM…	673	1450	12782	1.66349	2.2477e-06	2.2477e-06	6.78966e-06
GOTERM_CC_FAT	GO:0044451~nucleoplasm part	64	6.28067	5.05441e-09	E2F1, E2F3, E2F7, ARNT2, PDLIM1, SART3, CRX, GTF2E1, PCGF2, CSNK2A1, SRRM2, OGT, RNF34, MLL2, ANKS1B, ATPAF2, SATB2, RBBP4, RBL2, TLE1, MED14, MED13, NPAS4, SFRS1, PPARGC1A, PPP1CB, GTF2H1, NRIP1, SFRS2, EP300, HIPK1, HIPK2, SUDS3, SETD1A, PML, PRDM16, RPA1, NUDT21, GTF3C6, POU2F1, POU3F1, DDX42, CHD3, POLR3F, ZMYM2, MLL, KAT2B, EPAS1, TBX2, SMAD7, SMAD5, CREBBP, TEAD1, SMAD2, DACH1, TEAD3, ATXN1…	673	555	12782	2.19013	2.39073e-06	1.19537e-06	7.22173e-06
GOTERM_CC_FAT	GO:0005654~nucleoplasm	87	8.53778	1.26083e-08	E2F1, CCNT2, E2F3, RNMT, E2F7, SNRPD3, ARNT2, PDLIM1, SART3, CRX, GTF2E1, PCGF2, CASP3, CSNK2A1, SRRM2, OGT, RNF34, TOP2B, CCNA2, MLL2, ANKS1B, SATB2, ATPAF2, RBBP4, RBL2, TLE1, MED14, MED13, NPAS4, SFRS1, PPP1CB, PPARGC1A, GTF2H1, NRIP1, SFRS2, MAPK1, EP300, ANKRD28, HIPK1, HIPK2, SMARCA2, SUDS3, KPNA1, HMGB1, SETD1A, POLA1, PML, PRDM16, RPA1, PRPF19, NUDT21, GTF3C6, POU2F1, PRKAA2, POU3F1, TERF…	673	882	12782	1.87342	5.9637e-06	1.9879e-06	1.80147e-05
GOTERM_CC_FAT	GO:0070013~intracellular organelle lumen	144	14.1315	5.80001e-08	GRPEL2, RNMT, SNRPD3, ARNT2, IDE, PDLIM1, SART3, GTF2E1, CSNK2A1, PTGIS, SRRM2, TARDBP, PDHA2, OGT, RNF34, CCNA2, MLL2, SATB2, RCOR3, RBL2, GABPA, ARID1A, MED14, HNF4G, MED13, SFRS1, PPARGC1A, PPP1CB, SFRS2, MAPK1, EP300, DLD, SMARCA2, SUDS3, HMGB1, ACADSB, TXN2, SETD1A, IGF2BP1, CALR, SRF, NR2C2, DAZAP1, HNRNPA3, MEIS2, WDR55, DNMT3B, OLFM1, DDX42, ZMYM2, MLL, EPAS1, SMG6, SMAD7, CREBBP, SMAD5, …	673	1779	12782	1.53734	2.74336e-05	6.85848e-06	8.28703e-05
GOTERM_CC_FAT	GO:0043233~organelle lumen	144	14.1315	2.33675e-07	GRPEL2, RNMT, SNRPD3, ARNT2, IDE, PDLIM1, SART3, GTF2E1, CSNK2A1, PTGIS, SRRM2, TARDBP, PDHA2, OGT, RNF34, CCNA2, MLL2, SATB2, RCOR3, RBL2, GABPA, ARID1A, MED14, HNF4G, MED13, SFRS1, PPARGC1A, PPP1CB, SFRS2, MAPK1, EP300, DLD, SMARCA2, SUDS3, HMGB1, ACADSB, TXN2, SETD1A, IGF2BP1, CALR, SRF, NR2C2, DAZAP1, HNRNPA3, MEIS2, WDR55, DNMT3B, OLFM1, DDX42, ZMYM2, MLL, EPAS1, SMG6, SMAD7, CREBBP, SMAD5, …	673	1820	12782	1.50271	0.000110522	2.21054e-05	0.000333874
GOTERM_CC_FAT	GO:0031974~membrane-enclosed lumen	146	14.3278	2.63714e-07	GRPEL2, RNMT, SNRPD3, ARNT2, IDE, PDLIM1, SART3, GTF2E1, CSNK2A1, PTGIS, SRRM2, TARDBP, PDHA2, OGT, RNF34, CCNA2, MLL2, SATB2, OPA1, RCOR3, RBL2, GABPA, ARID1A, MED14, HNF4G, MED13, SFRS1, PPARGC1A, PPP1CB, SFRS2, MAPK1, EP300, DLD, SMARCA2, SUDS3, HMGB1, ACADSB, TXN2, SETD1A, IGF2BP1, CALR, SRF, NR2C2, DAZAP1, HNRNPA3, MEIS2, WDR55, DNMT3B, OLFM1, DDX42, ZMYM2, MLL, EPAS1, SMG6, SMAD7, CREBBP, S…	673	1856	12782	1.49403	0.000124729	2.07892e-05	0.000376793
Annotation Cluster 4	Enrichment Score: 7.247004211012406
Category	Term	Count	%	PValue	Genes	List Total	Pop Hits	Pop Total	Fold Enrichment	Bonferroni	Benjamini	FDR
GOTERM_BP_FAT	GO:0006357~regulation of transcription from RNA polymerase II promoter	93	9.12659	6.46904e-13	E2F1, PPARA, PPARD, SOX21, MITF, ARNT2, CNOT2, HSBP1, ZIC3, CRX, PCGF2, HOXC8, AES, POU4F1, NR2F2, EGR1, SATB2, GABPA, MECP2, MED14, TLE1, SPEN, MED13, NR0B2, SIX4, HNF4G, NPAS4, PPARGC1A, GTF2H1, NRIP1, ASCL1, BRWD1, UHRF1, EP300, ZNF238, HIPK2, MNX1, TFAP2B, ZFPM2, SMARCA2, ZMYND11, HMGB1, ONECUT1, TFAP4, CRTC1, ONECUT2, GLIS1, NEDD8, PRDM16, CALR, SRF, ARNT, MEIS2, BCL11B, JUND, TEF, POU2F1, N…	787	727	13528	2.19891	1.90649e-09	9.53247e-10	1.16259e-09
GOTERM_BP_FAT	GO:0045892~negative regulation of transcription, DNA-dependent	50	4.90677	1.46988e-08	E2F1, PPARA, PPARD, HSBP1, CBFA2T2, HOXC8, PCGF2, AES, NR2F2, EGR1, SATB2, GABPA, MECP2, TLE1, NR0B2, SPEN, PURB, FOXN3, NRIP1, PURA, ZNF238, HIPK2, ZFPM2, SMARCA2, HMGB1, ZMYND11, GLIS1, CALR, PRDM16, MEIS2, POU2F1, BCL6, DNMT3B, FOXD3, IKZF1, TBX3, TBX2, SMAD7, JARID2, RFX5, TRIM28, RYBP, SMAD2, MLX, TRPS1, RNF2, PHF21A, HDAC9, TBL1X, ZFHX3	787	356	13528	2.41423	4.33165e-05	5.41467e-06	2.64153e-05
GOTERM_BP_FAT	GO:0051253~negative regulation of RNA metabolic process	50	4.90677	2.49592e-08	E2F1, PPARA, PPARD, HSBP1, CBFA2T2, HOXC8, PCGF2, AES, NR2F2, EGR1, SATB2, GABPA, MECP2, TLE1, NR0B2, SPEN, PURB, FOXN3, NRIP1, PURA, ZNF238, HIPK2, ZFPM2, SMARCA2, HMGB1, ZMYND11, GLIS1, CALR, PRDM16, MEIS2, POU2F1, BCL6, DNMT3B, FOXD3, IKZF1, TBX3, TBX2, SMAD7, JARID2, RFX5, TRIM28, RYBP, SMAD2, MLX, TRPS1, RNF2, PHF21A, HDAC9, TBL1X, ZFHX3	787	362	13528	2.37422	7.35521e-05	7.35545e-06	4.48541e-05
GOTERM_MF_FAT	GO:0016564~transcription repressor activity	46	4.51423	4.73645e-08	E2F1, PPARD, E2F7, PML, HSBP1, PRDM16, CALR, CBFA2T2, SUFU, YBX1, HOXC8, MEIS2, AES, POU2F1, BCL6, NR2F2, DNMT3B, AEBP2, ERF, CREBZF, IKZF1, TBX3, TBX2, JARID2, TRIM28, SF1, RYBP, MECP2, RUNX1T1, TLE1, SPEN, NR0B2, PURB, FOXN3, SFRS2, NRIP1, ATXN1, YAF2, TRPS1, RNF2, HIPK2, ZFPM2, SETD8, HDAC9, TBL1X, ZFHX3	778	316	12983	2.42922	4.04958e-05	5.78521e-06	7.33396e-05
GOTERM_BP_FAT	GO:0016481~negative regulation of transcription	57	5.59372	9.82426e-08	E2F1, PPARA, PPARD, ZEB2, HSBP1, CBFA2T2, PCGF2, HOXC8, AES, NR2F2, EGR1, SATB2, GABPA, MECP2, TLE1, NR0B2, SPEN, PURB, FOXN3, NRIP1, PURA, ZNF238, HIPK2, ZFPM2, SMARCA2, SUDS3, HMGB1, ZMYND11, GLIS1, PML, CALR, PRDM16, MEIS2, POU2F1, BCL6, DNMT3B, FOXD3, IKZF1, CREBZF, TBX3, TBX2, JARID2, SMAD7, RFX5, TRIM28, RYBP, SMAD2, ATXN1, YAF2, MLX, TRPS1, RNF2, PHF21A, SETD8, HDAC9, TBL1X, ZFHX3	787	459	13528	2.13462	0.000289479	1.93012e-05	0.000176552
GOTERM_BP_FAT	GO:0010558~negative regulation of macromolecule biosynthetic process	64	6.28067	1.29985e-07	E2F1, PPARA, PPARD, EIF2C2, ZEB2, HSBP1, CBFA2T2, PCGF2, HOXC8, AES, NR2F2, PRKCA, EGR1, SATB2, GABPA, MECP2, TLE1, NR0B2, SPEN, PURB, FOXN3, NRIP1, PURA, ZNF238, HIPK2, ZFPM2, SMARCA2, SUDS3, ZMYND11, HMGB1, ENPP1, GLIS1, PML, IGF2BP1, IGF2BP2, PRDM16, CALR, MEIS2, POU2F1, BCL6, DNMT3B, TERF2, FOXD3, IKZF1, CREBZF, TBX3, TBX2, RFX5, JARID2, SMAD7, TRIM28, RYBP, SMAD2, ATXN1, TSC1, YAF2, TRPS1, R…	787	547	13528	2.01118	0.000382991	2.2533e-05	0.000233595
GOTERM_BP_FAT	GO:0031327~negative regulation of cellular biosynthetic process	65	6.3788	1.46743e-07	E2F1, PPARA, PPARD, EIF2C2, ZEB2, HSBP1, CBFA2T2, PCGF2, HOXC8, AES, NR2F2, PRKCA, EGR1, SATB2, GABPA, MECP2, TLE1, NR0B2, SPEN, PURB, FOXN3, NRIP1, PURA, ZNF238, HIPK2, ZFPM2, SMARCA2, SUDS3, ZMYND11, HMGB1, ENPP1, GLIS1, PML, IGF2BP1, IGF2BP2, PRDM16, CALR, MEIS2, POU2F1, BCL6, PRKAA1, DNMT3B, TERF2, FOXD3, CREBZF, TBX3, IKZF1, TBX2, RFX5, JARID2, SMAD7, TRIM28, RYBP, SMAD2, ATXN1, TSC1, YAF2, …	787	561	13528	1.99163	0.000432359	2.27604e-05	0.000263712
GOTERM_BP_FAT	GO:0010629~negative regulation of gene expression	60	5.88813	1.8844e-07	E2F1, PPARA, PPARD, EIF2C2, ZEB2, HSBP1, CBFA2T2, PCGF2, HOXC8, AES, NR2F2, EGR1, SATB2, GABPA, MECP2, TLE1, NR0B2, SPEN, PURB, FOXN3, NRIP1, PURA, ZNF238, HIPK2, ZFPM2, SMARCA2, SUDS3, HMGB1, ZMYND11, GLIS1, PML, CALR, PRDM16, MEIS2, POU2F1, BCL6, TNRC6B, DNMT3B, FOXD3, IKZF1, CREBZF, TBX3, TBX2, RFX5, JARID2, SMAD7, TRIM28, RYBP, SMAD2, ATXN1, YAF2, MLX, TRPS1, RNF2, PHF21A, SETD8, HDAC9, TBL1X…	787	504	13528	2.04635	0.000555179	2.77663e-05	0.000338645
GOTERM_BP_FAT	GO:0000122~negative regulation of transcription from RNA polymerase II promoter	39	3.82728	2.37296e-07	E2F1, HMGB1, ZMYND11, PPARA, PPARD, GLIS1, HSBP1, PRDM16, CALR, PCGF2, HOXC8, MEIS2, AES, BCL6, NR2F2, FOXD3, EGR1, SATB2, IKZF1, TBX2, RFX5, SMAD7, JARID2, GABPA, TRIM28, RYBP, MECP2, TLE1, NR0B2, NRIP1, ZNF238, RNF2, HIPK2, PHF21A, ZFPM2, HDAC9, TBL1X, ZFHX3, SMARCA2	787	266	13528	2.52024	0.000699067	3.33e-05	0.000426444
GOTERM_BP_FAT	GO:0010605~negative regulation of macromolecule metabolic process	78	7.65456	2.56806e-07	E2F1, PPARA, EIF2C2, PPARD, IDE, ZEB2, HSBP1, CBFA2T2, PCGF2, HOXC8, AES, ATG5, PSMD1, RAB23, NR2F2, PSMD7, PRKCA, EGR1, SATB2, GABPA, SOCS1, MECP2, TLE1, SPEN, NR0B2, FOXN3, PURB, PURA, NRIP1, ZNF238, HIPK2, ZFPM2, SMARCA2, SUDS3, ZMYND11, HMGB1, ENPP1, GLIS1, PML, IGF2BP1, IGF2BP2, FKBP1A, PRDM16, CALR, TIMP3, MEIS2, POU2F1, BCL6, TNRC6B, DNMT3B, TERF2, FOXD3, MSH6, CREBZF, TBX3, IKZF1, TBX2, R…	787	734	13528	1.82666	0.00075652	3.29041e-05	0.000461504
GOTERM_BP_FAT	GO:0009890~negative regulation of biosynthetic process	65	6.3788	3.15049e-07	E2F1, PPARA, PPARD, EIF2C2, ZEB2, HSBP1, CBFA2T2, PCGF2, HOXC8, AES, NR2F2, PRKCA, EGR1, SATB2, GABPA, MECP2, TLE1, NR0B2, SPEN, PURB, FOXN3, NRIP1, PURA, ZNF238, HIPK2, ZFPM2, SMARCA2, SUDS3, ZMYND11, HMGB1, ENPP1, GLIS1, PML, IGF2BP1, IGF2BP2, PRDM16, CALR, MEIS2, POU2F1, BCL6, PRKAA1, DNMT3B, TERF2, FOXD3, CREBZF, TBX3, IKZF1, TBX2, RFX5, JARID2, SMAD7, TRIM28, RYBP, SMAD2, ATXN1, TSC1, YAF2, …	787	573	13528	1.94992	0.000928018	3.86846e-05	0.000566173
GOTERM_BP_FAT	GO:0045934~negative regulation of nucleobase, nucleoside, nucleotide and nucleic acid metabolic process	59	5.78999	7.22154e-07	E2F1, PPARA, PPARD, ZEB2, HSBP1, CBFA2T2, PCGF2, HOXC8, AES, NR2F2, EGR1, SATB2, GABPA, MECP2, TLE1, NR0B2, SPEN, PURB, FOXN3, NRIP1, PURA, ZNF238, HIPK2, ZFPM2, SMARCA2, SUDS3, HMGB1, ZMYND11, GLIS1, PML, CALR, PRDM16, MEIS2, POU2F1, BCL6, DNMT3B, TERF2, FOXD3, MSH6, IKZF1, CREBZF, TBX3, TBX2, JARID2, SMAD7, RFX5, TRIM28, RYBP, SMAD2, ATXN1, YAF2, MLX, TRPS1, RNF2, PHF21A, SETD8, HDAC9, TBL1X, Z…	787	512	13528	1.9808	0.00212593	8.18501e-05	0.00129777
GOTERM_BP_FAT	GO:0051172~negative regulation of nitrogen compound metabolic process	59	5.78999	1.11766e-06	E2F1, PPARA, PPARD, ZEB2, HSBP1, CBFA2T2, PCGF2, HOXC8, AES, NR2F2, EGR1, SATB2, GABPA, MECP2, TLE1, NR0B2, SPEN, PURB, FOXN3, NRIP1, PURA, ZNF238, HIPK2, ZFPM2, SMARCA2, SUDS3, HMGB1, ZMYND11, GLIS1, PML, CALR, PRDM16, MEIS2, POU2F1, BCL6, DNMT3B, TERF2, FOXD3, MSH6, IKZF1, CREBZF, TBX3, TBX2, JARID2, SMAD7, RFX5, TRIM28, RYBP, SMAD2, ATXN1, YAF2, MLX, TRPS1, RNF2, PHF21A, SETD8, HDAC9, TBL1X, Z…	787	519	13528	1.95409	0.00328834	0.000121984	0.00200854
Annotation Cluster 5	Enrichment Score: 6.418948311001177
Category	Term	Count	%	PValue	Genes	List Total	Pop Hits	Pop Total	Fold Enrichment	Bonferroni	Benjamini	FDR
GOTERM_MF_FAT	GO:0008134~transcription factor binding	67	6.57507	2.43632e-09	E2F1, PPARD, ARNT2, PDLIM1, FOXO4, HSBP1, CBFA2T2, RAB1A, TMF1, DIP2B, AES, RARA, NR2F2, MKL1, USP16, PHOX2B, GABPA, PIM1, MECP2, SF1, MED14, TLE1, NR0B2, MED13, SPEN, PPARGC1A, PURB, NRIP1, SFRS2, PURA, EP300, BTG1, HIPK2, TFAP2B, ZFPM2, JMJD1C, SMARCA2, HMGB1, YWHAZ, TFAP4, CRTC1, PML, PRDM16, SRF, NR2C2, SUFU, ARNT, MEIS2, GNPTAB, BCL2, MYCBP, DNMT3B, ERF, AEBP2, KAT2B, EPAS1, TRIM28, CREBBP, …	778	513	12983	2.17948	2.08305e-06	5.20763e-07	3.77242e-06
GOTERM_MF_FAT	GO:0003712~transcription cofactor activity	51	5.00491	2.53996e-08	E2F1, PDLIM1, HSBP1, CBFA2T2, TMF1, AES, RARA, MKL1, USP16, NR2F2, PHOX2B, GABPA, SF1, MECP2, MED14, TLE1, NR0B2, MED13, SPEN, PPARGC1A, SFRS2, NRIP1, EP300, BTG1, HIPK2, TFAP2B, ZFPM2, SMARCA2, TFAP4, CRTC1, PML, PRDM16, SUFU, NR2C2, ARNT, MEIS2, MYCBP, DNMT3B, ERF, AEBP2, KAT2B, EPAS1, CREBBP, TRIM28, RYBP, YAF2, SMARCC1, THRAP3, SETD8, HDAC9, TBL1X	778	363	12983	2.34455	2.17164e-05	3.61943e-06	3.93289e-05
GOTERM_MF_FAT	GO:0016564~transcription repressor activity	46	4.51423	4.73645e-08	E2F1, PPARD, E2F7, PML, HSBP1, PRDM16, CALR, CBFA2T2, SUFU, YBX1, HOXC8, MEIS2, AES, POU2F1, BCL6, NR2F2, DNMT3B, AEBP2, ERF, CREBZF, IKZF1, TBX3, TBX2, JARID2, TRIM28, SF1, RYBP, MECP2, RUNX1T1, TLE1, SPEN, NR0B2, PURB, FOXN3, SFRS2, NRIP1, ATXN1, YAF2, TRPS1, RNF2, HIPK2, ZFPM2, SETD8, HDAC9, TBL1X, ZFHX3	778	316	12983	2.42922	4.04958e-05	5.78521e-06	7.33396e-05
GOTERM_MF_FAT	GO:0016563~transcription activator activity	53	5.20118	2.04007e-07	E2F1, PPARA, E2F3, PPARD, MITF, PDLIM1, FOXO4, CRX, RARA, USP16, MKL1, EGR1, FOXJ2, GABPA, MED14, ARID1A, NPAS4, HNF4G, MED13, SPEN, PPARGC1A, NRIP1, MYT1L, EP300, TFAP2B, SMARCA2, TFAP4, ONECUT1, CRTC1, PML, PRDM16, NR2C2, ARNT, BCL2, HNRNPD, POU2F1, MYCBP, POU3F1, KAT2B, IKZF2, EPAS1, CREBBP, SMAD5, TRIM28, TEAD1, SMAD2, TEAD3, YAF2, SMARCC1, THRAP3, HOXB9, TBL1X, NFIB	778	410	12983	2.15719	0.000174411	2.1803e-05	0.000315886
GOTERM_MF_FAT	GO:0003714~transcription corepressor activity	25	2.45339	4.9972e-06	E2F1, HSBP1, CBFA2T2, SUFU, AES, MEIS2, NR2F2, DNMT3B, AEBP2, ERF, TRIM28, MECP2, RYBP, SF1, TLE1, SPEN, NR0B2, SFRS2, NRIP1, YAF2, HIPK2, SETD8, ZFPM2, TBL1X, HDAC9	778	145	12983	2.87718	0.0042635	0.000388344	0.00773743
GOTERM_MF_FAT	GO:0003713~transcription coactivator activity	26	2.55152	0.00102548	TFAP4, CRTC1, PML, PDLIM1, PRDM16, NR2C2, ARNT, MYCBP, RARA, MKL1, USP16, KAT2B, EPAS1, CREBBP, TRIM28, GABPA, MED14, MED13, PPARGC1A, NRIP1, EP300, YAF2, SMARCC1, THRAP3, TFAP2B, SMARCA2	778	214	12983	2.02747	0.584068	0.0409125	1.57612
Annotation Cluster 6	Enrichment Score: 4.881848489163964
Category	Term	Count	%	PValue	Genes	List Total	Pop Hits	Pop Total	Fold Enrichment	Bonferroni	Benjamini	FDR
SP_PIR_KEYWORDS	metal-binding	232	22.7674	2.4611e-10	JUB, ALAD, SLC2A4RG, EIF2C2, SYT4, PDLIM5, ADCY6, PDLIM1, SYT6, ATP2B1, ATP2B2, ZNF777, RARA, ROCK1, PIM1, BSN, HNF4G, PCLO, UHRF1, ZNF238, UBR7, BAZ1B, EIF2S2, YME1L1, ERMP1, ZNF516, ENPP1, AKAP13, CALR, RIMS2, ZNF618, ZNF512, LHX6, RCHY1, DNMT3B, PLAG1, AEBP2, ESRRA, NPLOC4, ZNF529, IKZF2, OSGEP, MLL, IKZF1, KLF13, CREBBP, RYBP, KLF15, ATP13A3, ZBTB44, ZBTB43, ZFHX4, ZNF217, DCP2, TRPS1, RNF2, …	1018	2972	19235	1.47497	1.22071e-07	1.52588e-08	3.54009e-07
SP_PIR_KEYWORDS	zinc-finger	150	14.7203	6.71727e-10	MKRN1, SLC2A4RG, ZC3HAV1, ZIC3, GTF2E1, ZNF777, RNF141, RNF38, RARA, ANKZF1, MLL3, RNF34, LONRF2, RC3H1, MLL2, ROCK1, BSN, HNF4G, PCLO, UHRF1, EP300, ZNF238, UBR7, BAZ1B, EIF2S2, RNF138, TSHZ3, ZFAND5, ZNF516, ZFAND3, AKAP13, RIMS2, ZNF618, ZNF512, NR2C2, RNF165, RNF169, RNF10, RCHY1, TRAF7, DNMT3B, PLAG1, AEBP2, NPLOC4, ZMYM2, ESRRA, ZNF529, MLL, IKZF2, IKZF1, KLF13, CREBBP, RYBP, KLF15, ZBTB44,…	1018	1718	19235	1.64973	3.33177e-07	3.33177e-08	9.66223e-07
SP_PIR_KEYWORDS	zinc	176	17.2718	8.93521e-09	MKRN1, JUB, ALAD, SLC2A4RG, ZC3HAV1, PDLIM5, IDE, PDLIM1, ZIC3, MOBKL2B, GTF2E1, ZNF777, RNF141, PAPPA, RNF38, RARA, ANKZF1, MLL3, RNF34, LONRF2, RC3H1, MLL2, ROCK1, BSN, HNF4G, PCLO, PPP1CB, NEBL, UHRF1, EP300, ZNF238, BAZ1B, UBR7, EIF2S2, RNF138, YME1L1, CPD, TSHZ3, ERMP1, ZFAND5, ZNF516, ZFAND3, AKAP13, CALR, RIMS2, ZNF618, TIMP3, ZNF512, NR2C2, RNF165, SLC30A4, RNF169, LHX6, RNF10, RCHY1, TRA…	1018	2189	19235	1.51919	4.43185e-06	3.40913e-07	1.28525e-05
GOTERM_MF_FAT	GO:0008270~zinc ion binding	178	17.4681	0.000161296	MKRN1, JUB, ALAD, SLC2A4RG, ZC3HAV1, PDLIM5, IDE, PDLIM1, ZIC3, MOBKL2B, GTF2E1, ZNF777, RNF141, PAPPA, RNF38, RARA, ANKZF1, MLL3, RNF34, LONRF2, RC3H1, MLL2, ROCK1, BSN, HNF4G, PCLO, NEBL, UHRF1, EP300, ZNF238, BAZ1B, UBR7, EIF2S2, RNF138, YME1L1, CPD, TSHZ3, ZFAND5, ERMP1, ZNF516, ZFAND3, AKAP13, CALR, RIMS2, ZNF618, ZNF512, NR2C2, RNF165, SLC30A4, RNF169, LHX6, RNF10, FBXO41, RCHY1, TRAF7, DNM…	778	2311	12983	1.28533	0.128831	0.00915244	0.24946
GOTERM_MF_FAT	GO:0046914~transition metal ion binding	202	19.8234	0.00144305	JUB, ALAD, SLC2A4RG, PDLIM5, PDLIM1, ZNF777, RARA, ROCK1, PIM1, BSN, HNF4G, PCLO, UHRF1, UBR7, BAZ1B, ZNF238, EIF2S2, YME1L1, ERMP1, ZNF516, AKAP13, CALR, RIMS2, ZNF618, ZNF512, LHX6, RCHY1, DNMT3B, SLC31A1, PLAG1, AEBP2, ESRRA, NPLOC4, ZNF529, IKZF2, OSGEP, MLL, IKZF1, KLF13, CREBBP, RYBP, KLF15, ZBTB44, ZBTB43, ZFHX4, ZNF217, DCP2, TRPS1, RNF2, CDC42BPA, ZNF385C, ZFHX3, ZNF385A, ADAR, CDC42BPB,…	778	2785	12983	1.21038	0.709077	0.0545768	2.21123
GOTERM_MF_FAT	GO:0046872~metal ion binding	279	27.3798	0.00928183	JUB, EIF2C2, ALAD, SLC2A4RG, CADM3, SYT4, PDLIM5, ADCY6, PDLIM1, SYT6, GRIN3A, SSR1, ATP2B1, ATP2B2, ZNF777, RARA, SLC12A6, OPA1, ROCK1, PIM1, BSN, HNF4G, PCLO, UHRF1, ZNF238, UBR7, BAZ1B, EIF2S2, YME1L1, ERMP1, ZNF516, CDK5R1, ENPP1, AKAP13, KCNJ2, CALR, RIMS2, ZNF618, ZNF512, MACF1, LHX6, RCHY1, DNMT3B, SLC31A1, PLAG1, AEBP2, ZNF529, ESRRA, NPLOC4, IKZF2, OSGEP, MLL, IKZF1, KLF13, CREBBP, RYBP,…	778	4140	12983	1.1246	0.999655	0.184893	13.4451
GOTERM_MF_FAT	GO:0043169~cation binding	279	27.3798	0.0152407	JUB, EIF2C2, ALAD, SLC2A4RG, CADM3, SYT4, PDLIM5, ADCY6, PDLIM1, SYT6, GRIN3A, SSR1, ATP2B1, ATP2B2, ZNF777, RARA, SLC12A6, OPA1, ROCK1, PIM1, BSN, HNF4G, PCLO, UHRF1, ZNF238, UBR7, BAZ1B, EIF2S2, YME1L1, ERMP1, ZNF516, CDK5R1, ENPP1, AKAP13, KCNJ2, CALR, RIMS2, ZNF618, ZNF512, MACF1, LHX6, RCHY1, DNMT3B, SLC31A1, PLAG1, AEBP2, ZNF529, ESRRA, NPLOC4, IKZF2, OSGEP, MLL, IKZF1, KLF13, CREBBP, RYBP,…	778	4179	12983	1.11411	0.999998	0.253085	21.1644
GOTERM_MF_FAT	GO:0043167~ion binding	282	27.6742	0.0181235	JUB, EIF2C2, ALAD, SLC2A4RG, CADM3, SYT4, PDLIM5, ADCY6, PDLIM1, SYT6, GRIN3A, SSR1, ATP2B1, ATP2B2, ZNF777, RARA, SLC12A6, OPA1, ROCK1, PIM1, BSN, HNF4G, PCLO, UHRF1, ZNF238, UBR7, BAZ1B, EIF2S2, YME1L1, ERMP1, CDK5R1, ZNF516, ENPP1, AKAP13, KCNJ2, CALR, RIMS2, ZNF618, ZNF512, MACF1, LHX6, RCHY1, DNMT3B, SLC31A1, PLAG1, AEBP2, ZNF529, ESRRA, NPLOC4, IKZF2, OSGEP, MLL, IKZF1, KLF13, CREBBP, RYBP,…	778	4241	12983	1.10963	1	0.283027	24.6631
Annotation Cluster 7	Enrichment Score: 4.24418371577216
Category	Term	Count	%	PValue	Genes	List Total	Pop Hits	Pop Total	Fold Enrichment	Bonferroni	Benjamini	FDR
GOTERM_BP_FAT	GO:0010608~posttranscriptional regulation of gene expression	32	3.14033	1.65852e-06	EIF4E3, EIF2C2, CPEB2, EIF5, PML, SOX4, MKNK1, IGF2BP1, IGF2BP2, CALR, PTEN, YBX1, ZFP36L1, BCL2, HNRNPD, PUM1, PUM2, TNRC6B, CD28, PRKCA, SMAD7, ELAVL1, SMAD2, UBE2B, PPARGC1A, HNRNPU, MAPK1, NCK2, EIF4G3, TSC1, SERBP1, EIF5A2	787	211	13528	2.60691	0.00487575	0.000174545	0.00298049
GOTERM_BP_FAT	GO:0032268~regulation of cellular protein metabolic process	53	5.20118	6.86581e-06	DLC1, EIF2C2, ZAK, CPEB2, BTRC, IDE, EIF5, ZEB2, ATG5, PSMD1, GAB1, RAB23, PUM1, PUM2, PSMD7, PRKCA, CCDC88A, SOCS1, PRKCE, PPARGC1A, RNF180, NCK2, MAPK1, EIF4G3, EP300, CCND2, ADAM17, PDGFRB, EIF5A2, IFT88, EIF4E3, ENPP1, BMPR2, PML, MKNK1, IGF2BP1, IGF2BP2, FKBP1A, CALR, TIMP3, ZFP36L1, BCL2, TNRC6B, DNMT3B, CD28, MLL, SMAD7, RICTOR, FURIN, YWHAE, CDC27, TSC1, SMURF1	787	474	13528	1.92201	0.0200303	0.000697467	0.0123378
GOTERM_BP_FAT	GO:0006417~regulation of translation	20	1.96271	0.00035582	PRKCA, EIF4E3, EIF2C2, CPEB2, EIF5, PML, MKNK1, IGF2BP1, IGF2BP2, CALR, ZFP36L1, MAPK1, NCK2, EIF4G3, TSC1, PUM1, PUM2, TNRC6B, EIF5A2, CD28	787	137	13528	2.50939	0.649638	0.0225418	0.637517
SP_PIR_KEYWORDS	translation regulation	11	1.07949	0.00260388	NCK2, EIF4G3, EIF4E3, EIF2C2, CPEB2, PUM1, MKNK1, IGF2BP1, IGF2BP2, PUM2, TNRC6B	1018	67	19235	3.10215	0.725611	0.0352849	3.68089
Annotation Cluster 8	Enrichment Score: 4.085844502470539
Category	Term	Count	%	PValue	Genes	List Total	Pop Hits	Pop Total	Fold Enrichment	Bonferroni	Benjamini	FDR
GOTERM_BP_FAT	GO:0043009~chordate embryonic development	39	3.82728	4.5402e-05	DLC1, ZFAND5, WNT3A, ARNT2, ZEB2, SRF, YBX1, ARNT, PRPF19, RPA1, PCGF2, AXIN2, HCN4, TERF2, MLL2, FOXD3, SATB2, TBX15, EPAS1, TBX3, GABPA, SMAD2, SIX4, BCL2L11, VASP, TJP1, TULP3, EP300, TSC1, SFRP2, HOXB8, ZIC5, MNX1, AMOT, PDGFRB, ZFPM2, PTCH1, HOXB9, IFT88	787	331	13528	2.02533	0.125237	0.00381564	0.0815604
GOTERM_BP_FAT	GO:0009792~embryonic development ending in birth or egg hatching	39	3.82728	5.52729e-05	DLC1, ZFAND5, WNT3A, ARNT2, ZEB2, SRF, YBX1, ARNT, PRPF19, RPA1, PCGF2, AXIN2, HCN4, TERF2, MLL2, FOXD3, SATB2, TBX15, EPAS1, TBX3, GABPA, SMAD2, SIX4, BCL2L11, VASP, TJP1, TULP3, EP300, TSC1, SFRP2, HOXB8, ZIC5, MNX1, AMOT, PDGFRB, ZFPM2, PTCH1, HOXB9, IFT88	787	334	13528	2.00714	0.150319	0.00451461	0.0992844
GOTERM_BP_FAT	GO:0001701~in utero embryonic development	24	2.35525	0.000220231	ZFAND5, TBX3, EPAS1, WNT3A, ARNT2, GABPA, SMAD2, SRF, BCL2L11, YBX1, ARNT, RPA1, PRPF19, PCGF2, TJP1, TULP3, PDGFRB, AMOT, ZFPM2, HCN4, IFT88, TERF2, FOXD3, MLL2	787	176	13528	2.344	0.477481	0.0153358	0.395039
Annotation Cluster 9	Enrichment Score: 4.062407211059091
Category	Term	Count	%	PValue	Genes	List Total	Pop Hits	Pop Total	Fold Enrichment	Bonferroni	Benjamini	FDR
GOTERM_BP_FAT	GO:0016568~chromatin modification	35	3.43474	2.32744e-05	SETD1A, NR3C1, ARID2, PCGF2, CHD1, TLK2, MLL3, USP16, DNMT3B, TERF2, MLL2, CHD3, AEBP2, SATB2, RBBP4, MLL, KAT2B, RBL2, C11ORF30, CREBBP, CECR2, ARID1A, UBE2B, SUV420H2, EYA4, EP300, BAZ1B, RNF2, SMARCC1, PHF21A, SETD8, JMJD1C, HDAC9, SMARCA2, SUDS3	787	274	13528	2.19572	0.0662911	0.00214116	0.0418182
GOTERM_BP_FAT	GO:0006325~chromatin organization	43	4.21982	3.97068e-05	HMGB1, HMGN2, SOX21, SETD1A, NAP1L1, NR3C1, ARID2, PCGF2, CHD1, TLK2, USP16, MLL3, DNMT3B, TERF2, MLL2, CHD3, AEBP2, SATB2, RBBP4, MLL, KAT2B, RBL2, C11ORF30, CREBBP, CECR2, ARID1A, H2AFJ, HMGA2, UBE2B, SUV420H2, EYA4, EP300, BAZ1B, RNF2, SMARCC1, SUPT16H, PHF21A, H3F3B, SETD8, JMJD1C, HDAC9, SMARCA2, SUDS3	787	378	13528	1.9554	0.110431	0.0034358	0.071333
SP_PIR_KEYWORDS	chromatin regulator	26	2.55152	0.000159539	SETD1A, NR3C1, ARID2, CHD1, TLK2, MLL3, USP16, CHD3, MLL2, AEBP2, SATB2, MLL, RBBP4, IKZF1, RBL2, C11ORF30, CECR2, ARID1A, SUV420H2, EYA4, SMARCC1, PHF21A, SETD8, JMJD1C, HDAC9, SUDS3	1018	213	19235	2.30642	0.0760874	0.00272517	0.229239
GOTERM_BP_FAT	GO:0051276~chromosome organization	48	4.7105	0.000381733	HMGB1, KIFC1, HMGN2, SOX21, SETD1A, NAP1L1, NR3C1, ARID2, RPA1, PCGF2, NIPBL, CHD1, TLK2, USP16, MLL3, DNMT3B, TERF2, MLL2, CHD3, MSH6, AEBP2, SATB2, RBBP4, KAT2B, MLL, SMG6, RBL2, C11ORF30, CREBBP, CECR2, ARID1A, H2AFJ, HMGA2, UBE2B, SUV420H2, EYA4, EP300, BAZ1B, SMARCC1, RNF2, SUPT16H, PHF21A, H3F3B, SETD8, JMJD1C, HDAC9, SMARCA2, SUDS3	787	485	13528	1.70121	0.675406	0.0236557	0.683794
Annotation Cluster 10	Enrichment Score: 3.9939582609034736
Category	Term	Count	%	PValue	Genes	List Total	Pop Hits	Pop Total	Fold Enrichment	Bonferroni	Benjamini	FDR
SP_PIR_KEYWORDS	serine/threonine-protein kinase	46	4.51423	3.88534e-07	ZAK, NUAK1, CAMK2G, STK35, PASK, BRSK2, BMPR2, MKNK1, ADRBK1, CSNK2A1, MAP3K3, AAK1, EEF2K, PRKAA1, TLK2, PRKAA2, STK38L, AKT2, PRKCA, TRPM6, SGK3, ROCK1, PIM1, WNK1, TRIO, PIM2, MARK3, PRKCE, CDKL2, PRKD1, MAPK1, MAP4K4, HUNK, ACVR2B, ICK, RPS6KA3, HIPK1, RPS6KA2, CSNK1E, HIPK2, CDC42BPA, NRK, CIT, LRRK1, PRKD3, CDC42BPB	1018	381	19235	2.28127	0.000192694	1.37651e-05	0.000558871
INTERPRO	IPR008271:Serine/threonine protein kinase, active site	45	4.41609	7.02774e-07	ZAK, NUAK1, CAMK2G, STK35, PASK, BRSK2, BMPR2, MKNK1, ADRBK1, CSNK2A1, MAP3K3, AAK1, PRKAA1, TLK2, PRKAA2, STK38L, AKT2, PRKCA, SGK3, ROCK1, PIM1, WNK1, TRIO, PIM2, MARK3, PRKCE, CDKL2, PRKD1, MAPK1, MAP4K4, HUNK, ACVR2B, ICK, RPS6KA3, HIPK1, RPS6KA2, CSNK1E, HIPK2, CDC42BPA, NRK, KSR1, CIT, LRRK1, PRKD3, CDC42BPB	941	354	16659	2.25045	0.000943381	0.000943381	0.00115206
INTERPRO	IPR002290:Serine/threonine protein kinase	36	3.53288	1.42045e-06	NUAK1, CAMK2G, PASK, BRSK2, MKNK1, ADRBK1, CSNK2A1, MAP3K3, PRKAA1, PRKAA2, TLK2, STK38L, AKT2, PRKCA, SGK3, ROCK1, PIM1, TRIO, PIM2, MARK3, PRKCE, CDKL2, PRKD1, MAPK1, MAP4K4, HUNK, ICK, RPS6KA3, HIPK1, RPS6KA2, HIPK2, CDC42BPA, NRK, CIT, PRKD3, CDC42BPB	941	259	16659	2.46072	0.00190584	0.000953375	0.00232853
GOTERM_MF_FAT	GO:0004674~protein serine/threonine kinase activity	52	5.10304	2.05112e-06	ZAK, PHKB, NUAK1, PASK, STK35, CSNK2A1, AAK1, EEF2K, TLK2, AKT2, PRKCA, TRPM6, ROCK1, SGK3, PIM1, WNK1, PIM2, PRKCE, MARK3, CDKL2, GTF2H1, PRKD1, MAP4K4, HUNK, MAPK1, ACVR2B, HIPK1, HIPK2, NRK, KSR1, LRRK1, PRKD3, CDK5R1, CAMK2G, BMPR2, BRSK2, AKAP13, MKNK1, ADRBK1, FKBP1A, MAP3K3, PRKAA1, PRKAA2, STK38L, TRIO, RPS6KA3, ICK, CSNK1E, RPS6KA2, CDC42BPA, CIT, CDC42BPB	778	430	12983	2.01804	0.00175217	0.000175356	0.00317593
UP_SEQ_FEATURE	domain:Protein kinase	51	5.00491	2.32383e-06	ZAK, NUAK1, PASK, STK35, CSNK2A1, AAK1, TLK2, AKT2, PRKCA, ROCK1, SGK3, WNK1, PIM1, PIM2, PRKCE, MARK3, CDKL2, PRKD1, MAP4K4, HUNK, MAPK1, ACVR2B, HIPK1, HIPK2, PDGFRB, NRK, KSR1, LRRK1, PRKD3, FGFR3, CAMK2G, BMPR2, BRSK2, MKNK1, ADRBK1, KIT, MAP3K3, PRKAA1, PRKAA2, STK38L, MET, TRIO, KDR, EPHA4, TEX14, ICK, CSNK1E, CDC42BPA, CIT, ABL2, CDC42BPB	1018	469	19113	2.04164	0.00608612	0.00101694	0.0041225
INTERPRO	IPR017441:Protein kinase, ATP binding site	51	5.00491	4.8327e-06	ZAK, NUAK1, PASK, STK35, CSNK2A1, AAK1, TLK2, AKT2, PRKCA, ROCK1, SGK3, WNK1, PIM1, PIM2, PRKCE, MARK3, CDKL2, PRKD1, MAP4K4, HUNK, MAPK1, ACVR2B, HIPK1, HIPK2, PDGFRB, NRK, LRRK1, PRKD3, FGFR3, CAMK2G, BMPR2, BRSK2, MKNK1, ADRBK1, KIT, MAP3K3, PRKAA1, PRKAA2, STK38L, MET, TRIO, KDR, EPHA4, RPS6KA3, ICK, CSNK1E, RPS6KA2, CDC42BPA, CIT, ABL2, CDC42BPB	941	455	16659	1.98435	0.00646932	0.00216111	0.00792201
INTERPRO	IPR017442:Serine/threonine protein kinase-related	43	4.21982	5.95664e-06	NUAK1, CAMK2G, STK35, PASK, BRSK2, BMPR2, MKNK1, ADRBK1, CSNK2A1, MAP3K3, AAK1, PRKAA1, TLK2, PRKAA2, STK38L, AKT2, PRKCA, SGK3, ROCK1, PIM1, WNK1, TRIO, PIM2, MARK3, PRKCE, CDKL2, PRKD1, MAPK1, MAP4K4, HUNK, ACVR2B, ICK, RPS6KA3, HIPK1, RPS6KA2, CSNK1E, HIPK2, CDC42BPA, NRK, CIT, LRRK1, PRKD3, CDC42BPB	941	359	16659	2.12048	0.00796788	0.00199795	0.00976434
INTERPRO	IPR000719:Protein kinase, core	52	5.10304	7.94657e-06	ZAK, NUAK1, PASK, STK35, CSNK2A1, AAK1, TLK2, AKT2, PRKCA, ROCK1, SGK3, PIM1, WNK1, PIM2, PRKCE, MARK3, CDKL2, PRKD1, MAP4K4, HUNK, MAPK1, ACVR2B, HIPK1, HIPK2, PDGFRB, NRK, KSR1, LRRK1, PRKD3, FGFR3, CAMK2G, BMPR2, BRSK2, MKNK1, ADRBK1, KIT, MAP3K3, PRKAA1, PRKAA2, STK38L, MET, TRIO, KDR, TEX14, RPS6KA3, ICK, CSNK1E, RPS6KA2, CDC42BPA, CIT, ABL2, CDC42BPB	941	476	16659	1.934	0.0106155	0.00213218	0.0130261
GOTERM_BP_FAT	GO:0006793~phosphorus metabolic process	89	8.73405	1.77139e-05	CDC14A, ZAK, NUAK1, ATP6AP1, STK35, PASK, STYX, PIP5K1A, PTEN, CSNK2A1, AAK1, GAB1, EEF2K, TLK2, NDUFS1, AKT2, NT5C, PRKCA, TRPM6, SGK3, ROCK1, PTPRG, PIM1, WNK1, PIM2, MARK3, PRKCE, PPP1CB, CDKL2, PRKD1, MAPK1, HUNK, GRM4, MAP4K4, ACVR2B, PPM1E, HIPK1, BAZ1B, PPEF2, HIPK2, DLD, PDGFRB, NRK, KSR1, LRRK1, PRKD3, UQCRB, CDK5R1, LPPR4, FGFR3, ENPP1, CAMK2G, BMPR2, BRSK2, PML, MKNK1, ADRBK1, KIT, ATP…	787	973	13528	1.5723	0.050864	0.00168256	0.0318288
GOTERM_BP_FAT	GO:0006796~phosphate metabolic process	89	8.73405	1.77139e-05	CDC14A, ZAK, NUAK1, ATP6AP1, STK35, PASK, STYX, PIP5K1A, PTEN, CSNK2A1, AAK1, GAB1, EEF2K, TLK2, NDUFS1, AKT2, NT5C, PRKCA, TRPM6, SGK3, ROCK1, PTPRG, PIM1, WNK1, PIM2, MARK3, PRKCE, PPP1CB, CDKL2, PRKD1, MAPK1, HUNK, GRM4, MAP4K4, ACVR2B, PPM1E, HIPK1, BAZ1B, PPEF2, HIPK2, DLD, PDGFRB, NRK, KSR1, LRRK1, PRKD3, UQCRB, CDK5R1, LPPR4, FGFR3, ENPP1, CAMK2G, BMPR2, BRSK2, PML, MKNK1, ADRBK1, KIT, ATP…	787	973	13528	1.5723	0.050864	0.00168256	0.0318288
GOTERM_MF_FAT	GO:0004672~protein kinase activity	63	6.18253	2.18399e-05	ZAK, NUAK1, PHKB, STK35, PASK, CSNK2A1, AAK1, EEF2K, TLK2, AKT2, PRKCA, TRPM6, SGK3, ROCK1, PIM1, WNK1, PIM2, MARK3, PRKCE, CDKL2, GTF2H1, PRKD1, MAPK1, MAP4K4, HUNK, ACVR2B, BAZ1B, HIPK1, HIPK2, PDGFRB, NRK, KSR1, LRRK1, PRKD3, CDK5R1, FGFR3, CAMK2G, BMPR2, BRSK2, MKNK1, AKAP13, ADRBK1, FKBP1A, KIT, MAP3K3, PRKAA1, PRKAA2, STK38L, CRIM1, TRIM28, MET, TRIO, KDR, EPHA4, ICK, TEX14, RPS6KA3, RPS6KA…	778	606	12983	1.73486	0.0185	0.0015549	0.0338117
GOTERM_BP_FAT	GO:0006468~protein amino acid phosphorylation	66	6.47694	2.57826e-05	ZAK, NUAK1, STK35, PASK, CSNK2A1, AAK1, GAB1, EEF2K, TLK2, AKT2, PRKCA, TRPM6, SGK3, ROCK1, PIM1, WNK1, PIM2, MARK3, PRKCE, CDKL2, PRKD1, MAPK1, MAP4K4, GRM4, HUNK, ACVR2B, BAZ1B, HIPK1, HIPK2, PDGFRB, NRK, KSR1, LRRK1, PRKD3, CDK5R1, FGFR3, CAMK2G, BMPR2, BRSK2, PML, MKNK1, ADRBK1, KIT, MAP3K3, BCL2, PRKAA1, PRKAA2, STK38L, SMAD7, MEX3B, TRIM28, MET, TRIO, SMAD2, KDR, EPHA4, ICK, TEX14, RPS6KA3,…	787	667	13528	1.70089	0.0731675	0.00229985	0.0463238
UP_SEQ_FEATURE	binding site:ATP	53	5.20118	2.90533e-05	ZAK, NUAK1, PASK, STK35, CSNK2A1, AAK1, TLK2, AKT2, PRKCA, TRPM6, ROCK1, SGK3, PIM1, WNK1, PIM2, PRKCE, MARK3, CDKL2, PRKD1, MAP4K4, HUNK, MAPK1, ACVR2B, HIPK1, HIPK2, PDGFRB, NRK, LRRK1, PRKD3, FGFR3, CAMK2G, BMPR2, BRSK2, MKNK1, ADRBK1, KIT, MAP3K3, PRKAA1, PRKAA2, STK38L, MET, TRIO, KDR, EPHA4, TEX14, RPS6KA3, ICK, CSNK1E, RPS6KA2, CDC42BPA, CIT, ABL2, CDC42BPB	1018	542	19113	1.83594	0.0734842	0.00760336	0.0515293
SP_PIR_KEYWORDS	atp-binding	104	10.2061	4.69828e-05	KIFC1, ZAK, ATP6AP1, STK35, ADCY6, PASK, IDE, KIFC3, ATP2B1, ATP2B2, CSNK2A1, AAK1, ABCB10, TLK2, ROCK1, MAGI1, WNK1, PIM1, UBE2J2, PIM2, MARK3, CDKL2, HNRNPU, MAPK1, MAP4K4, BAZ1B, PDGFRB, YME1L1, LRRK1, SMARCA2, FGFR3, BMPR2, ADRBK1, ABCA1, UBE2D3, STK38L, DDX42, MYO1D, MET, TRIO, YTHDC2, UBE2L3, ATP13A3, KDR, DDX6, ATP7A, EPHA4, UBE2E3, CDC42BPA, ABL2, PIP4K2C, CDC42BPB, KIF24, NUAK1, UBE2G1, …	1018	1326	19235	1.48195	0.0230346	0.00129383	0.0675595
SP_PIR_KEYWORDS	kinase	62	6.0844	5.35434e-05	ZAK, NUAK1, PHKB, STK35, PASK, PIP5K1A, CSNK2A1, AAK1, EEF2K, TLK2, AKT2, PRKCA, TRPM6, SGK3, ROCK1, PIM1, WNK1, PIM2, MARK3, PRKCE, CDKL2, PRKD1, MAPK1, MAP4K4, HUNK, ACVR2B, BAZ1B, HIPK1, HIPK2, PDGFRB, NRK, LRRK1, AKAP2, PRKD3, CDK5R1, FGFR3, ADPGK, CAMK2G, BMPR2, BRSK2, MKNK1, AKAP13, ADRBK1, KIT, MAP3K3, PRKAA1, PRKAA2, PAPSS1, STK38L, PALM2-AKAP2, MET, TRIO, KDR, EPHA4, ICK, RPS6KA3, RPS6KA…	1018	688	19235	1.70274	0.0262087	0.00139683	0.0769901
GOTERM_BP_FAT	GO:0016310~phosphorylation	74	7.26202	7.1127e-05	ZAK, NUAK1, ATP6AP1, STK35, PASK, PIP5K1A, CSNK2A1, AAK1, GAB1, EEF2K, TLK2, NDUFS1, AKT2, PRKCA, TRPM6, SGK3, ROCK1, PIM1, WNK1, PIM2, MARK3, PRKCE, CDKL2, PRKD1, MAPK1, HUNK, GRM4, MAP4K4, ACVR2B, HIPK1, BAZ1B, HIPK2, DLD, PDGFRB, NRK, KSR1, LRRK1, PRKD3, UQCRB, CDK5R1, FGFR3, CAMK2G, BMPR2, BRSK2, PML, MKNK1, ADRBK1, KIT, ATP5G3, ATP6V0B, MAP3K3, GNPTAB, BCL2, PRKAA1, PRKAA2, STK38L, SMAD7, ME…	787	800	13528	1.59001	0.189107	0.00536042	0.127745
SP_PIR_KEYWORDS	nucleotide-binding	125	12.2669	9.1273e-05	KIFC1, ZAK, ATP6AP1, STK35, ADCY6, PASK, IDE, EIF5, RAB1A, KIFC3, ATP2B1, ATP2B2, CSNK2A1, AAK1, RAB23, ABCB10, TLK2, SAR1A, OPA1, ROCK1, MAGI1, WNK1, PIM1, PIM2, UBE2J2, MARK3, CDKL2, HNRNPU, MAP4K4, MAPK1, BAZ1B, PDGFRB, YME1L1, SMARCA2, LRRK1, FGFR3, BMPR2, ADRBK1, ABCA1, UBE2D3, KRAS, GFM1, RHOBTB1, HCN4, STK38L, DDX42, MLL, MYO1D, MET, TRIO, YTHDC2, ATP13A3, UBE2L3, VDAC3, DDX6, KDR, ATP7A, …	1018	1686	19235	1.40087	0.0442639	0.00188462	0.131208
UP_SEQ_FEATURE	nucleotide phosphate-binding region:ATP	79	7.7527	0.000127212	KIFC1, KIF24, ZAK, NUAK1, STK35, PASK, KIFC3, ACTR2, CSNK2A1, AAK1, EEF2K, ABCB10, FIGNL2, TLK2, TOP2B, AKT2, PRKCA, TRPM6, SGK3, MAGI1, ROCK1, PIM1, WNK1, PIM2, MARK3, PRKCE, CDKL2, HNRNPU, PRKD1, MAPK1, HUNK, MAP4K4, ACVR2B, HIPK1, HIPK2, PDGFRB, YME1L1, NRK, SMARCA2, LRRK1, SPAST, PRKD3, MYO5A, FGFR3, CAMK2G, BMPR2, BRSK2, MKNK1, ADRBK1, KIT, MAP3K3, TOR1A, CHD1, PRKAA1, PRKAA2, PAPSS1, STK38L…	1018	962	19113	1.54182	0.284095	0.0220341	0.22544
SMART	SM00220:S_TKc	36	3.53288	0.000137874	NUAK1, CAMK2G, PASK, BRSK2, MKNK1, ADRBK1, CSNK2A1, MAP3K3, PRKAA1, PRKAA2, TLK2, STK38L, AKT2, PRKCA, SGK3, ROCK1, PIM1, TRIO, PIM2, MARK3, PRKCE, CDKL2, PRKD1, MAPK1, MAP4K4, HUNK, ICK, RPS6KA3, HIPK1, RPS6KA2, HIPK2, CDC42BPA, NRK, CIT, PRKD3, CDC42BPB	641	259	9079	1.96871	0.0397271	0.0397271	0.183518
UP_SEQ_FEATURE	active site:Proton acceptor	58	5.69185	0.000203792	ZAK, NUAK1, STK35, IDE, PASK, CSNK2A1, AAK1, TLK2, AKT2, PRKCA, TRPM6, SGK3, ROCK1, PIM1, WNK1, PIM2, PRKCE, MARK3, CDKL2, PRKD1, MAPK1, MAP4K4, HUNK, ACVR2B, HIPK1, HIPK2, DLD, PDGFRB, NRK, LRRK1, PRKD3, ACADSB, FGFR3, ADPGK, CAMK2G, BMPR2, BRSK2, MKNK1, ADRBK1, KIT, MAP3K3, ALDH1A3, PRKAA1, PRKAA2, STK38L, MET, KDR, EPHA4, B3GAT1, ICK, RPS6KA3, CSNK1E, RPS6KA2, CDC42BPA, CIT, ABL2, SMPD3, CDC42…	1018	658	19113	1.65494	0.414575	0.0293074	0.360921
SP_PIR_KEYWORDS	transferase	105	10.3042	0.000206333	RNMT, ZAK, STK35, PASK, HS2ST1, CSNK2A1, AGPS, AAK1, OGT, TLK2, MLL3, MLL2, ROCK1, SPTLC2, WNK1, PIM1, PIM2, MARK3, CDKL2, SUV420H2, MAPK1, MAP4K4, EP300, BAZ1B, PDGFRB, HAS3, EXT1, LRRK1, EXTL3, FGFR3, SETD1A, BMPR2, HMGCS1, ADRBK1, ST8SIA2, PDSS2, DNMT3B, STK38L, MLL, UST, MET, CREBBP, TRIO, KDR, EPHA4, B3GAT1, ST8SIA4, METTL10, CDC42BPA, GTDC1, ABL2, PIP4K2C, CDC42BPB, PHKB, NUAK1, ALG2, PIP5K…	1018	1394	19235	1.42322	0.0972882	0.00340592	0.296384
GOTERM_MF_FAT	GO:0000166~nucleotide binding	170	16.683	0.000572151	KIFC1, GRPEL2, ZAK, ATP6AP1, STK35, ADCY6, PASK, IDE, EIF5, SART3, RAB1A, KIFC3, ATP2B1, ATP2B2, CSNK2A1, AGPS, TARDBP, AAK1, RAVER1, RAB23, ABCB10, RBMS3, TLK2, SAR1A, RBM12, RBMS1, OPA1, ROCK1, MAGI1, PIM1, WNK1, PIM2, UBE2J2, SFRS1, MARK3, PPARGC1A, CDKL2, HNRNPU, SFRS2, MAP4K4, MAPK1, PNPLA8, BAZ1B, DLD, PDGFRB, YME1L1, SMARCA2, LRRK1, ACADSB, FGFR3, ENPP1, PABPC4, SETD1A, BMPR2, IGF2BP1, IGF…	778	2245	12983	1.26365	0.386962	0.0254253	0.882262
GOTERM_MF_FAT	GO:0001882~nucleoside binding	121	11.8744	0.00588367	KIFC1, GRPEL2, ZAK, ATP6AP1, STK35, ADCY6, PASK, IDE, RAB1A, KIFC3, ATP2B1, ATP2B2, CSNK2A1, AGPS, AAK1, ABCB10, TLK2, ROCK1, MAGI1, WNK1, PIM1, PIM2, UBE2J2, MARK3, CDKL2, HNRNPU, MAP4K4, PNPLA8, MAPK1, BAZ1B, DLD, PDGFRB, YME1L1, SMARCA2, LRRK1, ACADSB, FGFR3, ENPP1, BMPR2, ADRBK1, ABCA1, ATP6V0B, UBE2D3, KRAS, HCN4, STK38L, DDX42, MYO1D, MET, TRIO, YTHDC2, ATP13A3, UBE2L3, DDX6, KDR, ATP7A, UB…	778	1612	12983	1.25261	0.993561	0.1502	8.73221
GOTERM_MF_FAT	GO:0005524~ATP binding	112	10.9912	0.00613708	KIFC1, ZAK, ATP6AP1, STK35, ADCY6, PASK, IDE, RAB1A, KIFC3, ATP2B1, ATP2B2, CSNK2A1, AAK1, ABCB10, TLK2, ROCK1, MAGI1, WNK1, PIM1, UBE2J2, PIM2, MARK3, CDKL2, HNRNPU, PNPLA8, MAPK1, MAP4K4, BAZ1B, PDGFRB, YME1L1, SMARCA2, LRRK1, FGFR3, ENPP1, BMPR2, ADRBK1, ABCA1, ATP6V0B, UBE2D3, STK38L, DDX42, MYO1D, MET, TRIO, YTHDC2, ATP13A3, UBE2L3, KDR, DDX6, ATP7A, UBE2E3, EPHA4, CDC42BPA, ABL2, PIP4K2C, C…	778	1477	12983	1.26542	0.994822	0.151666	9.09179
GOTERM_MF_FAT	GO:0001883~purine nucleoside binding	120	11.7763	0.00645556	GRPEL2, KIFC1, ZAK, ATP6AP1, STK35, ADCY6, PASK, IDE, RAB1A, KIFC3, ATP2B1, ATP2B2, CSNK2A1, AGPS, AAK1, ABCB10, TLK2, ROCK1, MAGI1, WNK1, PIM1, PIM2, UBE2J2, MARK3, CDKL2, HNRNPU, MAP4K4, PNPLA8, MAPK1, BAZ1B, DLD, PDGFRB, YME1L1, SMARCA2, LRRK1, ACADSB, FGFR3, ENPP1, BMPR2, ADRBK1, ABCA1, ATP6V0B, UBE2D3, KRAS, HCN4, STK38L, DDX42, MYO1D, MET, TRIO, YTHDC2, ATP13A3, UBE2L3, DDX6, KDR, ATP7A, UB…	778	1601	12983	1.25079	0.996063	0.150294	9.54181
GOTERM_MF_FAT	GO:0032559~adenyl ribonucleotide binding	113	11.0893	0.00664684	KIFC1, ZAK, ATP6AP1, STK35, ADCY6, PASK, IDE, RAB1A, KIFC3, ATP2B1, ATP2B2, CSNK2A1, AAK1, ABCB10, TLK2, ROCK1, MAGI1, WNK1, PIM1, UBE2J2, PIM2, MARK3, CDKL2, HNRNPU, PNPLA8, MAPK1, MAP4K4, BAZ1B, PDGFRB, YME1L1, SMARCA2, LRRK1, FGFR3, ENPP1, BMPR2, ADRBK1, ABCA1, ATP6V0B, UBE2D3, HCN4, STK38L, DDX42, MYO1D, MET, TRIO, YTHDC2, ATP13A3, UBE2L3, KDR, DDX6, ATP7A, UBE2E3, EPHA4, CDC42BPA, ABL2, PIP4…	778	1497	12983	1.25966	0.996661	0.150336	9.8111
GOTERM_MF_FAT	GO:0030554~adenyl nucleotide binding	118	11.58	0.00720552	GRPEL2, KIFC1, ZAK, ATP6AP1, STK35, ADCY6, PASK, IDE, RAB1A, KIFC3, ATP2B1, ATP2B2, CSNK2A1, AGPS, AAK1, ABCB10, TLK2, ROCK1, MAGI1, WNK1, PIM1, PIM2, UBE2J2, MARK3, CDKL2, HNRNPU, MAP4K4, PNPLA8, MAPK1, BAZ1B, DLD, PDGFRB, YME1L1, SMARCA2, LRRK1, ACADSB, FGFR3, ENPP1, BMPR2, ADRBK1, ABCA1, ATP6V0B, UBE2D3, HCN4, STK38L, DDX42, MYO1D, MET, TRIO, YTHDC2, ATP13A3, UBE2L3, KDR, DDX6, ATP7A, UBE2E3, …	778	1577	12983	1.24866	0.997936	0.157811	10.5933
GOTERM_MF_FAT	GO:0032555~purine ribonucleotide binding	131	12.8557	0.0206541	KIFC1, ZAK, ATP6AP1, STK35, ADCY6, PASK, IDE, EIF5, RAB1A, KIFC3, ATP2B1, ATP2B2, CSNK2A1, AAK1, RAB23, ABCB10, TLK2, SAR1A, OPA1, ROCK1, MAGI1, WNK1, PIM1, PIM2, UBE2J2, MARK3, CDKL2, HNRNPU, MAP4K4, PNPLA8, MAPK1, BAZ1B, PDGFRB, YME1L1, SMARCA2, LRRK1, FGFR3, ENPP1, BMPR2, ADRBK1, ABCA1, ATP6V0B, UBE2D3, KRAS, GFM1, RHOBTB1, TRAF7, HCN4, STK38L, DDX42, RANBP17, MLL, MET, MYO1D, TRIO, YTHDC2, AT…	778	1836	12983	1.19068	1	0.300146	27.6141
GOTERM_MF_FAT	GO:0032553~ribonucleotide binding	131	12.8557	0.0206541	KIFC1, ZAK, ATP6AP1, STK35, ADCY6, PASK, IDE, EIF5, RAB1A, KIFC3, ATP2B1, ATP2B2, CSNK2A1, AAK1, RAB23, ABCB10, TLK2, SAR1A, OPA1, ROCK1, MAGI1, WNK1, PIM1, PIM2, UBE2J2, MARK3, CDKL2, HNRNPU, MAP4K4, PNPLA8, MAPK1, BAZ1B, PDGFRB, YME1L1, SMARCA2, LRRK1, FGFR3, ENPP1, BMPR2, ADRBK1, ABCA1, ATP6V0B, UBE2D3, KRAS, GFM1, RHOBTB1, TRAF7, HCN4, STK38L, DDX42, RANBP17, MLL, MET, MYO1D, TRIO, YTHDC2, AT…	778	1836	12983	1.19068	1	0.300146	27.6141
GOTERM_MF_FAT	GO:0017076~purine nucleotide binding	136	13.3464	0.0213049	KIFC1, GRPEL2, ZAK, ATP6AP1, STK35, ADCY6, PASK, IDE, EIF5, RAB1A, KIFC3, ATP2B1, ATP2B2, CSNK2A1, AGPS, AAK1, RAB23, ABCB10, TLK2, SAR1A, OPA1, ROCK1, MAGI1, WNK1, PIM1, PIM2, UBE2J2, MARK3, CDKL2, HNRNPU, MAP4K4, PNPLA8, MAPK1, BAZ1B, DLD, PDGFRB, YME1L1, SMARCA2, LRRK1, ACADSB, FGFR3, ENPP1, BMPR2, ADRBK1, ABCA1, ATP6V0B, UBE2D3, KRAS, GFM1, RHOBTB1, TRAF7, HCN4, STK38L, DDX42, RANBP17, MLL, M…	778	1918	12983	1.18328	1	0.298186	28.3554
Annotation Cluster 11	Enrichment Score: 3.673458555720939
Category	Term	Count	%	PValue	Genes	List Total	Pop Hits	Pop Total	Fold Enrichment	Bonferroni	Benjamini	FDR
INTERPRO	IPR017892:Protein kinase, C-terminal	11	1.07949	5.60543e-05	PRKCA, RPS6KA3, ROCK1, SGK3, RPS6KA2, CDC42BPA, CIT, PRKCE, STK38L, CDC42BPB, AKT2	941	40	16659	4.86846	0.072519	0.0124688	0.0918508
UP_SEQ_FEATURE	domain:AGC-kinase C-terminal	12	1.17763	0.000126813	PRKCA, RPS6KA3, ROCK1, SGK3, RPS6KA2, CDC42BPA, ADRBK1, CIT, PRKCE, STK38L, CDC42BPB, AKT2	1018	55	19113	4.09637	0.283344	0.0235161	0.224733
INTERPRO	IPR000961:AGC-kinase, C-terminal	12	1.17763	0.000211263	PRKCA, RPS6KA3, ROCK1, SGK3, RPS6KA2, CDC42BPA, ADRBK1, CIT, PRKCE, STK38L, CDC42BPB, AKT2	941	55	16659	3.86258	0.24705	0.0279769	0.345764
SMART	SM00133:S_TK_X	12	1.17763	0.00134763	PRKCA, RPS6KA3, ROCK1, SGK3, RPS6KA2, CDC42BPA, ADRBK1, CIT, PRKCE, STK38L, CDC42BPB, AKT2	641	55	9079	3.09029	0.327309	0.179822	1.78046
Annotation Cluster 12	Enrichment Score: 3.629145666504138
Category	Term	Count	%	PValue	Genes	List Total	Pop Hits	Pop Total	Fold Enrichment	Bonferroni	Benjamini	FDR
GOTERM_BP_FAT	GO:0009952~anterior/posterior pattern formation	21	2.06084	0.000167612	MLL, TBX3, WNT3A, GRSF1, BMPR2, SMAD2, ZEB2, ZIC3, ACVR2B, HOXC8, PCGF2, EP300, HIPK1, SFRP2, HOXB8, RNF2, HIPK2, HOXB9, AXIN2, NR2F2, IFT88	787	140	13528	2.5784	0.389816	0.0122739	0.300787
GOTERM_BP_FAT	GO:0003002~regionalization	26	2.55152	0.000190683	WNT3A, BMPR2, ZEB2, GREM1, ZIC3, HOXC8, PCGF2, RAB23, AXIN2, NR2F2, MLL, TBX3, GRSF1, SMAD2, ACVR2B, TULP3, EP300, HIPK1, SFRP2, HOXB8, RNF2, HIPK2, MNX1, HOXB9, PTCH1, IFT88	787	197	13528	2.26864	0.42993	0.0136137	0.342122
GOTERM_BP_FAT	GO:0007389~pattern specification process	31	3.0422	0.000405458	WNT3A, BMPR2, ZEB2, GREM1, ZIC3, PCGF2, HOXC8, RAB23, FRAT1, NR2F2, AXIN2, SATB2, MLL, TBX3, SMAD5, GRSF1, SMAD2, MID1, ASCL1, ACVR2B, TULP3, EP300, HIPK1, SFRP2, HOXB8, RNF2, HIPK2, MNX1, HOXB9, PTCH1, IFT88	787	267	13528	1.99576	0.697334	0.0245911	0.726146
Annotation Cluster 13	Enrichment Score: 3.3780218559342146
Category	Term	Count	%	PValue	Genes	List Total	Pop Hits	Pop Total	Fold Enrichment	Bonferroni	Benjamini	FDR
GOTERM_CC_FAT	GO:0043005~neuron projection	38	3.72915	2.40378e-05	MYO5A, CDK5R1, SYT4, GABRB3, GRIK2, GRIK3, ADRBK1, GRIN3A, KCNJ12, KCNJ2, STAU1, NRCAM, ATP2B2, SLC1A3, PVRL1, ROBO1, TOR1A, KLHL24, SEMA3A, HCN4, NEGR1, SLC12A6, DNM3, ANKS1B, OPA1, OTX2, ESR1, GRIA4, DPYSL2, RUFY3, ATP7A, MAPK1, PPP1R9A, TSC1, MAP2, CNTN2, SLC38A1, DBN1	673	342	12782	2.11029	0.0113056	0.00142024	0.0343396
GOTERM_CC_FAT	GO:0043025~cell soma	20	1.96271	0.00132947	CDK5R1, GRIK2, GRIK3, ESR1, DPYSL2, GRIA4, GRIN3A, KCNJ12, KCNJ2, RAB1A, STAU1, ATP7A, ASCL1, ATP2B2, MAPK1, SLC1A3, TOR1A, MAP2, KLHL24, NEGR1	673	168	12782	2.26102	0.467013	0.0309731	1.88286
GOTERM_CC_FAT	GO:0030425~dendrite	19	1.86457	0.00229806	DNM3, ANKS1B, CDK5R1, OPA1, GRIK2, GRIK3, ADRBK1, DPYSL2, GRIA4, KCNJ12, KCNJ2, ATP2B2, MAPK1, PPP1R9A, SLC1A3, MAP2, SEMA3A, NEGR1, DBN1	673	163	12782	2.21386	0.663189	0.0482617	3.2338
Annotation Cluster 14	Enrichment Score: 3.3406007328234413
Category	Term	Count	%	PValue	Genes	List Total	Pop Hits	Pop Total	Fold Enrichment	Bonferroni	Benjamini	FDR
UP_SEQ_FEATURE	domain:Bromo	9	0.883219	7.47957e-05	ZMYND11, EP300, KAT2B, BAZ1B, TRIM28, CREBBP, CECR2, BAZ2B, SMARCA2	1018	28	19113	6.03484	0.178395	0.0162413	0.132608
SP_PIR_KEYWORDS	bromodomain	10	0.981354	0.000156837	ZMYND11, BRWD1, MLL, EP300, KAT2B, BAZ1B, CREBBP, CECR2, BAZ2B, SMARCA2	1018	39	19235	4.84484	0.074848	0.00277462	0.22536
INTERPRO	IPR001487:Bromodomain	10	0.981354	0.000312525	ZMYND11, BRWD1, MLL, EP300, BAZ1B, TRIM28, CREBBP, CECR2, BAZ2B, SMARCA2	941	40	16659	4.42588	0.342813	0.0275978	0.511096
SMART	SM00297:BROMO	10	0.981354	0.00153304	ZMYND11, BRWD1, MLL, EP300, BAZ1B, TRIM28, CREBBP, CECR2, BAZ2B, SMARCA2	641	40	9079	3.54095	0.363047	0.139596	2.02311
INTERPRO	IPR018359:Bromodomain, conserved site	8	0.785083	0.0035256	BRWD1, EP300, BAZ1B, TRIM28, CREBBP, CECR2, BAZ2B, SMARCA2	941	36	16659	3.93411	0.99129	0.146243	5.62535
Annotation Cluster 15	Enrichment Score: 3.2993385112609546
Category	Term	Count	%	PValue	Genes	List Total	Pop Hits	Pop Total	Fold Enrichment	Bonferroni	Benjamini	FDR
GOTERM_BP_FAT	GO:0016477~cell migration	34	3.3366	6.43006e-05	JUB, ZFAND5, PPARD, CDK5R1, PLXNA2, ZEB2, KIT, CDH2, SRF, PTEN, NRCAM, ROBO1, LHX6, POU4F1, MSN, NR2F2, TOP2B, PRKCA, PHOX2B, SATB2, CCDC88A, ROCK1, MET, SIX4, YWHAE, KDR, NCK2, ASCL1, BTG1, CNTN2, AMOT, ADAM17, PDGFRB, SDCBP	787	276	13528	2.11753	0.172627	0.00497443	0.115492
GOTERM_BP_FAT	GO:0048870~cell motility	34	3.3366	0.000475472	JUB, ZFAND5, PPARD, CDK5R1, PLXNA2, ZEB2, KIT, CDH2, SRF, PTEN, NRCAM, ROBO1, LHX6, POU4F1, MSN, NR2F2, TOP2B, PRKCA, PHOX2B, SATB2, CCDC88A, ROCK1, MET, SIX4, YWHAE, KDR, NCK2, ASCL1, BTG1, CNTN2, AMOT, ADAM17, PDGFRB, SDCBP	787	307	13528	1.9037	0.753785	0.0281979	0.851032
GOTERM_BP_FAT	GO:0051674~localization of cell	34	3.3366	0.000475472	JUB, ZFAND5, PPARD, CDK5R1, PLXNA2, ZEB2, KIT, CDH2, SRF, PTEN, NRCAM, ROBO1, LHX6, POU4F1, MSN, NR2F2, TOP2B, PRKCA, PHOX2B, SATB2, CCDC88A, ROCK1, MET, SIX4, YWHAE, KDR, NCK2, ASCL1, BTG1, CNTN2, AMOT, ADAM17, PDGFRB, SDCBP	787	307	13528	1.9037	0.753785	0.0281979	0.851032
GOTERM_BP_FAT	GO:0006928~cell motion	43	4.21982	0.00436697	JUB, ZFAND5, CDK5R1, PPARD, PLXNA2, SPOCK1, ZEB2, KIT, CDH2, SRF, PTEN, NRCAM, ACTR2, MACF1, PVRL1, ROBO1, LHX6, POU4F1, MSN, SEMA3A, NR2F2, TOP2B, PRKCA, PHOX2B, SATB2, CCDC88A, ROCK1, MET, OTX2, SIX4, YWHAE, VASP, KDR, NCK2, EPHA4, ASCL1, SEMA6C, BTG1, CNTN2, AMOT, ADAM17, PDGFRB, SDCBP	787	475	13528	1.55609	0.999997	0.129497	7.56372
Annotation Cluster 16	Enrichment Score: 3.0045759314648848
Category	Term	Count	%	PValue	Genes	List Total	Pop Hits	Pop Total	Fold Enrichment	Bonferroni	Benjamini	FDR
GOTERM_CC_FAT	GO:0043228~non-membrane-bounded organelle	176	17.2718	0.000135014	JUB, KIFC1, ENAH, HMGN2, MPZL2, VAPA, SNRPD3, PDLIM5, STOML2, PDLIM1, GRIN3A, KLHL2, KIFC3, CSNK2A1, TARDBP, RCOR3, RBL2, ROCK1, GABPA, PSD3, MECP2, BSN, PDE4D, ARID1A, H2AFJ, HNF4G, PCLO, SUV420H2, JUP, MAPK1, EP300, ZNF238, BAZ1B, SDCBP, DBN1, SUDS3, HMGB1, HMGB3, TXN2, IGF2BP1, IGF2BP2, AKAP11, SRF, NR2C2, DAZAP1, HNRNPA3, MEIS2, WDR55, MACF1, CEP170, JUND, HNRNPD, STK38L, DNMT3B, SMG6, IKZF1,…	673	2596	12782	1.28763	0.0618694	0.00455148	0.192736
GOTERM_CC_FAT	GO:0043232~intracellular non-membrane-bounded organelle	176	17.2718	0.000135014	JUB, KIFC1, ENAH, HMGN2, MPZL2, VAPA, SNRPD3, PDLIM5, STOML2, PDLIM1, GRIN3A, KLHL2, KIFC3, CSNK2A1, TARDBP, RCOR3, RBL2, ROCK1, GABPA, PSD3, MECP2, BSN, PDE4D, ARID1A, H2AFJ, HNF4G, PCLO, SUV420H2, JUP, MAPK1, EP300, ZNF238, BAZ1B, SDCBP, DBN1, SUDS3, HMGB1, HMGB3, TXN2, IGF2BP1, IGF2BP2, AKAP11, SRF, NR2C2, DAZAP1, HNRNPA3, MEIS2, WDR55, MACF1, CEP170, JUND, HNRNPD, STK38L, DNMT3B, SMG6, IKZF1,…	673	2596	12782	1.28763	0.0618694	0.00455148	0.192736
GOTERM_CC_FAT	GO:0005856~cytoskeleton	87	8.53778	0.053151	KIFC1, JUB, ENAH, KIF24, MPZL2, VAPA, CDC14A, PDLIM5, STOML2, PDLIM1, GRIN3A, KLHL2, KIFC3, FAM83D, ACTR2, CTTN, EVI5, SLMAP, SNTB2, MSN, DLG2, DLG1, ANKS1B, SH3PXD2A, ROCK1, PSD3, BSN, GAN, PDE4D, PCLO, VASP, ARHGAP26, ARL3, JUP, MAPK1, SMTN, HIPK1, ATG4A, FRMD4A, HIPK2, ADAM17, SDCBP, IFT88, DBN1, SPAST, MYO5A, YWHAZ, PPP4R2, RABGAP1, CETN2, IGF2BP2, EPB41L4B, AKAP11, STAU1, RPA1, CYLD, SORBS1,…	673	1381	12782	1.19649	1	0.31607	54.1753
Annotation Cluster 17	Enrichment Score: 2.9074607885953134
Category	Term	Count	%	PValue	Genes	List Total	Pop Hits	Pop Total	Fold Enrichment	Bonferroni	Benjamini	FDR
GOTERM_BP_FAT	GO:0006366~transcription from RNA polymerase II promoter	28	2.74779	0.000509939	CCNT2, PPARA, E2F3, BMPR2, NFIX, NR3C1, FOXO4, YBX1, ARNT, TMF1, GTF2E1, TARDBP, NFAT5, MLL, EPAS1, KLF13, GABPA, AFF4, MED14, CREB5, MED13, HNF4G, PPARGC1A, GTF2H1, TRPS1, THRAP3, SUPT16H, ZFHX3	787	234	13528	2.05684	0.777577	0.0284934	0.912456
GOTERM_BP_FAT	GO:0006351~transcription, DNA-dependent	31	3.0422	0.0017363	CCNT2, PPARA, E2F3, BMPR2, NFIX, NR3C1, FOXO4, YBX1, TMF1, ARNT, GTF2E1, TARDBP, NFAT5, GTF3C6, MLL, EPAS1, KLF13, GABPA, AFF4, ESR1, MED14, CREB5, HNF4G, MED13, PPARGC1A, GTF2H1, ZNF217, TRPS1, THRAP3, SUPT16H, ZFHX3	787	292	13528	1.82489	0.994032	0.0705496	3.07476
GOTERM_BP_FAT	GO:0032774~RNA biosynthetic process	31	3.0422	0.0021403	CCNT2, PPARA, E2F3, BMPR2, NFIX, NR3C1, FOXO4, YBX1, TMF1, ARNT, GTF2E1, TARDBP, NFAT5, GTF3C6, MLL, EPAS1, KLF13, GABPA, AFF4, ESR1, MED14, CREB5, HNF4G, MED13, PPARGC1A, GTF2H1, ZNF217, TRPS1, THRAP3, SUPT16H, ZFHX3	787	296	13528	1.80023	0.99819	0.0777615	3.77726
Annotation Cluster 18	Enrichment Score: 2.8329239708654694
Category	Term	Count	%	PValue	Genes	List Total	Pop Hits	Pop Total	Fold Enrichment	Bonferroni	Benjamini	FDR
GOTERM_CC_FAT	GO:0000792~heterochromatin	11	1.07949	3.83306e-05	ATRX, PCGF2, BAZ1B, IKZF1, SMARCC1, RNF2, TRIM28, MECP2, H3F3B, TOP2B, DNMT3B	673	41	12782	5.09557	0.0179673	0.0020125	0.0547528
GOTERM_CC_FAT	GO:0000785~chromatin	25	2.45339	0.000133327	HMGN2, POLA1, PCGF2, CSNK2A1, JUND, CHD1, TOP2B, DNMT3B, CHD3, MSH6, RBBP4, RBL2, IKZF1, PDS5A, TRIM28, MECP2, H2AFJ, HMGA2, UBE2B, ATRX, BAZ1B, SMARCC1, RNF2, H3F3B, SUDS3	673	200	12782	2.37407	0.0611204	0.00483964	0.190329
GOTERM_CC_FAT	GO:0000790~nuclear chromatin	11	1.07949	0.000514121	ATRX, MSH6, PCGF2, CSNK2A1, RBBP4, SMARCC1, RNF2, TRIM28, H3F3B, DNMT3B, SUDS3	673	55	12782	3.79851	0.215918	0.0160853	0.732071
GOTERM_CC_FAT	GO:0044454~nuclear chromosome part	17	1.6683	0.000643122	MSH6, RBBP4, TRIM28, POLA1, PURB, PURA, SUV420H2, RPA1, ATRX, PCGF2, CSNK2A1, SMARCC1, RNF2, H3F3B, DNMT3B, TERF2, SUDS3	673	122	12782	2.64651	0.262356	0.0188387	0.914976
GOTERM_CC_FAT	GO:0005694~chromosome	42	4.12169	0.000643583	HMGB1, HMGN2, HMGB3, POLA1, RPA1, PCGF2, CSNK2A1, JUND, HNRNPD, CHD1, BCL6, TOP2B, DNMT3B, TERF2, CHD3, MSH6, CENPN, RBBP4, PDS5A, SMG6, IKZF1, RBL2, TRIM28, CREBBP, MECP2, SMC6, H2AFJ, HMGA2, UBE2B, PURB, PURA, SUV420H2, ATRX, ZNF238, BAZ1B, RNF2, SMARCC1, SUPT16H, H3F3B, SETD8, LIN54, SUDS3	673	460	12782	1.7341	0.262517	0.017753	0.915629
GOTERM_CC_FAT	GO:0000228~nuclear chromosome	19	1.86457	0.00214641	MSH6, RBBP4, TRIM28, POLA1, HMGA2, PURB, PURA, SUV420H2, RPA1, ATRX, PCGF2, CSNK2A1, ZNF238, SMARCC1, RNF2, H3F3B, DNMT3B, TERF2, SUDS3	673	162	12782	2.22752	0.638084	0.0472448	3.02343
GOTERM_CC_FAT	GO:0005720~nuclear heterochromatin	7	0.686948	0.00347144	ATRX, PCGF2, SMARCC1, RNF2, TRIM28, H3F3B, DNMT3B	673	29	12782	4.58441	0.806958	0.0662396	4.84721
GOTERM_CC_FAT	GO:0044427~chromosomal part	34	3.3366	0.00413302	HMGN2, POLA1, RPA1, PCGF2, CSNK2A1, JUND, CHD1, BCL6, TOP2B, DNMT3B, TERF2, CHD3, MSH6, CENPN, RBBP4, PDS5A, SMG6, IKZF1, RBL2, CREBBP, TRIM28, MECP2, H2AFJ, HMGA2, UBE2B, PURB, PURA, SUV420H2, ATRX, BAZ1B, RNF2, SMARCC1, H3F3B, SUDS3	673	386	12782	1.67292	0.858997	0.0699849	5.74581
GOTERM_CC_FAT	GO:0001739~sex chromatin	4	0.392542	0.0341108	PCGF2, SMARCC1, RNF2, H3F3B	673	14	12782	5.42645	1	0.254084	39.0966
GOTERM_CC_FAT	GO:0000803~sex chromosome	4	0.392542	0.0410157	PCGF2, SMARCC1, RNF2, H3F3B	673	15	12782	5.06469	1	0.277289	45.0303
Annotation Cluster 19	Enrichment Score: 2.814236943048128
Category	Term	Count	%	PValue	Genes	List Total	Pop Hits	Pop Total	Fold Enrichment	Bonferroni	Benjamini	FDR
UP_SEQ_FEATURE	domain:BTB	20	1.96271	0.000192233	ZBTB7B, BACH1, ZBTB34, BACH2, ABTB2, ZNF295, ZBTB39, KCTD20, GAN, ZBTB44, ZBTB43, KLHL2, KLHL8, KCTD9, ZNF238, KBTBD6, KLHL14, BCL6, KLHL24, KLHL32	1018	142	19113	2.64437	0.396521	0.0292715	0.340481
INTERPRO	IPR013069:BTB/POZ	19	1.86457	0.00027475	ZBTB7B, BACH1, ZBTB34, BACH2, ABTB2, ZNF295, ZBTB39, GAN, ZBTB44, ZBTB43, KLHL2, KLHL8, ZNF238, KBTBD6, KLHL14, RHOBTB1, BCL6, KLHL24, KLHL32	941	127	16659	2.64856	0.308602	0.0279885	0.44945
INTERPRO	IPR000210:BTB/POZ-like	22	2.15898	0.00117996	ZBTB7B, BACH1, ZBTB34, BACH2, ABTB2, ZNF295, ZBTB39, KCTD20, GAN, ZBTB44, ZBTB43, KLHL2, KLHL8, KCTD9, ZNF238, KBTBD6, KLHL14, RHOBTB1, BCL6, KLHL24, KCTD12, KLHL32	941	179	16659	2.17585	0.795181	0.07622	1.91686
INTERPRO	IPR011333:BTB/POZ fold	21	2.06084	0.00311072	ZBTB7B, BACH1, ZBTB34, BACH2, ABTB2, ZNF295, KCTD20, GAN, ZBTB44, ZBTB43, KLHL2, KLHL8, KCTD9, ZNF238, KBTBD6, KLHL14, RHOBTB1, BCL6, KLHL24, KCTD12, KLHL32	941	181	16659	2.054	0.984766	0.14356	4.97915
INTERPRO	IPR013089:Kelch related	12	1.17763	0.00466078	BACH1, KLHL8, BACH2, KBTBD6, ABTB2, KLHL14, KLHL24, GAN, ZBTB44, KLHL2, ZBTB43, KLHL32	941	79	16659	2.68914	0.998115	0.178041	7.37242
SMART	SM00225:BTB	22	2.15898	0.0144087	ZBTB7B, BACH1, ZBTB34, BACH2, ABTB2, ZNF295, ZBTB39, KCTD20, GAN, ZBTB44, ZBTB43, KLHL2, KLHL8, KCTD9, ZNF238, KBTBD6, KLHL14, RHOBTB1, BCL6, KLHL24, KCTD12, KLHL32	641	179	9079	1.7408	0.985976	0.262718	17.5804
Annotation Cluster 20	Enrichment Score: 2.806854084282742
Category	Term	Count	%	PValue	Genes	List Total	Pop Hits	Pop Total	Fold Enrichment	Bonferroni	Benjamini	FDR
SP_PIR_KEYWORDS	serine/threonine-specific protein kinase	13	1.27576	5.94121e-05	PRKCA, ROCK1, PIM1, ADRBK1, MARK3, PRKCE, PRKD1, MAPK1, RPS6KA3, CSNK2A1, RPS6KA2, PRKAA2, PRKD3	1018	60	19235	4.09389	0.0290393	0.00140231	0.0854252
SP_PIR_KEYWORDS	ATP	25	2.45339	0.00167386	KIFC1, FGFR3, ADRBK1, ATP2B1, ATP2B2, CSNK2A1, PRKAA2, TOP2B, DDX42, PRKCA, ABCE1, ROCK1, MET, PIM1, PRKCE, MARK3, HNRNPU, DDX6, KDR, PRKD1, MAPK1, RPS6KA3, RPS6KA2, PDGFRB, PRKD3	1018	236	19235	2.00158	0.564357	0.0248654	2.38093
SP_PIR_KEYWORDS	phosphotransferase	18	1.76644	0.0381806	PRKCA, FGFR3, ROCK1, PHKB, MET, PIM1, ADRBK1, MARK3, PRKCE, KDR, PRKD1, MAPK1, RPS6KA3, CSNK2A1, RPS6KA2, PDGFRB, PRKAA2, PRKD3	1018	201	19235	1.69208	1	0.300624	42.8765
Annotation Cluster 21	Enrichment Score: 2.682571193476802
Category	Term	Count	%	PValue	Genes	List Total	Pop Hits	Pop Total	Fold Enrichment	Bonferroni	Benjamini	FDR
UP_SEQ_FEATURE	zinc finger region:RING-type	26	2.55152	0.000140455	MKRN1, PML, RNF185, CBLL1, PCGF2, PCGF3, RNF141, RNF38, RNF169, RNF10, TRAF7, RCHY1, MLL3, RNF34, LONRF2, MLL2, MEX3B, MEX3A, TRIM28, CBL, MID1, RNF180, PJA1, UHRF1, RNF2, RNF138	1018	210	19113	2.32453	0.308575	0.0227986	0.24888
INTERPRO	IPR001841:Zinc finger, RING-type	33	3.23847	0.000321647	MKRN1, ZMYND11, RNF185, PML, CBLL1, PCGF2, RNF141, PCGF3, RNF165, RNF38, RNF169, RNF10, RCHY1, TRAF7, MLL3, RNF34, LONRF2, RC3H1, MLL2, CHD3, MEX3B, MEX3A, TRIM28, CBL, ATRX, RNF180, PJA1, UHRF1, RNF44, BAZ1B, RNF2, PHF21A, RNF138	941	296	16659	1.9737	0.350817	0.0266412	0.525976
INTERPRO	IPR017907:Zinc finger, RING-type, conserved site	27	2.64966	0.00874757	MKRN1, PML, RNF185, CBLL1, PCGF2, PCGF3, RNF141, RNF165, RNF38, RNF169, RNF10, RCHY1, TRAF7, RNF34, LONRF2, RC3H1, MEX3B, MEX3A, TRIM28, CBL, MID1, RNF180, PJA1, UHRF1, RNF44, RNF2, RNF138	941	280	16659	1.70712	0.999992	0.261073	13.4139
SMART	SM00184:RING	33	3.23847	0.00983804	MKRN1, ZMYND11, RNF185, PML, CBLL1, PCGF2, RNF141, PCGF3, RNF165, RNF38, RNF169, RNF10, RCHY1, TRAF7, MLL3, RNF34, LONRF2, RC3H1, MLL2, CHD3, MEX3B, MEX3A, TRIM28, CBL, ATRX, RNF180, PJA1, UHRF1, RNF44, BAZ1B, RNF2, PHF21A, RNF138	641	296	9079	1.57907	0.945345	0.232215	12.3405
INTERPRO	IPR018957:Zinc finger, C3HC4 RING-type	23	2.25711	0.00994105	MKRN1, MEX3B, MEX3A, TRIM28, PML, RNF185, MID1, RNF180, PJA1, PCGF2, RNF44, RNF141, PCGF3, RNF165, RNF2, RNF38, RNF169, RNF138, RNF10, TRAF7, RCHY1, LONRF2, RC3H1	941	228	16659	1.78588	0.999999	0.279103	15.1071
Annotation Cluster 22	Enrichment Score: 2.678094607280623
Category	Term	Count	%	PValue	Genes	List Total	Pop Hits	Pop Total	Fold Enrichment	Bonferroni	Benjamini	FDR
SP_PIR_KEYWORDS	rna-binding	64	6.28067	2.97147e-09	EIF2C2, RNMT, CPEB2, ZC3HAV1, SNRPD3, SART3, YBX1, ANKRD17, TARDBP, SRRM2, RAVER1, PCBP1, PCBP2, PUM1, RBMS3, RBM47, PUM2, RC3H1, RBM12, RBMS1, SF1, SPEN, SFRS1, PPARGC1A, ZFR, HNRNPU, SFRS2, LARP6, EIF4G3, FAM120A, ROD1, SERBP1, DIS3L2, EIF5A2, XRN1, EIF4E3, PABPC4, SETD1A, IGF2BP1, IGF2BP2, NUFIP2, DAZAP1, STAU1, HNRNPA3, NUDT21, MSI1, HNRNPD, HNRNPC, TNRC6B, DDX42, MEX3B, MEX3A, GRSF1, ELAVL1,…	1018	540	19235	2.23939	1.47385e-06	1.22821e-07	4.27421e-06
UP_SEQ_FEATURE	domain:RRM 2	23	2.25711	1.25731e-08	CPEB2, PABPC4, GRSF1, IGF2BP1, ELAVL1, IGF2BP2, SPEN, ELAVL3, SFRS1, SART3, HNRNPA1, DAZAP1, HNRNPA3, HNRNPH3, ROD1, RAVER1, TARDBP, HNRNPD, MSI1, RBMS3, RBM47, RBM12, RBMS1	1018	101	19113	4.27551	3.30291e-05	1.65147e-05	2.23053e-05
UP_SEQ_FEATURE	domain:RRM 1	23	2.25711	1.25731e-08	CPEB2, PABPC4, GRSF1, IGF2BP1, ELAVL1, IGF2BP2, SPEN, ELAVL3, SFRS1, SART3, HNRNPA1, DAZAP1, HNRNPA3, HNRNPH3, ROD1, RAVER1, TARDBP, HNRNPD, MSI1, RBMS3, RBM47, RBM12, RBMS1	1018	101	19113	4.27551	3.30291e-05	1.65147e-05	2.23053e-05
INTERPRO	IPR000504:RNA recognition motif, RNP-1	27	2.64966	0.000149032	CPEB2, SETD1A, PABPC4, IGF2BP1, IGF2BP2, SART3, DAZAP1, HNRNPA3, RAVER1, TARDBP, MSI1, HNRNPD, RBMS3, RBM47, HNRNPC, RBM12, RBMS1, GRSF1, ELAVL1, ELAVL3, SPEN, SFRS1, PPARGC1A, HNRNPA1, SFRS2, HNRNPH3, ROD1	941	211	16659	2.26538	0.181404	0.0247102	0.24403
INTERPRO	IPR012677:Nucleotide-binding, alpha-beta plait	27	2.64966	0.000173763	CPEB2, SETD1A, PABPC4, IGF2BP1, IGF2BP2, SART3, DAZAP1, HNRNPA3, RAVER1, TARDBP, MSI1, HNRNPD, RBMS3, HNRNPC, TNRC6B, RBM12, RBMS1, GRSF1, ELAVL1, ELAVL3, SPEN, SFRS1, PPARGC1A, HNRNPA1, SFRS2, HNRNPH3, ROD1	941	213	16659	2.24411	0.208151	0.0255982	0.284471
GOTERM_MF_FAT	GO:0003723~RNA binding	67	6.57507	0.000293531	EIF2C2, RNMT, CPEB2, ZC3HAV1, SART3, YBX1, ANKRD17, PCBP1, TARDBP, SRRM2, RAVER1, PCBP2, PUM1, RBMS3, RBM47, PUM2, RC3H1, RBM12, RBMS1, SF1, SPEN, SFRS1, PPARGC1A, ZFR, HNRNPU, PURB, SFRS2, LARP6, EIF4G3, FAM120A, ROD1, SERBP1, EIF2S2, DIS3L2, EIF5A2, XRN1, EIF4E3, PABPC4, SETD1A, IGF2BP1, IGF2BP2, CALR, PUS7, NUFIP2, DAZAP1, STAU1, ZFP36L1, HNRNPA3, NUDT21, MSI1, HNRNPD, HNRNPC, TNRC6B, DDX42, M…	778	718	12983	1.55721	0.221982	0.0146566	0.453542
GOTERM_BP_FAT	GO:0016071~mRNA metabolic process	37	3.63101	0.00167683	PPP4R2, EIF2C2, RNMT, SNRPD3, IGF2BP1, YBX1, ZFP36L1, PRPF19, HNRNPA3, CNOT6L, TARDBP, SRRM2, PCBP1, PCBP2, NUDT21, CDC40, HNRNPD, SFRS2IP, HNRNPC, TSEN15, SMG6, SF1, GRSF1, ELAVL1, SFRS1, PPARGC1A, HNRNPA1, HNRNPU, SFRS2, HNRNPH3, DCP2, PPP1R8, ROD1, SERBP1, DCP1A, PRPF38A, ADAR	787	370	13528	1.71893	0.992887	0.0701498	2.97093
SMART	SM00360:RRM	27	2.64966	0.00364795	CPEB2, SETD1A, PABPC4, IGF2BP1, IGF2BP2, SART3, DAZAP1, HNRNPA3, RAVER1, TARDBP, MSI1, HNRNPD, RBMS3, RBM47, HNRNPC, RBM12, RBMS1, GRSF1, ELAVL1, ELAVL3, SPEN, SFRS1, PPARGC1A, HNRNPA1, SFRS2, HNRNPH3, ROD1	641	211	9079	1.81243	0.658518	0.163958	4.75202
UP_SEQ_FEATURE	domain:RRM 3	9	0.883219	0.00458363	ROD1, RAVER1, PABPC4, GRSF1, ELAVL1, RBM47, ELAVL3, SPEN, RBM12	1018	50	19113	3.37951	0.999994	0.371355	7.82697
SP_PIR_KEYWORDS	mrna processing	24	2.35525	0.0111263	PPP4R2, RNMT, SNRPD3, SF1, AFF2, SFRS1, HNRNPA1, HNRNPU, YBX1, SFRS2, PRPF19, HNRNPA3, HNRNPH3, PPP1R8, CNOT6L, SRRM2, TARDBP, NUDT21, CDC40, SFRS2IP, HNRNPC, TSEN15, ADAR, PRPF38A	1018	260	19235	1.74414	0.996111	0.126595	14.8657
GOTERM_BP_FAT	GO:0006397~mRNA processing	30	2.94406	0.0122724	EIF2C2, PPP4R2, RNMT, SNRPD3, YBX1, HNRNPA3, PRPF19, CNOT6L, SRRM2, TARDBP, PCBP1, PCBP2, NUDT21, CDC40, HNRNPD, SFRS2IP, HNRNPC, TSEN15, SF1, GRSF1, SFRS1, PPARGC1A, HNRNPA1, HNRNPU, SFRS2, HNRNPH3, PPP1R8, ROD1, PRPF38A, ADAR	787	321	13528	1.60648	1	0.234768	19.9013
GOTERM_BP_FAT	GO:0000398~nuclear mRNA splicing, via spliceosome	16	1.57017	0.0326348	SNRPD3, SF1, SFRS1, HNRNPA1, YBX1, HNRNPU, SFRS2, HNRNPA3, HNRNPH3, PCBP1, PCBP2, CDC40, NUDT21, HNRNPD, HNRNPC, SFRS2IP	787	153	13528	1.79758	1	0.413928	44.9134
GOTERM_BP_FAT	GO:0000375~RNA splicing, via transesterification reactions	16	1.57017	0.0326348	SNRPD3, SF1, SFRS1, HNRNPA1, YBX1, HNRNPU, SFRS2, HNRNPA3, HNRNPH3, PCBP1, PCBP2, CDC40, NUDT21, HNRNPD, HNRNPC, SFRS2IP	787	153	13528	1.79758	1	0.413928	44.9134
GOTERM_BP_FAT	GO:0000377~RNA splicing, via transesterification reactions with bulged adenosine as nucleophile	16	1.57017	0.0326348	SNRPD3, SF1, SFRS1, HNRNPA1, YBX1, HNRNPU, SFRS2, HNRNPA3, HNRNPH3, PCBP1, PCBP2, CDC40, NUDT21, HNRNPD, HNRNPC, SFRS2IP	787	153	13528	1.79758	1	0.413928	44.9134
SP_PIR_KEYWORDS	mrna splicing	18	1.76644	0.0518355	PPP4R2, SNRPD3, SF1, AFF2, SFRS1, HNRNPA1, HNRNPU, YBX1, SFRS2, PRPF19, HNRNPA3, PPP1R8, SRRM2, TARDBP, CDC40, HNRNPC, SFRS2IP, PRPF38A	1018	209	19235	1.62731	1	0.351309	53.4958
SP_PIR_KEYWORDS	Spliceosome	12	1.17763	0.0529393	PRPF19, HNRNPA3, PPP1R8, SRRM2, SNRPD3, CDC40, SF1, HNRNPC, SFRS1, HNRNPA1, HNRNPU, PRPF38A	1018	120	19235	1.88949	1	0.352824	54.2685
GOTERM_CC_FAT	GO:0030529~ribonucleoprotein complex	36	3.53288	0.071347	EIF2C2, SNRPD3, PABPC4, IGF2BP1, CALR, YBX1, NUFIP2, STAU1, PRPF19, HNRNPA3, CYLD, UTP11L, SRRM2, PCBP1, PCBP2, CDC40, HNRNPD, MSI1, HNRNPC, TNRC6B, SMG6, MEX3B, MEX3A, SF1, SFRS1, HNRNPA1, HNRNPU, DDX6, LARP6, HNRNPH3, DCP2, RPS6KA2, PPP1R8, RPL22, DCP1A, PRPF38A	673	515	12782	1.32764	1	0.350947	65.2711
GOTERM_CC_FAT	GO:0005681~spliceosome	12	1.17763	0.0874883	PRPF19, HNRNPA3, PPP1R8, SRRM2, SNRPD3, CDC40, SF1, HNRNPC, SFRS1, HNRNPA1, HNRNPU, PRPF38A	673	132	12782	1.7266	1	0.395618	72.9674
GOTERM_BP_FAT	GO:0008380~RNA splicing	23	2.25711	0.105077	PPP4R2, SNRPD3, SF1, SFRS1, PPARGC1A, HNRNPA1, HNRNPU, YBX1, SFRS2, PRPF19, HNRNPA3, HNRNPH3, PPP1R8, SRRM2, PCBP1, TARDBP, PCBP2, CDC40, NUDT21, HNRNPD, HNRNPC, SFRS2IP, PRPF38A	787	284	13528	1.39209	1	0.690454	86.3999
GOTERM_BP_FAT	GO:0006396~RNA processing	40	3.92542	0.108065	PPP4R2, EIF2C2, RNMT, SNRPD3, PABPC4, SART3, PUS7, YBX1, PRPF19, HNRNPA3, UTP11L, WDR55, CNOT6L, TARDBP, SRRM2, PCBP1, PCBP2, ADAT2, NUDT21, CDC40, HNRNPD, SFRS2IP, HNRNPC, TSEN15, RBMS1, SF1, GRSF1, SMAD2, SFRS1, HNRNPA1, PPARGC1A, HNRNPU, SFRS2, ATXN1, LARP6, HNRNPH3, PPP1R8, ROD1, PRPF38A, ADAR	787	547	13528	1.25699	1	0.697332	87.1931
KEGG_PATHWAY	hsa03040:Spliceosome	12	1.17763	0.148916	PRPF19, HNRNPA3, PCBP1, SNRPD3, CDC40, HNRNPC, SFRS1, HNRNPA1, HNRNPU, DDX42, PRPF38A, SFRS2	313	126	5085	1.54724	1	0.6111	85.8467
SP_PIR_KEYWORDS	ribonucleoprotein	12	1.17763	0.877472	HNRNPA3, LARP6, EIF2C2, HNRNPH3, RPL22, PCBP1, SNRPD3, PCBP2, HNRNPD, HNRNPC, HNRNPA1, HNRNPU	1018	279	19235	0.812684	1	0.996407	100
Annotation Cluster 23	Enrichment Score: 2.625225461223245
Category	Term	Count	%	PValue	Genes	List Total	Pop Hits	Pop Total	Fold Enrichment	Bonferroni	Benjamini	FDR
INTERPRO	IPR002219:Protein kinase C-like, phorbol ester/diacylglycerol binding	13	1.27576	0.000327941	PRKCA, ROCK1, AKAP13, PRKCE, PRKD1, RASSF5, CDC42BPA, CHN2, KSR1, CIT, MLL3, PRKD3, CDC42BPB	941	67	16659	3.43501	0.356283	0.0255787	0.536242
GOTERM_MF_FAT	GO:0019992~diacylglycerol binding	12	1.17763	0.00219819	PRKCA, PRKD1, RASSF5, ROCK1, CDC42BPA, CHN2, AKAP13, CIT, KSR1, PRKCE, PRKD3, CDC42BPB	778	68	12983	2.94488	0.847642	0.0724986	3.35005
SMART	SM00109:C1	13	1.27576	0.00225026	PRKCA, ROCK1, AKAP13, PRKCE, PRKD1, RASSF5, CDC42BPA, CHN2, KSR1, CIT, MLL3, PRKD3, CDC42BPB	641	67	9079	2.7482	0.484348	0.124066	2.95655
INTERPRO	IPR002219:Protein kinase C, phorbol ester/diacylglycerol binding	9	0.883219	0.00648559	PRKCA, RASSF5, ROCK1, CDC42BPA, CHN2, CIT, KSR1, PRKD3, CDC42BPB	941	50	16659	3.18663	0.99984	0.210358	10.1173
UP_SEQ_FEATURE	zinc finger region:Phorbol-ester/DAG-type	8	0.785083	0.00710935	RASSF5, ROCK1, CDC42BPA, CHN2, AKAP13, CIT, KSR1, CDC42BPB	1018	43	19113	3.49303	1	0.453713	11.8891
Annotation Cluster 24	Enrichment Score: 2.595524320434328
Category	Term	Count	%	PValue	Genes	List Total	Pop Hits	Pop Total	Fold Enrichment	Bonferroni	Benjamini	FDR
GOTERM_BP_FAT	GO:0032268~regulation of cellular protein metabolic process	53	5.20118	6.86581e-06	DLC1, EIF2C2, ZAK, CPEB2, BTRC, IDE, EIF5, ZEB2, ATG5, PSMD1, GAB1, RAB23, PUM1, PUM2, PSMD7, PRKCA, CCDC88A, SOCS1, PRKCE, PPARGC1A, RNF180, NCK2, MAPK1, EIF4G3, EP300, CCND2, ADAM17, PDGFRB, EIF5A2, IFT88, EIF4E3, ENPP1, BMPR2, PML, MKNK1, IGF2BP1, IGF2BP2, FKBP1A, CALR, TIMP3, ZFP36L1, BCL2, TNRC6B, DNMT3B, CD28, MLL, SMAD7, RICTOR, FURIN, YWHAE, CDC27, TSC1, SMURF1	787	474	13528	1.92201	0.0200303	0.000697467	0.0123378
GOTERM_BP_FAT	GO:0032269~negative regulation of cellular protein metabolic process	21	2.06084	0.00400659	PRKCA, EIF2C2, ENPP1, SMAD7, IDE, SOCS1, PML, IGF2BP1, FKBP1A, IGF2BP2, CALR, FURIN, CDC27, TIMP3, YWHAE, ATG5, TSC1, PSMD1, RAB23, DNMT3B, PSMD7	787	180	13528	2.00542	0.999993	0.125799	6.96058
GOTERM_BP_FAT	GO:0051248~negative regulation of protein metabolic process	21	2.06084	0.00613465	PRKCA, EIF2C2, ENPP1, SMAD7, IDE, SOCS1, PML, IGF2BP1, FKBP1A, IGF2BP2, CALR, FURIN, CDC27, TIMP3, YWHAE, ATG5, TSC1, PSMD1, RAB23, DNMT3B, PSMD7	787	187	13528	1.93035	1	0.158618	10.469
GOTERM_BP_FAT	GO:0031399~regulation of protein modification process	29	2.84593	0.00731488	DLC1, ZAK, ENPP1, BTRC, BMPR2, PML, FKBP1A, ZEB2, ATG5, BCL2, PSMD1, GAB1, PSMD7, DNMT3B, PRKCA, MLL, CCDC88A, SMAD7, SOCS1, RICTOR, PRKCE, CDC27, PPARGC1A, YWHAE, TSC1, CCND2, ADAM17, PDGFRB, SMURF1	787	295	13528	1.6898	1	0.178557	12.3605
GOTERM_BP_FAT	GO:0031400~negative regulation of protein modification process	12	1.17763	0.0852934	PRKCA, ATG5, TSC1, ENPP1, SMAD7, SOCS1, PSMD1, FKBP1A, CDC27, YWHAE, PSMD7, DNMT3B	787	119	13528	1.73338	1	0.634552	79.8537
Annotation Cluster 25	Enrichment Score: 2.565939334336741
Category	Term	Count	%	PValue	Genes	List Total	Pop Hits	Pop Total	Fold Enrichment	Bonferroni	Benjamini	FDR
GOTERM_BP_FAT	GO:0032869~cellular response to insulin stimulus	13	1.27576	0.000488449	IRS2, KAT2B, ENPP1, PTPN2, PDE3B, RPE65, FOXO4, UBE2B, SORBS1, CCND2, GAB1, HDAC9, AKT2	787	68	13528	3.28619	0.763027	0.0283855	0.874162
GOTERM_BP_FAT	GO:0043434~response to peptide hormone stimulus	21	2.06084	0.000600498	PRKCA, PPARA, IRS2, KAT2B, ENPP1, PTPN2, SOCS1, PDE3B, RPE65, FOXO4, UBE2B, ADM, SORBS1, TSC1, CCND2, BCL2, GAB1, SRD5A2, HDAC9, CCNA2, AKT2	787	154	13528	2.344	0.829701	0.0328484	1.07367
GOTERM_BP_FAT	GO:0032868~response to insulin stimulus	16	1.57017	0.000630165	PPARA, IRS2, KAT2B, ENPP1, PTPN2, PDE3B, RPE65, FOXO4, UBE2B, ADM, SORBS1, TSC1, CCND2, GAB1, HDAC9, AKT2	787	100	13528	2.75029	0.843966	0.0338165	1.12643
GOTERM_BP_FAT	GO:0009725~response to hormone stimulus	37	3.63101	0.00145496	ARSB, PPARA, ENPP1, TXN2, ADCY6, ARNT2, PDE3B, RPE65, FOXO4, SRF, TIMP3, PTEN, KRAS, SORBS1, BCL2, GAB1, MSI1, RARA, SRD5A2, CCNA2, AKT2, PRKCA, IRS2, KAT2B, PTPN2, SOCS1, ESR1, UBE2B, MAPK1, SDC1, EP300, GNB2, TSC1, ADM, CCND2, PTCH1, HDAC9	787	367	13528	1.73298	0.986307	0.0638819	2.58267
GOTERM_BP_FAT	GO:0009719~response to endogenous stimulus	39	3.82728	0.00241841	ARSB, PPARA, ENPP1, TXN2, ADCY6, ARNT2, HMGCS1, PDE3B, RPE65, FOXO4, SRF, TIMP3, PTEN, KRAS, SORBS1, BCL2, GAB1, MSI1, RARA, SRD5A2, CCNA2, AKT2, PRKCA, IRS2, KAT2B, PTPN2, SOCS1, ESR1, UBE2B, MAPK1, SDC1, EP300, GNB2, TSC1, ADM, CCND2, ADAM17, PTCH1, HDAC9	787	405	13528	1.65527	0.999204	0.0863661	4.25808
GOTERM_BP_FAT	GO:0010033~response to organic substance	58	5.69185	0.0108633	ARSB, PPARA, EIF2C2, ADCY6, ARNT2, PDE3B, RPE65, GRIN3A, FOXO4, PTEN, CASP3, AES, GAB1, CREB3L2, RARA, SRD5A2, CCNA2, AKT2, PRKCA, EGR1, IRS2, SOCS1, ESR1, UBE2B, MAPK1, SDC1, ACVR2B, EP300, ADM, GNB2, CCND2, ADAM17, CTSC, ENPP1, TXN2, HMGCS1, PML, NEDD8, ADRBK1, FKBP1A, NR3C1, SRF, ATP5G3, TIMP3, ACSL1, KRAS, SORBS1, BCL2, TOR1A, MSI1, KAT2B, PTPN2, MALT1, SMAD2, TSC1, PTCH1, HDAC9, DNAJB5	787	721	13528	1.38278	1	0.217859	17.8229
GOTERM_BP_FAT	GO:0008286~insulin receptor signaling pathway	7	0.686948	0.0187443	IRS2, SORBS1, PTPN2, GAB1, RPE65, FOXO4, AKT2	787	37	13528	3.25203	1	0.298955	28.8266
GOTERM_BP_FAT	GO:0032870~cellular response to hormone stimulus	15	1.47203	0.0224123	IRS2, KAT2B, ENPP1, PTPN2, ADCY6, PDE3B, RPE65, FOXO4, UBE2B, SORBS1, GNB2, CCND2, GAB1, HDAC9, AKT2	787	133	13528	1.93865	1	0.334569	33.4591
Annotation Cluster 26	Enrichment Score: 2.4768369494242495
Category	Term	Count	%	PValue	Genes	List Total	Pop Hits	Pop Total	Fold Enrichment	Bonferroni	Benjamini	FDR
GOTERM_BP_FAT	GO:0051270~regulation of cell motion	23	2.25711	0.00189839	DLC1, JUB, IRS2, ONECUT1, SMAD7, ONECUT2, ABHD2, KIT, JAG1, CBLL1, GREM1, FURIN, PTEN, KDR, MAPK1, BCL2, GAB1, AMOT, PDGFRB, ADAM17, BCL6, SEMA3A, HDAC9	787	193	13528	2.04847	0.996302	0.0728814	3.35718
GOTERM_BP_FAT	GO:0030334~regulation of cell migration	21	2.06084	0.00191622	DLC1, JUB, IRS2, ONECUT1, SMAD7, ONECUT2, ABHD2, KIT, JAG1, CBLL1, GREM1, FURIN, PTEN, KDR, MAPK1, BCL2, GAB1, AMOT, PDGFRB, ADAM17, HDAC9	787	169	13528	2.13595	0.996491	0.0725967	3.3882
GOTERM_BP_FAT	GO:0040012~regulation of locomotion	22	2.15898	0.0039022	PRKCA, DLC1, JUB, IRS2, ONECUT1, SMAD7, ONECUT2, ABHD2, KIT, JAG1, CBLL1, GREM1, FURIN, PTEN, KDR, MAPK1, BCL2, GAB1, AMOT, PDGFRB, ADAM17, HDAC9	787	192	13528	1.96961	0.99999	0.125393	6.7852
GOTERM_BP_FAT	GO:0040017~positive regulation of locomotion	14	1.3739	0.00430572	PRKCA, IRS2, ONECUT1, ONECUT2, CBLL1, KIT, FURIN, KDR, MAPK1, BCL2, PDGFRB, ADAM17, AMOT, HDAC9	787	98	13528	2.45562	0.999997	0.129094	7.46148
GOTERM_BP_FAT	GO:0051272~positive regulation of cell motion	14	1.3739	0.00430572	IRS2, ONECUT1, ONECUT2, CBLL1, KIT, FURIN, KDR, MAPK1, BCL2, PDGFRB, ADAM17, AMOT, BCL6, HDAC9	787	98	13528	2.45562	0.999997	0.129094	7.46148
GOTERM_BP_FAT	GO:0030335~positive regulation of cell migration	13	1.27576	0.00523295	IRS2, ONECUT1, ONECUT2, CBLL1, KIT, FURIN, KDR, MAPK1, BCL2, PDGFRB, ADAM17, AMOT, HDAC9	787	89	13528	2.5108	1	0.140658	8.99796
Annotation Cluster 27	Enrichment Score: 2.458210017215887
Category	Term	Count	%	PValue	Genes	List Total	Pop Hits	Pop Total	Fold Enrichment	Bonferroni	Benjamini	FDR
GOTERM_BP_FAT	GO:0032268~regulation of cellular protein metabolic process	53	5.20118	6.86581e-06	DLC1, EIF2C2, ZAK, CPEB2, BTRC, IDE, EIF5, ZEB2, ATG5, PSMD1, GAB1, RAB23, PUM1, PUM2, PSMD7, PRKCA, CCDC88A, SOCS1, PRKCE, PPARGC1A, RNF180, NCK2, MAPK1, EIF4G3, EP300, CCND2, ADAM17, PDGFRB, EIF5A2, IFT88, EIF4E3, ENPP1, BMPR2, PML, MKNK1, IGF2BP1, IGF2BP2, FKBP1A, CALR, TIMP3, ZFP36L1, BCL2, TNRC6B, DNMT3B, CD28, MLL, SMAD7, RICTOR, FURIN, YWHAE, CDC27, TSC1, SMURF1	787	474	13528	1.92201	0.0200303	0.000697467	0.0123378
GOTERM_BP_FAT	GO:0031399~regulation of protein modification process	29	2.84593	0.00731488	DLC1, ZAK, ENPP1, BTRC, BMPR2, PML, FKBP1A, ZEB2, ATG5, BCL2, PSMD1, GAB1, PSMD7, DNMT3B, PRKCA, MLL, CCDC88A, SMAD7, SOCS1, RICTOR, PRKCE, CDC27, PPARGC1A, YWHAE, TSC1, CCND2, ADAM17, PDGFRB, SMURF1	787	295	13528	1.6898	1	0.178557	12.3605
GOTERM_BP_FAT	GO:0032270~positive regulation of cellular protein metabolic process	24	2.35525	0.00903664	PRKCA, DLC1, SMAD7, BTRC, PML, BMPR2, FKBP1A, RICTOR, FURIN, CDC27, PPARGC1A, RNF180, MAPK1, EP300, CCND2, BCL2, PSMD1, ADAM17, SMURF1, EIF5A2, DNMT3B, PSMD7, IFT88, CD28	787	233	13528	1.77057	1	0.199832	15.0524
GOTERM_BP_FAT	GO:0051247~positive regulation of protein metabolic process	24	2.35525	0.014473	PRKCA, DLC1, SMAD7, BTRC, PML, BMPR2, FKBP1A, RICTOR, FURIN, CDC27, PPARGC1A, RNF180, MAPK1, EP300, CCND2, BCL2, PSMD1, ADAM17, SMURF1, EIF5A2, DNMT3B, PSMD7, IFT88, CD28	787	243	13528	1.69771	1	0.25951	23.0484
GOTERM_BP_FAT	GO:0031401~positive regulation of protein modification process	17	1.6683	0.077891	PRKCA, DLC1, SMAD7, BTRC, PML, BMPR2, FKBP1A, RICTOR, CDC27, PPARGC1A, CCND2, BCL2, PSMD1, ADAM17, SMURF1, DNMT3B, PSMD7	787	187	13528	1.56267	1	0.611156	76.7136
Annotation Cluster 28	Enrichment Score: 2.425181680259775
Category	Term	Count	%	PValue	Genes	List Total	Pop Hits	Pop Total	Fold Enrichment	Bonferroni	Benjamini	FDR
INTERPRO	IPR019787:Zinc finger, PHD-finger	15	1.47203	0.000269134	ZMYND11, MLL, TRIM28, JHDM1D, UHRF1, PHF19, UBR7, BAZ1B, PHF21B, PHF21A, MLLT6, MLL3, BAZ2B, CHD3, MLL2	941	85	16659	3.12415	0.303366	0.0296754	0.440281
INTERPRO	IPR001965:Zinc finger, PHD-type	15	1.47203	0.000492916	ZMYND11, MLL, TRIM28, JHDM1D, UHRF1, PHF19, UBR7, BAZ1B, PHF21B, PHF21A, MLLT6, MLL3, BAZ2B, CHD3, MLL2	941	90	16659	2.95058	0.484258	0.0361177	0.804984
SMART	SM00249:PHD	15	1.47203	0.00395356	ZMYND11, MLL, TRIM28, JHDM1D, UHRF1, PHF19, UBR7, BAZ1B, PHF21B, PHF21A, MLLT6, MLL3, BAZ2B, CHD3, MLL2	641	90	9079	2.36063	0.687968	0.153274	5.14048
UP_SEQ_FEATURE	zinc finger region:PHD-type	9	0.883219	0.0058525	ATRX, ZMYND11, JHDM1D, UHRF1, BAZ1B, TRIM28, PHF21B, PHF21A, BAZ2B	1018	52	19113	3.24953	1	0.423456	9.88928
INTERPRO	IPR019786:Zinc finger, PHD-type, conserved site	13	1.27576	0.00596846	ZMYND11, MLL, TRIM28, ATRX, JHDM1D, UHRF1, PHF19, UBR7, BAZ1B, PHF21B, PHF21A, MLLT6, BAZ2B	941	93	16659	2.47468	0.999678	0.210583	9.34733
UP_SEQ_FEATURE	zinc finger region:PHD-type 2	6	0.588813	0.019857	MLL, PHF19, MLL3, MLLT6, CHD3, MLL2	1018	30	19113	3.75501	1	0.723378	29.9399
UP_SEQ_FEATURE	zinc finger region:PHD-type 1	6	0.588813	0.0290323	MLL, PHF19, MLL3, MLLT6, CHD3, MLL2	1018	33	19113	3.41365	1	0.814099	40.7065
Annotation Cluster 29	Enrichment Score: 2.382061993141243
Category	Term	Count	%	PValue	Genes	List Total	Pop Hits	Pop Total	Fold Enrichment	Bonferroni	Benjamini	FDR
GOTERM_BP_FAT	GO:0043488~regulation of mRNA stability	7	0.686948	0.00126088	ZFP36L1, SERBP1, HNRNPD, ELAVL1, IGF2BP1, HNRNPU, YBX1	787	22	13528	5.46933	0.975721	0.0600882	2.24184
GOTERM_BP_FAT	GO:0043487~regulation of RNA stability	7	0.686948	0.00205907	ZFP36L1, SERBP1, HNRNPD, ELAVL1, IGF2BP1, HNRNPU, YBX1	787	24	13528	5.01355	0.997699	0.0758561	3.63641
GOTERM_MF_FAT	GO:0003729~mRNA binding	11	1.07949	0.00556748	ZFP36L1, SERBP1, PABPC4, HNRNPD, GRSF1, ELAVL1, IGF2BP1, IGF2BP2, HNRNPC, CALR, PURB	778	66	12983	2.78128	0.991549	0.147103	8.2817
GOTERM_BP_FAT	GO:0048255~mRNA stabilization	5	0.490677	0.00922238	HNRNPD, ELAVL1, IGF2BP1, HNRNPU, YBX1	787	15	13528	5.72978	1	0.202008	15.3381
GOTERM_BP_FAT	GO:0043489~RNA stabilization	5	0.490677	0.00922238	HNRNPD, ELAVL1, IGF2BP1, HNRNPU, YBX1	787	15	13528	5.72978	1	0.202008	15.3381
Annotation Cluster 30	Enrichment Score: 2.3560227864813874
Category	Term	Count	%	PValue	Genes	List Total	Pop Hits	Pop Total	Fold Enrichment	Bonferroni	Benjamini	FDR
INTERPRO	IPR001723:Steroid hormone receptor	11	1.07949	0.000239079	PPARA, PPARD, ESRRA, ESR1, NR3C2, RARA, HNF4G, NR3C1, NR0B2, NR2F2, NR2C2	941	47	16659	4.14337	0.274664	0.0287708	0.391204
INTERPRO	IPR008946:Nuclear hormone receptor, ligand-binding	11	1.07949	0.000286919	PPARA, PPARD, ESRRA, ESR1, NR3C2, RARA, HNF4G, NR3C1, NR0B2, NR2F2, NR2C2	941	48	16659	4.05705	0.319813	0.0271522	0.469312
INTERPRO	IPR000536:Nuclear hormone receptor, ligand-binding, core	11	1.07949	0.000286919	PPARA, PPARD, ESRRA, ESR1, NR3C2, RARA, HNF4G, NR3C1, NR0B2, NR2F2, NR2C2	941	48	16659	4.05705	0.319813	0.0271522	0.469312
UP_SEQ_FEATURE	DNA-binding region:Nuclear receptor	10	0.981354	0.000516473	PPARA, PPARD, ESRRA, ESR1, NR3C2, RARA, HNF4G, NR3C1, NR2F2, NR2C2	1018	45	19113	4.17223	0.7426	0.062581	0.912295
UP_SEQ_FEATURE	zinc finger region:NR C4-type	10	0.981354	0.000516473	PPARA, PPARD, ESRRA, ESR1, NR3C2, RARA, HNF4G, NR3C1, NR2F2, NR2C2	1018	45	19113	4.17223	0.7426	0.062581	0.912295
GOTERM_MF_FAT	GO:0003707~steroid hormone receptor activity	11	1.07949	0.000542066	PPARA, PPARD, ESRRA, ESR1, NR3C2, RARA, HNF4G, NR3C1, NR0B2, NR2F2, NR2C2	778	49	12983	3.74621	0.37098	0.0254263	0.836054
INTERPRO	IPR001628:Zinc finger, nuclear hormone receptor-type	10	0.981354	0.000929245	PPARA, PPARD, ESRRA, ESR1, NR3C2, RARA, HNF4G, NR3C1, NR2F2, NR2C2	941	46	16659	3.84859	0.713081	0.0636009	1.51248
SMART	SM00430:HOLI	11	1.07949	0.00159562	PPARA, PPARD, ESRRA, ESR1, NR3C2, RARA, HNF4G, NR3C1, NR0B2, NR2F2, NR2C2	641	48	9079	3.24587	0.374677	0.110745	2.10489
INTERPRO	IPR013088:Zinc finger, NHR/GATA-type	10	0.981354	0.00199394	PPARA, PPARD, ESRRA, TRPS1, ESR1, NR3C2, HNF4G, NR3C1, NR2F2, NR2C2	941	51	16659	3.47128	0.931474	0.11001	3.21901
GOTERM_MF_FAT	GO:0004879~ligand-dependent nuclear receptor activity	11	1.07949	0.00211639	PPARA, PPARD, ESRRA, ESR1, NR3C2, RARA, HNF4G, NR3C1, NR0B2, NR2F2, NR2C2	778	58	12983	3.1649	0.83658	0.0726982	3.22728
SMART	SM00399:ZnF_C4	10	0.981354	0.00423037	PPARA, PPARD, ESRRA, ESR1, NR3C2, RARA, HNF4G, NR3C1, NR2F2, NR2C2	641	46	9079	3.07909	0.712453	0.144266	5.49108
UP_SEQ_FEATURE	region of interest:Hinge	5	0.490677	0.0270754	LAMP2, ESR1, NR3C2, RARA, NR3C1	1018	22	19113	4.26706	1	0.813052	38.5503
UP_SEQ_FEATURE	region of interest:Steroid-binding	3	0.294406	0.0367692	ESR1, NR3C2, NR3C1	1018	6	19113	9.38752	1	0.871301	48.5519
INTERPRO	IPR000324:Vitamin D receptor	4	0.392542	0.0884794	ESR1, NR3C2, HNF4G, NR2C2	941	19	16659	3.72705	1	0.83522	78.0998
SP_PIR_KEYWORDS	steroid-binding	3	0.294406	0.18653	ESR1, NR3C2, NR3C1	1018	15	19235	3.77898	1	0.691793	94.8674
UP_SEQ_FEATURE	region of interest:Ligand-binding	4	0.392542	0.212621	PPARA, PPARD, RARA, NR0B2	1018	30	19113	2.50334	1	0.997174	98.5604
GOTERM_MF_FAT	GO:0005496~steroid binding	6	0.588813	0.336824	ESRRA, ESR1, NR3C2, ABCA1, HNF4G, NR3C1	778	64	12983	1.56447	1	0.949001	99.827
Annotation Cluster 31	Enrichment Score: 2.29244561736299
Category	Term	Count	%	PValue	Genes	List Total	Pop Hits	Pop Total	Fold Enrichment	Bonferroni	Benjamini	FDR
GOTERM_CC_FAT	GO:0030054~cell junction	49	4.80864	9.04439e-05	DLC1, JUB, ENAH, CADM3, GABRB3, SYT4, VAPA, GRIK2, GRIK3, SYT6, GRIN3A, SLC2A1, SNTB2, DLG2, DLG1, ANKS1B, MAGI1, RIMBP2, PSD3, BSN, PCLO, ARHGAP26, VASP, JUP, SDC1, SDCBP, ADAM17, CLDN11, CDH2, CDH3, RIMS2, GJC1, MACF1, PVRL1, SORBS1, GABRA4, SMAD7, NLGN1, GRIA4, SHANK2, SLC17A7, TJP1, PPP1R9A, GRIA2, CDC42BPA, CYFIP2, AMOT, PARD6G, CDC42BPB	673	518	12782	1.79659	0.0418797	0.00388171	0.129149
SP_PIR_KEYWORDS	cell junction	37	3.63101	0.00128362	JUB, CADM3, ENAH, GABRB3, SYT4, GRIK2, GRIK3, SYT6, GRIN3A, CLDN11, RIMS2, GJC1, SORBS1, SNTB2, DLG2, DLG1, ANKS1B, MAGI1, GABRA4, RIMBP2, PSD3, NLGN1, BSN, GRIA4, PCLO, SHANK2, VASP, ARHGAP26, JUP, SLC17A7, PPP1R9A, TJP1, GRIA2, CYFIP2, AMOT, SDCBP, PARD6G	1018	399	19235	1.75216	0.471169	0.0197121	1.83061
SP_PIR_KEYWORDS	synapse	23	2.25711	0.00210435	ANKS1B, ENAH, GABRA4, GABRB3, SYT4, GRIK2, GRIK3, RIMBP2, PSD3, NLGN1, BSN, SYT6, GRIN3A, GRIA4, RIMS2, SHANK2, PCLO, SLC17A7, PPP1R9A, GRIA2, CYFIP2, DLG2, DLG1	1018	213	19235	2.04029	0.648258	0.0302637	2.98467
GOTERM_CC_FAT	GO:0014069~postsynaptic density	11	1.07949	0.00381693	DNM3, ANKS1B, YWHAZ, GRIA2, PSD3, NLGN1, GRIN3A, GRIA4, SHANK2, DLG2, DLG1	673	71	12782	2.94251	0.83616	0.069799	5.31747
GOTERM_CC_FAT	GO:0045202~synapse	31	3.0422	0.00706081	YWHAZ, ENAH, CDK5R1, GABRB3, SYT4, GRIK2, GRIK3, ADRBK1, SYT6, GRIN3A, CDH2, RIMS2, SLC1A3, PVRL1, SNTB2, DLG2, DLG1, DNM3, ANKS1B, GABRA4, RIMBP2, PSD3, NLGN1, BSN, GRIA4, PCLO, SHANK2, SLC17A7, PPP1R9A, GRIA2, CYFIP2	673	355	12782	1.65851	0.964972	0.105706	9.62862
SP_PIR_KEYWORDS	postsynaptic cell membrane	13	1.27576	0.0134101	ANKS1B, GABRA4, GABRB3, GRIK2, GRIK3, NLGN1, PSD3, GRIA4, GRIN3A, SHANK2, GRIA2, DLG2, DLG1	1018	110	19235	2.23303	0.998765	0.138266	17.6505
GOTERM_CC_FAT	GO:0045211~postsynaptic membrane	13	1.27576	0.0519476	ANKS1B, GABRA4, GABRB3, GRIK2, GRIK3, NLGN1, PSD3, GRIA4, GRIN3A, SHANK2, GRIA2, DLG2, DLG1	673	135	12782	1.82891	1	0.313812	53.3361
GOTERM_CC_FAT	GO:0044456~synapse part	19	1.86457	0.099755	DNM3, ANKS1B, YWHAZ, GABRA4, GABRB3, SYT4, GRIK2, GRIK3, PSD3, NLGN1, SYT6, GRIA4, GRIN3A, SHANK2, PCLO, SLC17A7, GRIA2, DLG2, DLG1	673	246	12782	1.46691	1	0.424374	77.7205
Annotation Cluster 32	Enrichment Score: 2.25684862720418
Category	Term	Count	%	PValue	Genes	List Total	Pop Hits	Pop Total	Fold Enrichment	Bonferroni	Benjamini	FDR
SP_PIR_KEYWORDS	ubl conjugation pathway	50	4.90677	3.84153e-05	MKRN1, UBE2G1, BTRC, SENP5, USP16, RNF34, FBXO21, USP15, FBXL17, USP14, SOCS1, GAN, UBE2J2, SOCS5, UBE2B, ASB9, PJA1, UBE2O, UHRF1, UBR7, ATG4A, UBE2W, RNF138, USP24, PMEPA1, ZFAND5, UBE3A, NEDD8, CBLL1, UBE2R2, CYLD, UBE2D3, HECTD2, FBXO41, TRAF7, RCHY1, FBXO45, NPLOC4, CBL, MALT1, MID1, UBE2L3, CDC27, UBE2E3, RNF2, USP47, USP46, SMURF1, FBXO33, TBL1X	1018	509	19235	1.85608	0.018874	0.00112022	0.055243
GOTERM_MF_FAT	GO:0004842~ubiquitin-protein ligase activity	22	2.15898	0.000174586	UBE3A, UBE2G1, CBL, MALT1, UBE2J2, CBLL1, UBE2L3, UBE2B, UBE2R2, RNF180, PRPF19, UBE2O, PJA1, UBE2E3, UBE2D3, PCGF2, UBR7, RNF2, UBE2W, TRAF7, SMURF1, FBXO21	778	147	12983	2.49747	0.138675	0.00928685	0.269989
GOTERM_BP_FAT	GO:0044265~cellular macromolecule catabolic process	65	6.3788	0.000507756	UBE2G1, BTRC, IDE, SENP5, OS9, CASP3, PSMD1, FBXO21, USP16, RNF34, PSMD7, USP15, USP14, FBXL17, ABCE1, SOCS1, CYCS, CECR2, ERLIN1, GAN, UBE2J2, SOCS5, UBE2B, GTF2H1, ASB9, UBE2O, PJA1, UHRF1, UBR7, ATG4A, UBE2W, RNF138, ADAM17, USP24, UBE3A, PABPC4, NEDD8, CBLL1, UBE2R2, ZFP36L1, RPA1, CYLD, UBE2D3, HNRNPD, HECTD2, FBXO41, TRAF7, FBXO45, NPLOC4, SMG6, CBL, MALT1, MID1, UBE2L3, CDC27, UBE2E3, DCP2…	787	725	13528	1.54111	0.776141	0.0289213	0.908567
GOTERM_BP_FAT	GO:0009057~macromolecule catabolic process	68	6.67321	0.000809065	UBE2G1, BTRC, IDE, SENP5, OS9, CASP3, PSMD1, FBXO21, RNF34, USP16, PSMD7, USP15, USP14, FBXL17, DHCR24, ABCE1, SOCS1, CYCS, CECR2, ERLIN1, GAN, UBE2J2, SOCS5, UBE2B, GTF2H1, ASB9, UBE2O, PJA1, UHRF1, UBR7, ATG4A, RNF138, ADAM17, UBE2W, YME1L1, USP24, UBE3A, PABPC4, NEDD8, FKBP1A, CBLL1, UBE2R2, ZFP36L1, RPA1, CYLD, UBE2D3, HNRNPD, HECTD2, FBXO41, TRAF7, FBXO45, NPLOC4, SMG6, CBL, MALT1, MID1, UBE…	787	781	13528	1.49664	0.907937	0.0416999	1.44403
GOTERM_MF_FAT	GO:0019787~small conjugating protein ligase activity	22	2.15898	0.00091793	UBE3A, UBE2G1, CBL, MALT1, UBE2J2, CBLL1, UBE2L3, UBE2B, UBE2R2, RNF180, PRPF19, UBE2O, PJA1, UBE2E3, UBE2D3, PCGF2, UBR7, RNF2, UBE2W, TRAF7, SMURF1, FBXO21	778	166	12983	2.21162	0.543967	0.0384989	1.41192
UP_SEQ_FEATURE	active site:Glycyl thioester intermediate	12	1.17763	0.000979991	UBE2E3, UBE2O, UBE2D3, UBE3A, UBE2G1, HECTD2, UBE2W, UBE2J2, SMURF1, UBE2L3, UBE2B, UBE2R2	1018	69	19113	3.26523	0.923899	0.110484	1.72436
INTERPRO	IPR016135:Ubiquitin-conjugating enzyme/RWD-like	10	0.981354	0.00127866	UBE2E3, UBE2O, UBE2D3, RWDD4A, UBE2G1, UBE2W, UBE2J2, UBE2L3, UBE2B, UBE2R2	941	48	16659	3.68823	0.820635	0.0785672	2.07561
KEGG_PATHWAY	hsa04120:Ubiquitin mediated proteolysis	19	1.86457	0.0016115	UBE3A, BTRC, UBE2G1, CBL, SOCS1, PML, UBE2J2, MID1, UBE2L3, CDC27, UBE2B, UBE2R2, PRPF19, UBE2E3, UBE2O, UBE2D3, UBE2W, RCHY1, SMURF1	313	137	5085	2.2531	0.23241	0.0639861	1.93665
INTERPRO	IPR000608:Ubiquitin-conjugating enzyme, E2	9	0.883219	0.00180454	UBE2E3, UBE2O, UBE2D3, UBE2G1, UBE2W, UBE2J2, UBE2L3, UBE2B, UBE2R2	941	41	16659	3.88614	0.911583	0.104397	2.91747
GOTERM_BP_FAT	GO:0051603~proteolysis involved in cellular protein catabolic process	52	5.10304	0.00396499	UBE2G1, BTRC, IDE, SENP5, OS9, PSMD1, USP16, RNF34, FBXO21, PSMD7, USP15, FBXL17, USP14, SOCS1, GAN, ERLIN1, UBE2J2, SOCS5, UBE2B, ASB9, PJA1, UBE2O, UHRF1, UBR7, ATG4A, UBE2W, RNF138, ADAM17, USP24, UBE3A, NEDD8, CBLL1, UBE2R2, CYLD, UBE2D3, HECTD2, FBXO41, TRAF7, FBXO45, NPLOC4, CBL, MALT1, MID1, UBE2L3, CDC27, UBE2E3, RNF2, USP47, USP46, SMURF1, FBXO33, TBL1X	787	600	13528	1.48974	0.999992	0.125913	6.89074
GOTERM_BP_FAT	GO:0043632~modification-dependent macromolecule catabolic process	50	4.90677	0.00426172	UBE2G1, BTRC, SENP5, OS9, PSMD1, USP16, RNF34, FBXO21, PSMD7, USP15, USP14, FBXL17, SOCS1, GAN, ERLIN1, UBE2J2, SOCS5, UBE2B, ASB9, PJA1, UBE2O, UHRF1, UBR7, ATG4A, UBE2W, RNF138, USP24, UBE3A, NEDD8, CBLL1, UBE2R2, CYLD, UBE2D3, HECTD2, FBXO41, TRAF7, FBXO45, NPLOC4, CBL, MALT1, MID1, UBE2L3, CDC27, UBE2E3, RNF2, USP47, USP46, SMURF1, FBXO33, TBL1X	787	574	13528	1.49733	0.999997	0.130508	7.38796
GOTERM_BP_FAT	GO:0019941~modification-dependent protein catabolic process	50	4.90677	0.00426172	UBE2G1, BTRC, SENP5, OS9, PSMD1, USP16, RNF34, FBXO21, PSMD7, USP15, USP14, FBXL17, SOCS1, GAN, ERLIN1, UBE2J2, SOCS5, UBE2B, ASB9, PJA1, UBE2O, UHRF1, UBR7, ATG4A, UBE2W, RNF138, USP24, UBE3A, NEDD8, CBLL1, UBE2R2, CYLD, UBE2D3, HECTD2, FBXO41, TRAF7, FBXO45, NPLOC4, CBL, MALT1, MID1, UBE2L3, CDC27, UBE2E3, RNF2, USP47, USP46, SMURF1, FBXO33, TBL1X	787	574	13528	1.49733	0.999997	0.130508	7.38796
GOTERM_BP_FAT	GO:0044257~cellular protein catabolic process	52	5.10304	0.00440185	UBE2G1, BTRC, IDE, SENP5, OS9, PSMD1, USP16, RNF34, FBXO21, PSMD7, USP15, FBXL17, USP14, SOCS1, GAN, ERLIN1, UBE2J2, SOCS5, UBE2B, ASB9, PJA1, UBE2O, UHRF1, UBR7, ATG4A, UBE2W, RNF138, ADAM17, USP24, UBE3A, NEDD8, CBLL1, UBE2R2, CYLD, UBE2D3, HECTD2, FBXO41, TRAF7, FBXO45, NPLOC4, CBL, MALT1, MID1, UBE2L3, CDC27, UBE2E3, RNF2, USP47, USP46, SMURF1, FBXO33, TBL1X	787	603	13528	1.48233	0.999998	0.129169	7.62189
GOTERM_MF_FAT	GO:0016881~acid-amino acid ligase activity	23	2.25711	0.00447419	UBE3A, UBE2G1, CBL, MALT1, UBE2J2, CBLL1, UBE2L3, UBE2B, UBE2R2, RNF180, PRPF19, UBE2O, PJA1, UBE2E3, UBE2D3, PCGF2, UBR7, RNF2, HECTD2, UBE2W, TRAF7, SMURF1, FBXO21	778	201	12983	1.90953	0.978377	0.127968	6.70785
GOTERM_BP_FAT	GO:0030163~protein catabolic process	53	5.20118	0.00505039	UBE2G1, BTRC, IDE, SENP5, OS9, PSMD1, USP16, RNF34, FBXO21, PSMD7, USP15, FBXL17, USP14, SOCS1, GAN, ERLIN1, UBE2J2, SOCS5, UBE2B, ASB9, PJA1, UBE2O, UHRF1, UBR7, ATG4A, UBE2W, RNF138, ADAM17, YME1L1, USP24, UBE3A, NEDD8, CBLL1, UBE2R2, CYLD, UBE2D3, HECTD2, FBXO41, TRAF7, FBXO45, NPLOC4, CBL, MALT1, MID1, UBE2L3, CDC27, UBE2E3, RNF2, USP47, USP46, SMURF1, FBXO33, TBL1X	787	622	13528	1.46469	1	0.138613	8.69735
SMART	SM00212:UBCc	9	0.883219	0.00698084	UBE2E3, UBE2O, UBE2D3, UBE2G1, UBE2W, UBE2J2, UBE2L3, UBE2B, UBE2R2	641	41	9079	3.10913	0.87249	0.204544	8.91014
SP_PIR_KEYWORDS	ligase	26	2.55152	0.0201999	MKRN1, UBE3A, BTRC, UBE2G1, CBLL1, UBE2R2, UBE2D3, ACSL1, HECTD2, RCHY1, TRAF7, RNF34, CBL, UBE2J2, UBE2L3, MID1, UBE2B, PJA1, UBE2E3, UBE2O, UHRF1, UBR7, RNF2, RNF138, UBE2W, SMURF1	1018	305	19235	1.61071	0.99996	0.193745	25.4375
GOTERM_MF_FAT	GO:0016879~ligase activity, forming carbon-nitrogen bonds	23	2.25711	0.0209267	UBE3A, UBE2G1, CBL, MALT1, UBE2J2, CBLL1, UBE2L3, UBE2B, UBE2R2, RNF180, PRPF19, UBE2O, PJA1, UBE2E3, UBE2D3, PCGF2, UBR7, RNF2, HECTD2, UBE2W, TRAF7, SMURF1, FBXO21	778	231	12983	1.66154	1	0.298512	27.9254
GOTERM_BP_FAT	GO:0006511~ubiquitin-dependent protein catabolic process	23	2.25711	0.0249496	NPLOC4, UBE3A, BTRC, UBE2G1, NEDD8, ERLIN1, UBE2L3, CDC27, UBE2B, OS9, CYLD, UBE2D3, PSMD1, USP47, USP46, SMURF1, TBL1X, FBXO21, USP16, USP15, PSMD7, USP24, USP14	787	242	13528	1.6337	1	0.358027	36.4953
GOTERM_BP_FAT	GO:0070647~protein modification by small protein conjugation or removal	14	1.3739	0.13901	UBE3A, CBL, NEDD8, CBLL1, UBE2L3, UBE2B, OS9, PRPF19, UBE2D3, RNF2, USP46, TRAF7, SMURF1, USP16	787	160	13528	1.50407	1	0.76565	93.2104
GOTERM_BP_FAT	GO:0032446~protein modification by small protein conjugation	12	1.17763	0.145259	PRPF19, UBE2D3, UBE3A, RNF2, CBL, NEDD8, TRAF7, CBLL1, SMURF1, UBE2L3, UBE2B, OS9	787	132	13528	1.56267	1	0.774019	94.0434
GOTERM_BP_FAT	GO:0016567~protein ubiquitination	11	1.07949	0.153709	PRPF19, UBE2D3, UBE3A, RNF2, CBL, TRAF7, CBLL1, SMURF1, UBE2L3, UBE2B, OS9	787	119	13528	1.58893	1	0.787037	95.0174
GOTERM_CC_FAT	GO:0000151~ubiquitin ligase complex	8	0.785083	0.194281	PRPF19, RNF2, TRAF7, CBLL1, FBXO21, UBE2L3, ZZEF1, OS9	673	90	12782	1.68823	1	0.591921	95.4338
GOTERM_BP_FAT	GO:0006508~proteolysis	68	6.67321	0.233706	UBE2G1, BTRC, IDE, SENP5, OS9, CASP3, PAPPA, PSMD1, FBXO21, RNF34, USP16, PSMD7, LONRF2, USP15, USP14, FBXL17, DHCR24, SOCS1, ERLIN1, GAN, MMP16, CTSS, UBE2J2, SOCS5, UBE2B, ASB9, UBE2O, PJA1, UHRF1, UBR7, ATG4A, DLD, RNF138, ADAM17, UBE2W, CTSC, YME1L1, CPD, USP24, ERMP1, UBE3A, NEDD8, CBLL1, SUFU, UBE2R2, CYLD, UBE2D3, HECTD2, FBXO41, TRAF7, FBXO45, HPN, NPLOC4, OSGEP, MAP1D, CBL, MALT1, MID1, …	787	1054	13528	1.10899	1	0.873791	99.1635
Annotation Cluster 33	Enrichment Score: 2.213648179452299
Category	Term	Count	%	PValue	Genes	List Total	Pop Hits	Pop Total	Fold Enrichment	Bonferroni	Benjamini	FDR
GOTERM_BP_FAT	GO:0035295~tube development	26	2.55152	0.00101016	WNT5A, DLC1, FGF7, WNT3A, BMPR2, ZEB2, GREM1, SRF, ZIC3, WNT4, BCL2, TBX3, EPAS1, SMAD2, BCL2L11, VASP, KDR, ATP7A, ACVR2B, EP300, TSC1, ZIC5, PTCH1, ZFPM2, IFT88, NFIB	787	220	13528	2.03147	0.949128	0.0500561	1.79987
GOTERM_BP_FAT	GO:0060541~respiratory system development	16	1.57017	0.00141606	WNT5A, FGF7, EPAS1, BMPR2, SMAD2, KDR, ATP7A, ASCL1, ACVR2B, EP300, TULP3, ALDH1A3, POU2F1, ZFPM2, IFT88, NFIB	787	108	13528	2.54657	0.984642	0.0631681	2.51445
GOTERM_BP_FAT	GO:0030324~lung development	12	1.17763	0.0284082	WNT5A, ATP7A, ACVR2B, FGF7, EP300, EPAS1, BMPR2, ZFPM2, SMAD2, IFT88, NFIB, KDR	787	99	13528	2.08355	1	0.381116	40.4239
GOTERM_BP_FAT	GO:0030323~respiratory tube development	12	1.17763	0.0343948	WNT5A, ATP7A, ACVR2B, FGF7, EP300, EPAS1, BMPR2, ZFPM2, SMAD2, IFT88, NFIB, KDR	787	102	13528	2.02227	1	0.423962	46.6869
Annotation Cluster 34	Enrichment Score: 2.176558223810108
Category	Term	Count	%	PValue	Genes	List Total	Pop Hits	Pop Total	Fold Enrichment	Bonferroni	Benjamini	FDR
INTERPRO	IPR013761:Sterile alpha motif-type	15	1.47203	9.04938e-05	SCML4, CASKIN1, ANKS1B, ANKS1A, KIF24, ZAK, MAGI1, GABPA, PPFIBP1, SHANK2, ZCCHC14, EPHA4, PPP1R9A, ETV6, SAMD4B	941	77	16659	3.44874	0.114443	0.0172128	0.148244
INTERPRO	IPR001660:Sterile alpha motif SAM	14	1.3739	0.00211594	SCML4, CASKIN1, DLC1, ANKS1B, ANKS1A, KIF24, MAGI1, ZAK, PPFIBP1, SHANK2, ZCCHC14, EPHA4, PPP1R9A, SAMD4B	941	93	16659	2.66504	0.941849	0.107554	3.41277
SMART	SM00454:SAM	14	1.3739	0.0130891	SCML4, CASKIN1, DLC1, ANKS1B, ANKS1A, KIF24, MAGI1, ZAK, PPFIBP1, SHANK2, ZCCHC14, EPHA4, PPP1R9A, SAMD4B	641	93	9079	2.13219	0.979216	0.275881	16.0981
UP_SEQ_FEATURE	domain:SAM	9	0.883219	0.0659458	DLC1, SCML4, EPHA4, PPP1R9A, KIF24, ZAK, MAGI1, SHANK2, SAMD4B	1018	81	19113	2.08612	1	0.949558	70.1882
INTERPRO	IPR011510:Sterile alpha motif homology 2	6	0.588813	0.0792484	DLC1, EPHA4, PPP1R9A, ZAK, PPFIBP1, SAMD4B	941	41	16659	2.59076	1	0.808907	74.1665
Annotation Cluster 35	Enrichment Score: 2.0737124699930405
Category	Term	Count	%	PValue	Genes	List Total	Pop Hits	Pop Total	Fold Enrichment	Bonferroni	Benjamini	FDR
INTERPRO	IPR001180:Citron-like	5	0.490677	0.00639377	MAP4K4, CDC42BPA, NRK, CIT, CDC42BPB	941	14	16659	6.32268	0.999819	0.212812	9.98107
UP_SEQ_FEATURE	domain:CNH	5	0.490677	0.006786	MAP4K4, CDC42BPA, NRK, CIT, CDC42BPB	1018	15	19113	6.25835	1	0.449128	11.3786
SMART	SM00036:CNH	5	0.490677	0.0138514	MAP4K4, CDC42BPA, NRK, CIT, CDC42BPB	641	14	9079	5.0585	0.98344	0.270535	16.9573
Annotation Cluster 36	Enrichment Score: 2.028771574278207
Category	Term	Count	%	PValue	Genes	List Total	Pop Hits	Pop Total	Fold Enrichment	Bonferroni	Benjamini	FDR
INTERPRO	IPR004088:K Homology, type 1	8	0.785083	0.00209036	ANKRD17, PCBP1, MEX3B, PCBP2, MEX3A, SF1, IGF2BP1, IGF2BP2	941	33	16659	4.29176	0.939813	0.1105	3.37217
INTERPRO	IPR018111:K Homology, type 1, subgroup	8	0.785083	0.00298272	ANKRD17, PCBP1, MEX3B, PCBP2, MEX3A, SF1, IGF2BP1, IGF2BP2	941	35	16659	4.04652	0.981899	0.142984	4.77895
UP_SEQ_FEATURE	domain:KH 1	6	0.588813	0.00636997	PCBP1, MEX3B, PCBP2, MEX3A, IGF2BP1, IGF2BP2	1018	23	19113	4.89784	1	0.439473	10.7178
UP_SEQ_FEATURE	domain:KH 2	6	0.588813	0.00636997	PCBP1, MEX3B, PCBP2, MEX3A, IGF2BP1, IGF2BP2	1018	23	19113	4.89784	1	0.439473	10.7178
INTERPRO	IPR004087:K Homology	7	0.686948	0.0164683	ANKRD17, MEX3B, PCBP2, MEX3A, SF1, IGF2BP1, IGF2BP2	941	37	16659	3.34931	1	0.384184	23.831
UP_SEQ_FEATURE	domain:KH 3	4	0.392542	0.0352072	PCBP1, PCBP2, IGF2BP1, IGF2BP2	1018	14	19113	5.3643	1	0.865115	47.0515
SMART	SM00322:KH	7	0.686948	0.0428754	ANKRD17, MEX3B, PCBP2, MEX3A, SF1, IGF2BP1, IGF2BP2	641	37	9079	2.67964	0.999997	0.45855	44.2217
Annotation Cluster 37	Enrichment Score: 2.028569604836713
Category	Term	Count	%	PValue	Genes	List Total	Pop Hits	Pop Total	Fold Enrichment	Bonferroni	Benjamini	FDR
INTERPRO	IPR001478:PDZ/DHR/GLGF	18	1.76644	0.00443524	MAGI1, SNX27, PDLIM5, SIPA1L3, PDLIM1, GIPC2, RIMS2, ARHGEF12, TAX1BP3, SHANK2, PCLO, PPP1R9A, TJP1, SNTB2, SDCBP, PARD6G, DLG2, DLG1	941	149	16659	2.13868	0.997445	0.175166	7.02775
UP_SEQ_FEATURE	domain:PDZ	14	1.3739	0.00562727	MAGI1, SNX27, PDLIM5, SIPA1L3, PDLIM1, GIPC2, RIMS2, ARHGEF12, TAX1BP3, SHANK2, PCLO, PPP1R9A, SNTB2, PARD6G	1018	110	19113	2.38955	1	0.422507	9.52641
SMART	SM00228:PDZ	18	1.76644	0.0328909	MAGI1, SNX27, PDLIM5, SIPA1L3, PDLIM1, GIPC2, RIMS2, ARHGEF12, TAX1BP3, SHANK2, PCLO, PPP1R9A, TJP1, SNTB2, SDCBP, PARD6G, DLG2, DLG1	641	149	9079	1.71106	0.999946	0.420884	35.9519
Annotation Cluster 38	Enrichment Score: 1.879572045227195
Category	Term	Count	%	PValue	Genes	List Total	Pop Hits	Pop Total	Fold Enrichment	Bonferroni	Benjamini	FDR
SP_PIR_KEYWORDS	Homeobox	25	2.45339	0.00234191	TSHZ3, ONECUT1, IRX2, ONECUT2, ZEB2, CRX, OTP, HOXC8, MEIS2, HOMEZ, POU2F1, POU4F1, LHX6, POU3F1, PHOX2B, SATB2, OTX2, SIX4, SHOX2, ZFHX4, HIPK1, HOXB8, MNX1, HOXB9, ZFHX3	1018	242	19235	1.95195	0.687437	0.0326811	3.31635
INTERPRO	IPR017970:Homeobox, conserved site	24	2.35525	0.00621346	TSHZ3, PHOX2B, SATB2, ONECUT1, IRX2, ONECUT2, OTX2, ZEB2, SIX4, CRX, OTP, SHOX2, HOXC8, ZFHX4, MEIS2, HOXB8, HOMEZ, POU2F1, MNX1, POU4F1, HOXB9, LHX6, POU3F1, ZFHX3	941	232	16659	1.8314	0.999768	0.212713	9.71291
INTERPRO	IPR001356:Homeobox	24	2.35525	0.00722969	TSHZ3, PHOX2B, SATB2, ONECUT1, IRX2, ONECUT2, OTX2, ZEB2, SIX4, CRX, OTP, SHOX2, HOXC8, ZFHX4, MEIS2, HOXB8, HOMEZ, POU2F1, MNX1, POU4F1, HOXB9, LHX6, POU3F1, ZFHX3	941	235	16659	1.80802	0.999941	0.226199	11.2146
INTERPRO	IPR012287:Homeodomain-related	23	2.25711	0.0157911	PHOX2B, SATB2, ONECUT1, IRX2, ONECUT2, OTX2, SIX4, CRX, OTP, SHOX2, HOXC8, ZFHX4, MEIS2, HOXB8, HOMEZ, POU2F1, MNX1, POU4F1, HOXB9, LHX6, POU3F1, ZFHX3, TERF2	941	238	16659	1.71084	1	0.391728	22.9666
UP_SEQ_FEATURE	DNA-binding region:Homeobox	17	1.6683	0.0469764	PHOX2B, SATB2, ONECUT1, ONECUT2, OTX2, SIX4, OTP, CRX, SHOX2, HOXC8, HOXB8, POU2F1, MNX1, POU4F1, HOXB9, LHX6, POU3F1	1018	190	19113	1.67987	1	0.912031	57.4118
SMART	SM00389:HOX	24	2.35525	0.0676476	TSHZ3, PHOX2B, SATB2, ONECUT1, IRX2, ONECUT2, OTX2, ZEB2, SIX4, CRX, OTP, SHOX2, HOXC8, ZFHX4, MEIS2, HOXB8, HOMEZ, POU2F1, MNX1, POU4F1, HOXB9, LHX6, POU3F1, ZFHX3	641	235	9079	1.44652	1	0.576009	60.6676
Annotation Cluster 39	Enrichment Score: 1.7831231705970783
Category	Term	Count	%	PValue	Genes	List Total	Pop Hits	Pop Total	Fold Enrichment	Bonferroni	Benjamini	FDR
GOTERM_CC_FAT	GO:0000118~histone deacetylase complex	9	0.883219	0.00114218	SATB2, CSNK2A1, RBBP4, PHF21A, HDAC9, TBL1X, SUDS3, CHD3, NRIP1	673	41	12782	4.1691	0.417578	0.0280496	1.61962
GOTERM_CC_FAT	GO:0070822~Sin3-type complex	3	0.294406	0.0625818	CSNK2A1, RBBP4, SUDS3	673	8	12782	7.12221	1	0.342125	60.2823
GOTERM_CC_FAT	GO:0016580~Sin3 complex	3	0.294406	0.0625818	CSNK2A1, RBBP4, SUDS3	673	8	12782	7.12221	1	0.342125	60.2823
Annotation Cluster 40	Enrichment Score: 1.76130651164459
Category	Term	Count	%	PValue	Genes	List Total	Pop Hits	Pop Total	Fold Enrichment	Bonferroni	Benjamini	FDR
UP_SEQ_FEATURE	domain:Leucine-zipper	15	1.47203	0.00208649	E2F1, BACH1, E2F3, BACH2, CREBZF, ZAK, MITF, CREB5, MLX, ATF7, JUND, HOMEZ, CREB3L2, TEF, MLLT6	1018	110	19113	2.56023	0.995859	0.21224	3.63758
UP_SEQ_FEATURE	DNA-binding region:Basic motif	17	1.6683	0.0120265	BACH1, BACH2, TFAP4, CREBZF, EPAS1, MITF, ARNT2, CREB5, NPAS4, ARNT, ASCL1, MLX, ATF7, JUND, CREB3L2, NEUROD2, TEF	1018	161	19113	1.98246	1	0.586427	19.3175
INTERPRO	IPR011616:bZIP transcription factor, bZIP-1	6	0.588813	0.028338	BACH1, BACH2, ATF7, JUND, CREB3L2, CREB5	941	31	16659	3.42649	1	0.545206	37.5783
INTERPRO	IPR004827:Basic-leucine zipper (bZIP) transcription factor	8	0.785083	0.0285339	BACH1, BACH2, CREBZF, ATF7, JUND, CREB3L2, TEF, CREB5	941	53	16659	2.67223	1	0.533418	37.7843
SMART	SM00338:BRLZ	8	0.785083	0.0769452	BACH1, BACH2, CREBZF, ATF7, JUND, CREB3L2, TEF, CREB5	641	53	9079	2.13793	1	0.595607	65.5835
Annotation Cluster 41	Enrichment Score: 1.6609595072931347
Category	Term	Count	%	PValue	Genes	List Total	Pop Hits	Pop Total	Fold Enrichment	Bonferroni	Benjamini	FDR
SP_PIR_KEYWORDS	golgi apparatus	45	4.41609	0.0130156	FUT9, SEC24A, AP4E1, BET1, HMP19, RER1, LMAN2, PIP5K1A, ST8SIA2, PAQR3, RAB1A, HS2ST1, TMF1, ACBD3, AP1S2, TMED2, GNPTAB, KIAA1012, STX16, TMED10, SAR1A, MLANA, GOLGA3, DHCR24, MOBKL3, RAB2B, ROCK1, UST, FZD5, FURIN, ARL3, CHST1, ATP7A, B3GAT1, PNPLA8, CHSY3, ARF1, ST8SIA4, MCFD2, SURF4, YIPF5, EXT1, GGA2, SMPD3, GGA3	1018	588	19235	1.44604	0.998494	0.137296	17.1755
GOTERM_CC_FAT	GO:0044431~Golgi apparatus part	25	2.45339	0.0216014	SEC24A, AP4E1, BET1, RER1, ST8SIA2, PIP5K1A, CLTC, TMF1, AP1S2, KIAA1012, TMED10, MLANA, GOLGA3, RAB2B, FURIN, CHST1, ATP7A, CHSY3, ARF1, ST8SIA4, CPD, EXT1, GGA2, GGA3, SMPD3	673	294	12782	1.61501	0.999967	0.205103	26.8035
GOTERM_CC_FAT	GO:0005794~Golgi apparatus	59	5.78999	0.036998	ARSB, FGF7, SEC24A, AP4E1, PASK, PDE3B, PIP5K1A, CLTC, RAB1A, KIFC3, TMF1, HS2ST1, ACBD3, WNT4, AP1S2, SAR1A, MLANA, GOLGA3, DHCR24, TRPM6, CCDC88A, ROCK1, CHST1, ARL3, PNPLA8, CHSY3, CTSC, CPD, EXT1, FUT9, DIAPH2, BET1, HMP19, RER1, LMAN2, ABCA1, ST8SIA2, PAQR3, NUFIP2, TMED2, GNPTAB, KIAA1012, STX16, TMED10, TERF2, MOBKL3, RAB2B, UST, FZD5, FURIN, ATP7A, B3GAT1, ARF1, ST8SIA4, MCFD2, YIPF5, GGA…	673	872	12782	1.28505	1	0.257104	41.6466
Annotation Cluster 42	Enrichment Score: 1.566716657617503
Category	Term	Count	%	PValue	Genes	List Total	Pop Hits	Pop Total	Fold Enrichment	Bonferroni	Benjamini	FDR
GOTERM_CC_FAT	GO:0012505~endomembrane system	60	5.88813	0.00299491	SEC24A, VAPA, AP4E1, PIP5K1A, CLTC, RTN1, ALG9, TMF1, OS9, SSR1, TMEM109, AP1S2, AAK1, MLANA, GOLGA3, DLG1, DHCR24, SPTLC2, PGAP1, ERLIN1, IPO8, CHST1, RNF180, NCK2, CHSY3, HIPK2, KPNA3, EXT1, VPS26A, EIF5A2, KPNA1, EPN2, EXTL3, CAMK2G, BET1, POLA1, PML, RER1, FKBP1A, ST8SIA2, TMED2, BCL2, TOR1A, TMED10, HSPA5, TNPO2, TNPO1, RAB2B, RANBP17, NPLOC4, LMNA, SEPN1, GRIA4, FURIN, SLC17A7, LAMP2, ARF1,…	673	782	12782	1.45723	0.757976	0.0598195	4.19501
SP_PIR_KEYWORDS	endoplasmic reticulum	52	5.10304	0.0177124	HM13, SEC24A, PDIA3, DNAJC10, ALG9, RTN1, RAB1A, OS9, SSR1, TMEM109, PTGIS, PAPPA, CREB3L2, SRD5A2, SAR1A, MLANA, DHCR24, DLG1, SPTLC2, PGAP1, ERLIN1, UBE2J2, LPIN2, NCK2, PNPLA8, DGAT2, SURF4, SDCBP, ORMDL3, EXT1, EIF5A2, SPAST, ERMP1, EXTL3, BET1, NR3C2, LMAN2, CALR, STAU1, ACSL1, BCL2, TOR1A, HSPA5, OLFM1, RAB2B, NPLOC4, SEPN1, MSRB3, ATP7A, MCFD2, YIPF5, RCN2	1018	713	19235	1.37803	0.999859	0.175269	22.6679
GOTERM_CC_FAT	GO:0044432~endoplasmic reticulum part	28	2.74779	0.0269636	EXTL3, SEC24A, PDIA3, VAPA, DNAJC10, FKBP1A, CALR, RTN1, ALG9, SSR1, OS9, PTGIS, BCL2, TOR1A, HSPA5, MLANA, OLFM1, DLG1, DHCR24, RAB2B, SPTLC2, PGAP1, ERLIN1, SEPN1, FURIN, RNF180, EXT1, RCN2	673	347	12782	1.53254	0.999998	0.227851	32.3312
GOTERM_CC_FAT	GO:0005783~endoplasmic reticulum	63	6.18253	0.0512505	ARSB, HM13, SEC24A, VAPA, PDIA3, DNAJC10, PDE3B, RTN1, ALG9, RAB1A, OS9, SSR1, ATP2B2, TMEM109, PTGIS, PAPPA, SLMAP, CREB3L2, SRD5A2, SAR1A, MLANA, DHCR24, DLG1, CCDC88A, SPTLC2, PGAP1, ERLIN1, UBE2J2, RNF180, NCK2, PNPLA8, DGAT2, SURF4, SDCBP, CTSC, ORMDL3, EXT1, EIF5A2, SPAST, ERMP1, EXTL3, BET1, NR3C2, PPT2, FKBP1A, LMAN2, CALR, STAU1, ACSL1, BCL2, TOR1A, HSPA5, OLFM1, RAB2B, NPLOC4, SEPN1, FU…	673	960	12782	1.24639	1	0.314113	52.8435
GOTERM_CC_FAT	GO:0042175~nuclear envelope-endoplasmic reticulum network	22	2.15898	0.072471	RAB2B, EXTL3, NPLOC4, SEC24A, SPTLC2, VAPA, PGAP1, FKBP1A, ERLIN1, SEPN1, FURIN, RTN1, ALG9, SSR1, OS9, RNF180, BCL2, HSPA5, EXT1, MLANA, DHCR24, DLG1	673	284	12782	1.47126	1	0.352059	65.8669
GOTERM_CC_FAT	GO:0005789~endoplasmic reticulum membrane	21	2.06084	0.0748856	RAB2B, EXTL3, SEC24A, SPTLC2, VAPA, PGAP1, FKBP1A, ERLIN1, SEPN1, FURIN, RTN1, ALG9, SSR1, OS9, RNF180, BCL2, HSPA5, EXT1, MLANA, DHCR24, DLG1	673	269	12782	1.48269	1	0.358266	67.1147
Annotation Cluster 43	Enrichment Score: 1.5644739892363662
Category	Term	Count	%	PValue	Genes	List Total	Pop Hits	Pop Total	Fold Enrichment	Bonferroni	Benjamini	FDR
GOTERM_BP_FAT	GO:0060284~regulation of cell development	24	2.35525	0.00186832	PHOX2B, CDK5R1, TBX3, SMAD7, NLGN1, SMAD2, KIT, CDH2, CALR, RUFY3, OTP, CRX, NRCAM, PRPF19, ASCL1, CCND2, ROBO1, BTG1, BCL2, SEMA3A, HDAC9, ZFHX3, DNMT3B, DBN1	787	205	13528	2.01241	0.995958	0.072715	3.30485
GOTERM_BP_FAT	GO:0051960~regulation of nervous system development	21	2.06084	0.00816158	PRKCA, PHOX2B, CDK5R1, NLGN1, KIT, CDH2, CALR, RUFY3, OTP, CRX, PRPF19, NRCAM, ASCL1, TULP3, PVRL1, CCND2, ROBO1, BCL2, SEMA3A, DNMT3B, DBN1	787	192	13528	1.88008	1	0.190914	13.6942
GOTERM_BP_FAT	GO:0045664~regulation of neuron differentiation	16	1.57017	0.0103063	PHOX2B, CDK5R1, NLGN1, CDH2, CALR, RUFY3, CRX, PRPF19, NRCAM, ASCL1, CCND2, ROBO1, BCL2, SEMA3A, DNMT3B, DBN1	787	133	13528	2.06789	1	0.213684	16.9873
GOTERM_BP_FAT	GO:0050767~regulation of neurogenesis	18	1.76644	0.0163606	PHOX2B, CDK5R1, NLGN1, KIT, CDH2, CALR, RUFY3, OTP, CRX, PRPF19, NRCAM, ASCL1, CCND2, ROBO1, BCL2, SEMA3A, DNMT3B, DBN1	787	166	13528	1.8639	1	0.279975	25.6546
GOTERM_BP_FAT	GO:0010975~regulation of neuron projection development	6	0.588813	0.384619	NRCAM, ROBO1, SEMA3A, CDH2, DBN1, RUFY3	787	70	13528	1.47337	1	0.95572	99.9838
GOTERM_BP_FAT	GO:0031344~regulation of cell projection organization	7	0.686948	0.41495	NRCAM, ROBO1, SEMA3A, KIT, CDH2, DBN1, RUFY3	787	89	13528	1.35197	1	0.965058	99.9935
Annotation Cluster 44	Enrichment Score: 1.560212921974817
Category	Term	Count	%	PValue	Genes	List Total	Pop Hits	Pop Total	Fold Enrichment	Bonferroni	Benjamini	FDR
GOTERM_BP_FAT	GO:0048729~tissue morphogenesis	22	2.15898	0.00178802	DLC1, FGF7, TBX3, SMAD7, WNT3A, GRSF1, BMPR2, FKBP1A, SMAD2, ZEB2, JAG1, GREM1, VASP, ATP7A, WNT4, MACF1, TSC1, ALDH1A3, BCL2, ZIC5, COL1A2, PTCH1	787	180	13528	2.10092	0.994877	0.0706317	3.16496
GOTERM_BP_FAT	GO:0035148~tube lumen formation	8	0.785083	0.0127074	DLC1, WNT4, TSC1, ZIC5, ZEB2, PTCH1, VASP, BCL2L11	787	44	13528	3.12533	1	0.238987	20.5329
GOTERM_BP_FAT	GO:0035239~tube morphogenesis	15	1.47203	0.0155667	DLC1, TBX3, WNT3A, ZEB2, GREM1, SRF, ZIC3, BCL2L11, VASP, KDR, WNT4, TSC1, BCL2, ZIC5, PTCH1	787	127	13528	2.03024	1	0.271438	24.5687
GOTERM_BP_FAT	GO:0016331~morphogenesis of embryonic epithelium	9	0.883219	0.0182734	DLC1, WNT4, TSC1, ALDH1A3, ZIC5, GRSF1, ZEB2, PTCH1, VASP	787	58	13528	2.66731	1	0.298987	28.2103
GOTERM_BP_FAT	GO:0060606~tube closure	6	0.588813	0.0277914	DLC1, TSC1, ZIC5, ZEB2, PTCH1, VASP	787	30	13528	3.43787	1	0.377887	39.7405
GOTERM_BP_FAT	GO:0001843~neural tube closure	6	0.588813	0.0277914	DLC1, TSC1, ZIC5, ZEB2, PTCH1, VASP	787	30	13528	3.43787	1	0.377887	39.7405
GOTERM_BP_FAT	GO:0002009~morphogenesis of an epithelium	12	1.17763	0.0323085	DLC1, WNT4, TSC1, ALDH1A3, BCL2, ZIC5, GRSF1, ZEB2, PTCH1, JAG1, GREM1, VASP	787	101	13528	2.0423	1	0.412446	44.5785
GOTERM_BP_FAT	GO:0001838~embryonic epithelial tube formation	7	0.686948	0.0367219	DLC1, WNT4, TSC1, ZIC5, ZEB2, PTCH1, VASP	787	43	13528	2.79826	1	0.431877	48.9493
GOTERM_BP_FAT	GO:0060562~epithelial tube morphogenesis	9	0.883219	0.0395789	DLC1, WNT4, TSC1, BCL2, ZIC5, ZEB2, PTCH1, GREM1, VASP	787	67	13528	2.30901	1	0.453441	51.6029
GOTERM_BP_FAT	GO:0014020~primary neural tube formation	6	0.588813	0.040168	DLC1, TSC1, ZIC5, ZEB2, PTCH1, VASP	787	33	13528	3.12533	1	0.455086	52.1336
GOTERM_BP_FAT	GO:0060429~epithelium development	20	1.96271	0.0698346	DLC1, ONECUT1, ONECUT2, GRSF1, ZEB2, JAG1, GREM1, CBFA2T2, VASP, KDR, CASP3, WNT4, TSC1, ALDH1A3, BCL2, ZIC5, MSI1, PTCH1, POU3F1, NR2F2	787	227	13528	1.51448	1	0.584366	72.7733
GOTERM_BP_FAT	GO:0001841~neural tube formation	6	0.588813	0.0802644	DLC1, TSC1, ZIC5, ZEB2, PTCH1, VASP	787	40	13528	2.5784	1	0.618321	77.7675
GOTERM_BP_FAT	GO:0021915~neural tube development	8	0.785083	0.0988074	DLC1, TULP3, TSC1, ZIC5, MNX1, ZEB2, PTCH1, VASP	787	68	13528	2.02227	1	0.674716	84.582
Annotation Cluster 45	Enrichment Score: 1.5173627644227075
Category	Term	Count	%	PValue	Genes	List Total	Pop Hits	Pop Total	Fold Enrichment	Bonferroni	Benjamini	FDR
GOTERM_CC_FAT	GO:0000118~histone deacetylase complex	9	0.883219	0.00114218	SATB2, CSNK2A1, RBBP4, PHF21A, HDAC9, TBL1X, SUDS3, CHD3, NRIP1	673	41	12782	4.1691	0.417578	0.0280496	1.61962
GOTERM_CC_FAT	GO:0016581~NuRD complex	3	0.294406	0.146898	CSNK2A1, RBBP4, CHD3	673	13	12782	4.3829	1	0.521331	89.6689
GOTERM_CC_FAT	GO:0017053~transcriptional repressor complex	5	0.490677	0.167172	CSNK2A1, RBBP4, PRDM16, TBL1X, CHD3	673	41	12782	2.31617	1	0.557924	92.6735
Annotation Cluster 46	Enrichment Score: 1.5152803540214423
Category	Term	Count	%	PValue	Genes	List Total	Pop Hits	Pop Total	Fold Enrichment	Bonferroni	Benjamini	FDR
GOTERM_BP_FAT	GO:0043255~regulation of carbohydrate biosynthetic process	7	0.686948	0.000963876	IRS2, SORBS1, ENPP1, NR3C1, PPP1CB, PPARGC1A, AKT2	787	21	13528	5.72978	0.941686	0.0486356	1.71808
GOTERM_BP_FAT	GO:0043467~regulation of generation of precursor metabolites and energy	8	0.785083	0.00136545	ATP7A, IRS2, SORBS1, ENPP1, PRDM16, PPP1CB, ARNT, AKT2	787	30	13528	4.58382	0.982167	0.062883	2.42562
GOTERM_BP_FAT	GO:0010906~regulation of glucose metabolic process	8	0.785083	0.00350276	IRS2, SORBS1, ENPP1, NR3C1, PPP1CB, PPARGC1A, ARNT, AKT2	787	35	13528	3.92899	0.999968	0.118479	6.11115
GOTERM_BP_FAT	GO:0031331~positive regulation of cellular catabolic process	8	0.785083	0.00413453	RNF180, PPARA, IRS2, SMAD7, PIM2, FURIN, ARNT, AKT2	787	36	13528	3.81985	0.999995	0.128194	7.17513
GOTERM_BP_FAT	GO:0046320~regulation of fatty acid oxidation	7	0.686948	0.00472686	PPARA, IRS2, ACSL1, PRKAA1, PRKAA2, PPARGC1A, AKT2	787	28	13528	4.29733	0.999999	0.136689	8.16235
GOTERM_BP_FAT	GO:0010675~regulation of cellular carbohydrate metabolic process	8	0.785083	0.00565226	IRS2, SORBS1, ENPP1, NR3C1, PPP1CB, PPARGC1A, ARNT, AKT2	787	38	13528	3.61881	1	0.148384	9.68485
GOTERM_BP_FAT	GO:0006109~regulation of carbohydrate metabolic process	8	0.785083	0.00655119	IRS2, SORBS1, ENPP1, NR3C1, PPP1CB, PPARGC1A, ARNT, AKT2	787	39	13528	3.52602	1	0.165587	11.1409
GOTERM_BP_FAT	GO:0010962~regulation of glucan biosynthetic process	5	0.490677	0.00708404	IRS2, SORBS1, ENPP1, PPP1CB, AKT2	787	14	13528	6.13905	1	0.174867	11.9936
GOTERM_BP_FAT	GO:0005979~regulation of glycogen biosynthetic process	5	0.490677	0.00708404	IRS2, SORBS1, ENPP1, PPP1CB, AKT2	787	14	13528	6.13905	1	0.174867	11.9936
GOTERM_BP_FAT	GO:0032885~regulation of polysaccharide biosynthetic process	5	0.490677	0.00708404	IRS2, SORBS1, ENPP1, PPP1CB, AKT2	787	14	13528	6.13905	1	0.174867	11.9936
GOTERM_BP_FAT	GO:0031329~regulation of cellular catabolic process	10	0.981354	0.00824975	RNF180, PPARA, IRS2, SMAD7, PIM2, FURIN, PPP1CB, TIMP3, ARNT, AKT2	787	61	13528	2.81792	1	0.189785	13.832
GOTERM_BP_FAT	GO:0046321~positive regulation of fatty acid oxidation	4	0.392542	0.00877789	PPARA, IRS2, PPARGC1A, AKT2	787	8	13528	8.59466	1	0.196149	14.6529
GOTERM_BP_FAT	GO:0032881~regulation of polysaccharide metabolic process	5	0.490677	0.00922238	IRS2, SORBS1, ENPP1, PPP1CB, AKT2	787	15	13528	5.72978	1	0.202008	15.3381
GOTERM_BP_FAT	GO:0008286~insulin receptor signaling pathway	7	0.686948	0.0187443	IRS2, SORBS1, PTPN2, GAB1, RPE65, FOXO4, AKT2	787	37	13528	3.25203	1	0.298955	28.8266
GOTERM_BP_FAT	GO:0010907~positive regulation of glucose metabolic process	5	0.490677	0.0217777	IRS2, SORBS1, PPARGC1A, ARNT, AKT2	787	19	13528	4.52351	1	0.330044	32.6786
GOTERM_BP_FAT	GO:0009896~positive regulation of catabolic process	8	0.785083	0.0222098	RNF180, PPARA, IRS2, SMAD7, PIM2, FURIN, ARNT, AKT2	787	49	13528	2.80642	1	0.333739	33.211
GOTERM_BP_FAT	GO:0009894~regulation of catabolic process	12	1.17763	0.0232093	RNF180, PPARA, IRS2, SMAD7, PSMD1, PDE3B, PIM2, FURIN, PPP1CB, TIMP3, ARNT, AKT2	787	96	13528	2.14867	1	0.342571	34.4273
GOTERM_BP_FAT	GO:0045913~positive regulation of carbohydrate metabolic process	5	0.490677	0.0260028	IRS2, SORBS1, PPARGC1A, ARNT, AKT2	787	20	13528	4.29733	1	0.363276	37.7168
GOTERM_BP_FAT	GO:0010676~positive regulation of cellular carbohydrate metabolic process	5	0.490677	0.0260028	IRS2, SORBS1, PPARGC1A, ARNT, AKT2	787	20	13528	4.29733	1	0.363276	37.7168
GOTERM_BP_FAT	GO:0032000~positive regulation of fatty acid beta-oxidation	3	0.294406	0.029976	PPARA, IRS2, AKT2	787	5	13528	10.3136	1	0.392425	42.1281
GOTERM_BP_FAT	GO:0010565~regulation of cellular ketone metabolic process	8	0.785083	0.0460551	PPARA, IRS2, ACSL1, PRKAA1, NR3C1, PRKAA2, PPARGC1A, AKT2	787	57	13528	2.41254	1	0.482387	57.1438
GOTERM_BP_FAT	GO:0019216~regulation of lipid metabolic process	12	1.17763	0.0606491	PPARA, IRS2, ACSL1, RBL2, SORBS1, SF1, PDE3B, PRKAA1, NR3C1, PRKAA2, PPARGC1A, AKT2	787	112	13528	1.84171	1	0.552985	67.5145
GOTERM_BP_FAT	GO:0019217~regulation of fatty acid metabolic process	7	0.686948	0.0630993	PPARA, IRS2, ACSL1, PRKAA1, PRKAA2, PPARGC1A, AKT2	787	49	13528	2.45562	1	0.561491	69.004
GOTERM_BP_FAT	GO:0031998~regulation of fatty acid beta-oxidation	3	0.294406	0.0747552	PPARA, IRS2, AKT2	787	8	13528	6.446	1	0.602785	75.2487
GOTERM_BP_FAT	GO:0045725~positive regulation of glycogen biosynthetic process	3	0.294406	0.111332	IRS2, SORBS1, AKT2	787	10	13528	5.1568	1	0.704912	88.0104
KEGG_PATHWAY	hsa04920:Adipocytokine signaling pathway	8	0.785083	0.114488	PPARA, IRS2, ACSL1, SLC2A1, PRKAA1, PRKAA2, PPARGC1A, AKT2	313	67	5085	1.93982	1	0.549604	77.1077
GOTERM_BP_FAT	GO:0045923~positive regulation of fatty acid metabolic process	4	0.392542	0.119475	PPARA, IRS2, PPARGC1A, AKT2	787	21	13528	3.27416	1	0.724328	89.8385
GOTERM_BP_FAT	GO:0046324~regulation of glucose import	5	0.490677	0.122317	PRKCA, IRS2, SORBS1, ENPP1, AKT2	787	33	13528	2.60444	1	0.729587	90.4122
GOTERM_BP_FAT	GO:0045834~positive regulation of lipid metabolic process	6	0.588813	0.126766	PPARA, IRS2, SORBS1, PRKAA1, PPARGC1A, AKT2	787	46	13528	2.24209	1	0.740648	91.249
GOTERM_BP_FAT	GO:0010827~regulation of glucose transport	5	0.490677	0.132636	PRKCA, IRS2, SORBS1, ENPP1, AKT2	787	34	13528	2.52784	1	0.754018	92.2479
GOTERM_BP_FAT	GO:0050996~positive regulation of lipid catabolic process	3	0.294406	0.172412	PPARA, IRS2, AKT2	787	13	13528	3.96677	1	0.814531	96.6655
GOTERM_BP_FAT	GO:0050994~regulation of lipid catabolic process	4	0.392542	0.189853	PPARA, IRS2, PDE3B, AKT2	787	26	13528	2.64451	1	0.830994	97.7259
GOTERM_BP_FAT	GO:0046326~positive regulation of glucose import	3	0.294406	0.368435	IRS2, SORBS1, AKT2	787	22	13528	2.344	1	0.950357	99.9741
GOTERM_BP_FAT	GO:0010828~positive regulation of glucose transport	3	0.294406	0.368435	IRS2, SORBS1, AKT2	787	22	13528	2.344	1	0.950357	99.9741
GOTERM_MF_FAT	GO:0005158~insulin receptor binding	3	0.294406	0.505936	IRS2, SORBS1, ENPP1	778	28	12983	1.78796	1	0.981545	99.9982
GOTERM_BP_FAT	GO:0051051~negative regulation of transport	6	0.588813	0.899214	PRKCA, IRS2, ENPP1, BCL2, PTEN, AKT2	787	135	13528	0.76397	1	0.999913	100
Annotation Cluster 47	Enrichment Score: 1.4989121405180263
Category	Term	Count	%	PValue	Genes	List Total	Pop Hits	Pop Total	Fold Enrichment	Bonferroni	Benjamini	FDR
GOTERM_BP_FAT	GO:0030030~cell projection organization	35	3.43474	0.00504537	JUB, CDK5R1, LPPR4, ONECUT1, WNT3A, ONECUT2, GRIN3A, PTEN, NRCAM, ATP2B2, MACF1, PVRL1, ROBO1, BCL11B, BCL2, POU4F1, SEMA3A, TOP2B, PRKCA, DNM3, CCDC88A, ROCK1, OTX2, UBE2B, VASP, ATP7A, NCK2, EPHA4, SEMA6C, TSC1, ADM, MAP2, CNTN2, SDCBP, IFT88	787	368	13528	1.63485	1	0.139782	8.68908
GOTERM_BP_FAT	GO:0030182~neuron differentiation	39	3.82728	0.00874686	CDK5R1, LPPR4, WNT3A, ONECUT2, BRSK2, RPE65, GRIN3A, JAG1, SRF, RTN1, PTEN, OTP, NRCAM, ATP2B2, HOXC8, SLC1A3, MACF1, PVRL1, ROBO1, BCL11B, BCL2, LHX6, POU4F1, SEMA3A, TOP2B, PRKCA, MDGA2, OTX2, VASP, ATP7A, EPHA4, ASCL1, TULP3, SEMA6C, ADM, MAP2, MNX1, CNTN2, NEUROD2	787	438	13528	1.53056	1	0.197008	14.6049
GOTERM_BP_FAT	GO:0048666~neuron development	31	3.0422	0.0143774	CDK5R1, LPPR4, WNT3A, ONECUT2, RPE65, GRIN3A, SRF, PTEN, NRCAM, ATP2B2, SLC1A3, MACF1, PVRL1, ROBO1, BCL11B, BCL2, LHX6, POU4F1, SEMA3A, TOP2B, PRKCA, OTX2, VASP, ATP7A, ASCL1, EPHA4, SEMA6C, ADM, MAP2, NEUROD2, CNTN2	787	339	13528	1.57189	1	0.261164	22.9142
GOTERM_BP_FAT	GO:0032990~cell part morphogenesis	24	2.35525	0.025001	PRKCA, CDK5R1, LPPR4, OPA1, ONECUT1, WNT3A, ONECUT2, OTX2, VASP, NRCAM, ATP7A, EPHA4, SEMA6C, MACF1, ADM, PVRL1, ROBO1, BCL2, BCL11B, CNTN2, POU4F1, SEMA3A, TOP2B, IFT88	787	256	13528	1.6115	1	0.356933	36.5555
GOTERM_BP_FAT	GO:0000902~cell morphogenesis	31	3.0422	0.0269011	CDK5R1, LPPR4, ONECUT1, WNT3A, ONECUT2, BRSK2, NRCAM, ATP2B2, SLC1A3, MACF1, PVRL1, ROBO1, BCL11B, BCL2, POU4F1, BCL6, SEMA3A, TOP2B, DLG1, PRKCA, OTX2, TRIM28, VASP, ATP7A, EPHA4, SEMA6C, ADM, CNTN2, ANTXR1, IFT88, CDC42BPB	787	356	13528	1.49682	1	0.369888	38.7411
GOTERM_BP_FAT	GO:0048858~cell projection morphogenesis	23	2.25711	0.0281701	PRKCA, CDK5R1, LPPR4, ONECUT1, WNT3A, ONECUT2, OTX2, VASP, NRCAM, ATP7A, EPHA4, SEMA6C, MACF1, ADM, PVRL1, ROBO1, BCL2, BCL11B, CNTN2, POU4F1, SEMA3A, TOP2B, IFT88	787	245	13528	1.61369	1	0.380263	40.161
GOTERM_BP_FAT	GO:0048667~cell morphogenesis involved in neuron differentiation	20	1.96271	0.0353504	PRKCA, CDK5R1, LPPR4, WNT3A, OTX2, VASP, NRCAM, ATP2B2, EPHA4, SEMA6C, SLC1A3, MACF1, PVRL1, ROBO1, BCL2, BCL11B, CNTN2, POU4F1, SEMA3A, TOP2B	787	209	13528	1.64491	1	0.431167	47.6272
GOTERM_BP_FAT	GO:0032989~cellular component morphogenesis	33	3.23847	0.0381696	CDK5R1, LPPR4, ONECUT1, WNT3A, ONECUT2, BRSK2, NRCAM, ATP2B2, SLC1A3, MACF1, PVRL1, ROBO1, BCL11B, BCL2, POU4F1, BCL6, SEMA3A, TOP2B, DLG1, PRKCA, OPA1, OTX2, TRIM28, UBE2B, VASP, ATP7A, EPHA4, SEMA6C, ADM, CNTN2, ANTXR1, IFT88, CDC42BPB	787	397	13528	1.42884	1	0.442976	50.3107
GOTERM_BP_FAT	GO:0048812~neuron projection morphogenesis	20	1.96271	0.041612	PRKCA, CDK5R1, LPPR4, WNT3A, OTX2, VASP, NRCAM, ATP7A, EPHA4, SEMA6C, MACF1, ADM, PVRL1, ROBO1, BCL2, BCL11B, CNTN2, POU4F1, SEMA3A, TOP2B	787	213	13528	1.61402	1	0.46045	53.4114
GOTERM_BP_FAT	GO:0031175~neuron projection development	23	2.25711	0.0425825	PRKCA, CDK5R1, LPPR4, WNT3A, OTX2, GRIN3A, PTEN, VASP, NRCAM, ATP7A, EPHA4, SEMA6C, MACF1, ADM, PVRL1, ROBO1, BCL2, BCL11B, MAP2, CNTN2, POU4F1, SEMA3A, TOP2B	787	256	13528	1.54435	1	0.465041	54.2519
GOTERM_BP_FAT	GO:0000904~cell morphogenesis involved in differentiation	22	2.15898	0.0463357	PRKCA, CDK5R1, LPPR4, WNT3A, OTX2, TRIM28, VASP, NRCAM, ATP2B2, EPHA4, SEMA6C, SLC1A3, MACF1, PVRL1, ROBO1, BCL2, BCL11B, CNTN2, POU4F1, ANTXR1, SEMA3A, TOP2B	787	244	13528	1.54986	1	0.482895	57.3698
GOTERM_BP_FAT	GO:0007409~axonogenesis	18	1.76644	0.0571029	PRKCA, CDK5R1, LPPR4, WNT3A, OTX2, VASP, NRCAM, EPHA4, SEMA6C, MACF1, PVRL1, ROBO1, BCL2, BCL11B, CNTN2, POU4F1, SEMA3A, TOP2B	787	193	13528	1.60315	1	0.541837	65.2385
GOTERM_BP_FAT	GO:0007411~axon guidance	8	0.785083	0.429601	EPHA4, CDK5R1, SEMA6C, PVRL1, ROBO1, OTX2, SEMA3A, VASP	787	107	13528	1.28518	1	0.968838	99.9958
Annotation Cluster 48	Enrichment Score: 1.4958866374030053
Category	Term	Count	%	PValue	Genes	List Total	Pop Hits	Pop Total	Fold Enrichment	Bonferroni	Benjamini	FDR
GOTERM_MF_FAT	GO:0008187~poly-pyrimidine tract binding	4	0.392542	0.00952848	ATXN1, CPEB2, PABPC4, MSI1	778	8	12983	8.34383	0.999721	0.185066	13.7782
GOTERM_MF_FAT	GO:0008266~poly(U) RNA binding	3	0.294406	0.0456728	ATXN1, PABPC4, MSI1	778	6	12983	8.34383	1	0.464489	51.5123
GOTERM_MF_FAT	GO:0003727~single-stranded RNA binding	5	0.490677	0.0747582	ATXN1, CPEB2, PABPC4, MSI1, HNRNPA1	778	27	12983	3.09031	1	0.597496	69.9743
Annotation Cluster 49	Enrichment Score: 1.479306198013698
Category	Term	Count	%	PValue	Genes	List Total	Pop Hits	Pop Total	Fold Enrichment	Bonferroni	Benjamini	FDR
GOTERM_BP_FAT	GO:0043627~response to estrogen stimulus	13	1.27576	0.0185855	ARSB, PRKCA, SOCS1, ARNT2, ESR1, PTEN, TIMP3, MAPK1, CCND2, BCL2, PTCH1, RARA, CCNA2	787	105	13528	2.1282	1	0.30001	28.6192
GOTERM_BP_FAT	GO:0032355~response to estradiol stimulus	8	0.785083	0.0357574	PRKCA, CCND2, SOCS1, ARNT2, RARA, PTCH1, CCNA2, PTEN	787	54	13528	2.54657	1	0.431512	48.0228
GOTERM_BP_FAT	GO:0048545~response to steroid hormone stimulus	18	1.76644	0.0548962	PRKCA, ARSB, SOCS1, ARNT2, ESR1, PTEN, TIMP3, MAPK1, SDC1, EP300, KRAS, ADM, CCND2, BCL2, RARA, PTCH1, SRD5A2, CCNA2	787	192	13528	1.6115	1	0.528998	63.7471
Annotation Cluster 50	Enrichment Score: 1.4584299591524812
Category	Term	Count	%	PValue	Genes	List Total	Pop Hits	Pop Total	Fold Enrichment	Bonferroni	Benjamini	FDR
INTERPRO	IPR003604:Zinc finger, U1-type	6	0.588813	0.00980167	ZFHX4, ZNF318, ZNF385C, ZFR, ZFHX3, ZNF385A	941	24	16659	4.42588	0.999998	0.28159	14.911
SMART	SM00451:ZnF_U1	6	0.588813	0.0237311	ZFHX4, ZNF318, ZNF385C, ZFR, ZFHX3, ZNF385A	641	24	9079	3.54095	0.999142	0.375458	27.3817
UP_SEQ_FEATURE	zinc finger region:Matrin-type 1	3	0.294406	0.0794019	ZNF318, ZNF385C, ZNF385A	1018	9	19113	6.25835	1	0.962857	76.9545
UP_SEQ_FEATURE	zinc finger region:Matrin-type 2	3	0.294406	0.0794019	ZNF318, ZNF385C, ZNF385A	1018	9	19113	6.25835	1	0.962857	76.9545
Annotation Cluster 51	Enrichment Score: 1.4048022969419587
Category	Term	Count	%	PValue	Genes	List Total	Pop Hits	Pop Total	Fold Enrichment	Bonferroni	Benjamini	FDR
INTERPRO	IPR015722:MLL Transcription Factor	4	0.392542	0.0031489	MLL, SETD1A, MLL3, MLL2	941	6	16659	11.8023	0.98553	0.140387	5.0388
GOTERM_CC_FAT	GO:0035097~histone methyltransferase complex	6	0.588813	0.00398343	MLL, SETD1A, OGT, HDAC9, PPP1CB, MLL2	673	21	12782	5.42645	0.848615	0.0700389	5.54332
GOTERM_CC_FAT	GO:0034708~methyltransferase complex	6	0.588813	0.00398343	MLL, SETD1A, OGT, HDAC9, PPP1CB, MLL2	673	21	12782	5.42645	0.848615	0.0700389	5.54332
UP_SEQ_FEATURE	domain:SET	8	0.785083	0.0144019	SUV420H2, MLL, SETD1A, SETD8, MLL3, PRDM16, SETD5, MLL2	1018	49	19113	3.06531	1	0.642982	22.6905
INTERPRO	IPR018516:FY-rich, C-terminal subgroup	3	0.294406	0.0176815	MLL, MLL3, MLL2	941	4	16659	13.2776	1	0.39936	25.3566
INTERPRO	IPR001214:SET	8	0.785083	0.019279	SUV420H2, MLL, SETD1A, SETD8, MLL3, PRDM16, SETD5, MLL2	941	49	16659	2.89037	1	0.419972	27.3219
UP_SEQ_FEATURE	zinc finger region:PHD-type 2	6	0.588813	0.019857	MLL, PHF19, MLL3, MLLT6, CHD3, MLL2	1018	30	19113	3.75501	1	0.723378	29.9399
SMART	SM00542:FYRC	3	0.294406	0.027055	MLL, MLL3, MLL2	641	4	9079	10.6229	0.999685	0.395882	30.6073
INTERPRO	IPR003888:FY-rich, N-terminal	3	0.294406	0.0283735	MLL, MLL3, MLL2	941	5	16659	10.6221	1	0.538436	37.6157
INTERPRO	IPR003889:FY-rich, C-terminal	3	0.294406	0.0283735	MLL, MLL3, MLL2	941	5	16659	10.6221	1	0.538436	37.6157
INTERPRO	IPR018518:FY-rich, N-terminal subgroup	3	0.294406	0.0283735	MLL, MLL3, MLL2	941	5	16659	10.6221	1	0.538436	37.6157
UP_SEQ_FEATURE	zinc finger region:PHD-type 1	6	0.588813	0.0290323	MLL, PHF19, MLL3, MLLT6, CHD3, MLL2	1018	33	19113	3.41365	1	0.814099	40.7065
GOTERM_MF_FAT	GO:0008170~N-methyltransferase activity	8	0.785083	0.0375031	SUV420H2, MLL, RNMT, SETD1A, SETD8, MLL3, HEMK1, MLL2	778	53	12983	2.51889	1	0.414781	44.6709
GOTERM_MF_FAT	GO:0016278~lysine N-methyltransferase activity	6	0.588813	0.0398312	SUV420H2, MLL, SETD1A, SETD8, MLL3, MLL2	778	32	12983	3.12894	1	0.42909	46.7072
GOTERM_MF_FAT	GO:0016279~protein-lysine N-methyltransferase activity	6	0.588813	0.0398312	SUV420H2, MLL, SETD1A, SETD8, MLL3, MLL2	778	32	12983	3.12894	1	0.42909	46.7072
GOTERM_MF_FAT	GO:0018024~histone-lysine N-methyltransferase activity	6	0.588813	0.0398312	SUV420H2, MLL, SETD1A, SETD8, MLL3, MLL2	778	32	12983	3.12894	1	0.42909	46.7072
SMART	SM00541:FYRN	3	0.294406	0.0430046	MLL, MLL3, MLL2	641	5	9079	8.49828	0.999998	0.444241	44.3219
UP_SEQ_FEATURE	domain:Post-SET	4	0.392542	0.0500756	MLL, SETD1A, MLL3, MLL2	1018	16	19113	4.69376	1	0.917849	59.803
SMART	SM00317:SET	8	0.785083	0.0544061	SUV420H2, MLL, SETD1A, SETD8, MLL3, PRDM16, SETD5, MLL2	641	49	9079	2.31246	1	0.51085	52.5386
INTERPRO	IPR003616:Post-SET zinc-binding region	4	0.392542	0.0674158	MLL, SETD1A, MLL3, MLL2	941	17	16659	4.16553	1	0.7849	68.1512
GOTERM_MF_FAT	GO:0008276~protein methyltransferase activity	7	0.686948	0.0765132	SUV420H2, MLL, SETD1A, SETD8, MLL3, HEMK1, MLL2	778	50	12983	2.33627	1	0.596438	70.8441
GOTERM_MF_FAT	GO:0042054~histone methyltransferase activity	6	0.588813	0.0812532	SUV420H2, MLL, SETD1A, SETD8, MLL3, MLL2	778	39	12983	2.56733	1	0.609761	73.0771
SP_PIR_KEYWORDS	s-adenosyl-l-methionine	10	0.981354	0.0947698	SUV420H2, MLL, RNMT, SETD1A, METTL10, SETD8, MLL3, DNMT3B, NSUN4, MLL2	1018	103	19235	1.83446	1	0.501205	76.121
UP_SEQ_FEATURE	zinc finger region:PHD-type 3	3	0.294406	0.0958525	MLL, MLL3, MLL2	1018	10	19113	5.63251	1	0.972043	83.2635
SMART	SM00508:PostSET	4	0.392542	0.113396	MLL, SETD1A, MLL3, MLL2	641	17	9079	3.33266	1	0.704818	79.8783
UP_SEQ_FEATURE	region of interest:S-adenosyl-L-methionine binding	5	0.490677	0.113447	MLL, SETD8, MLL3, NSUN4, MLL2	1018	35	19113	2.68215	1	0.979865	88.1897
UP_SEQ_FEATURE	binding site:S-adenosyl-L-methionine	6	0.588813	0.133509	MLL, RNMT, SETD8, MLL3, NSUN4, MLL2	1018	51	19113	2.20883	1	0.985446	92.1313
SP_PIR_KEYWORDS	methyltransferase	12	1.17763	0.150692	SUV420H2, METTL8, MLL, RNMT, SETD1A, METTL10, SETD8, MLL3, DNMT3B, NSUN4, HEMK1, MLL2	1018	146	19235	1.553	1	0.632182	90.4575
KEGG_PATHWAY	hsa00310:Lysine degradation	3	0.294406	0.762299	SUV420H2, SETD1A, SETD8	313	44	5085	1.10768	1	0.954966	100
Annotation Cluster 52	Enrichment Score: 1.3833964000907515
Category	Term	Count	%	PValue	Genes	List Total	Pop Hits	Pop Total	Fold Enrichment	Bonferroni	Benjamini	FDR
GOTERM_BP_FAT	GO:0030900~forebrain development	20	1.96271	0.00129494	E2F1, DLC1, TBX3, IKZF1, WNT3A, OTX2, ZEB2, YWHAE, OTP, ATRX, ATP7A, ASCL1, TSC1, ALDH1A3, ZIC5, LHX6, NR2F2, TOP2B, IFT88, NFIB	787	152	13528	2.26175	0.978043	0.0606817	2.30174
GOTERM_BP_FAT	GO:0021761~limbic system development	7	0.686948	0.0093347	TSC1, TBX3, ALDH1A3, WNT3A, ZEB2, YWHAE, OTP	787	32	13528	3.76017	1	0.202717	15.5104
GOTERM_BP_FAT	GO:0021537~telencephalon development	8	0.785083	0.082056	ASCL1, TSC1, ALDH1A3, WNT3A, LHX6, ZEB2, YWHAE, IFT88	787	65	13528	2.11561	1	0.62393	78.533
GOTERM_BP_FAT	GO:0021543~pallium development	6	0.588813	0.126766	ASCL1, TSC1, WNT3A, LHX6, ZEB2, YWHAE	787	46	13528	2.24209	1	0.740648	91.249
GOTERM_BP_FAT	GO:0021766~hippocampus development	4	0.392542	0.132681	TSC1, WNT3A, ZEB2, YWHAE	787	22	13528	3.12533	1	0.752993	92.2552
GOTERM_BP_FAT	GO:0021987~cerebral cortex development	4	0.392542	0.300157	ASCL1, TSC1, LHX6, YWHAE	787	33	13528	2.08355	1	0.921659	99.8361
Annotation Cluster 53	Enrichment Score: 1.3529142347010115
Category	Term	Count	%	PValue	Genes	List Total	Pop Hits	Pop Total	Fold Enrichment	Bonferroni	Benjamini	FDR
INTERPRO	IPR013069:BTB/POZ	19	1.86457	0.00027475	ZBTB7B, BACH1, ZBTB34, BACH2, ABTB2, ZNF295, ZBTB39, GAN, ZBTB44, ZBTB43, KLHL2, KLHL8, ZNF238, KBTBD6, KLHL14, RHOBTB1, BCL6, KLHL24, KLHL32	941	127	16659	2.64856	0.308602	0.0279885	0.44945
INTERPRO	IPR013089:Kelch related	12	1.17763	0.00466078	BACH1, KLHL8, BACH2, KBTBD6, ABTB2, KLHL14, KLHL24, GAN, ZBTB44, KLHL2, ZBTB43, KLHL32	941	79	16659	2.68914	0.998115	0.178041	7.37242
UP_SEQ_FEATURE	repeat:Kelch 6	8	0.785083	0.0195664	KLHL8, MKLN1, KBTBD6, KLHL14, KLHL24, GAN, KLHL2, KLHL32	1018	52	19113	2.88847	1	0.726857	29.5704
UP_SEQ_FEATURE	repeat:Kelch 5	8	0.785083	0.0605979	KLHL8, MKLN1, KBTBD6, KLHL14, KLHL24, GAN, KLHL2, KLHL32	1018	66	19113	2.27576	1	0.941067	67.0106
PIR_SUPERFAMILY	PIRSF037037:Kelch-like_protein_gigaxonin	6	0.588813	0.067799	KLHL8, KLHL14, KLHL24, GAN, KLHL2, KLHL32	400	41	7396	2.70585	1	0.999975	63.0887
UP_SEQ_FEATURE	repeat:Kelch 4	8	0.785083	0.0780468	KLHL8, MKLN1, KBTBD6, KLHL14, KLHL24, GAN, KLHL2, KLHL32	1018	70	19113	2.14572	1	0.962529	76.3452
INTERPRO	IPR017096:Kelch-like protein, gigaxonin	6	0.588813	0.0792484	KLHL8, KLHL14, KLHL24, GAN, KLHL2, KLHL32	941	41	16659	2.59076	1	0.808907	74.1665
SP_PIR_KEYWORDS	kelch repeat	8	0.785083	0.0806877	KLHL8, MKLN1, KBTBD6, KLHL14, KLHL24, GAN, KLHL2, KLHL32	1018	71	19235	2.129	1	0.463564	70.1841
UP_SEQ_FEATURE	repeat:Kelch 2	8	0.785083	0.0828215	KLHL8, MKLN1, KBTBD6, KLHL14, KLHL24, GAN, KLHL2, KLHL32	1018	71	19113	2.1155	1	0.962801	78.4268
UP_SEQ_FEATURE	repeat:Kelch 1	8	0.785083	0.0828215	KLHL8, MKLN1, KBTBD6, KLHL14, KLHL24, GAN, KLHL2, KLHL32	1018	71	19113	2.1155	1	0.962801	78.4268
UP_SEQ_FEATURE	repeat:Kelch 3	8	0.785083	0.0828215	KLHL8, MKLN1, KBTBD6, KLHL14, KLHL24, GAN, KLHL2, KLHL32	1018	71	19113	2.1155	1	0.962801	78.4268
INTERPRO	IPR006652:Kelch repeat type 1	8	0.785083	0.0933574	KLHL8, MKLN1, KBTBD6, KLHL14, KLHL24, GAN, KLHL2, KLHL32	941	69	16659	2.05258	1	0.843367	79.9439
INTERPRO	IPR015915:Kelch-type beta propeller	8	0.785083	0.0933574	KLHL8, MKLN1, KBTBD6, KLHL14, KLHL24, GAN, KLHL2, KLHL32	941	69	16659	2.05258	1	0.843367	79.9439
INTERPRO	IPR011705:BTB/Kelch-associated	7	0.686948	0.0945255	KLHL8, KBTBD6, KLHL14, KLHL24, GAN, KLHL2, KLHL32	941	56	16659	2.21294	1	0.8431	80.3634
SMART	SM00612:Kelch	8	0.785083	0.211481	KLHL8, MKLN1, KBTBD6, KLHL14, KLHL24, GAN, KLHL2, KLHL32	641	69	9079	1.64218	1	0.864099	95.7797
Annotation Cluster 54	Enrichment Score: 1.3517801097915945
Category	Term	Count	%	PValue	Genes	List Total	Pop Hits	Pop Total	Fold Enrichment	Bonferroni	Benjamini	FDR
GOTERM_CC_FAT	GO:0031982~vesicle	48	4.7105	0.0260851	YWHAZ, SEC24A, PDIA3, VAPA, AP4E1, SYT4, CAMK2G, NAP1L1, HMP19, SYT6, ABCA1, KIT, CLTC, APLNR, CHIC1, AP1S2, TMED2, TMEM33, SLC2A1, SLC30A4, TMED10, SNTB2, HSPA5, TRAF7, MLANA, AKT2, CCDC88A, SGK3, ANP32E, UQCC, GRIA4, FURIN, YWHAE, PCLO, ERMAP, SLC17A7, ATP7A, NCK2, GRM4, LAMP2, GRIA2, DLD, AMOT, SDCBP, ABCC4, YIPF5, GGNBP2, EPN2	673	670	12782	1.36066	0.999996	0.229302	31.453
GOTERM_CC_FAT	GO:0031410~cytoplasmic vesicle	46	4.51423	0.0286806	YWHAZ, SEC24A, PDIA3, AP4E1, SYT4, CAMK2G, NAP1L1, HMP19, SYT6, ABCA1, KIT, CLTC, APLNR, CHIC1, AP1S2, TMED2, TMEM33, SLC2A1, SLC30A4, TMED10, SNTB2, HSPA5, TRAF7, MLANA, AKT2, CCDC88A, SGK3, ANP32E, UQCC, GRIA4, FURIN, YWHAE, PCLO, ERMAP, SLC17A7, ATP7A, GRM4, LAMP2, GRIA2, DLD, AMOT, SDCBP, ABCC4, YIPF5, GGNBP2, EPN2	673	642	12782	1.36084	0.999999	0.228719	34.0174
GOTERM_CC_FAT	GO:0016023~cytoplasmic membrane-bounded vesicle	40	3.92542	0.0344424	YWHAZ, SEC24A, PDIA3, AP4E1, SYT4, CAMK2G, NAP1L1, SYT6, KIT, ABCA1, CLTC, CHIC1, AP1S2, TMED2, TMEM33, SLC2A1, SLC30A4, TMED10, HSPA5, TRAF7, MLANA, AKT2, CCDC88A, SGK3, ANP32E, UQCC, GRIA4, FURIN, YWHAE, PCLO, ATP7A, SLC17A7, LAMP2, GRIA2, DLD, SDCBP, ABCC4, YIPF5, GGNBP2, EPN2	673	550	12782	1.38128	1	0.252372	39.3946
GOTERM_CC_FAT	GO:0031988~membrane-bounded vesicle	41	4.02355	0.0363914	YWHAZ, SEC24A, PDIA3, AP4E1, SYT4, CAMK2G, NAP1L1, SYT6, KIT, ABCA1, CLTC, CHIC1, AP1S2, TMED2, TMEM33, SLC2A1, SLC30A4, TMED10, HSPA5, TRAF7, MLANA, AKT2, CCDC88A, SGK3, ANP32E, UQCC, GRIA4, FURIN, YWHAE, PCLO, ATP7A, SLC17A7, NCK2, LAMP2, GRIA2, DLD, SDCBP, ABCC4, YIPF5, GGNBP2, EPN2	673	568	12782	1.37094	1	0.257096	41.1193
GOTERM_CC_FAT	GO:0044433~cytoplasmic vesicle part	14	1.3739	0.185792	SEC24A, AP4E1, CAMK2G, GRIA4, CLTC, SLC17A7, LAMP2, AP1S2, GRIA2, TMED2, DLD, ABCC4, TMED10, EPN2	673	187	12782	1.4219	1	0.583495	94.6962
Annotation Cluster 55	Enrichment Score: 1.3344677872419615
Category	Term	Count	%	PValue	Genes	List Total	Pop Hits	Pop Total	Fold Enrichment	Bonferroni	Benjamini	FDR
GOTERM_BP_FAT	GO:0046907~intracellular transport	58	5.69185	0.0014951	ARSB, GRPEL2, ENAH, SEC24A, AP4E1, PDIA3, GRIK2, VPS54, ATP6AP1, CLTC, KLHL2, SSR1, AP1S2, SLC1A3, PUM1, SAR1A, GOLGA3, OPA1, PGAP1, IPO8, MAPK1, ATG4A, SDCBP, KPNA3, VPS26A, KPNA1, SH3GL2, SPAST, MYO5A, YWHAZ, BET1, PML, RER1, ABCA1, RIMS2, CALR, MACF1, BCL2, KIAA1012, STX16, TMED10, BCL6, TNPO2, TNPO1, RANBP17, SMG6, NLGN1, MALT1, HNRNPA1, YWHAE, ATXN1, ARF1, TSC1, TRPS1, MLX, SMURF1, GGA2, GGA3	787	657	13528	1.51747	0.987837	0.0646258	2.65303
GOTERM_BP_FAT	GO:0006913~nucleocytoplasmic transport	20	1.96271	0.00176116	RANBP17, PDIA3, SMG6, ATP6AP1, PML, MALT1, IPO8, CALR, HNRNPA1, ATXN1, MAPK1, TSC1, MLX, TRPS1, BCL6, SMURF1, KPNA3, TNPO2, TNPO1, KPNA1	787	156	13528	2.20376	0.994454	0.0705527	3.11813
GOTERM_BP_FAT	GO:0051169~nuclear transport	20	1.96271	0.0020431	RANBP17, PDIA3, SMG6, ATP6AP1, PML, MALT1, IPO8, CALR, HNRNPA1, ATXN1, MAPK1, TSC1, MLX, TRPS1, BCL6, SMURF1, KPNA3, TNPO2, TNPO1, KPNA1	787	158	13528	2.17586	0.997588	0.0762417	3.60868
GOTERM_BP_FAT	GO:0051170~nuclear import	13	1.27576	0.00477246	RANBP17, PDIA3, ATP6AP1, PML, IPO8, HNRNPA1, MAPK1, TRPS1, BCL6, KPNA3, TNPO2, TNPO1, KPNA1	787	88	13528	2.53933	0.999999	0.136581	8.23793
GOTERM_MF_FAT	GO:0008139~nuclear localization sequence binding	4	0.392542	0.00623048	TNPO2, KPNA3, TNPO1, KPNA1	778	7	12983	9.53581	0.995222	0.1495	9.22399
GOTERM_BP_FAT	GO:0006606~protein import into nucleus	12	1.17763	0.0108225	RANBP17, MAPK1, PDIA3, ATP6AP1, TRPS1, PML, BCL6, IPO8, TNPO2, KPNA3, TNPO1, KPNA1	787	86	13528	2.39851	1	0.220099	17.7619
GOTERM_BP_FAT	GO:0006886~intracellular protein transport	34	3.3366	0.0110248	GRPEL2, YWHAZ, SEC24A, PDIA3, AP4E1, GRIK2, ATP6AP1, PML, CALR, RIMS2, CLTC, KLHL2, SSR1, AP1S2, MACF1, STX16, BCL6, TNPO2, SAR1A, TNPO1, RANBP17, PGAP1, NLGN1, IPO8, YWHAE, MAPK1, TRPS1, ATG4A, SDCBP, SMURF1, KPNA3, GGA2, KPNA1, GGA3	787	374	13528	1.56267	1	0.219254	18.0637
GOTERM_BP_FAT	GO:0006605~protein targeting	22	2.15898	0.0136775	RANBP17, GRPEL2, YWHAZ, PDIA3, ATP6AP1, NLGN1, PML, IPO8, CALR, YWHAE, SSR1, MAPK1, MACF1, ATG4A, TRPS1, SDCBP, BCL6, SMURF1, KPNA3, TNPO2, TNPO1, KPNA1	787	215	13528	1.75891	1	0.25322	21.9246
GOTERM_BP_FAT	GO:0070727~cellular macromolecule localization	36	3.53288	0.0165873	GRPEL2, YWHAZ, SEC24A, PDIA3, AP4E1, GRIK2, ATP6AP1, PML, CALR, RIMS2, CLTC, KLHL2, STAU1, SSR1, AP1S2, MACF1, STX16, BCL6, TNPO2, SAR1A, TNPO1, TERF2, RANBP17, PGAP1, NLGN1, IPO8, YWHAE, MAPK1, TRPS1, ATG4A, SDCBP, SMURF1, KPNA3, GGA2, KPNA1, GGA3	787	414	13528	1.49472	1	0.280082	25.9618
GOTERM_BP_FAT	GO:0034504~protein localization in nucleus	12	1.17763	0.0201534	RANBP17, MAPK1, PDIA3, ATP6AP1, TRPS1, PML, BCL6, IPO8, TNPO2, KPNA3, TNPO1, KPNA1	787	94	13528	2.19438	1	0.314324	30.6411
GOTERM_BP_FAT	GO:0034613~cellular protein localization	35	3.43474	0.0239806	GRPEL2, YWHAZ, SEC24A, PDIA3, AP4E1, GRIK2, ATP6AP1, PML, CALR, RIMS2, CLTC, KLHL2, SSR1, AP1S2, MACF1, STX16, BCL6, TNPO2, SAR1A, TNPO1, TERF2, RANBP17, PGAP1, NLGN1, IPO8, YWHAE, MAPK1, TRPS1, ATG4A, SDCBP, SMURF1, KPNA3, GGA2, KPNA1, GGA3	787	411	13528	1.46381	1	0.348407	35.3515
GOTERM_MF_FAT	GO:0005048~signal sequence binding	5	0.490677	0.028618	TNPO2, KPNA3, TNPO1, KPNA1, SSR1	778	20	12983	4.17192	1	0.35308	36.211
GOTERM_BP_FAT	GO:0017038~protein import	14	1.3739	0.0410469	GRPEL2, RANBP17, YWHAZ, PDIA3, ATP6AP1, PML, IPO8, MAPK1, TRPS1, BCL6, KPNA3, TNPO2, TNPO1, KPNA1	787	131	13528	1.83703	1	0.459098	52.9152
GOTERM_BP_FAT	GO:0033365~protein localization in organelle	15	1.47203	0.0446173	GRPEL2, RANBP17, YWHAZ, PDIA3, ATP6AP1, PML, IPO8, MAPK1, MACF1, TRPS1, BCL6, KPNA3, TNPO2, TNPO1, KPNA1	787	146	13528	1.76603	1	0.474599	55.9681
INTERPRO	IPR001494:Importin-beta, N-terminal	4	0.392542	0.0490058	RANBP17, IPO8, TNPO2, TNPO1	941	15	16659	4.72094	1	0.693917	56.12
GOTERM_BP_FAT	GO:0045184~establishment of protein localization	56	5.49558	0.0640893	GRPEL2, SEC24A, AP4E1, PDIA3, GRIK2, VPS54, ATP6AP1, XPO4, CLTC, RAB1A, KLHL2, STXBP5L, SSR1, AP1S2, RAB23, SAR1A, RAB39B, PGAP1, IPO8, MAPK1, CHMP1B, ATG4A, SDCBP, KPNA3, VPS26A, EIF5A2, KPNA1, SNX18, YWHAZ, BET1, PML, ABCA1, LMAN2, RIMS2, CALR, TMED2, GNPTAB, MACF1, STX16, TMED10, BCL6, TNPO2, TNPO1, RAB2B, RANBP17, SNX27, NLGN1, YWHAE, ARF1, GRIA2, TRPS1, MCFD2, YIPF5, SMURF1, GGA2, GGA3	787	769	13528	1.25176	1	0.56422	69.5873
GOTERM_BP_FAT	GO:0000059~protein import into nucleus, docking	4	0.392542	0.0723025	RANBP17, IPO8, TNPO2, TNPO1	787	17	13528	4.04455	1	0.59604	74.0426
GOTERM_BP_FAT	GO:0015031~protein transport	55	5.39745	0.0745966	GRPEL2, SEC24A, AP4E1, PDIA3, GRIK2, VPS54, ATP6AP1, XPO4, CLTC, RAB1A, KLHL2, STXBP5L, SSR1, AP1S2, RAB23, SAR1A, RAB39B, PGAP1, IPO8, MAPK1, CHMP1B, ATG4A, SDCBP, KPNA3, VPS26A, EIF5A2, KPNA1, SNX18, YWHAZ, BET1, PML, ABCA1, LMAN2, RIMS2, CALR, TMED2, GNPTAB, MACF1, STX16, TMED10, BCL6, TNPO2, TNPO1, RAB2B, RANBP17, SNX27, NLGN1, YWHAE, ARF1, TRPS1, MCFD2, YIPF5, SMURF1, GGA2, GGA3	787	762	13528	1.2407	1	0.603457	75.1723
SP_PIR_KEYWORDS	protein transport	34	3.3366	0.0828231	SNX18, SEC24A, AP4E1, XPO4, VPS54, BET1, LMAN2, RAB1A, STXBP5L, AP1S2, TMED2, STX16, RAB23, TMED10, TNPO2, SAR1A, TNPO1, RAB2B, RANBP17, RAB39B, SNX27, PGAP1, IPO8, CHMP1B, ARF1, ATG4A, MCFD2, YIPF5, KPNA3, EIF5A2, GGA2, VPS26A, KPNA1, GGA3	1018	485	19235	1.32459	1	0.467734	71.165
GOTERM_BP_FAT	GO:0008104~protein localization	61	5.98626	0.110559	GRPEL2, SEC24A, AP4E1, PDIA3, GRIK2, VPS54, ATP6AP1, ALG2, XPO4, CLTC, RAB1A, KLHL2, SSR1, STXBP5L, OS9, AP1S2, RAB23, SAR1A, DHCR24, RAB39B, PGAP1, IPO8, MAPK1, CHMP1B, ATG4A, SDCBP, KPNA3, VPS26A, EIF5A2, KPNA1, SNX18, YWHAZ, BET1, PML, NEDD8, ABCA1, LMAN2, RIMS2, CALR, TMED2, GNPTAB, MACF1, STX16, TMED10, BCL6, TNPO2, TNPO1, TERF2, RAB2B, RANBP17, SNX27, NLGN1, YWHAE, ARF1, GRIA2, TRPS1, MCFD2…	787	882	13528	1.18883	1	0.703517	87.8218
GOTERM_BP_FAT	GO:0000060~protein import into nucleus, translocation	5	0.490677	0.132636	MAPK1, ATP6AP1, PML, BCL6, TNPO1	787	34	13528	2.52784	1	0.754018	92.2479
INTERPRO	IPR000225:Armadillo	5	0.490677	0.153735	JUP, TNPO2, KPNA3, ARMC1, KPNA1	941	37	16659	2.39237	1	0.935033	93.5196
UP_SEQ_FEATURE	domain:Importin N-terminal	3	0.294406	0.168906	IPO8, TNPO2, TNPO1	1018	14	19113	4.02322	1	0.992623	96.2454
INTERPRO	IPR011989:Armadillo-like helical	11	1.07949	0.186355	JUP, PPP2R1B, AP4E1, PSMD1, PUM1, IPO8, PUM2, TNPO2, KPNA3, TNPO1, KPNA1	941	128	16659	1.5214	1	0.955489	96.5979
GOTERM_CC_FAT	GO:0046930~pore complex	8	0.785083	0.232374	RANBP17, IPO8, TNPO2, KPNA3, VDAC3, TNPO1, EIF5A2, KPNA1	673	95	12782	1.59937	1	0.659836	97.7143
GOTERM_CC_FAT	GO:0005643~nuclear pore	7	0.686948	0.23502	RANBP17, IPO8, TNPO2, KPNA3, TNPO1, EIF5A2, KPNA1	673	79	12782	1.68289	1	0.661445	97.8243
SMART	SM00185:ARM	5	0.490677	0.262286	JUP, TNPO2, KPNA3, ARMC1, KPNA1	641	37	9079	1.91403	1	0.904968	98.2621
GOTERM_MF_FAT	GO:0008565~protein transporter activity	8	0.785083	0.26436	RANBP17, AP1S2, IPO8, TNPO2, KPNA3, TNPO1, VPS26A, KPNA1	778	87	12983	1.5345	1	0.917913	99.1381
GOTERM_CC_FAT	GO:0005635~nuclear envelope	14	1.3739	0.282502	RANBP17, LMNA, POLA1, PML, IPO8, TMEM109, BCL2, TOR1A, HIPK2, KPNA3, TNPO2, EIF5A2, TNPO1, KPNA1	673	205	12782	1.29705	1	0.715275	99.1291
COG_ONTOLOGY	Intracellular trafficking and secretion	4	0.392542	0.396246	SEC24A, TNPO2, KPNA3, TNPO1	106	42	1950	1.75202	1	0.946422	98.5884
GOTERM_MF_FAT	GO:0042277~peptide binding	9	0.883219	0.92478	IDE, TNPO2, KPNA3, FURIN, TNPO1, KPNA1, SSR1, DHCR24, SORCS3	778	203	12983	0.739847	1	0.999949	100
Annotation Cluster 56	Enrichment Score: 1.3049190945295788
Category	Term	Count	%	PValue	Genes	List Total	Pop Hits	Pop Total	Fold Enrichment	Bonferroni	Benjamini	FDR
GOTERM_BP_FAT	GO:0048534~hemopoietic or lymphoid organ development	27	2.64966	0.0048917	ONECUT1, WNT3A, TIPARP, PML, SOX4, JAG1, KIT, RPA1, BCL11B, BCL2, SH2B3, BCL6, CD28, EGR1, MLL, IKZF1, EPAS1, JARID2, SMAD5, MALT1, SIX4, BCL2L11, KDR, ATP7A, RPL22, ADAM17, HDAC9	787	260	13528	1.78505	0.999999	0.137104	8.4353
GOTERM_BP_FAT	GO:0002520~immune system development	28	2.74779	0.00560894	ONECUT1, WNT3A, TIPARP, PML, SOX4, JAG1, KIT, RPA1, BCL11B, BCL2, SH2B3, BCL6, CD28, EGR1, MSH6, MLL, IKZF1, EPAS1, JARID2, SMAD5, MALT1, SIX4, BCL2L11, KDR, ATP7A, RPL22, ADAM17, HDAC9	787	276	13528	1.74384	1	0.148651	9.61411
GOTERM_BP_FAT	GO:0030097~hemopoiesis	24	2.35525	0.0104559	EGR1, MLL, ONECUT1, EPAS1, IKZF1, WNT3A, TIPARP, SMAD5, PML, SOX4, MALT1, KIT, JAG1, KDR, RPA1, ATP7A, RPL22, BCL11B, BCL2, SH2B3, ADAM17, BCL6, HDAC9, CD28	787	236	13528	1.74807	1	0.214943	17.2125
GOTERM_BP_FAT	GO:0030098~lymphocyte differentiation	13	1.27576	0.0161658	EGR1, IKZF1, ONECUT1, SOX4, MALT1, ATP7A, RPL22, BCL2, BCL11B, ADAM17, BCL6, HDAC9, CD28	787	103	13528	2.16953	1	0.278724	25.3895
GOTERM_BP_FAT	GO:0030217~T cell differentiation	9	0.883219	0.0338497	EGR1, ATP7A, IKZF1, RPL22, BCL11B, BCL2, ADAM17, SOX4, CD28	787	65	13528	2.38006	1	0.420509	46.1434
GOTERM_BP_FAT	GO:0002521~leukocyte differentiation	14	1.3739	0.0410469	EGR1, IKZF1, ONECUT1, SOX4, MALT1, KIT, ATP7A, RPL22, BCL2, BCL11B, ADAM17, BCL6, HDAC9, CD28	787	131	13528	1.83703	1	0.459098	52.9152
GOTERM_BP_FAT	GO:0046632~alpha-beta T cell differentiation	4	0.392542	0.0439903	ATP7A, RPL22, BCL11B, BCL2	787	14	13528	4.91124	1	0.472956	55.4459
GOTERM_BP_FAT	GO:0030183~B cell differentiation	7	0.686948	0.0580924	ONECUT1, IKZF1, BCL2, ADAM17, MALT1, BCL6, HDAC9	787	48	13528	2.50678	1	0.541781	65.8883
GOTERM_BP_FAT	GO:0046631~alpha-beta T cell activation	4	0.392542	0.0831627	ATP7A, RPL22, BCL11B, BCL2	787	18	13528	3.81985	1	0.627654	78.9934
GOTERM_BP_FAT	GO:0042110~T cell activation	12	1.17763	0.115317	EGR1, ATP7A, NCK2, IKZF1, RPL22, BCL11B, BCL2, ADAM17, SOX4, MALT1, FKBP1A, CD28	787	126	13528	1.63708	1	0.714573	88.9409
GOTERM_BP_FAT	GO:0042113~B cell activation	8	0.785083	0.151731	MSH6, ONECUT1, IKZF1, BCL2, ADAM17, MALT1, BCL6, HDAC9	787	76	13528	1.8094	1	0.78447	94.8039
GOTERM_BP_FAT	GO:0046649~lymphocyte activation	16	1.57017	0.182176	EGR1, MSH6, ONECUT1, IKZF1, SOX4, MALT1, FKBP1A, ATP7A, NCK2, RPL22, BCL2, BCL11B, ADAM17, BCL6, HDAC9, CD28	787	199	13528	1.38206	1	0.824132	97.3059
GOTERM_BP_FAT	GO:0045321~leukocyte activation	18	1.76644	0.242587	EGR1, MSH6, CPLX2, YWHAZ, ONECUT1, IKZF1, SOX4, MALT1, FKBP1A, ATP7A, NCK2, RPL22, BCL2, BCL11B, ADAM17, BCL6, HDAC9, CD28	787	242	13528	1.27854	1	0.878803	99.3216
GOTERM_BP_FAT	GO:0001775~cell activation	18	1.76644	0.50847	EGR1, MSH6, CPLX2, YWHAZ, ONECUT1, IKZF1, SOX4, MALT1, FKBP1A, ATP7A, NCK2, RPL22, BCL2, BCL11B, ADAM17, BCL6, HDAC9, CD28	787	287	13528	1.07808	1	0.981721	99.9997
Annotation Cluster 57	Enrichment Score: 1.304645347363779
Category	Term	Count	%	PValue	Genes	List Total	Pop Hits	Pop Total	Fold Enrichment	Bonferroni	Benjamini	FDR
INTERPRO	IPR017956:AT hook, DNA-binding, conserved site	6	0.588813	0.016195	SCML4, MLL, MECP2, PHF21A, HMGA2, MLL3	941	27	16659	3.93411	1	0.392476	23.4833
INTERPRO	IPR000637:HMG-I and HMG-Y, DNA-binding, conserved site	3	0.294406	0.0283735	MLL, HMGA2, MLL3	941	5	16659	10.6221	1	0.538436	37.6157
SMART	SM00384:AT_hook	6	0.588813	0.0379056	SCML4, MLL, MECP2, PHF21A, HMGA2, MLL3	641	27	9079	3.14751	0.999988	0.433369	40.2375
UP_SEQ_FEATURE	DNA-binding region:A.T hook 1	3	0.294406	0.131186	MLL, MECP2, HMGA2	1018	12	19113	4.69376	1	0.986372	91.7485
UP_SEQ_FEATURE	DNA-binding region:A.T hook 2	3	0.294406	0.131186	MLL, MECP2, HMGA2	1018	12	19113	4.69376	1	0.986372	91.7485
Annotation Cluster 58	Enrichment Score: 1.2938186366147908
Category	Term	Count	%	PValue	Genes	List Total	Pop Hits	Pop Total	Fold Enrichment	Bonferroni	Benjamini	FDR
INTERPRO	IPR003619:MAD homology 1, Dwarfin-type	5	0.490677	0.00346094	SMAD7, SMAD5, NFIX, SMAD2, NFIB	941	12	16659	7.37646	0.990497	0.148329	5.5249
SMART	SM00523:DWA	5	0.490677	0.007668	SMAD7, SMAD5, NFIX, SMAD2, NFIB	641	12	9079	5.90159	0.89597	0.202527	9.74629
UP_SEQ_FEATURE	domain:MH1	3	0.294406	0.0639587	SMAD7, SMAD5, SMAD2	1018	8	19113	7.04064	1	0.947289	69.0429
UP_SEQ_FEATURE	domain:MH2	3	0.294406	0.0639587	SMAD7, SMAD5, SMAD2	1018	8	19113	7.04064	1	0.947289	69.0429
INTERPRO	IPR013790:Dwarfin	3	0.294406	0.0709922	SMAD7, SMAD5, SMAD2	941	8	16659	6.63882	1	0.791909	70.0954
INTERPRO	IPR001132:SMAD domain, Dwarfin-type	3	0.294406	0.0709922	SMAD7, SMAD5, SMAD2	941	8	16659	6.63882	1	0.791909	70.0954
INTERPRO	IPR013019:MAD homology, MH1	3	0.294406	0.0709922	SMAD7, SMAD5, SMAD2	941	8	16659	6.63882	1	0.791909	70.0954
SMART	SM00524:DWB	3	0.294406	0.104646	SMAD7, SMAD5, SMAD2	641	8	9079	5.31143	1	0.68671	77.0658
GOTERM_MF_FAT	GO:0005072~transforming growth factor beta receptor, cytoplasmic mediator activity	3	0.294406	0.137581	SMAD7, SMAD5, SMAD2	778	11	12983	4.55118	1	0.778331	89.8922
INTERPRO	IPR017855:SMAD domain-like	3	0.294406	0.206171	SMAD7, SMAD5, SMAD2	941	15	16659	3.5407	1	0.96307	97.729
Annotation Cluster 59	Enrichment Score: 1.2526839017230447
Category	Term	Count	%	PValue	Genes	List Total	Pop Hits	Pop Total	Fold Enrichment	Bonferroni	Benjamini	FDR
GOTERM_CC_FAT	GO:0005913~cell-cell adherens junction	7	0.686948	0.00908277	JUP, TJP1, SORBS1, PVRL1, SMAD7, CDH2, CDH3	673	35	12782	3.79851	0.986644	0.119209	12.2227
GOTERM_CC_FAT	GO:0016323~basolateral plasma membrane	20	1.96271	0.0106189	SLC12A6, DLC1, JUB, ENAH, ENPP1, SLC12A2, MET, ARHGAP26, VASP, ATP7A, SDC1, TJP1, SLC1A3, MACF1, SORBS1, SLC2A1, SDCBP, ADAM17, MSN, DLG1	673	203	12782	1.87119	0.993588	0.127573	14.1471
GOTERM_CC_FAT	GO:0005912~adherens junction	15	1.47203	0.0337403	DLC1, JUB, ENAH, SMAD7, CDH2, CDH3, ARHGAP26, VASP, JUP, TJP1, SDC1, PVRL1, SORBS1, SDCBP, ADAM17	673	155	12782	1.83799	1	0.255598	38.7619
GOTERM_CC_FAT	GO:0070161~anchoring junction	15	1.47203	0.0692204	DLC1, JUB, ENAH, SMAD7, CDH2, CDH3, ARHGAP26, VASP, JUP, TJP1, SDC1, PVRL1, SORBS1, SDCBP, ADAM17	673	172	12782	1.65633	1	0.352732	64.1174
GOTERM_CC_FAT	GO:0030055~cell-substrate junction	10	0.981354	0.134776	DLC1, JUB, ENAH, SDC1, MACF1, SORBS1, ADAM17, SDCBP, VASP, ARHGAP26	673	112	12782	1.69577	1	0.499259	87.3616
GOTERM_CC_FAT	GO:0005924~cell-substrate adherens junction	9	0.883219	0.193874	DLC1, JUB, ENAH, SDC1, SORBS1, ADAM17, SDCBP, VASP, ARHGAP26	673	106	12782	1.61258	1	0.594289	95.4008
GOTERM_CC_FAT	GO:0005925~focal adhesion	8	0.785083	0.289333	DLC1, JUB, ENAH, SDC1, ADAM17, SDCBP, VASP, ARHGAP26	673	102	12782	1.48961	1	0.716951	99.2404
Annotation Cluster 60	Enrichment Score: 1.2519399778222455
Category	Term	Count	%	PValue	Genes	List Total	Pop Hits	Pop Total	Fold Enrichment	Bonferroni	Benjamini	FDR
UP_SEQ_FEATURE	domain:PH	21	2.06084	0.0283612	DNM3, IRS2, RALGPS1, ROCK1, PSD3, AKAP13, ADRBK1, ARHGEF12, ARHGAP26, PLEKHA4, PRKD1, RASAL2, FAM109A, GAB1, CDC42BPA, SH2B3, CIT, PHLDB2, PRKD3, AKT2, CDC42BPB	1018	237	19113	1.66361	1	0.820534	39.9752
INTERPRO	IPR011993:Pleckstrin homology-type	26	2.55152	0.0367213	ENAH, RALGPS1, RABGAP1, AKAP13, ADRBK1, EPB41L4B, FAM109A, GAB1, MSN, AKT2, DNM3, ANKS1B, ANKS1A, IRS2, PSD3, TRIO, ARHGEF12, VASP, GTF2H1, PRKD1, PLEKHA4, FRMD4A, CIT, PHLDB2, PRKD3, PLEKHA1	941	303	16659	1.51911	1	0.612492	45.8443
INTERPRO	IPR001849:Pleckstrin homology	24	2.35525	0.0407716	DNM3, IRS2, RALGPS1, ROCK1, PSD3, AKAP13, TRIO, ADRBK1, ARHGEF12, ARHGAP26, PLEKHA4, PRKD1, RASAL2, FAM109A, GAB1, CDC42BPA, SH2B3, SNTB2, CIT, PHLDB2, PRKD3, PLEKHA1, AKT2, CDC42BPB	941	277	16659	1.53388	1	0.644864	49.4588
SMART	SM00233:PH	24	2.35525	0.231334	DNM3, IRS2, RALGPS1, ROCK1, PSD3, AKAP13, TRIO, ADRBK1, ARHGEF12, ARHGAP26, PLEKHA4, PRKD1, RASAL2, FAM109A, GAB1, CDC42BPA, SH2B3, SNTB2, CIT, PHLDB2, PRKD3, PLEKHA1, AKT2, CDC42BPB	641	277	9079	1.22719	1	0.883358	96.9952
Annotation Cluster 61	Enrichment Score: 1.239793581225887
Category	Term	Count	%	PValue	Genes	List Total	Pop Hits	Pop Total	Fold Enrichment	Bonferroni	Benjamini	FDR
GOTERM_CC_FAT	GO:0005813~centrosome	20	1.96271	0.0271408	KIFC1, JUB, PPP4R2, RABGAP1, ROCK1, CDC14A, CETN2, PDE4D, CP110, AKAP11, CDC27, HIPK1, EVI5, CEP170, SLMAP, HIPK2, NUDT21, MARCKS, SPAST, DNAL4	673	224	12782	1.69577	0.999998	0.225236	32.507
SP_PIR_KEYWORDS	cytoskeleton	45	4.41609	0.0424251	JUB, KIFC1, PPP4R2, ENAH, RABGAP1, CDC14A, STOML2, CETN2, PDLIM1, EPB41L4B, AKAP11, KLHL2, FAM83D, ACTR2, CTTN, MACF1, EVI5, SORBS1, SLMAP, CEP170, WIPF2, SNTB2, MSN, STK38L, DNM3, ROCK1, BSN, PDE4D, GAN, CP110, MID1, VASP, ARHGAP26, ACTL8, ARL3, JUP, PPP1R9A, SMTN, C18ORF10, FRMD4A, MAP2, SDCBP, MARCKS, ABL2, SPAST	1018	636	19235	1.3369	1	0.323586	46.3974
GOTERM_CC_FAT	GO:0005815~microtubule organizing center	21	2.06084	0.0451504	KIFC1, JUB, PPP4R2, RABGAP1, ROCK1, CDC14A, CETN2, PDE4D, CP110, AKAP11, CDC27, HIPK1, EVI5, CEP170, SLMAP, HIPK2, NUDT21, MARCKS, IFT88, SPAST, DNAL4	673	253	12782	1.57646	1	0.293108	48.3213
GOTERM_CC_FAT	GO:0005856~cytoskeleton	87	8.53778	0.053151	KIFC1, JUB, ENAH, KIF24, MPZL2, VAPA, CDC14A, PDLIM5, STOML2, PDLIM1, GRIN3A, KLHL2, KIFC3, FAM83D, ACTR2, CTTN, EVI5, SLMAP, SNTB2, MSN, DLG2, DLG1, ANKS1B, SH3PXD2A, ROCK1, PSD3, BSN, GAN, PDE4D, PCLO, VASP, ARHGAP26, ARL3, JUP, MAPK1, SMTN, HIPK1, ATG4A, FRMD4A, HIPK2, ADAM17, SDCBP, IFT88, DBN1, SPAST, MYO5A, YWHAZ, PPP4R2, RABGAP1, CETN2, IGF2BP2, EPB41L4B, AKAP11, STAU1, RPA1, CYLD, SORBS1,…	673	1381	12782	1.19649	1	0.31607	54.1753
GOTERM_CC_FAT	GO:0015630~microtubule cytoskeleton	37	3.63101	0.0997534	JUB, KIFC1, PPP4R2, KIF24, RABGAP1, VAPA, CDC14A, CETN2, AKAP11, KIFC3, STAU1, FAM83D, MACF1, EVI5, SLMAP, CEP170, NUDT21, TOR1A, SNTB2, DNM3, ROCK1, PDE4D, CP110, MID1, CDC27, ARL3, RASSF5, HIPK1, C18ORF10, ATG4A, HIPK2, MAP2, MARCKS, TBL1X, IFT88, SPAST, DNAL4	673	549	12782	1.28001	1	0.42793	77.7199
GOTERM_CC_FAT	GO:0044430~cytoskeletal part	59	5.78999	0.132097	KIFC1, JUB, KIF24, CDC14A, VAPA, GRIN3A, KIFC3, FAM83D, ACTR2, EVI5, SLMAP, SNTB2, DLG2, DLG1, ANKS1B, SH3PXD2A, ROCK1, PSD3, PDE4D, GAN, ARL3, HIPK1, ATG4A, HIPK2, IFT88, DBN1, SPAST, MYO5A, PPP4R2, YWHAZ, RABGAP1, CETN2, IGF2BP2, AKAP11, STAU1, SORBS1, CEP170, NUDT21, TOR1A, MYO5C, DNM3, MYO1D, NLGN1, LMNA, CP110, GRIA4, MID1, CDC27, SHANK2, PPP1R9A, RASSF5, TSC1, GRIA2, C18ORF10, MAP2, AMOT, M…	673	952	12782	1.17706	1	0.498849	86.7907
Annotation Cluster 62	Enrichment Score: 1.229503452642319
Category	Term	Count	%	PValue	Genes	List Total	Pop Hits	Pop Total	Fold Enrichment	Bonferroni	Benjamini	FDR
GOTERM_BP_FAT	GO:0033044~regulation of chromosome organization	6	0.588813	0.0277914	MLL, PML, TLK2, PPARGC1A, DNMT3B, TERF2	787	30	13528	3.43787	1	0.377887	39.7405
GOTERM_BP_FAT	GO:0031056~regulation of histone modification	4	0.392542	0.0360818	MLL, PML, PPARGC1A, DNMT3B	787	13	13528	5.28902	1	0.431104	48.3362
GOTERM_BP_FAT	GO:0031058~positive regulation of histone modification	3	0.294406	0.0582609	PML, PPARGC1A, DNMT3B	787	7	13528	7.36685	1	0.54127	65.9978
GOTERM_BP_FAT	GO:0010638~positive regulation of organelle organization	8	0.785083	0.206733	NCK2, PML, AMOT, RICTOR, PPARGC1A, DNMT3B, TERF2, CD28	787	83	13528	1.6568	1	0.848231	98.4424
Annotation Cluster 63	Enrichment Score: 1.2190213297428234
Category	Term	Count	%	PValue	Genes	List Total	Pop Hits	Pop Total	Fold Enrichment	Bonferroni	Benjamini	FDR
GOTERM_BP_FAT	GO:0031016~pancreas development	7	0.686948	0.0144316	ACVR2B, ONECUT1, ONECUT2, MNX1, PDE3B, SOX4, SMAD2	787	35	13528	3.43787	1	0.260431	22.9903
GOTERM_BP_FAT	GO:0031018~endocrine pancreas development	4	0.392542	0.0723025	ONECUT1, ONECUT2, MNX1, PDE3B	787	17	13528	4.04455	1	0.59604	74.0426
GOTERM_BP_FAT	GO:0035270~endocrine system development	7	0.686948	0.211091	ONECUT1, ALDH1A3, ONECUT2, MNX1, PDE3B, NR3C1, OTP	787	69	13528	1.74384	1	0.852565	98.5892
Annotation Cluster 64	Enrichment Score: 1.214927062994463
Category	Term	Count	%	PValue	Genes	List Total	Pop Hits	Pop Total	Fold Enrichment	Bonferroni	Benjamini	FDR
GOTERM_BP_FAT	GO:0060537~muscle tissue development	14	1.3739	0.0295957	ZFAND5, TBX2, SMAD7, TIPARP, FKBP1A, SIX4, PTEN, GJC1, EP300, TSC1, ATG5, PDGFRB, ZFPM2, NR2F2	787	125	13528	1.9252	1	0.391884	41.719
GOTERM_BP_FAT	GO:0048738~cardiac muscle tissue development	8	0.785083	0.0460551	ATG5, TSC1, TBX2, SMAD7, ZFPM2, FKBP1A, PTEN, GJC1	787	57	13528	2.41254	1	0.482387	57.1438
GOTERM_BP_FAT	GO:0007517~muscle organ development	19	1.86457	0.0659304	ZFAND5, EGR3, TBX2, SMAD7, TIPARP, MET, LMNA, FKBP1A, SIX4, FOXO4, PTEN, GJC1, EP300, SMTN, ATG5, TSC1, PDGFRB, ZFPM2, NR2F2	787	211	13528	1.54785	1	0.57177	70.6448
GOTERM_BP_FAT	GO:0014706~striated muscle tissue development	11	1.07949	0.153709	EP300, ATG5, TSC1, TBX2, SMAD7, ZFPM2, FKBP1A, SIX4, NR2F2, PTEN, GJC1	787	119	13528	1.58893	1	0.787037	95.0174
Annotation Cluster 65	Enrichment Score: 1.2147134345137076
Category	Term	Count	%	PValue	Genes	List Total	Pop Hits	Pop Total	Fold Enrichment	Bonferroni	Benjamini	FDR
GOTERM_CC_FAT	GO:0005626~insoluble fraction	58	5.69185	0.0267007	VAPA, GRIK2, SLC6A2, PDLIM5, ALG2, ADCY6, PDE3B, RAB1A, ATP2B2, SLC1A3, GBAS, SLC2A1, SNTB2, SRD5A2, NT5E, USP14, AKT2, PRKCA, SLC12A6, WNK1, PSD3, BSN, PDE4D, CYB5B, BCL2L11, JUP, MAPK1, PNPLA8, DGAT2, CPD, SLC38A1, PML, AKAP13, ADRBK1, FKBP1A, ABCA1, CALR, MTMR3, KRAS, ACSL1, TMED2, PVRL1, BCL2, STX16, TMED10, MOBKL3, SLC12A2, MET, LMNA, VDAC3, SLC17A7, LAMP2, PPP1R9A, TSC1, SLC7A2, MAP2, CYFIP…	673	839	12782	1.31295	0.999997	0.229909	32.0695
GOTERM_CC_FAT	GO:0005624~membrane fraction	53	5.20118	0.0759659	VAPA, GRIK2, SLC6A2, PDLIM5, ALG2, ADCY6, PDE3B, ATP2B2, SLC1A3, GBAS, SLC2A1, SNTB2, SRD5A2, NT5E, USP14, AKT2, PRKCA, SLC12A6, WNK1, PSD3, BSN, CYB5B, BCL2L11, JUP, PNPLA8, DGAT2, CPD, SLC38A1, AKAP13, ADRBK1, FKBP1A, ABCA1, CALR, MTMR3, ACSL1, KRAS, PVRL1, TMED2, BCL2, STX16, TMED10, MOBKL3, SLC12A2, MET, VDAC3, SLC17A7, LAMP2, PPP1R9A, TSC1, SLC7A2, MAP2, CYFIP2, ABCC4	673	809	12782	1.24426	1	0.359099	67.6592
GOTERM_CC_FAT	GO:0000267~cell fraction	67	6.57507	0.111871	VAPA, GRIK2, SLC6A2, ALG2, PDLIM5, IDE, ADCY6, PDE3B, RAB1A, ATP2B2, CTTN, SLC1A3, GBAS, SLC2A1, SERPINE1, SNTB2, SRD5A2, NSMAF, NT5E, USP14, AKT2, PRKCA, SLC12A6, WNK1, PSD3, BSN, PDE4D, CYB5B, BCL2L11, JUP, MAPK1, PNPLA8, DGAT2, ADM, CPD, SLC38A1, WNT5A, YWHAZ, HMGCS1, PML, AKAP13, ADRBK1, FKBP1A, ABCA1, CALR, MTMR3, KRAS, ACSL1, TMED2, PVRL1, BCL2, TOR1A, STX16, TMED10, MOBKL3, SLC12A2, MET, L…	673	1083	12782	1.17498	1	0.460255	81.642
Annotation Cluster 66	Enrichment Score: 1.2069443096049908
Category	Term	Count	%	PValue	Genes	List Total	Pop Hits	Pop Total	Fold Enrichment	Bonferroni	Benjamini	FDR
GOTERM_BP_FAT	GO:0010553~negative regulation of specific transcription from RNA polymerase II promoter	7	0.686948	0.0298398	PPARA, AES, IKZF1, SMAD7, HDAC9, TBL1X, SMARCA2	787	41	13528	2.93476	1	0.392712	41.9818
GOTERM_BP_FAT	GO:0032583~regulation of gene-specific transcription	14	1.3739	0.0478111	PPARA, IKZF2, IKZF1, SMAD7, TRIM28, SMAD2, PPARGC1A, SRF, ARNT, AES, TBL1X, HDAC9, NR2F2, SMARCA2	787	134	13528	1.7959	1	0.487483	58.5396
GOTERM_BP_FAT	GO:0032582~negative regulation of gene-specific transcription	7	0.686948	0.0580924	PPARA, AES, IKZF1, SMAD7, HDAC9, TBL1X, SMARCA2	787	48	13528	2.50678	1	0.541781	65.8883
GOTERM_BP_FAT	GO:0010551~regulation of specific transcription from RNA polymerase II promoter	9	0.883219	0.179382	PPARA, IKZF2, AES, IKZF1, SMAD7, HDAC9, TBL1X, SRF, SMARCA2	787	94	13528	1.64579	1	0.821598	97.1356
Annotation Cluster 67	Enrichment Score: 1.2050084938776482
Category	Term	Count	%	PValue	Genes	List Total	Pop Hits	Pop Total	Fold Enrichment	Bonferroni	Benjamini	FDR
GOTERM_BP_FAT	GO:0001952~regulation of cell-matrix adhesion	6	0.588813	0.0181561	ONECUT1, TSC1, BCL2, ONECUT2, BCL6, PTEN	787	27	13528	3.81985	1	0.299	28.0559
GOTERM_BP_FAT	GO:0010810~regulation of cell-substrate adhesion	7	0.686948	0.048816	ONECUT1, TSC1, BCL2, SMOC1, ONECUT2, BCL6, PTEN	787	46	13528	2.61577	1	0.493221	59.3189
GOTERM_BP_FAT	GO:0030155~regulation of cell adhesion	11	1.07949	0.273773	ONECUT1, TSC1, SMAD7, BCL2, SMOC1, ONECUT2, TGM2, PDE3B, BCL6, CBLL1, PTEN	787	137	13528	1.38016	1	0.905278	99.6813
Annotation Cluster 68	Enrichment Score: 1.164186755648109
Category	Term	Count	%	PValue	Genes	List Total	Pop Hits	Pop Total	Fold Enrichment	Bonferroni	Benjamini	FDR
GOTERM_BP_FAT	GO:0030036~actin cytoskeleton organization	21	2.06084	0.0400355	DLC1, ROCK1, DIAPH2, RICTOR, CALR, ARHGAP26, VASP, NCK2, PPP1R9A, KRAS, SORBS1, BCL2, CDC42BPA, AMOT, SDCBP, BCL6, ANTXR1, ABL2, DBN1, CDC42BPB, DLG1	787	226	13528	1.59724	1	0.455637	52.0148
GOTERM_BP_FAT	GO:0030029~actin filament-based process	22	2.15898	0.0414906	DLC1, MYO5A, ROCK1, DIAPH2, RICTOR, CALR, ARHGAP26, VASP, NCK2, PPP1R9A, KRAS, SORBS1, BCL2, CDC42BPA, AMOT, SDCBP, BCL6, ANTXR1, ABL2, DBN1, CDC42BPB, DLG1	787	241	13528	1.56915	1	0.461101	53.3052
GOTERM_BP_FAT	GO:0007010~cytoskeleton organization	31	3.0422	0.193662	DLC1, DIAPH2, VPS54, CETN2, CALR, KRAS, MACF1, SORBS1, BCL2, BCL6, DLG1, ROCK1, CECR2, CP110, RICTOR, MID1, PCLO, UBE2B, ARHGAP26, VASP, NCK2, PPP1R9A, MAP2, CDC42BPA, SDCBP, AMOT, ANTXR1, ABL2, DBN1, SPAST, CDC42BPB	787	436	13528	1.22218	1	0.835897	97.9106
Annotation Cluster 69	Enrichment Score: 1.154324233244252
Category	Term	Count	%	PValue	Genes	List Total	Pop Hits	Pop Total	Fold Enrichment	Bonferroni	Benjamini	FDR
GOTERM_CC_FAT	GO:0005657~replication fork	6	0.588813	0.0245166	RPA1, POLA1, BCL6, UBE2B, PURB, PURA	673	32	12782	3.56111	0.999992	0.221048	29.8587
GOTERM_CC_FAT	GO:0043601~nuclear replisome	4	0.392542	0.0341108	RPA1, POLA1, PURB, PURA	673	14	12782	5.42645	1	0.254084	39.0966
GOTERM_CC_FAT	GO:0030894~replisome	4	0.392542	0.0341108	RPA1, POLA1, PURB, PURA	673	14	12782	5.42645	1	0.254084	39.0966
GOTERM_CC_FAT	GO:0005662~DNA replication factor A complex	3	0.294406	0.0359453	RPA1, PURB, PURA	673	6	12782	9.49629	1	0.258098	40.7286
GOTERM_CC_FAT	GO:0043596~nuclear replication fork	4	0.392542	0.0410157	RPA1, POLA1, PURB, PURA	673	15	12782	5.06469	1	0.277289	45.0303
GOTERM_CC_FAT	GO:0032993~protein-DNA complex	7	0.686948	0.298118	RPA1, POLA1, H3F3B, H2AFJ, PURB, TERF2, PURA	673	86	12782	1.54591	1	0.724173	99.3641
GOTERM_BP_FAT	GO:0006261~DNA-dependent DNA replication	4	0.392542	0.662991	RPA1, HMGB1, POLA1, PURA	787	58	13528	1.18547	1	0.994998	100
Annotation Cluster 70	Enrichment Score: 1.1516152442909968
Category	Term	Count	%	PValue	Genes	List Total	Pop Hits	Pop Total	Fold Enrichment	Bonferroni	Benjamini	FDR
GOTERM_MF_FAT	GO:0019992~diacylglycerol binding	12	1.17763	0.00219819	PRKCA, PRKD1, RASSF5, ROCK1, CDC42BPA, CHN2, AKAP13, CIT, KSR1, PRKCE, PRKD3, CDC42BPB	778	68	12983	2.94488	0.847642	0.0724986	3.35005
GOTERM_MF_FAT	GO:0004697~protein kinase C activity	4	0.392542	0.0566728	PRKCA, PRKD1, PRKCE, PRKD3	778	15	12983	4.45004	1	0.519806	59.48
SP_PIR_KEYWORDS	phospholipid binding	4	0.392542	0.107588	PRKCA, PRKD1, PRKCE, PRKD3	1018	22	19235	3.43543	1	0.543489	80.5497
UP_SEQ_FEATURE	zinc finger region:Phorbol-ester/DAG-type 2	4	0.392542	0.109145	PRKCA, PRKD1, PRKCE, PRKD3	1018	22	19113	3.41365	1	0.979605	87.1307
UP_SEQ_FEATURE	zinc finger region:Phorbol-ester/DAG-type 1	4	0.392542	0.109145	PRKCA, PRKD1, PRKCE, PRKD3	1018	22	19113	3.41365	1	0.979605	87.1307
SP_PIR_KEYWORDS	duplication	11	1.07949	0.771079	PRKCA, PRKD1, FGFR3, PDIA3, PPP3R1, SLC25A3, CETN2, CDH2, CDH3, PRKCE, PRKD3	1018	228	19235	0.911596	1	0.986455	100
Annotation Cluster 71	Enrichment Score: 1.1440325151910735
Category	Term	Count	%	PValue	Genes	List Total	Pop Hits	Pop Total	Fold Enrichment	Bonferroni	Benjamini	FDR
BIOCARTA	h_carm-erPathway:CARM1 and Regulation of the Estrogen Receptor	7	0.686948	0.0152708	GTF2E1, EP300, CREBBP, ESR1, SPEN, PPARGC1A, NRIP1	123	25	1437	3.27122	0.949481	0.775235	17.4626
BIOCARTA	h_pparaPathway:Mechanism of Gene Regulation by Peroxisome Proliferators via PPARa(alpha)	7	0.686948	0.139254	PRKCA, PPARA, EP300, CREBBP, NR0B2, PPARGC1A, NRIP1	123	42	1437	1.94715	1	0.984328	84.5901
BIOCARTA	h_ppargPathway:Role of PPAR-gamma Coactivators in Obesity and Thermogenesis	3	0.294406	0.173873	EP300, CREBBP, PPARGC1A	123	9	1437	3.89431	1	0.965564	90.7646
Annotation Cluster 72	Enrichment Score: 1.1085568371276964
Category	Term	Count	%	PValue	Genes	List Total	Pop Hits	Pop Total	Fold Enrichment	Bonferroni	Benjamini	FDR
GOTERM_BP_FAT	GO:0007215~glutamate signaling pathway	7	0.686948	0.00257804	GRM4, CDK5R1, GRIK2, GRIK3, GRM6, GRIN3A, GRIA4	787	25	13528	4.81301	0.999503	0.0907099	4.53301
GOTERM_CC_FAT	GO:0043195~terminal button	6	0.588813	0.00874253	GABRB3, GRIK2, GRIK3, ESR1, GRIA4, HCN4	673	25	12782	4.55822	0.984289	0.118262	11.7911
GOTERM_MF_FAT	GO:0008066~glutamate receptor activity	7	0.686948	0.00916039	GRM4, GRIA2, GRIK2, GRIK3, GRM6, GRIN3A, GRIA4	778	31	12983	3.76818	0.999617	0.187028	13.2807
GOTERM_CC_FAT	GO:0030424~axon	17	1.6683	0.00951415	SLC12A6, CDK5R1, GABRB3, GRIK2, GRIK3, ESR1, ADRBK1, DPYSL2, GRIA4, MAPK1, PVRL1, ROBO1, CNTN2, KLHL24, SEMA3A, SLC38A1, HCN4	673	159	12782	2.03065	0.98913	0.121195	12.7671
SP_PIR_KEYWORDS	postsynaptic cell membrane	13	1.27576	0.0134101	ANKS1B, GABRA4, GABRB3, GRIK2, GRIK3, NLGN1, PSD3, GRIA4, GRIN3A, SHANK2, GRIA2, DLG2, DLG1	1018	110	19235	2.23303	0.998765	0.138266	17.6505
PIR_SUPERFAMILY	PIRSF002437:ionotropic glutamate receptor, AMPA/kainate types	4	0.392542	0.0140736	GRIA2, GRIK2, GRIK3, GRIA4	400	10	7396	7.396	0.998349	0.959369	18.2257
INTERPRO	IPR001508:NMDA receptor	5	0.490677	0.0163316	GRIA2, GRIK2, GRIK3, GRIN3A, GRIA4	941	18	16659	4.91764	1	0.388251	23.6572
INTERPRO	IPR001320:Ionotropic glutamate receptor	5	0.490677	0.0163316	GRIA2, GRIK2, GRIK3, GRIN3A, GRIA4	941	18	16659	4.91764	1	0.388251	23.6572
INTERPRO	IPR015683:Glutamate receptor-related	5	0.490677	0.0163316	GRIA2, GRIK2, GRIK3, GRIN3A, GRIA4	941	18	16659	4.91764	1	0.388251	23.6572
INTERPRO	IPR019594:Glutamate receptor, L-glutamate/glycine-binding	5	0.490677	0.0163316	GRIA2, GRIK2, GRIK3, GRIN3A, GRIA4	941	18	16659	4.91764	1	0.388251	23.6572
GOTERM_MF_FAT	GO:0004970~ionotropic glutamate receptor activity	5	0.490677	0.0198655	GRIA2, GRIK2, GRIK3, GRIN3A, GRIA4	778	18	12983	4.63546	1	0.300519	26.7063
GOTERM_CC_FAT	GO:0033267~axon part	8	0.785083	0.0222301	MAPK1, GABRB3, GRIK2, ROBO1, GRIK3, ESR1, GRIA4, HCN4	673	54	12782	2.81371	0.999976	0.206389	27.4727
GOTERM_MF_FAT	GO:0005234~extracellular-glutamate-gated ion channel activity	5	0.490677	0.0240005	GRIA2, GRIK2, GRIK3, GRIN3A, GRIA4	778	19	12983	4.39149	1	0.324228	31.3506
SP_PIR_KEYWORDS	rna editing	4	0.392542	0.0283037	GRIA2, GRIK2, GRIK3, CYFIP2	1018	13	19235	5.81381	0.999999	0.24364	33.8336
SMART	SM00079:PBPe	5	0.490677	0.0338515	GRIA2, GRIK2, GRIK3, GRIN3A, GRIA4	641	18	9079	3.93439	0.99996	0.413087	36.7942
GOTERM_CC_FAT	GO:0032839~dendrite cytoplasm	3	0.294406	0.0359453	MAPK1, GRIK2, GRIK3	673	6	12782	9.49629	1	0.258098	40.7286
GOTERM_CC_FAT	GO:0043679~nerve terminal	6	0.588813	0.0428847	GABRB3, GRIK2, GRIK3, ESR1, GRIA4, HCN4	673	37	12782	3.07988	1	0.284226	46.5414
GOTERM_CC_FAT	GO:0032838~cell projection cytoplasm	3	0.294406	0.0485963	MAPK1, GRIK2, GRIK3	673	7	12782	8.13967	1	0.304075	50.9231
INTERPRO	IPR001828:Extracellular ligand-binding receptor	6	0.588813	0.0500106	GRM4, GRIA2, GRIK2, GRIK3, GRM6, GRIA4	941	36	16659	2.95058	1	0.695159	56.8739
GOTERM_CC_FAT	GO:0045211~postsynaptic membrane	13	1.27576	0.0519476	ANKS1B, GABRA4, GABRB3, GRIK2, GRIK3, NLGN1, PSD3, GRIA4, GRIN3A, SHANK2, GRIA2, DLG2, DLG1	673	135	12782	1.82891	1	0.313812	53.3361
GOTERM_BP_FAT	GO:0007216~metabotropic glutamate receptor signaling pathway	3	0.294406	0.0582609	GRM4, GRIK3, GRM6	787	7	13528	7.36685	1	0.54127	65.9978
UP_SEQ_FEATURE	binding site:Glutamate	3	0.294406	0.0639587	GRIA2, GRIK2, GRIA4	1018	8	19113	7.04064	1	0.947289	69.0429
UP_SEQ_FEATURE	region of interest:Glutamate binding	3	0.294406	0.0639587	GRIA2, GRIK2, GRIA4	1018	8	19113	7.04064	1	0.947289	69.0429
GOTERM_CC_FAT	GO:0043204~perikaryon	5	0.490677	0.070228	MAPK1, GRIK2, GRIK3, ESR1, KLHL24	673	30	12782	3.16543	1	0.353365	64.6684
GOTERM_BP_FAT	GO:0051966~regulation of synaptic transmission, glutamatergic	4	0.392542	0.0946724	GRIA2, GRIK2, GRIK3, GRIA4	787	19	13528	3.61881	1	0.663651	83.2599
GOTERM_CC_FAT	GO:0008328~ionotropic glutamate receptor complex	3	0.294406	0.165695	GRIK2, GRIN3A, GRIA4	673	14	12782	4.06984	1	0.557833	92.4857
SP_PIR_KEYWORDS	neurotransmitter receptor	6	0.588813	0.18216	GABRB3, GRIA2, GABRA4, GRIK2, GRIK3, HTR1F	1018	57	19235	1.98894	1	0.694981	94.4562
GOTERM_MF_FAT	GO:0022834~ligand-gated channel activity	11	1.07949	0.229224	GABRB3, GRIA2, GABRA4, GRIK2, GRIK3, FKBP1A, GRIN3A, GRIA4, HCN4, KCNJ12, KCNJ2	778	127	12983	1.44539	1	0.887231	98.2251
GOTERM_MF_FAT	GO:0015276~ligand-gated ion channel activity	11	1.07949	0.229224	GABRB3, GRIA2, GABRA4, GRIK2, GRIK3, FKBP1A, GRIN3A, GRIA4, HCN4, KCNJ12, KCNJ2	778	127	12983	1.44539	1	0.887231	98.2251
GOTERM_MF_FAT	GO:0005230~extracellular ligand-gated ion channel activity	7	0.686948	0.260819	GABRB3, GRIA2, GABRA4, GRIK2, GRIK3, GRIN3A, GRIA4	778	72	12983	1.62241	1	0.916636	99.0716
GOTERM_BP_FAT	GO:0050806~positive regulation of synaptic transmission	4	0.392542	0.316368	SLC1A3, GRIA2, GRIK2, GRIA4	787	34	13528	2.02227	1	0.929332	99.8925
GOTERM_BP_FAT	GO:0051971~positive regulation of transmission of nerve impulse	4	0.392542	0.364972	SLC1A3, GRIA2, GRIK2, GRIA4	787	37	13528	1.85831	1	0.949226	99.9714
GOTERM_BP_FAT	GO:0031646~positive regulation of neurological system process	4	0.392542	0.397079	SLC1A3, GRIA2, GRIK2, GRIA4	787	39	13528	1.76301	1	0.960065	99.9888
GOTERM_MF_FAT	GO:0005216~ion channel activity	21	2.06084	0.780253	KCNE1L, TRPM6, GABRA4, GABRB3, GRIK2, GRIK3, KCTD20, FKBP1A, GRIN3A, GRIA4, KCNJ12, KCNJ2, VDAC3, KCNIP4, TTYH3, KCTD9, ACCN4, GRIA2, ABCC4, HCN4, KCTD12	778	386	12983	0.907878	1	0.998983	100
SP_PIR_KEYWORDS	ionic channel	15	1.47203	0.795857	KCNE1L, TRPM6, GABRA4, GABRB3, GRIK2, GRIK3, GRIA4, GRIN3A, KCNJ2, KCNJ12, KCNIP4, TTYH3, ACCN4, GRIA2, HCN4	1018	318	19235	0.891268	1	0.98893	100
GOTERM_MF_FAT	GO:0022803~passive transmembrane transporter activity	22	2.15898	0.811535	KCNE1L, TRPM6, GABRA4, GABRB3, GRIK2, GRIK3, KCTD20, FKBP1A, GRIN3A, GRIA4, KCNJ12, KCNJ2, VDAC3, KCNIP4, TTYH3, KCTD9, ACCN4, GRIA2, SLC5A8, ABCC4, HCN4, KCTD12	778	413	12983	0.888931	1	0.999384	100
GOTERM_MF_FAT	GO:0022838~substrate specific channel activity	21	2.06084	0.822187	KCNE1L, TRPM6, GABRA4, GABRB3, GRIK2, GRIK3, KCTD20, FKBP1A, GRIN3A, GRIA4, KCNJ12, KCNJ2, VDAC3, KCNIP4, TTYH3, KCTD9, ACCN4, GRIA2, ABCC4, HCN4, KCTD12	778	398	12983	0.880505	1	0.999444	100
GOTERM_MF_FAT	GO:0022836~gated channel activity	16	1.57017	0.837078	GABRA4, GABRB3, GRIK2, GRIK3, KCTD20, FKBP1A, GRIA4, GRIN3A, KCNJ12, KCNJ2, VDAC3, KCNIP4, KCTD9, GRIA2, HCN4, KCTD12	778	310	12983	0.861299	1	0.999589	100
GOTERM_MF_FAT	GO:0015267~channel activity	21	2.06084	0.863425	KCNE1L, TRPM6, GABRA4, GABRB3, GRIK2, GRIK3, KCTD20, FKBP1A, GRIN3A, GRIA4, KCNJ12, KCNJ2, VDAC3, KCNIP4, TTYH3, KCTD9, ACCN4, GRIA2, ABCC4, HCN4, KCTD12	778	412	12983	0.850585	1	0.999752	100
GOTERM_CC_FAT	GO:0043235~receptor complex	5	0.490677	0.865574	SORBS1, GRIK2, SDCBP, GRIN3A, GRIA4	673	116	12782	0.818645	1	0.993583	100
KEGG_PATHWAY	hsa04080:Neuroactive ligand-receptor interaction	13	1.27576	0.872248	GABRA4, GABRB3, GRIK2, GRIK3, GRIA4, GRIN3A, NR3C1, APLNR, GRM4, GRIA2, GRM6, HTR5A, HTR1F	313	256	5085	0.824993	1	0.985275	100
Annotation Cluster 73	Enrichment Score: 1.088237139569146
Category	Term	Count	%	PValue	Genes	List Total	Pop Hits	Pop Total	Fold Enrichment	Bonferroni	Benjamini	FDR
UP_SEQ_FEATURE	domain:LisH	5	0.490677	0.059067	SSBP3, MKLN1, SSBP2, RMND5A, TBL1X	1018	28	19113	3.35269	1	0.939552	66.0438
INTERPRO	IPR006594:LisH dimerisation motif	5	0.490677	0.070254	SSBP3, MKLN1, SSBP2, RMND5A, TBL1X	941	28	16659	3.16134	1	0.79359	69.7035
SMART	SM00667:LisH	5	0.490677	0.131	SSBP3, MKLN1, SSBP2, RMND5A, TBL1X	641	28	9079	2.52925	1	0.747424	84.5962
Annotation Cluster 74	Enrichment Score: 1.0875014123903883
Category	Term	Count	%	PValue	Genes	List Total	Pop Hits	Pop Total	Fold Enrichment	Bonferroni	Benjamini	FDR
UP_SEQ_FEATURE	domain:GRAM	4	0.392542	0.0423125	MTMR1, NSMAF, GRAMD3, GRAMD1C	1018	15	19113	5.00668	1	0.901516	53.5589
INTERPRO	IPR004182:GRAM	4	0.392542	0.0884794	MTMR1, NSMAF, GRAMD3, GRAMD1C	941	19	16659	3.72705	1	0.83522	78.0998
SMART	SM00568:GRAM	4	0.392542	0.145944	MTMR1, NSMAF, GRAMD3, GRAMD1C	641	19	9079	2.98185	1	0.776011	87.7743
Annotation Cluster 75	Enrichment Score: 1.08574399132717
Category	Term	Count	%	PValue	Genes	List Total	Pop Hits	Pop Total	Fold Enrichment	Bonferroni	Benjamini	FDR
GOTERM_BP_FAT	GO:0048008~platelet-derived growth factor receptor signaling pathway	5	0.490677	0.0217777	ZFAND5, TIPARP, PDGFRB, PTEN, PLEKHA1	787	19	13528	4.52351	1	0.330044	32.6786
GOTERM_BP_FAT	GO:0060324~face development	3	0.294406	0.131028	ZFAND5, TIPARP, PLEKHA1	787	11	13528	4.688	1	0.75065	91.9856
GOTERM_BP_FAT	GO:0060322~head development	3	0.294406	0.193816	ZFAND5, TIPARP, PLEKHA1	787	14	13528	3.68343	1	0.835316	97.9178
Annotation Cluster 76	Enrichment Score: 1.058548358394643
Category	Term	Count	%	PValue	Genes	List Total	Pop Hits	Pop Total	Fold Enrichment	Bonferroni	Benjamini	FDR
GOTERM_BP_FAT	GO:0045737~positive regulation of cyclin-dependent protein kinase activity	4	0.392542	0.00877789	CCND2, PIM1, ADAM17, PPP1CB	787	8	13528	8.59466	1	0.196149	14.6529
GOTERM_BP_FAT	GO:0000079~regulation of cyclin-dependent protein kinase activity	9	0.883219	0.0121413	CCNT2, CDK5R1, CASP3, CCND2, PIM1, ADAM17, PPP1CB, PTEN, GTF2H1	787	54	13528	2.86489	1	0.234069	19.7102
GOTERM_BP_FAT	GO:0045787~positive regulation of cell cycle	7	0.686948	0.11191	TBX3, CCND2, PIM1, ADAM17, CALR, PPP1CB, CD28	787	57	13528	2.11097	1	0.705633	88.15
GOTERM_BP_FAT	GO:0051329~interphase of mitotic cell cycle	10	0.981354	0.144074	E2F1, CCND2, CAMK2G, BCL2, PIM1, POLA1, ADAM17, FOXO4, PPP1CB, FOXN3	787	103	13528	1.66887	1	0.774296	93.8932
GOTERM_BP_FAT	GO:0051325~interphase	10	0.981354	0.162695	E2F1, CCND2, CAMK2G, BCL2, PIM1, POLA1, ADAM17, FOXO4, PPP1CB, FOXN3	787	106	13528	1.62163	1	0.799148	95.8872
GOTERM_BP_FAT	GO:0000278~mitotic cell cycle	27	2.64966	0.183544	E2F1, KIFC1, BTRC, CAMK2G, POLA1, CETN2, FOXO4, FAM83D, NIPBL, TARDBP, BCL2, PSMD1, USP16, CCNA2, PSMD7, PDS5A, PIM1, PAPD5, HMGA2, PPP1CB, CDC27, FOXN3, CCND2, RNF2, ADAM17, SETD8, CIT	787	370	13528	1.25436	1	0.823989	97.3858
GOTERM_BP_FAT	GO:0000082~G1/S transition of mitotic cell cycle	6	0.588813	0.224555	CCND2, CAMK2G, BCL2, PIM1, ADAM17, PPP1CB	787	56	13528	1.84171	1	0.867365	98.9646
GOTERM_BP_FAT	GO:0022403~cell cycle phase	28	2.74779	0.295163	E2F1, KIFC1, CAMK2G, POLA1, CETN2, OSGIN2, FOXO4, FAM83D, RPA1, NIPBL, TARDBP, BCL2, USP16, CCNA2, MSH6, PDS5A, PIM1, PAPD5, PIM2, HMGA2, PPP1CB, CDC27, FOXN3, CCND2, ADAM17, ZNF318, SETD8, CIT	787	414	13528	1.16256	1	0.918079	99.8138
Annotation Cluster 77	Enrichment Score: 1.0567363119499391
Category	Term	Count	%	PValue	Genes	List Total	Pop Hits	Pop Total	Fold Enrichment	Bonferroni	Benjamini	FDR
SP_PIR_KEYWORDS	calmodulin-binding	12	1.17763	0.0529393	MYO5A, ATP2B1, ATP2B2, PHKB, MARCKSL1, CAMK2G, MAP2, MYO1D, EEF2K, SNTB2, MARCKS, MYO5C	1018	120	19235	1.88949	1	0.352824	54.2685
GOTERM_MF_FAT	GO:0005516~calmodulin binding	14	1.3739	0.0762664	MYO5A, CAMTA1, PHKB, MARCKSL1, CAMK2G, MYO1D, PPP3R1, ATP2B1, ATP2B2, MAP2, EEF2K, SNTB2, MARCKS, MYO5C	778	140	12983	1.66877	1	0.600124	70.7233
UP_SEQ_FEATURE	region of interest:Calmodulin-binding	6	0.588813	0.167371	PHKB, CAMK2G, MAP2, EEF2K, SNTB2, CP110	1018	55	19113	2.04819	1	0.992627	96.1205
Annotation Cluster 78	Enrichment Score: 1.0363281954391532
Category	Term	Count	%	PValue	Genes	List Total	Pop Hits	Pop Total	Fold Enrichment	Bonferroni	Benjamini	FDR
GOTERM_BP_FAT	GO:0007416~synaptogenesis	6	0.588813	0.0357277	NRCAM, DNM3, SPOCK2, NLGN1, POU4F1, CDH2	787	32	13528	3.223	1	0.432936	47.9941
GOTERM_BP_FAT	GO:0050808~synapse organization	8	0.785083	0.0624779	NRCAM, DNM3, ATP2B2, TSC1, SPOCK2, NLGN1, POU4F1, CDH2	787	61	13528	2.25434	1	0.559351	68.6325
GOTERM_BP_FAT	GO:0043062~extracellular structure organization	12	1.17763	0.348565	NRCAM, ATP7A, DNM3, ATP2B2, TSC1, SPOCK2, SMOC1, COL1A2, NLGN1, FKBP1A, POU4F1, CDH2	787	163	13528	1.26547	1	0.945169	99.9548
Annotation Cluster 79	Enrichment Score: 1.0348464140620504
Category	Term	Count	%	PValue	Genes	List Total	Pop Hits	Pop Total	Fold Enrichment	Bonferroni	Benjamini	FDR
UP_SEQ_FEATURE	domain:Bromo	9	0.883219	7.47957e-05	ZMYND11, EP300, KAT2B, BAZ1B, TRIM28, CREBBP, CECR2, BAZ2B, SMARCA2	1018	28	19113	6.03484	0.178395	0.0162413	0.132608
GOTERM_BP_FAT	GO:0018205~peptidyl-lysine modification	7	0.686948	0.000268506	ATP7A, EP300, KAT2B, CREBBP, TGM2, HDAC9, EIF5A2	787	17	13528	7.07796	0.546787	0.0174328	0.481434
BIOCARTA	h_vdrPathway:Control of Gene Expression by Vitamin D Receptor	8	0.785083	0.00564458	EP300, KAT2B, BAZ1B, SMARCC1, CREBBP, SUPT16H, ARID1A, TOP2B	123	27	1437	3.46161	0.666513	0.666513	6.81612
GOTERM_BP_FAT	GO:0018076~N-terminal peptidyl-lysine acetylation	3	0.294406	0.00972442	EP300, KAT2B, CREBBP	787	3	13528	17.1893	1	0.208742	16.1057
GOTERM_BP_FAT	GO:0018394~peptidyl-lysine acetylation	3	0.294406	0.00972442	EP300, KAT2B, CREBBP	787	3	13528	17.1893	1	0.208742	16.1057
GOTERM_BP_FAT	GO:0031365~N-terminal protein amino acid modification	4	0.392542	0.0439903	EP300, KAT2B, MAP1D, CREBBP	787	14	13528	4.91124	1	0.472956	55.4459
GOTERM_BP_FAT	GO:0006474~N-terminal protein amino acid acetylation	3	0.294406	0.0582609	EP300, KAT2B, CREBBP	787	7	13528	7.36685	1	0.54127	65.9978
GOTERM_BP_FAT	GO:0016569~covalent chromatin modification	11	1.07949	0.196928	SUV420H2, PCGF2, EP300, KAT2B, BAZ1B, RNF2, CREBBP, HDAC9, USP16, UBE2B, DNMT3B	787	126	13528	1.50066	1	0.837239	98.0576
GOTERM_BP_FAT	GO:0016570~histone modification	10	0.981354	0.278216	SUV420H2, PCGF2, EP300, KAT2B, BAZ1B, RNF2, CREBBP, HDAC9, USP16, UBE2B	787	122	13528	1.40896	1	0.908377	99.7146
KEGG_PATHWAY	hsa04330:Notch signaling pathway	5	0.490677	0.325644	EP300, KAT2B, CREBBP, ADAM17, JAG1	313	47	5085	1.7283	1	0.777468	99.1583
GOTERM_BP_FAT	GO:0016573~histone acetylation	4	0.392542	0.533866	PCGF2, EP300, KAT2B, CREBBP	787	48	13528	1.43244	1	0.984836	99.9999
GOTERM_BP_FAT	GO:0006473~protein amino acid acetylation	4	0.392542	0.588798	PCGF2, EP300, KAT2B, CREBBP	787	52	13528	1.32226	1	0.990217	100
GOTERM_MF_FAT	GO:0004468~lysine N-acetyltransferase activity	3	0.294406	0.672761	EP300, KAT2B, CREBBP	778	38	12983	1.31745	1	0.996487	100
GOTERM_MF_FAT	GO:0004402~histone acetyltransferase activity	3	0.294406	0.672761	EP300, KAT2B, CREBBP	778	38	12983	1.31745	1	0.996487	100
GOTERM_BP_FAT	GO:0043543~protein amino acid acylation	4	0.392542	0.68545	PCGF2, EP300, KAT2B, CREBBP	787	60	13528	1.14596	1	0.99594	100
GOTERM_CC_FAT	GO:0000123~histone acetyltransferase complex	3	0.294406	0.747004	EP300, KAT2B, CREBBP	673	50	12782	1.13955	1	0.977167	100
GOTERM_MF_FAT	GO:0008080~N-acetyltransferase activity	4	0.392542	0.789982	AGPAT5, EP300, KAT2B, CREBBP	778	69	12983	0.967401	1	0.999141	100
GOTERM_MF_FAT	GO:0016407~acetyltransferase activity	4	0.392542	0.875994	AGPAT5, EP300, KAT2B, CREBBP	778	82	12983	0.814032	1	0.999796	100
GOTERM_MF_FAT	GO:0016410~N-acyltransferase activity	4	0.392542	0.881099	AGPAT5, EP300, KAT2B, CREBBP	778	83	12983	0.804225	1	0.999814	100
Annotation Cluster 80	Enrichment Score: 1.0297574297597154
Category	Term	Count	%	PValue	Genes	List Total	Pop Hits	Pop Total	Fold Enrichment	Bonferroni	Benjamini	FDR
SP_PIR_KEYWORDS	cell cycle	45	4.41609	0.000114584	CCNT2, E2F1, ZMYND11, JUB, KIFC1, E2F3, RABGAP1, ZAK, CDC14A, E2F7, CETN2, FOXO4, SENP5, LLGL2, FAM83D, CYLD, NIPBL, EVI5, CABLES2, TLK2, USP16, CCNA2, TERF2, RBBP4, KAT2B, PDS5A, IKZF1, RBL2, PIM1, PAPD5, HMGA2, PPP1CB, FOXN3, ARL3, MAPK1, UHRF1, CHMP1B, EP300, CCND2, SETD8, LIN54, PARD6G, CIT, SMPD3, SPAST	1018	461	19235	1.8444	0.055252	0.00218365	0.164693
GOTERM_BP_FAT	GO:0007049~cell cycle	65	6.3788	0.00279569	E2F1, CCNT2, KIFC1, JUB, E2F3, CDC14A, ZAK, E2F7, BTRC, OSGIN2, FOXO4, SENP5, FAM83D, EVI5, TARDBP, PSMD1, CABLES2, TLK2, USP16, CCNA2, PSMD7, DHCR24, RBBP4, RBL2, PIM1, SF1, PAPD5, PIM2, HMGA2, PPP1CB, FOXN3, ARL3, MAPK1, UHRF1, EP300, CHMP1B, CCND2, ADAM17, SPAST, ZMYND11, RABGAP1, CAMK2G, POLA1, PML, CETN2, CALR, LLGL2, RPA1, CYLD, NIPBL, MACF1, BCL2, TERF2, MSH6, KAT2B, MLL, PDS5A, CP110, CDC…	787	776	13528	1.43983	0.999739	0.0968414	4.90669
GOTERM_BP_FAT	GO:0051301~cell division	29	2.84593	0.00731488	CCNT2, KIFC1, CDC14A, WNT3A, DIAPH2, CETN2, KIT, SENP5, NR2C2, LLGL2, FAM83D, EVI5, CDC40, CABLES2, USP16, CCNA2, PDS5A, ROCK1, CECR2, PAPD5, HMGA2, PPP1CB, ARL3, CHMP1B, CCND2, SETD8, PARD6G, CIT, SPAST	787	295	13528	1.6898	1	0.178557	12.3605
SP_PIR_KEYWORDS	cell division	23	2.25711	0.023803	CCNT2, KIFC1, PDS5A, CDC14A, CETN2, PAPD5, SENP5, HMGA2, PPP1CB, LLGL2, ARL3, FAM83D, CHMP1B, EVI5, CCND2, CDC40, CABLES2, SETD8, PARD6G, USP16, CIT, CCNA2, SPAST	1018	264	19235	1.64615	0.999994	0.216401	29.286
GOTERM_BP_FAT	GO:0000278~mitotic cell cycle	27	2.64966	0.183544	E2F1, KIFC1, BTRC, CAMK2G, POLA1, CETN2, FOXO4, FAM83D, NIPBL, TARDBP, BCL2, PSMD1, USP16, CCNA2, PSMD7, PDS5A, PIM1, PAPD5, HMGA2, PPP1CB, CDC27, FOXN3, CCND2, RNF2, ADAM17, SETD8, CIT	787	370	13528	1.25436	1	0.823989	97.3858
GOTERM_BP_FAT	GO:0022402~cell cycle process	39	3.82728	0.195112	E2F1, KIFC1, ZAK, CAMK2G, BTRC, PML, POLA1, OSGIN2, CETN2, FOXO4, CALR, FAM83D, RPA1, NIPBL, MACF1, TARDBP, BCL2, PSMD1, USP16, PSMD7, CCNA2, DHCR24, MSH6, KAT2B, PDS5A, PIM1, SF1, PAPD5, CP110, PIM2, HMGA2, CDC27, PPP1CB, FOXN3, CCND2, ADAM17, ZNF318, SETD8, CIT	787	565	13528	1.18652	1	0.835843	97.9771
GOTERM_BP_FAT	GO:0022403~cell cycle phase	28	2.74779	0.295163	E2F1, KIFC1, CAMK2G, POLA1, CETN2, OSGIN2, FOXO4, FAM83D, RPA1, NIPBL, TARDBP, BCL2, USP16, CCNA2, MSH6, PDS5A, PIM1, PAPD5, PIM2, HMGA2, PPP1CB, CDC27, FOXN3, CCND2, ADAM17, ZNF318, SETD8, CIT	787	414	13528	1.16256	1	0.918079	99.8138
GOTERM_BP_FAT	GO:0048285~organelle fission	14	1.3739	0.575413	KIFC1, OPA1, PDS5A, CETN2, PAPD5, HMGA2, CDC27, FAM83D, NIPBL, TARDBP, SETD8, USP16, CIT, CCNA2	787	229	13528	1.05088	1	0.989157	100
GOTERM_BP_FAT	GO:0000280~nuclear division	13	1.27576	0.631533	KIFC1, PDS5A, CETN2, PAPD5, HMGA2, CDC27, FAM83D, NIPBL, TARDBP, SETD8, USP16, CIT, CCNA2	787	220	13528	1.01573	1	0.993288	100
GOTERM_BP_FAT	GO:0007067~mitosis	13	1.27576	0.631533	KIFC1, PDS5A, CETN2, PAPD5, HMGA2, CDC27, FAM83D, NIPBL, TARDBP, SETD8, USP16, CIT, CCNA2	787	220	13528	1.01573	1	0.993288	100
SP_PIR_KEYWORDS	mitosis	10	0.981354	0.635922	FAM83D, KIFC1, PDS5A, CETN2, PAPD5, SETD8, CIT, USP16, HMGA2, CCNA2	1018	183	19235	1.03251	1	0.966162	100
GOTERM_BP_FAT	GO:0000087~M phase of mitotic cell cycle	13	1.27576	0.65617	KIFC1, PDS5A, CETN2, PAPD5, HMGA2, CDC27, FAM83D, NIPBL, TARDBP, SETD8, USP16, CIT, CCNA2	787	224	13528	0.997595	1	0.994627	100
GOTERM_BP_FAT	GO:0000279~M phase	18	1.76644	0.726814	KIFC1, MSH6, PDS5A, CETN2, OSGIN2, PAPD5, PIM2, HMGA2, CDC27, RPA1, FAM83D, NIPBL, TARDBP, ZNF318, SETD8, USP16, CIT, CCNA2	787	329	13528	0.940449	1	0.997621	100
Annotation Cluster 81	Enrichment Score: 1.0205491770430177
Category	Term	Count	%	PValue	Genes	List Total	Pop Hits	Pop Total	Fold Enrichment	Bonferroni	Benjamini	FDR
UP_SEQ_FEATURE	DNA-binding region:Basic motif	17	1.6683	0.0120265	BACH1, BACH2, TFAP4, CREBZF, EPAS1, MITF, ARNT2, CREB5, NPAS4, ARNT, ASCL1, MLX, ATF7, JUND, CREB3L2, NEUROD2, TEF	1018	161	19113	1.98246	1	0.586427	19.3175
UP_SEQ_FEATURE	domain:PAS 1	5	0.490677	0.0162711	EPAS1, PASK, ARNT2, NPAS4, ARNT	1018	19	19113	4.9408	1	0.668795	25.2507
UP_SEQ_FEATURE	domain:PAS 2	5	0.490677	0.0162711	EPAS1, PASK, ARNT2, NPAS4, ARNT	1018	19	19113	4.9408	1	0.668795	25.2507
GOTERM_MF_FAT	GO:0003705~RNA polymerase II transcription factor activity, enhancer binding	7	0.686948	0.0271224	TFAP4, EPAS1, MITF, NFIX, ZFHX3, ARNT, PURA	778	39	12983	2.99522	1	0.342835	34.6731
INTERPRO	IPR000014:PAS	6	0.588813	0.0361103	EPAS1, PASK, ARNT2, NPAS4, PDE8A, ARNT	941	33	16659	3.21882	1	0.61321	45.2785
UP_SEQ_FEATURE	domain:PAC	5	0.490677	0.0468463	EPAS1, ARNT2, NPAS4, PDE8A, ARNT	1018	26	19113	3.61059	1	0.915533	57.3085
INTERPRO	IPR001067:Nuclear translocator	3	0.294406	0.0552681	EPAS1, ARNT2, ARNT	941	7	16659	7.58722	1	0.72587	60.6241
INTERPRO	IPR013655:PAS fold-3	4	0.392542	0.0776326	EPAS1, ARNT2, NPAS4, ARNT	941	18	16659	3.93411	1	0.806871	73.4132
SMART	SM00091:PAS	6	0.588813	0.079104	EPAS1, PASK, ARNT2, NPAS4, PDE8A, ARNT	641	33	9079	2.57524	1	0.592345	66.6405
INTERPRO	IPR013767:PAS fold	4	0.392542	0.164656	PASK, ARNT2, PDE8A, ARNT	941	25	16659	2.83256	1	0.943666	94.7625
UP_SEQ_FEATURE	domain:Helix-loop-helix motif	9	0.883219	0.261088	ASCL1, TFAP4, EPAS1, MLX, MITF, ARNT2, NEUROD2, NPAS4, ARNT	1018	114	19113	1.48224	1	0.998879	99.5336
INTERPRO	IPR001092:Basic helix-loop-helix dimerisation region bHLH	9	0.883219	0.314611	ASCL1, TFAP4, EPAS1, MLX, MITF, EBF1, ARNT2, NEUROD2, ARNT	941	114	16659	1.39765	1	0.988777	99.7956
INTERPRO	IPR001610:PAC motif	3	0.294406	0.435782	EPAS1, ARNT2, ARNT	941	26	16659	2.04271	1	0.997041	99.9916
INTERPRO	IPR011598:Helix-loop-helix DNA-binding	6	0.588813	0.517006	ASCL1, TFAP4, MLX, ARNT2, NEUROD2, ARNT	941	84	16659	1.26454	1	0.998762	99.9993
SMART	SM00086:PAC	3	0.294406	0.556115	EPAS1, ARNT2, ARNT	641	26	9079	1.63429	1	0.983706	99.998
SMART	SM00353:HLH	9	0.883219	0.558239	ASCL1, TFAP4, EPAS1, MLX, MITF, EBF1, ARNT2, NEUROD2, ARNT	641	114	9079	1.1182	1	0.982941	99.9981
Annotation Cluster 82	Enrichment Score: 1.0066309857061562
Category	Term	Count	%	PValue	Genes	List Total	Pop Hits	Pop Total	Fold Enrichment	Bonferroni	Benjamini	FDR
GOTERM_BP_FAT	GO:0009125~nucleoside monophosphate catabolic process	5	0.490677	0.00112608	PDE3B, PDE4D, PDE8A, NT5E, AMPD3	787	9	13528	9.54963	0.963863	0.0547241	2.00446
GOTERM_MF_FAT	GO:0004115~3',5'-cyclic-AMP phosphodiesterase activity	4	0.392542	0.0136635	PDE7B, PDE3B, PDE4D, PDE8A	778	9	12983	7.41674	0.999992	0.239329	19.1865
GOTERM_BP_FAT	GO:0006198~cAMP catabolic process	3	0.294406	0.018701	PDE3B, PDE4D, PDE8A	787	4	13528	12.892	1	0.299966	28.7702
GOTERM_BP_FAT	GO:0046058~cAMP metabolic process	5	0.490677	0.0306857	ADM, ADCY6, PDE3B, PDE4D, PDE8A	787	21	13528	4.0927	1	0.397967	42.8843
GOTERM_BP_FAT	GO:0009214~cyclic nucleotide catabolic process	3	0.294406	0.0432527	PDE3B, PDE4D, PDE8A	787	6	13528	8.59466	1	0.468762	54.824
UP_SEQ_FEATURE	metal ion-binding site:Divalent metal cation 1	5	0.490677	0.059067	PDE7B, ENPP1, PDE3B, PDE4D, PDE8A	1018	28	19113	3.35269	1	0.939552	66.0438
UP_SEQ_FEATURE	metal ion-binding site:Divalent metal cation 2	5	0.490677	0.059067	PDE7B, ENPP1, PDE3B, PDE4D, PDE8A	1018	28	19113	3.35269	1	0.939552	66.0438
GOTERM_BP_FAT	GO:0009187~cyclic nucleotide metabolic process	6	0.588813	0.0672006	ATP2B2, ADM, ADCY6, PDE3B, PDE4D, PDE8A	787	38	13528	2.7141	1	0.574377	71.3539
GOTERM_BP_FAT	GO:0009166~nucleotide catabolic process	7	0.686948	0.0738515	ENPP1, PDE3B, PDE4D, PDE8A, NT5E, AMPD3, NT5C	787	51	13528	2.35932	1	0.601118	74.8106
SP_PIR_KEYWORDS	camp	5	0.490677	0.0864566	PDE7B, PDE3B, PDE4D, PDE8A, HCN4	1018	32	19235	2.95233	1	0.477958	72.7653
GOTERM_BP_FAT	GO:0009123~nucleoside monophosphate metabolic process	8	0.785083	0.0874444	ATP2B2, ADM, ADCY6, PDE3B, PDE4D, PDE8A, NT5E, AMPD3	787	66	13528	2.08355	1	0.639936	80.6883
INTERPRO	IPR002073:3'5'-cyclic nucleotide phosphodiesterase	4	0.392542	0.111915	PDE7B, PDE3B, PDE4D, PDE8A	941	21	16659	3.3721	1	0.880604	85.7108
GOTERM_BP_FAT	GO:0034655~nucleobase, nucleoside, nucleotide and nucleic acid catabolic process	7	0.686948	0.119069	ENPP1, PDE3B, PDE4D, PDE8A, NT5E, AMPD3, NT5C	787	58	13528	2.07457	1	0.724263	89.7541
GOTERM_BP_FAT	GO:0034656~nucleobase, nucleoside and nucleotide catabolic process	7	0.686948	0.119069	ENPP1, PDE3B, PDE4D, PDE8A, NT5E, AMPD3, NT5C	787	58	13528	2.07457	1	0.724263	89.7541
GOTERM_BP_FAT	GO:0006195~purine nucleotide catabolic process	5	0.490677	0.122317	PDE3B, PDE4D, PDE8A, NT5E, AMPD3	787	33	13528	2.60444	1	0.729587	90.4122
GOTERM_MF_FAT	GO:0008081~phosphoric diester hydrolase activity	9	0.883219	0.129027	PDE7B, PDIA3, ENPP1, PDE3B, PDE4D, PDE8A, PHLDB2, SMPD3, GDPD1	778	84	12983	1.78796	1	0.763169	88.2233
INTERPRO	IPR003607:Metal-dependent phosphohydrolase, HD region	4	0.392542	0.150838	PDE7B, PDE3B, PDE4D, PDE8A	941	24	16659	2.95058	1	0.933526	93.1461
GOTERM_MF_FAT	GO:0004114~3',5'-cyclic-nucleotide phosphodiesterase activity	4	0.392542	0.170772	PDE7B, PDE3B, PDE4D, PDE8A	778	24	12983	2.78128	1	0.824532	94.4952
GOTERM_MF_FAT	GO:0004112~cyclic-nucleotide phosphodiesterase activity	4	0.392542	0.185997	PDE7B, PDE3B, PDE4D, PDE8A	778	25	12983	2.67003	1	0.840039	95.8683
GOTERM_BP_FAT	GO:0044270~nitrogen compound catabolic process	7	0.686948	0.192755	ENPP1, PDE3B, PDE4D, PDE8A, NT5E, AMPD3, NT5C	787	67	13528	1.7959	1	0.835189	97.8679
SMART	SM00471:HDc	4	0.392542	0.237318	PDE7B, PDE3B, PDE4D, PDE8A	641	24	9079	2.36063	1	0.883827	97.2923
KEGG_PATHWAY	hsa00230:Purine metabolism	12	1.17763	0.337058	POLR3F, PDE7B, ENPP1, ADCY6, POLA1, PDE3B, PDE4D, PDE8A, PAPSS1, NT5E, AMPD3, NT5C	313	153	5085	1.2742	1	0.783932	99.3157
KEGG_PATHWAY	hsa00760:Nicotinate and nicotinamide metabolism	3	0.294406	0.438328	ENPP1, NT5E, NT5C	313	24	5085	2.03075	1	0.843536	99.9083
GOTERM_BP_FAT	GO:0046700~heterocycle catabolic process	6	0.588813	0.465841	PDE3B, PDE4D, PDE8A, NT5E, AMPD3, NT5C	787	77	13528	1.33943	1	0.975904	99.9987
UP_SEQ_FEATURE	region of interest:Catalytic	4	0.392542	0.501319	PDE7B, PPEF2, PDE3B, PDE8A	1018	50	19113	1.502	1	0.999989	99.9996
UP_SEQ_FEATURE	active site:Proton donor	10	0.981354	0.710255	EYA4, KIAA1161, PDE7B, PPEF2, ADAT2, PDE3B, PDE4D, PDE8A, PPP1CB, ADAR	1018	194	19113	0.967786	1	1	100
Annotation Cluster 83	Enrichment Score: 0.9614114133368297
Category	Term	Count	%	PValue	Genes	List Total	Pop Hits	Pop Total	Fold Enrichment	Bonferroni	Benjamini	FDR
INTERPRO	IPR002909:Cell surface receptor IPT/TIG	7	0.686948	0.0109889	CAMTA1, PLXNA4, MACF1, PLXNA2, MET, EBF1, NFAT5	941	34	16659	3.64484	1	0.297652	16.568
SMART	SM00429:IPT	7	0.686948	0.0296093	CAMTA1, PLXNA4, MACF1, PLXNA2, MET, EBF1, NFAT5	641	34	9079	2.91608	0.999855	0.405361	32.9953
UP_SEQ_FEATURE	domain:Sema	5	0.490677	0.080242	SEMA6C, PLXNA4, PLXNA2, MET, SEMA3A	1018	31	19113	3.02823	1	0.962357	77.3247
INTERPRO	IPR001627:Semaphorin/CD100 antigen	5	0.490677	0.0947652	SEMA6C, PLXNA4, PLXNA2, MET, SEMA3A	941	31	16659	2.8554	1	0.835837	80.4484
UP_SEQ_FEATURE	domain:IPT/TIG 1	3	0.294406	0.11316	PLXNA4, PLXNA2, MET	1018	11	19113	5.12047	1	0.980619	88.1217
UP_SEQ_FEATURE	domain:IPT/TIG 3	3	0.294406	0.149806	PLXNA4, PLXNA2, MET	1018	13	19113	4.3327	1	0.990285	94.3815
UP_SEQ_FEATURE	domain:IPT/TIG 2	3	0.294406	0.149806	PLXNA4, PLXNA2, MET	1018	13	19113	4.3327	1	0.990285	94.3815
SMART	SM00630:Sema	5	0.490677	0.171426	SEMA6C, PLXNA4, PLXNA2, MET, SEMA3A	641	31	9079	2.28448	1	0.812757	91.8338
INTERPRO	IPR003659:Plexin/semaphorin/integrin	5	0.490677	0.247679	SEMA6C, PLXNA4, PLXNA2, MET, SEMA3A	941	45	16659	1.96706	1	0.978946	99.0584
INTERPRO	IPR002165:Plexin	4	0.392542	0.253688	SEMA6C, PLXNA4, PLXNA2, MET	941	31	16659	2.28432	1	0.978778	99.1744
SMART	SM00423:PSI	5	0.490677	0.392669	SEMA6C, PLXNA4, PLXNA2, MET, SEMA3A	641	45	9079	1.57376	1	0.946723	99.8697
Annotation Cluster 84	Enrichment Score: 0.9612379367091173
Category	Term	Count	%	PValue	Genes	List Total	Pop Hits	Pop Total	Fold Enrichment	Bonferroni	Benjamini	FDR
GOTERM_BP_FAT	GO:0051147~regulation of muscle cell differentiation	7	0.686948	0.0238623	TBX3, BTG1, BCL2, FOXO4, HDAC9, SRF, ZFHX3	787	39	13528	3.08526	1	0.348686	35.2106
GOTERM_BP_FAT	GO:0048742~regulation of skeletal muscle fiber development	5	0.490677	0.05408	TBX3, BTG1, BCL2, HDAC9, ZFHX3	787	25	13528	3.43787	1	0.525148	63.1803
GOTERM_BP_FAT	GO:0048641~regulation of skeletal muscle tissue development	5	0.490677	0.0848226	TBX3, BTG1, BCL2, HDAC9, ZFHX3	787	29	13528	2.96368	1	0.633834	79.6665
GOTERM_BP_FAT	GO:0051149~positive regulation of muscle cell differentiation	3	0.294406	0.111332	BTG1, BCL2, ZFHX3	787	10	13528	5.1568	1	0.704912	88.0104
GOTERM_BP_FAT	GO:0051153~regulation of striated muscle cell differentiation	5	0.490677	0.11236	TBX3, BTG1, BCL2, HDAC9, ZFHX3	787	32	13528	2.68583	1	0.705909	88.2573
GOTERM_BP_FAT	GO:0045661~regulation of myoblast differentiation	3	0.294406	0.131028	TBX3, BTG1, ZFHX3	787	11	13528	4.688	1	0.75065	91.9856
GOTERM_BP_FAT	GO:0016202~regulation of striated muscle tissue development	5	0.490677	0.330734	TBX3, BTG1, BCL2, HDAC9, ZFHX3	787	50	13528	1.71893	1	0.93662	99.9266
GOTERM_BP_FAT	GO:0048634~regulation of muscle development	5	0.490677	0.344161	TBX3, BTG1, BCL2, HDAC9, ZFHX3	787	51	13528	1.68523	1	0.94336	99.949
Annotation Cluster 85	Enrichment Score: 0.9482141552304139
Category	Term	Count	%	PValue	Genes	List Total	Pop Hits	Pop Total	Fold Enrichment	Bonferroni	Benjamini	FDR
UP_SEQ_FEATURE	domain:FHA	5	0.490677	0.0880302	PPP1R8, CEP170, SLMAP, SNIP1, TIFA	1018	32	19113	2.9336	1	0.963705	80.4999
INTERPRO	IPR000253:Forkhead-associated	5	0.490677	0.0947652	PPP1R8, CEP170, SLMAP, SNIP1, TIFA	941	31	16659	2.8554	1	0.835837	80.4484
SMART	SM00240:FHA	5	0.490677	0.171426	PPP1R8, CEP170, SLMAP, SNIP1, TIFA	641	31	9079	2.28448	1	0.812757	91.8338
Annotation Cluster 86	Enrichment Score: 0.946174137780933
Category	Term	Count	%	PValue	Genes	List Total	Pop Hits	Pop Total	Fold Enrichment	Bonferroni	Benjamini	FDR
GOTERM_BP_FAT	GO:0006338~chromatin remodeling	8	0.785083	0.0424339	SATB2, RBBP4, KAT2B, BAZ1B, SMARCC1, CHD1, ARID1A, SMARCA2	787	56	13528	2.45562	1	0.465482	54.1241
GOTERM_CC_FAT	GO:0070603~SWI/SNF-type complex	3	0.294406	0.184877	SMARCC1, ARID1A, SMARCA2	673	15	12782	3.79851	1	0.584797	94.6104
GOTERM_CC_FAT	GO:0016514~SWI/SNF complex	3	0.294406	0.184877	SMARCC1, ARID1A, SMARCA2	673	15	12782	3.79851	1	0.584797	94.6104
Annotation Cluster 87	Enrichment Score: 0.9430914835427848
Category	Term	Count	%	PValue	Genes	List Total	Pop Hits	Pop Total	Fold Enrichment	Bonferroni	Benjamini	FDR
GOTERM_BP_FAT	GO:0045936~negative regulation of phosphate metabolic process	7	0.686948	0.0580924	PRKCA, ATXN1, ENPP1, SMAD7, SOCS1, FKBP1A, YWHAE	787	48	13528	2.50678	1	0.541781	65.8883
GOTERM_BP_FAT	GO:0010563~negative regulation of phosphorus metabolic process	7	0.686948	0.0580924	PRKCA, ATXN1, ENPP1, SMAD7, SOCS1, FKBP1A, YWHAE	787	48	13528	2.50678	1	0.541781	65.8883
GOTERM_BP_FAT	GO:0031400~negative regulation of protein modification process	12	1.17763	0.0852934	PRKCA, ATG5, TSC1, ENPP1, SMAD7, SOCS1, PSMD1, FKBP1A, CDC27, YWHAE, PSMD7, DNMT3B	787	119	13528	1.73338	1	0.634552	79.8537
GOTERM_BP_FAT	GO:0001933~negative regulation of protein amino acid phosphorylation	5	0.490677	0.11236	PRKCA, ENPP1, SMAD7, SOCS1, FKBP1A	787	32	13528	2.68583	1	0.705909	88.2573
GOTERM_BP_FAT	GO:0042326~negative regulation of phosphorylation	6	0.588813	0.118294	PRKCA, ATXN1, ENPP1, SMAD7, SOCS1, FKBP1A	787	45	13528	2.29191	1	0.723015	89.5908
GOTERM_BP_FAT	GO:0046627~negative regulation of insulin receptor signaling pathway	3	0.294406	0.215529	PRKCA, ENPP1, SOCS1	787	15	13528	3.43787	1	0.857618	98.7252
GOTERM_BP_FAT	GO:0046626~regulation of insulin receptor signaling pathway	3	0.294406	0.303479	PRKCA, ENPP1, SOCS1	787	19	13528	2.7141	1	0.923327	99.8496
Annotation Cluster 88	Enrichment Score: 0.9412908465528889
Category	Term	Count	%	PValue	Genes	List Total	Pop Hits	Pop Total	Fold Enrichment	Bonferroni	Benjamini	FDR
GOTERM_BP_FAT	GO:0034329~cell junction assembly	8	0.785083	0.00866185	DLC1, JUB, TJP1, SORBS1, SMAD7, BCL2, AMOT, GJC1	787	41	13528	3.35401	1	0.196779	14.4732
GOTERM_BP_FAT	GO:0034330~cell junction organization	8	0.785083	0.0460551	DLC1, JUB, TJP1, SORBS1, SMAD7, BCL2, AMOT, GJC1	787	57	13528	2.41254	1	0.482387	57.1438
GOTERM_BP_FAT	GO:0048041~focal adhesion formation	4	0.392542	0.0621304	DLC1, JUB, SORBS1, BCL2	787	16	13528	4.29733	1	0.55883	68.4229
GOTERM_BP_FAT	GO:0007044~cell-substrate junction assembly	4	0.392542	0.146366	DLC1, JUB, SORBS1, BCL2	787	23	13528	2.98945	1	0.775703	94.1806
GOTERM_BP_FAT	GO:0031589~cell-substrate adhesion	9	0.883219	0.209244	DLC1, JUB, PPARD, TSC1, SORBS1, BCL2, CNTN2, ANTXR1, BCL2L11	787	98	13528	1.57861	1	0.851316	98.5286
GOTERM_BP_FAT	GO:0007043~cell-cell junction assembly	3	0.294406	0.281499	TJP1, AMOT, GJC1	787	18	13528	2.86489	1	0.909247	99.7371
GOTERM_BP_FAT	GO:0045216~cell-cell junction organization	4	0.392542	0.332594	TJP1, SMAD7, AMOT, GJC1	787	35	13528	1.96449	1	0.937416	99.9302
GOTERM_BP_FAT	GO:0007160~cell-matrix adhesion	7	0.686948	0.41495	DLC1, JUB, TSC1, SORBS1, BCL2, CNTN2, BCL2L11	787	89	13528	1.35197	1	0.965058	99.9935
Annotation Cluster 89	Enrichment Score: 0.9102872163014283
Category	Term	Count	%	PValue	Genes	List Total	Pop Hits	Pop Total	Fold Enrichment	Bonferroni	Benjamini	FDR
GOTERM_BP_FAT	GO:0015758~glucose transport	5	0.490677	0.0848226	PPARD, SORBS1, SLC2A3, SLC2A1, KLF15	787	29	13528	2.96368	1	0.633834	79.6665
GOTERM_BP_FAT	GO:0008645~hexose transport	5	0.490677	0.0935966	PPARD, SORBS1, SLC2A3, SLC2A1, KLF15	787	30	13528	2.86489	1	0.661983	82.8988
GOTERM_BP_FAT	GO:0015749~monosaccharide transport	5	0.490677	0.102781	PPARD, SORBS1, SLC2A3, SLC2A1, KLF15	787	31	13528	2.77247	1	0.68458	85.759
GOTERM_BP_FAT	GO:0008643~carbohydrate transport	6	0.588813	0.280007	PPARD, SORBS1, SLC2A3, SLC2A14, SLC2A1, KLF15	787	61	13528	1.69075	1	0.908951	99.7271
Annotation Cluster 90	Enrichment Score: 0.9021866894922183
Category	Term	Count	%	PValue	Genes	List Total	Pop Hits	Pop Total	Fold Enrichment	Bonferroni	Benjamini	FDR
GOTERM_BP_FAT	GO:0046879~hormone secretion	7	0.686948	0.0445441	ACVR2B, YWHAZ, TBX3, CAMK2G, SMAD2, PCLO, SMPD3	787	45	13528	2.6739	1	0.475652	55.9074
GOTERM_BP_FAT	GO:0003001~generation of a signal involved in cell-cell signaling	10	0.981354	0.0578464	GRM4, ACVR2B, YWHAZ, TBX3, SYT4, CAMK2G, NLGN1, SMAD2, PCLO, SMPD3	787	85	13528	2.02227	1	0.544999	65.7278
GOTERM_BP_FAT	GO:0009914~hormone transport	7	0.686948	0.0630993	ACVR2B, YWHAZ, TBX3, CAMK2G, SMAD2, PCLO, SMPD3	787	49	13528	2.45562	1	0.561491	69.004
GOTERM_BP_FAT	GO:0002790~peptide secretion	6	0.588813	0.0872678	ACVR2B, CAMK2G, SMAD2, ABCA1, PCLO, SMPD3	787	41	13528	2.51551	1	0.640553	80.621
GOTERM_BP_FAT	GO:0032940~secretion by cell	18	1.76644	0.0945877	CPLX2, YWHAZ, SYT4, TBX3, CAMK2G, NLGN1, SMAD2, SYT6, ABCA1, FURIN, PCLO, STXBP5L, LLGL2, GRM4, ACVR2B, GNPTAB, TMED10, SMPD3	787	207	13528	1.49472	1	0.664671	83.2318
GOTERM_BP_FAT	GO:0010817~regulation of hormone levels	14	1.3739	0.100637	YWHAZ, TBX3, CAMK2G, IDE, SMAD2, NR3C1, PCLO, FURIN, ACVR2B, WNT4, ADM, ALDH1A3, SRD5A2, SMPD3	787	151	13528	1.59371	1	0.680444	85.1351
GOTERM_BP_FAT	GO:0030072~peptide hormone secretion	5	0.490677	0.18898	ACVR2B, CAMK2G, SMAD2, PCLO, SMPD3	787	39	13528	2.20376	1	0.831181	97.6815
GOTERM_BP_FAT	GO:0015833~peptide transport	6	0.588813	0.20337	ACVR2B, CAMK2G, SMAD2, ABCA1, PCLO, SMPD3	787	54	13528	1.90993	1	0.844519	98.3193
GOTERM_BP_FAT	GO:0030073~insulin secretion	4	0.392542	0.205014	ACVR2B, CAMK2G, SMAD2, PCLO	787	27	13528	2.54657	1	0.84633	98.3806
GOTERM_BP_FAT	GO:0046903~secretion	22	2.15898	0.22143	GUCA1B, CPLX2, YWHAZ, SYT4, TBX3, CAMK2G, NLGN1, NR3C2, SYT6, SMAD2, ABCA1, FURIN, PCLO, LLGL2, STXBP5L, GRM4, ACVR2B, GNPTAB, NFAT5, TMED10, IFT88, SMPD3	787	300	13528	1.26055	1	0.864526	98.887
GOTERM_BP_FAT	GO:0006887~exocytosis	8	0.785083	0.505458	CPLX2, YWHAZ, NLGN1, TMED10, SYT6, PCLO, STXBP5L, LLGL2	787	115	13528	1.19578	1	0.981651	99.9997
Annotation Cluster 91	Enrichment Score: 0.881594663340966
Category	Term	Count	%	PValue	Genes	List Total	Pop Hits	Pop Total	Fold Enrichment	Bonferroni	Benjamini	FDR
GOTERM_BP_FAT	GO:0030162~regulation of proteolysis	8	0.785083	0.032696	RNF180, EP300, SMAD7, IDE, RAB23, FURIN, TIMP3, IFT88	787	53	13528	2.59462	1	0.412819	44.976
GOTERM_BP_FAT	GO:0045862~positive regulation of proteolysis	5	0.490677	0.05408	RNF180, EP300, SMAD7, FURIN, IFT88	787	25	13528	3.43787	1	0.525148	63.1803
GOTERM_BP_FAT	GO:0042176~regulation of protein catabolic process	5	0.490677	0.3576	RNF180, SMAD7, PSMD1, FURIN, TIMP3	787	52	13528	1.65282	1	0.946642	99.9648
GOTERM_BP_FAT	GO:0045732~positive regulation of protein catabolic process	3	0.294406	0.470644	RNF180, SMAD7, FURIN	787	27	13528	1.90993	1	0.976638	99.9989
Annotation Cluster 92	Enrichment Score: 0.8735677062004222
Category	Term	Count	%	PValue	Genes	List Total	Pop Hits	Pop Total	Fold Enrichment	Bonferroni	Benjamini	FDR
GOTERM_BP_FAT	GO:0043069~negative regulation of programmed cell death	30	2.94406	0.0465998	HMGB1, YWHAZ, GRIK2, MITF, ARNT2, SOX4, BCL2L2, KIT, PTEN, CASP3, PCGF2, KRAS, ATG5, BCL11B, BCL2, TGM2, BCL6, HSPA5, MKL1, DHCR24, TBX3, ROCK1, SGK3, PIM1, ESR1, MALT1, PIM2, FURIN, HIPK2, ADAM17	787	359	13528	1.43643	1	0.483276	57.5815
GOTERM_BP_FAT	GO:0060548~negative regulation of cell death	30	2.94406	0.0471573	HMGB1, YWHAZ, GRIK2, MITF, ARNT2, SOX4, BCL2L2, KIT, PTEN, CASP3, PCGF2, KRAS, ATG5, BCL11B, BCL2, TGM2, BCL6, HSPA5, MKL1, DHCR24, TBX3, ROCK1, SGK3, PIM1, ESR1, MALT1, PIM2, FURIN, HIPK2, ADAM17	787	360	13528	1.43244	1	0.485837	58.025
GOTERM_BP_FAT	GO:0043067~regulation of programmed cell death	59	5.78999	0.0580839	DLC1, ZAK, PDIA3, GRIK2, ARNT2, MITF, PTEN, PCGF2, CASP3, PTGIS, ATG5, POU4F1, MKL1, DHCR24, PRKCA, SGK3, ROCK1, CYCS, PIM1, ESR1, PIM2, PRKCE, ARHGEF12, BCL2L11, MAPK1, GRM4, HIPK1, BTG1, HIPK2, ADAM17, HMGB1, YWHAZ, CDK5R1, PPP3R1, PML, AKAP13, SOX4, BCL2L2, KIT, NR3C1, CALR, TIMP3, UTP11L, KRAS, ALDH1A3, BCL2, BCL11B, TGM2, BCL6, TRAF7, HSPA5, MSH6, TBX3, TRIO, MALT1, FURIN, YWHAE, TNFSF8, ATP…	787	812	13528	1.24898	1	0.543314	65.8828
GOTERM_BP_FAT	GO:0043066~negative regulation of apoptosis	29	2.84593	0.0606195	HMGB1, YWHAZ, GRIK2, MITF, ARNT2, SOX4, BCL2L2, PTEN, CASP3, PCGF2, KRAS, ATG5, BCL11B, BCL2, TGM2, BCL6, HSPA5, MKL1, DHCR24, ROCK1, TBX3, SGK3, PIM1, ESR1, MALT1, PIM2, FURIN, HIPK2, ADAM17	787	354	13528	1.40817	1	0.55438	67.4961
GOTERM_BP_FAT	GO:0010941~regulation of cell death	59	5.78999	0.0633861	DLC1, ZAK, PDIA3, GRIK2, ARNT2, MITF, PTEN, PCGF2, CASP3, PTGIS, ATG5, POU4F1, MKL1, DHCR24, PRKCA, SGK3, ROCK1, CYCS, PIM1, ESR1, PIM2, PRKCE, ARHGEF12, BCL2L11, MAPK1, GRM4, HIPK1, BTG1, HIPK2, ADAM17, HMGB1, YWHAZ, CDK5R1, PPP3R1, PML, AKAP13, SOX4, BCL2L2, KIT, NR3C1, CALR, TIMP3, UTP11L, KRAS, ALDH1A3, BCL2, BCL11B, TGM2, BCL6, TRAF7, HSPA5, MSH6, TBX3, TRIO, MALT1, FURIN, YWHAE, TNFSF8, ATP…	787	815	13528	1.24438	1	0.561637	69.1741
GOTERM_BP_FAT	GO:0042981~regulation of apoptosis	58	5.69185	0.0682346	DLC1, ZAK, PDIA3, GRIK2, ARNT2, MITF, PTEN, PCGF2, CASP3, PTGIS, ATG5, POU4F1, MKL1, DHCR24, PRKCA, ROCK1, SGK3, CYCS, PIM1, ESR1, PIM2, PRKCE, ARHGEF12, BCL2L11, MAPK1, GRM4, HIPK1, BTG1, HIPK2, ADAM17, HMGB1, YWHAZ, CDK5R1, PPP3R1, PML, AKAP13, SOX4, BCL2L2, NR3C1, CALR, TIMP3, UTP11L, KRAS, ALDH1A3, BCL2, BCL11B, TGM2, BCL6, HSPA5, TRAF7, MSH6, TBX3, TRIO, MALT1, FURIN, YWHAE, TNFSF8, ATP7A	787	804	13528	1.24003	1	0.577112	71.9192
GOTERM_BP_FAT	GO:0043068~positive regulation of programmed cell death	31	3.0422	0.179483	DLC1, CDK5R1, PDIA3, ZAK, GRIK2, PML, PPP3R1, AKAP13, SOX4, NR3C1, PTEN, TIMP3, CASP3, UTP11L, PTGIS, BCL2, ALDH1A3, TGM2, POU4F1, BCL6, PRKCA, MSH6, TRIO, PRKCE, ARHGEF12, YWHAE, BCL2L11, TNFSF8, MAPK1, HIPK1, HIPK2	787	433	13528	1.23064	1	0.820879	97.1419
GOTERM_BP_FAT	GO:0010942~positive regulation of cell death	31	3.0422	0.1895	DLC1, CDK5R1, PDIA3, ZAK, GRIK2, PML, PPP3R1, AKAP13, SOX4, NR3C1, PTEN, TIMP3, CASP3, UTP11L, PTGIS, BCL2, ALDH1A3, TGM2, POU4F1, BCL6, PRKCA, MSH6, TRIO, PRKCE, ARHGEF12, YWHAE, BCL2L11, TNFSF8, MAPK1, HIPK1, HIPK2	787	435	13528	1.22499	1	0.831234	97.7081
GOTERM_BP_FAT	GO:0043065~positive regulation of apoptosis	30	2.94406	0.229541	DLC1, CDK5R1, PDIA3, ZAK, PML, PPP3R1, AKAP13, SOX4, NR3C1, PTEN, TIMP3, CASP3, UTP11L, PTGIS, ALDH1A3, BCL2, TGM2, POU4F1, BCL6, PRKCA, MSH6, TRIO, PRKCE, ARHGEF12, YWHAE, BCL2L11, TNFSF8, MAPK1, HIPK1, HIPK2	787	430	13528	1.19926	1	0.871878	99.0779
GOTERM_BP_FAT	GO:0006916~anti-apoptosis	14	1.3739	0.420259	HMGB1, YWHAZ, SGK3, TBX3, ESR1, BCL2L2, MALT1, PIM2, BCL2, TGM2, ADAM17, HSPA5, MKL1, DHCR24	787	206	13528	1.16821	1	0.966756	99.9944
GOTERM_BP_FAT	GO:0012502~induction of programmed cell death	20	1.96271	0.506333	PRKCA, DLC1, MSH6, GRIK2, PML, AKAP13, TRIO, ARHGEF12, PRKCE, PTEN, YWHAE, TIMP3, BCL2L11, TNFSF8, MAPK1, UTP11L, CASP3, HIPK1, HIPK2, TGM2	787	321	13528	1.07099	1	0.981553	99.9997
GOTERM_BP_FAT	GO:0006917~induction of apoptosis	19	1.86457	0.591755	PRKCA, DLC1, MSH6, PML, AKAP13, TRIO, ARHGEF12, PRKCE, PTEN, YWHAE, TIMP3, BCL2L11, TNFSF8, MAPK1, UTP11L, CASP3, HIPK1, HIPK2, TGM2	787	320	13528	1.02062	1	0.990499	100
Annotation Cluster 93	Enrichment Score: 0.8717601851156638
Category	Term	Count	%	PValue	Genes	List Total	Pop Hits	Pop Total	Fold Enrichment	Bonferroni	Benjamini	FDR
GOTERM_BP_FAT	GO:0019220~regulation of phosphate metabolic process	43	4.21982	0.00616437	DLC1, CCNT2, CDK5R1, ZAK, ENPP1, ADCY6, BMPR2, ZEB2, FKBP1A, KIT, PTEN, SPRY4, CASP3, KRAS, BCL2, GAB1, PRKAA1, TRAF7, PRKCA, CCDC88A, SMG6, RBL2, SMAD7, SOCS1, MET, PIM1, MALT1, RICTOR, PRKCE, YWHAE, PPP1CB, GTF2H1, ATXN1, ATP7A, NCK2, GRM4, ACVR2B, TSC1, CCND2, ADAM17, PDGFRB, DUSP8, PRKD3	787	485	13528	1.524	1	0.157946	10.5171
GOTERM_BP_FAT	GO:0051174~regulation of phosphorus metabolic process	43	4.21982	0.00616437	DLC1, CCNT2, CDK5R1, ZAK, ENPP1, ADCY6, BMPR2, ZEB2, FKBP1A, KIT, PTEN, SPRY4, CASP3, KRAS, BCL2, GAB1, PRKAA1, TRAF7, PRKCA, CCDC88A, SMG6, RBL2, SMAD7, SOCS1, MET, PIM1, MALT1, RICTOR, PRKCE, YWHAE, PPP1CB, GTF2H1, ATXN1, ATP7A, NCK2, GRM4, ACVR2B, TSC1, CCND2, ADAM17, PDGFRB, DUSP8, PRKD3	787	485	13528	1.524	1	0.157946	10.5171
GOTERM_BP_FAT	GO:0042325~regulation of phosphorylation	40	3.92542	0.0138908	CCNT2, CDK5R1, ZAK, ENPP1, ADCY6, BMPR2, FKBP1A, ZEB2, KIT, PTEN, SPRY4, CASP3, KRAS, BCL2, GAB1, PRKAA1, TRAF7, PRKCA, CCDC88A, RBL2, SMAD7, SOCS1, MET, PIM1, MALT1, RICTOR, PRKCE, PPP1CB, GTF2H1, ATXN1, ATP7A, NCK2, GRM4, ACVR2B, TSC1, CCND2, ADAM17, PDGFRB, DUSP8, PRKD3	787	466	13528	1.47548	1	0.25506	22.2275
GOTERM_BP_FAT	GO:0043549~regulation of kinase activity	29	2.84593	0.0660546	CCNT2, CDK5R1, ZAK, ADCY6, ZEB2, KIT, PTEN, SPRY4, CASP3, KRAS, GAB1, PRKAA1, TRAF7, PRKCA, CCDC88A, RBL2, MET, PIM1, MALT1, PPP1CB, GTF2H1, GRM4, NCK2, ACVR2B, TSC1, CCND2, ADAM17, DUSP8, PRKD3	787	357	13528	1.39633	1	0.570948	70.7148
GOTERM_BP_FAT	GO:0045859~regulation of protein kinase activity	28	2.74779	0.0732649	CCNT2, CDK5R1, ZAK, ADCY6, ZEB2, KIT, PTEN, SPRY4, CASP3, KRAS, GAB1, PRKAA1, TRAF7, PRKCA, CCDC88A, MET, PIM1, MALT1, PPP1CB, GTF2H1, GRM4, NCK2, ACVR2B, TSC1, CCND2, ADAM17, DUSP8, PRKD3	787	345	13528	1.39508	1	0.599573	74.5223
GOTERM_BP_FAT	GO:0051338~regulation of transferase activity	29	2.84593	0.0970791	CCNT2, CDK5R1, ZAK, ADCY6, ZEB2, KIT, PTEN, SPRY4, CASP3, KRAS, GAB1, PRKAA1, TRAF7, PRKCA, CCDC88A, RBL2, MET, PIM1, MALT1, PPP1CB, GTF2H1, GRM4, NCK2, ACVR2B, TSC1, CCND2, ADAM17, DUSP8, PRKD3	787	372	13528	1.34003	1	0.669262	84.0419
GOTERM_BP_FAT	GO:0045860~positive regulation of protein kinase activity	18	1.76644	0.153028	CCDC88A, ZAK, MET, ADCY6, PIM1, MALT1, ZEB2, KIT, PPP1CB, GRM4, ACVR2B, KRAS, CCND2, GAB1, ADAM17, PRKAA1, TRAF7, PRKD3	787	223	13528	1.38748	1	0.786482	94.9448
GOTERM_BP_FAT	GO:0033674~positive regulation of kinase activity	18	1.76644	0.188291	CCDC88A, ZAK, MET, ADCY6, PIM1, MALT1, ZEB2, KIT, PPP1CB, GRM4, ACVR2B, KRAS, CCND2, GAB1, ADAM17, PRKAA1, TRAF7, PRKD3	787	231	13528	1.33943	1	0.830826	97.6458
GOTERM_BP_FAT	GO:0051347~positive regulation of transferase activity	18	1.76644	0.232261	CCDC88A, ZAK, MET, ADCY6, PIM1, MALT1, ZEB2, KIT, PPP1CB, GRM4, ACVR2B, KRAS, CCND2, GAB1, ADAM17, PRKAA1, TRAF7, PRKD3	787	240	13528	1.2892	1	0.874012	99.1347
GOTERM_BP_FAT	GO:0043405~regulation of MAP kinase activity	11	1.07949	0.303767	PRKCA, GRM4, KRAS, ZAK, MET, GAB1, ZEB2, PRKAA1, KIT, DUSP8, SPRY4	787	141	13528	1.34101	1	0.923078	99.8507
GOTERM_BP_FAT	GO:0043406~positive regulation of MAP kinase activity	8	0.785083	0.381382	GRM4, KRAS, ZAK, MET, GAB1, ZEB2, PRKAA1, KIT	787	102	13528	1.34818	1	0.954817	99.9821
GOTERM_BP_FAT	GO:0043085~positive regulation of catalytic activity	32	3.14033	0.469728	DLC1, ZAK, BTRC, ADCY6, PML, ZEB2, KIT, GPR3, KRAS, BCL2, PSMD1, GAB1, TGM2, PRKAA1, TRAF7, PSMD7, MSH6, CCDC88A, CYCS, MET, PIM1, MALT1, PPP1CB, CDC27, ATP7A, GRM4, ACVR2B, TSC1, CCND2, ADAM17, ABL2, PRKD3	787	520	13528	1.0578	1	0.976575	99.9989
GOTERM_BP_FAT	GO:0000165~MAPKKK cascade	12	1.17763	0.505792	PRKCA, WNT5A, MAPK1, GRM4, FGFR3, ZAK, MAP3K3, MET, GAB1, PRKAA1, TRAF7, DUSP8	787	184	13528	1.12104	1	0.98158	99.9997
GOTERM_BP_FAT	GO:0044093~positive regulation of molecular function	35	3.43474	0.529749	DLC1, ZAK, BTRC, ADCY6, PML, FKBP1A, ZEB2, KIT, GPR3, KRAS, BCL2, PSMD1, GAB1, TGM2, PRKAA1, TRAF7, PSMD7, MSH6, CCDC88A, CYCS, MET, PIM1, MALT1, CDC27, PPP1CB, ATP7A, GRM4, ACVR2B, EP300, TSC1, CCND2, HIPK2, ADAM17, ABL2, PRKD3	787	586	13528	1.02667	1	0.98433	99.9999
GOTERM_BP_FAT	GO:0032147~activation of protein kinase activity	7	0.686948	0.656507	ACVR2B, CCDC88A, ZAK, ADCY6, MALT1, TRAF7, PRKD3	787	114	13528	1.05548	1	0.994606	100
GOTERM_BP_FAT	GO:0000187~activation of MAPK activity	5	0.490677	0.709254	GRM4, ZAK, MET, GAB1, PRKAA1	787	82	13528	1.04813	1	0.996963	100
Annotation Cluster 94	Enrichment Score: 0.8655994657523776
Category	Term	Count	%	PValue	Genes	List Total	Pop Hits	Pop Total	Fold Enrichment	Bonferroni	Benjamini	FDR
UP_SEQ_FEATURE	domain:MBD	3	0.294406	0.11316	MBD6, MECP2, BAZ2B	1018	11	19113	5.12047	1	0.980619	88.1217
INTERPRO	IPR001739:Methyl-CpG DNA binding	3	0.294406	0.12483	MBD6, MECP2, BAZ2B	941	11	16659	4.82823	1	0.902275	88.7613
SMART	SM00391:MBD	3	0.294406	0.17914	MBD6, MECP2, BAZ2B	641	11	9079	3.86286	1	0.818582	92.7905
Annotation Cluster 95	Enrichment Score: 0.8611969427856183
Category	Term	Count	%	PValue	Genes	List Total	Pop Hits	Pop Total	Fold Enrichment	Bonferroni	Benjamini	FDR
GOTERM_BP_FAT	GO:0030278~regulation of ossification	10	0.981354	0.0364623	ACVR2B, ESRRA, ENPP1, BCL2, JUND, SMAD5, BMPR2, SMURF1, AXIN2, ANKH	787	78	13528	2.20376	1	0.432868	48.7015
GOTERM_BP_FAT	GO:0030500~regulation of bone mineralization	4	0.392542	0.25192	ACVR2B, ENPP1, BMPR2, ANKH	787	30	13528	2.29191	1	0.88593	99.4571
GOTERM_BP_FAT	GO:0070167~regulation of biomineral formation	4	0.392542	0.283989	ACVR2B, ENPP1, BMPR2, ANKH	787	32	13528	2.14867	1	0.910977	99.753
Annotation Cluster 96	Enrichment Score: 0.860806131986204
Category	Term	Count	%	PValue	Genes	List Total	Pop Hits	Pop Total	Fold Enrichment	Bonferroni	Benjamini	FDR
GOTERM_BP_FAT	GO:0001662~behavioral fear response	4	0.392542	0.0526823	GRIK2, BCL2, NEUROD2, VDAC3	787	15	13528	4.58382	1	0.517263	62.1903
GOTERM_BP_FAT	GO:0002209~behavioral defense response	4	0.392542	0.0526823	GRIK2, BCL2, NEUROD2, VDAC3	787	15	13528	4.58382	1	0.517263	62.1903
GOTERM_BP_FAT	GO:0042596~fear response	4	0.392542	0.0946724	GRIK2, BCL2, NEUROD2, VDAC3	787	19	13528	3.61881	1	0.663651	83.2599
GOTERM_BP_FAT	GO:0033555~multicellular organismal response to stress	5	0.490677	0.18898	SLC6A2, GRIK2, BCL2, NEUROD2, VDAC3	787	39	13528	2.20376	1	0.831181	97.6815
GOTERM_BP_FAT	GO:0006952~defense response	11	1.07949	1	YWHAZ, GRIK2, BCL2, IL1RAP, NEUROD2, MALT1, CXCL11, HDAC9, VDAC3, CD302, CHST1	787	615	13528	0.307451	1	1	100
Annotation Cluster 97	Enrichment Score: 0.855142113434794
Category	Term	Count	%	PValue	Genes	List Total	Pop Hits	Pop Total	Fold Enrichment	Bonferroni	Benjamini	FDR
UP_SEQ_FEATURE	domain:SH3 3	4	0.392542	0.0770963	NCK2, SH3PXD2A, SORBS1, RIMBP2	1018	19	19113	3.95264	1	0.962865	75.9088
UP_SEQ_FEATURE	domain:SH3 1	5	0.490677	0.122564	NCK2, SH3PXD2A, SORBS1, RIMBP2, TRIO	1018	36	19113	2.60765	1	0.98242	90.1685
UP_SEQ_FEATURE	domain:SH3 2	5	0.490677	0.131981	NCK2, SH3PXD2A, SORBS1, RIMBP2, TRIO	1018	37	19113	2.53717	1	0.986073	91.8814
INTERPRO	IPR011511:Variant SH3	6	0.588813	0.304456	SNX18, TJP1, SH3PXD2A, SORBS1, RIMBP2, DLG2	941	65	16659	1.63417	1	0.988117	99.7399
Annotation Cluster 98	Enrichment Score: 0.846113735294027
Category	Term	Count	%	PValue	Genes	List Total	Pop Hits	Pop Total	Fold Enrichment	Bonferroni	Benjamini	FDR
GOTERM_BP_FAT	GO:0001944~vasculature development	21	2.06084	0.0954855	ZFAND5, TBX3, EPAS1, SMAD7, EFNB2, TIPARP, CDH2, JAG1, SRF, PTEN, KDR, GJC1, ZFP36L1, ATP7A, ATG5, ROBO1, COL1A2, TGM2, AMOT, ZFPM2, NR2F2	787	251	13528	1.43815	1	0.665587	83.5281
GOTERM_BP_FAT	GO:0048514~blood vessel morphogenesis	17	1.6683	0.166878	EPAS1, SMAD7, TIPARP, CDH2, JAG1, SRF, PTEN, KDR, GJC1, ZFP36L1, ATP7A, ATG5, ROBO1, TGM2, AMOT, ZFPM2, NR2F2	787	211	13528	1.38492	1	0.805128	96.2412
GOTERM_BP_FAT	GO:0001568~blood vessel development	19	1.86457	0.181686	EPAS1, TBX3, SMAD7, TIPARP, CDH2, JAG1, SRF, PTEN, KDR, GJC1, ZFP36L1, ATP7A, ATG5, ROBO1, COL1A2, TGM2, AMOT, ZFPM2, NR2F2	787	245	13528	1.33305	1	0.824118	97.2768
Annotation Cluster 99	Enrichment Score: 0.841440595289739
Category	Term	Count	%	PValue	Genes	List Total	Pop Hits	Pop Total	Fold Enrichment	Bonferroni	Benjamini	FDR
GOTERM_BP_FAT	GO:0007548~sex differentiation	18	1.76644	0.00669296	ERMP1, FGF7, TBX3, IDE, SMAD5, SF1, DMRTA2, BCL2L2, CDKL2, BCL2L11, NRIP1, KDR, WNT4, SDC1, CCND2, BCL2, SRD5A2, DHCR24	787	151	13528	2.04906	1	0.167436	11.3686
GOTERM_BP_FAT	GO:0003006~reproductive developmental process	25	2.45339	0.0183601	ERMP1, PPARD, FGF7, IDE, DMRTA2, OSGIN2, BCL2L2, KIT, NR2C2, WNT4, BCL2, SRD5A2, DHCR24, TBX3, SMAD5, SF1, AFF4, CDKL2, UBE2B, BCL2L11, NRIP1, KDR, SDC1, CCND2, DLD	787	262	13528	1.6402	1	0.298553	28.3241
GOTERM_BP_FAT	GO:0046661~male sex differentiation	10	0.981354	0.0250123	WNT4, SDC1, TBX3, BCL2, SMAD5, SF1, BCL2L2, SRD5A2, BCL2L11, DHCR24	787	73	13528	2.3547	1	0.355391	36.5687
GOTERM_BP_FAT	GO:0045137~development of primary sexual characteristics	14	1.3739	0.0331171	ERMP1, FGF7, TBX3, SF1, BCL2L2, BCL2L11, NRIP1, KDR, WNT4, SDC1, CCND2, BCL2, SRD5A2, DHCR24	787	127	13528	1.89489	1	0.415197	45.4048
GOTERM_BP_FAT	GO:0046546~development of primary male sexual characteristics	9	0.883219	0.0338497	WNT4, SDC1, TBX3, BCL2, SF1, BCL2L2, SRD5A2, BCL2L11, DHCR24	787	65	13528	2.38006	1	0.420509	46.1434
GOTERM_BP_FAT	GO:0008406~gonad development	12	1.17763	0.0606491	ERMP1, WNT4, SDC1, FGF7, CCND2, BCL2, SF1, BCL2L2, SRD5A2, BCL2L11, KDR, NRIP1	787	112	13528	1.84171	1	0.552985	67.5145
GOTERM_BP_FAT	GO:0008584~male gonad development	7	0.686948	0.0795954	WNT4, SDC1, BCL2, SF1, BCL2L2, SRD5A2, BCL2L11	787	52	13528	2.31395	1	0.616551	77.4751
GOTERM_BP_FAT	GO:0046660~female sex differentiation	8	0.785083	0.104778	ERMP1, WNT4, FGF7, TBX3, CCND2, BCL2, KDR, NRIP1	787	69	13528	1.99297	1	0.690665	86.3182
GOTERM_BP_FAT	GO:0046545~development of primary female sexual characteristics	8	0.785083	0.104778	ERMP1, WNT4, FGF7, TBX3, CCND2, BCL2, KDR, NRIP1	787	69	13528	1.99297	1	0.690665	86.3182
GOTERM_BP_FAT	GO:0048608~reproductive structure development	12	1.17763	0.115317	ERMP1, WNT4, SDC1, FGF7, CCND2, BCL2, SF1, BCL2L2, SRD5A2, BCL2L11, KDR, NRIP1	787	126	13528	1.63708	1	0.714573	88.9409
GOTERM_BP_FAT	GO:0008585~female gonad development	7	0.686948	0.166477	ERMP1, WNT4, FGF7, CCND2, BCL2, KDR, NRIP1	787	64	13528	1.88008	1	0.805256	96.2085
GOTERM_BP_FAT	GO:0001541~ovarian follicle development	5	0.490677	0.213362	ERMP1, FGF7, CCND2, BCL2, KDR	787	41	13528	2.09626	1	0.855193	98.6604
GOTERM_BP_FAT	GO:0022602~ovulation cycle process	6	0.588813	0.291422	ERMP1, FGF7, CCND2, BCL2, KDR, NRIP1	787	62	13528	1.66348	1	0.915427	99.7952
GOTERM_BP_FAT	GO:0048511~rhythmic process	10	0.981354	0.326605	ERMP1, EGR3, FGF7, CCND2, BCL2, TEF, GRIN3A, KDR, CRX, NRIP1	787	128	13528	1.34292	1	0.93472	99.918
GOTERM_BP_FAT	GO:0042698~ovulation cycle	6	0.588813	0.349455	ERMP1, FGF7, CCND2, BCL2, KDR, NRIP1	787	67	13528	1.53934	1	0.944945	99.9559
INTERPRO	IPR000712:Apoptosis regulator Bcl-2, BH	3	0.294406	0.354783	BCL2, BCL2L2, BCL2L11	941	22	16659	2.41411	1	0.992275	99.9241
GOTERM_BP_FAT	GO:0050678~regulation of epithelial cell proliferation	6	0.588813	0.396332	PPARD, FGF7, CCND2, ATP6AP1, PTCH1, KDR	787	71	13528	1.45262	1	0.960028	99.9885
GOTERM_BP_FAT	GO:0050679~positive regulation of epithelial cell proliferation	4	0.392542	0.428731	FGF7, CCND2, ATP6AP1, KDR	787	41	13528	1.67701	1	0.968771	99.9957
SMART	SM00337:BCL	3	0.294406	0.465853	BCL2, BCL2L2, BCL2L11	641	22	9079	1.93143	1	0.971144	99.9765
GOTERM_BP_FAT	GO:0048754~branching morphogenesis of a tube	4	0.392542	0.736651	TBX3, BCL2, GREM1, KDR	787	65	13528	1.0578	1	0.997894	100
GOTERM_BP_FAT	GO:0007292~female gamete generation	4	0.392542	0.736651	WNT4, DIAPH2, BCL2, NRIP1	787	65	13528	1.0578	1	0.997894	100
GOTERM_BP_FAT	GO:0001763~morphogenesis of a branching structure	4	0.392542	0.811927	TBX3, BCL2, GREM1, KDR	787	74	13528	0.929153	1	0.999343	100
Annotation Cluster 100	Enrichment Score: 0.8347616425924964
Category	Term	Count	%	PValue	Genes	List Total	Pop Hits	Pop Total	Fold Enrichment	Bonferroni	Benjamini	FDR
GOTERM_BP_FAT	GO:0046546~development of primary male sexual characteristics	9	0.883219	0.0338497	WNT4, SDC1, TBX3, BCL2, SF1, BCL2L2, SRD5A2, BCL2L11, DHCR24	787	65	13528	2.38006	1	0.420509	46.1434
GOTERM_BP_FAT	GO:0030539~male genitalia development	3	0.294406	0.237443	TBX3, SRD5A2, DHCR24	787	16	13528	3.223	1	0.875794	99.2338
GOTERM_BP_FAT	GO:0048806~genitalia development	3	0.294406	0.389584	TBX3, SRD5A2, DHCR24	787	23	13528	2.24209	1	0.957674	99.986
Annotation Cluster 101	Enrichment Score: 0.8341975081497437
Category	Term	Count	%	PValue	Genes	List Total	Pop Hits	Pop Total	Fold Enrichment	Bonferroni	Benjamini	FDR
GOTERM_BP_FAT	GO:0030518~steroid hormone receptor signaling pathway	11	1.07949	0.00170138	THRAP3, ESR1, RARA, ARID1A, MED14, MED13, NR3C1, CALR, PPARGC1A, PMEPA1, NRIP1	787	58	13528	3.26004	0.993384	0.0701463	3.0138
GOTERM_BP_FAT	GO:0030522~intracellular receptor-mediated signaling pathway	12	1.17763	0.00385177	THRAP3, PML, ESR1, RARA, ARID1A, MED14, MED13, NR3C1, CALR, PPARGC1A, PMEPA1, NRIP1	787	75	13528	2.75029	0.999988	0.125236	6.70035
GOTERM_BP_FAT	GO:0030521~androgen receptor signaling pathway	7	0.686948	0.016491	THRAP3, ARID1A, MED14, MED13, PPARGC1A, PMEPA1, NRIP1	787	36	13528	3.34237	1	0.280275	25.8315
GOTERM_MF_FAT	GO:0016455~RNA polymerase II transcription mediator activity	5	0.490677	0.0922552	THRAP3, CNOT2, MED14, MED13, PPARGC1A	778	29	12983	2.87718	1	0.653887	77.6588
UP_SEQ_FEATURE	short sequence motif:LXXLL motif 2	4	0.392542	0.0979535	MED14, MED13, MLL2, NRIP1	1018	21	19113	3.5762	1	0.972972	83.9402
UP_SEQ_FEATURE	short sequence motif:LXXLL motif 1	4	0.392542	0.0979535	MED14, MED13, MLL2, NRIP1	1018	21	19113	3.5762	1	0.972972	83.9402
GOTERM_MF_FAT	GO:0016251~general RNA polymerase II transcription factor activity	6	0.588813	0.177764	THRAP3, CNOT2, MED14, MED13, PPARGC1A, GTF2H1	778	50	12983	2.00252	1	0.834607	95.1716
GOTERM_BP_FAT	GO:0006367~transcription initiation from RNA polymerase II promoter	7	0.686948	0.201846	GTF2E1, E2F3, THRAP3, MED14, MED13, PPARGC1A, GTF2H1	787	68	13528	1.76949	1	0.844499	98.2606
GOTERM_MF_FAT	GO:0046966~thyroid hormone receptor binding	4	0.392542	0.299505	THRAP3, MED14, MED13, JMJD1C	778	32	12983	2.08596	1	0.93714	99.5961
GOTERM_MF_FAT	GO:0035257~nuclear hormone receptor binding	7	0.686948	0.313248	THRAP3, MED14, MED13, JMJD1C, CALR, PPARGC1A, NRIP1	778	77	12983	1.51706	1	0.941767	99.7028
GOTERM_BP_FAT	GO:0006352~transcription initiation	7	0.686948	0.351788	GTF2E1, E2F3, THRAP3, MED14, MED13, PPARGC1A, GTF2H1	787	83	13528	1.4497	1	0.945542	99.9587
GOTERM_MF_FAT	GO:0030374~ligand-dependent nuclear receptor transcription coactivator activity	4	0.392542	0.366325	THRAP3, MED14, MED13, PPARGC1A	778	36	12983	1.85418	1	0.95805	99.9145
GOTERM_MF_FAT	GO:0042809~vitamin D receptor binding	3	0.294406	0.404134	THRAP3, MED14, MED13	778	23	12983	2.17665	1	0.96504	99.967
GOTERM_MF_FAT	GO:0051427~hormone receptor binding	7	0.686948	0.432236	THRAP3, MED14, MED13, JMJD1C, CALR, PPARGC1A, NRIP1	778	88	12983	1.32743	1	0.971522	99.9844
GOTERM_CC_FAT	GO:0016592~Srb-mediator complex	3	0.294406	0.455267	THRAP3, MED14, MED13	673	29	12782	1.96475	1	0.862148	99.983
GOTERM_MF_FAT	GO:0050681~androgen receptor binding	3	0.294406	0.466546	CALR, PPARGC1A, NRIP1	778	26	12983	1.9255	1	0.977259	99.9941
GOTERM_MF_FAT	GO:0035258~steroid hormone receptor binding	3	0.294406	0.672761	CALR, PPARGC1A, NRIP1	778	38	12983	1.31745	1	0.996487	100
GOTERM_CC_FAT	GO:0016591~DNA-directed RNA polymerase II, holoenzyme	3	0.294406	0.931397	GTF2E1, PPARGC1A, GTF2H1	673	81	12782	0.703429	1	0.998286	100
Annotation Cluster 102	Enrichment Score: 0.8329250188110516
Category	Term	Count	%	PValue	Genes	List Total	Pop Hits	Pop Total	Fold Enrichment	Bonferroni	Benjamini	FDR
GOTERM_BP_FAT	GO:0007369~gastrulation	10	0.981354	0.0195195	ACVR2B, MACF1, RNF2, WNT3A, DLD, BMPR2, UGDH, AMOT, SMAD2, EXT1	787	70	13528	2.45562	1	0.307659	29.8303
GOTERM_BP_FAT	GO:0007498~mesoderm development	8	0.785083	0.137429	ACVR2B, MACF1, TBX3, IKZF1, WNT3A, BMPR2, SMAD2, EXT1	787	74	13528	1.85831	1	0.762569	92.9827
GOTERM_BP_FAT	GO:0048332~mesoderm morphogenesis	5	0.490677	0.177144	MACF1, TBX3, WNT3A, BMPR2, SMAD2	787	38	13528	2.26175	1	0.819149	96.9919
GOTERM_BP_FAT	GO:0001707~mesoderm formation	4	0.392542	0.348804	MACF1, WNT3A, BMPR2, SMAD2	787	36	13528	1.90993	1	0.944939	99.9551
GOTERM_BP_FAT	GO:0001704~formation of primary germ layer	4	0.392542	0.412972	MACF1, WNT3A, BMPR2, SMAD2	787	40	13528	1.71893	1	0.964564	99.993
Annotation Cluster 103	Enrichment Score: 0.8322798124630649
Category	Term	Count	%	PValue	Genes	List Total	Pop Hits	Pop Total	Fold Enrichment	Bonferroni	Benjamini	FDR
INTERPRO	IPR019586:Guanylate kinase-associated, C-terminal	3	0.294406	0.0552681	TJP1, DLG2, DLG1	941	7	16659	7.58722	1	0.72587	60.6241
UP_SEQ_FEATURE	domain:Guanylate kinase-like	4	0.392542	0.120801	TJP1, MAGI1, DLG2, DLG1	1018	23	19113	3.26523	1	0.98216	89.8122
INTERPRO	IPR008144:Guanylate kinase	4	0.392542	0.137414	TJP1, MAGI1, DLG2, DLG1	941	23	16659	3.07887	1	0.918971	91.1366
UP_SEQ_FEATURE	domain:PDZ 2	5	0.490677	0.161896	TJP1, MAGI1, SDCBP, DLG2, DLG1	1018	40	19113	2.34688	1	0.99163	95.6422
UP_SEQ_FEATURE	domain:PDZ 1	5	0.490677	0.161896	TJP1, MAGI1, SDCBP, DLG2, DLG1	1018	40	19113	2.34688	1	0.99163	95.6422
INTERPRO	IPR008145:Guanylate kinase/L-type calcium channel region	4	0.392542	0.178831	TJP1, MAGI1, DLG2, DLG1	941	26	16659	2.72362	1	0.950554	96.0437
UP_SEQ_FEATURE	domain:PDZ 3	4	0.392542	0.184893	TJP1, MAGI1, DLG2, DLG1	1018	28	19113	2.68215	1	0.994832	97.3399
SMART	SM00072:GuKc	4	0.392542	0.276279	TJP1, MAGI1, DLG2, DLG1	641	26	9079	2.17905	1	0.912626	98.6534
Annotation Cluster 104	Enrichment Score: 0.8322098285686833
Category	Term	Count	%	PValue	Genes	List Total	Pop Hits	Pop Total	Fold Enrichment	Bonferroni	Benjamini	FDR
GOTERM_BP_FAT	GO:0030100~regulation of endocytosis	8	0.785083	0.0624779	PRKCA, ATP6AP1, CBL, CBLL1, CD63, CALR, PTEN, EPN2	787	61	13528	2.25434	1	0.559351	68.6325
GOTERM_BP_FAT	GO:0045807~positive regulation of endocytosis	5	0.490677	0.0848226	ATP6AP1, CBL, CBLL1, CD63, CALR	787	29	13528	2.96368	1	0.633834	79.6665
GOTERM_BP_FAT	GO:0060627~regulation of vesicle-mediated transport	10	0.981354	0.105183	PRKCA, ATP6AP1, CBL, TRAF7, CBLL1, CD63, CALR, PCLO, PTEN, EPN2	787	96	13528	1.79055	1	0.689542	86.4288
GOTERM_BP_FAT	GO:0051050~positive regulation of transport	11	1.07949	0.841351	PRKCA, ATP2B2, IRS2, SORBS1, ATP6AP1, CBL, ADRBK1, CBLL1, CD63, CALR, AKT2	787	223	13528	0.847904	1	0.999624	100
Annotation Cluster 105	Enrichment Score: 0.8266969293597096
Category	Term	Count	%	PValue	Genes	List Total	Pop Hits	Pop Total	Fold Enrichment	Bonferroni	Benjamini	FDR
SP_PIR_KEYWORDS	thiol protease	12	1.17763	0.0701303	CYLD, CASP3, ATG4A, USP47, USP46, CTSC, CTSS, SENP5, USP16, USP24, USP15, USP14	1018	126	19235	1.79951	1	0.425835	64.8619
GOTERM_MF_FAT	GO:0008234~cysteine-type peptidase activity	14	1.3739	0.0796619	PDIA3, MALT1, CTSS, SENP5, CYLD, CASP3, ATG4A, USP47, USP46, CTSC, USP16, USP24, USP15, USP14	778	141	12983	1.65693	1	0.606986	72.346
INTERPRO	IPR018200:Peptidase C19, ubiquitin carboxyl-terminal hydrolase 2, conserved site	7	0.686948	0.114282	CYLD, USP47, USP46, USP16, USP24, USP15, USP14	941	59	16659	2.10042	1	0.882872	86.3223
INTERPRO	IPR001394:Peptidase C19, ubiquitin carboxyl-terminal hydrolase 2	7	0.686948	0.128517	CYLD, USP47, USP46, USP16, USP24, USP15, USP14	941	61	16659	2.03155	1	0.906377	89.5128
GOTERM_MF_FAT	GO:0004197~cysteine-type endopeptidase activity	8	0.785083	0.138371	CASP3, PDIA3, MALT1, CTSC, CTSS, USP16, USP15, USP14	778	72	12983	1.85418	1	0.77251	90.0346
GOTERM_MF_FAT	GO:0004843~ubiquitin-specific protease activity	4	0.392542	0.15593	USP46, USP16, USP15, USP14	778	23	12983	2.9022	1	0.80738	92.755
GOTERM_MF_FAT	GO:0019783~small conjugating protein-specific protease activity	4	0.392542	0.170772	USP46, USP16, USP15, USP14	778	24	12983	2.78128	1	0.824532	94.4952
GOTERM_MF_FAT	GO:0004221~ubiquitin thiolesterase activity	7	0.686948	0.292033	CYLD, USP47, USP46, USP16, USP24, USP15, USP14	778	75	12983	1.55751	1	0.935046	99.524
GOTERM_MF_FAT	GO:0016790~thiolester hydrolase activity	8	0.785083	0.410972	CYLD, USP47, PPT2, USP46, USP16, USP24, USP15, USP14	778	102	12983	1.30884	1	0.965855	99.9724
Annotation Cluster 106	Enrichment Score: 0.8225502288383418
Category	Term	Count	%	PValue	Genes	List Total	Pop Hits	Pop Total	Fold Enrichment	Bonferroni	Benjamini	FDR
SP_PIR_KEYWORDS	sh3 domain	18	1.76644	0.0537556	CASKIN1, SNX18, SH3PXD2A, RIMBP2, TRIO, ARHGAP26, NEBL, NCK2, CTTN, TJP1, DOCK1, MACF1, SORBS1, ABL2, SH3GL2, DLG2, DLG1, SRGAP2	1018	210	19235	1.61956	1	0.352748	54.8323
INTERPRO	IPR001452:Src homology-3 domain	18	1.76644	0.0946067	CASKIN1, SNX18, SH3PXD2A, C1ORF168, RIMBP2, TRIO, ARHGAP26, NEBL, NCK2, CTTN, TJP1, DOCK1, SORBS1, ABL2, SH3GL2, DLG2, DLG1, SRGAP2	941	213	16659	1.49607	1	0.839334	80.3922
UP_SEQ_FEATURE	domain:SH3	14	1.3739	0.149834	CASKIN1, SNX18, SHANK2, ARHGAP26, NEBL, TJP1, CTTN, DOCK1, MACF1, ABL2, SH3GL2, DLG2, DLG1, SRGAP2	1018	177	19113	1.48503	1	0.989798	94.3848
INTERPRO	IPR011511:Variant SH3	6	0.588813	0.304456	SNX18, TJP1, SH3PXD2A, SORBS1, RIMBP2, DLG2	941	65	16659	1.63417	1	0.988117	99.7399
SMART	SM00326:SH3	18	1.76644	0.332483	CASKIN1, SNX18, SH3PXD2A, C1ORF168, RIMBP2, TRIO, ARHGAP26, NEBL, NCK2, CTTN, TJP1, DOCK1, SORBS1, ABL2, SH3GL2, DLG2, DLG1, SRGAP2	641	213	9079	1.19694	1	0.932843	99.5413
Annotation Cluster 107	Enrichment Score: 0.8173698122398236
Category	Term	Count	%	PValue	Genes	List Total	Pop Hits	Pop Total	Fold Enrichment	Bonferroni	Benjamini	FDR
INTERPRO	IPR003585:Neurexin/syndecan/glycophorin C	4	0.392542	0.0408716	CADM3, SDC1, CADM4, CADM2	941	14	16659	5.05814	1	0.639036	49.5451
SMART	SM00294:4.1m	4	0.392542	0.0708409	CADM3, SDC1, CADM4, CADM2	641	14	9079	4.0468	1	0.578556	62.4248
INTERPRO	IPR013162:CD80-like, immunoglobulin C2-set	4	0.392542	0.284818	CADM3, CADM4, PVRL1, CADM2	941	33	16659	2.14588	1	0.985695	99.5894
UP_SEQ_FEATURE	domain:Ig-like V-type	7	0.686948	0.652001	CADM3, CADM4, MPZL2, PVRL1, CADM2, ERMAP, CD28	1018	124	19113	1.05988	1	1	100
Annotation Cluster 108	Enrichment Score: 0.8082171677226108
Category	Term	Count	%	PValue	Genes	List Total	Pop Hits	Pop Total	Fold Enrichment	Bonferroni	Benjamini	FDR
GOTERM_BP_FAT	GO:0006974~response to DNA damage stimulus	31	3.0422	0.0447026	HMGB1, ZAK, PML, POLA1, FOXO4, RPA1, PRPF19, ANKRD17, CASP3, NSMCE1, BCL6, TLK2, CCNA2, TERF2, MSH6, C11ORF30, GEN1, SMC6, UBE2B, PPP1CB, FOXN3, GTF2H1, ATRX, MAPK1, EYA4, UHRF1, BAZ1B, HIPK1, CSNK1E, HIPK2, SUPT16H	787	373	13528	1.4286	1	0.473646	56.0387
GOTERM_BP_FAT	GO:0033554~cellular response to stress	42	4.12169	0.0855078	WNT5A, HMGB1, ZAK, BMPR2, PML, POLA1, FOXO4, OS9, ARNT, PRPF19, RPA1, ANKRD17, CASP3, ATG5, BCL2, NSMCE1, GAB1, BCL6, HSPA5, TLK2, CCNA2, TERF2, MSH6, EPAS1, C11ORF30, GEN1, SMC6, UBE2B, PPP1CB, FOXN3, GTF2H1, ATRX, ATP7A, MAPK1, EYA4, UHRF1, BAZ1B, ADM, HIPK1, CSNK1E, HIPK2, SUPT16H	787	566	13528	1.27553	1	0.634111	79.9384
GOTERM_BP_FAT	GO:0006259~DNA metabolic process	38	3.72915	0.0879045	HMGB1, PML, POLA1, NAP1L1, NFIX, PRPF19, RPA1, ANKRD17, CASP3, BCL11B, NSMCE1, TOP2B, NT5E, DNMT3B, TERF2, RBMS1, HEMK1, MSH6, RBBP4, MLL, CCDC88A, SMG6, C11ORF30, GEN1, CYCS, PPFIBP1, CECR2, SMC6, PAPD5, UBE2B, PURA, GTF2H1, ATRX, EYA4, UHRF1, CSNK1E, SUPT16H, NFIB	787	506	13528	1.2909	1	0.640567	80.8625
SP_PIR_KEYWORDS	DNA damage	15	1.47203	0.197589	MSH6, GEN1, C11ORF30, SMC6, PPP1CB, UBE2B, GTF2H1, PRPF19, ATRX, EYA4, UHRF1, BAZ1B, NSMCE1, SUPT16H, TLK2	1018	205	19235	1.38255	1	0.702751	95.7847
SP_PIR_KEYWORDS	dna repair	12	1.17763	0.429634	ATRX, PRPF19, EYA4, MSH6, UHRF1, C11ORF30, GEN1, NSMCE1, SUPT16H, SMC6, UBE2B, GTF2H1	1018	191	19235	1.18711	1	0.903699	99.9689
GOTERM_BP_FAT	GO:0006281~DNA repair	18	1.76644	0.496005	MSH6, HMGB1, GEN1, C11ORF30, POLA1, PML, SMC6, UBE2B, GTF2H1, RPA1, PRPF19, ATRX, ANKRD17, EYA4, UHRF1, CSNK1E, NSMCE1, SUPT16H	787	284	13528	1.08946	1	0.980477	99.9996
Annotation Cluster 109	Enrichment Score: 0.7897051478325916
Category	Term	Count	%	PValue	Genes	List Total	Pop Hits	Pop Total	Fold Enrichment	Bonferroni	Benjamini	FDR
GOTERM_BP_FAT	GO:0003001~generation of a signal involved in cell-cell signaling	10	0.981354	0.0578464	GRM4, ACVR2B, YWHAZ, TBX3, SYT4, CAMK2G, NLGN1, SMAD2, PCLO, SMPD3	787	85	13528	2.02227	1	0.544999	65.7278
GOTERM_BP_FAT	GO:0006836~neurotransmitter transport	9	0.883219	0.108472	SLC17A7, GRM4, CPLX2, SLC1A3, SYT4, SLC6A2, SLC6A6, NLGN1, PCLO	787	83	13528	1.8639	1	0.697495	87.298
GOTERM_BP_FAT	GO:0007269~neurotransmitter secretion	4	0.392542	0.316368	GRM4, SYT4, NLGN1, PCLO	787	34	13528	2.02227	1	0.929332	99.8925
GOTERM_BP_FAT	GO:0001505~regulation of neurotransmitter levels	6	0.588813	0.349455	SLC17A7, GRM4, SLC1A3, SYT4, NLGN1, PCLO	787	67	13528	1.53934	1	0.944945	99.9559
Annotation Cluster 110	Enrichment Score: 0.7879550805508814
Category	Term	Count	%	PValue	Genes	List Total	Pop Hits	Pop Total	Fold Enrichment	Bonferroni	Benjamini	FDR
UP_SEQ_FEATURE	domain:SAM 1	4	0.392542	0.0287755	CASKIN1, ANKS1B, ANKS1A, PPFIBP1	1018	13	19113	5.77694	1	0.818135	40.4276
UP_SEQ_FEATURE	domain:SAM 2	4	0.392542	0.0287755	CASKIN1, ANKS1B, ANKS1A, PPFIBP1	1018	13	19113	5.77694	1	0.818135	40.4276
UP_SEQ_FEATURE	repeat:ANK 1	18	1.76644	0.110485	CASKIN1, ANKS1B, CAMTA1, ANKS1A, ABTB2, ANKRD10, YTHDC2, ANKRD13A, GLS2, ASB9, ANKRD17, TEX14, ANKRD28, TANC2, ANKRD12, ANKZF1, LRRK1, GABPB2	1018	231	19113	1.46299	1	0.979621	87.4699
UP_SEQ_FEATURE	repeat:ANK 2	18	1.76644	0.113658	CASKIN1, ANKS1B, CAMTA1, ANKS1A, ABTB2, ANKRD10, YTHDC2, ANKRD13A, GLS2, ASB9, ANKRD17, TEX14, ANKRD28, TANC2, ANKRD12, ANKZF1, LRRK1, GABPB2	1018	232	19113	1.45668	1	0.979043	88.2395
SP_PIR_KEYWORDS	ank repeat	18	1.76644	0.135564	CASKIN1, ANKS1B, CAMTA1, ANKS1A, ABTB2, ANKRD10, YTHDC2, ANKRD13A, GLS2, ASB9, ANKRD17, TEX14, ANKRD28, TANC2, ANKRD12, ANKZF1, LRRK1, GABPB2	1018	240	19235	1.41712	1	0.599338	87.6986
INTERPRO	IPR002110:Ankyrin	18	1.76644	0.189405	CASKIN1, ANKS1B, CAMTA1, ANKS1A, ABTB2, ANKRD10, YTHDC2, ANKRD13A, GLS2, ASB9, ANKRD17, TEX14, ANKRD28, TANC2, ANKRD12, ANKZF1, LRRK1, GABPB2	941	238	16659	1.33892	1	0.954908	96.801
UP_SEQ_FEATURE	repeat:ANK 3	14	1.3739	0.234384	CASKIN1, ANKS1B, CAMTA1, ANKS1A, ABTB2, ANKRD10, ASB9, ANKRD17, TEX14, ANKRD28, TANC2, ANKRD12, LRRK1, GABPB2	1018	194	19113	1.3549	1	0.997989	99.1244
UP_SEQ_FEATURE	repeat:ANK 4	11	1.07949	0.332493	ASB9, CASKIN1, ANKS1B, ANKRD17, ANKS1A, ANKRD28, ABTB2, TANC2, ANKRD10, LRRK1, GABPB2	1018	158	19113	1.30712	1	0.999716	99.9231
UP_SEQ_FEATURE	repeat:ANK 6	7	0.686948	0.365054	ASB9, CASKIN1, ANKS1B, ANKRD17, ANKS1A, ANKRD28, TANC2	1018	92	19113	1.42854	1	0.999873	99.9683
SMART	SM00248:ANK	18	1.76644	0.514401	CASKIN1, ANKS1B, CAMTA1, ANKS1A, ABTB2, ANKRD10, YTHDC2, ANKRD13A, GLS2, ASB9, ANKRD17, TEX14, ANKRD28, TANC2, ANKRD12, ANKZF1, LRRK1, GABPB2	641	238	9079	1.07121	1	0.975909	99.9934
UP_SEQ_FEATURE	repeat:ANK 5	8	0.785083	0.550351	ASB9, CASKIN1, ANKS1B, ANKRD17, ANKS1A, ANKRD28, TANC2, GABPB2	1018	131	19113	1.14657	1	0.999996	99.9999
Annotation Cluster 111	Enrichment Score: 0.7878383530983639
Category	Term	Count	%	PValue	Genes	List Total	Pop Hits	Pop Total	Fold Enrichment	Bonferroni	Benjamini	FDR
GOTERM_BP_FAT	GO:0048705~skeletal system morphogenesis	12	1.17763	0.0606491	ZFAND5, ACVR2B, SATB2, HOXC8, PCGF2, TBX15, TULP3, HOXB8, TIPARP, PDGFRB, SIX4, PLEKHA1	787	112	13528	1.84171	1	0.552985	67.5145
GOTERM_BP_FAT	GO:0048568~embryonic organ development	16	1.57017	0.0756123	SATB2, MLL, TBX15, EPAS1, WNT3A, SOBP, SIX4, ARNT, ATP2B2, PCGF2, TULP3, HOXB8, ALDH1A3, SH2B3, ZFPM2, FOXD3	787	172	13528	1.59901	1	0.604188	75.6575
GOTERM_BP_FAT	GO:0048704~embryonic skeletal system morphogenesis	6	0.588813	0.235387	SATB2, PCGF2, TBX15, TULP3, HOXB8, SIX4	787	57	13528	1.8094	1	0.875244	99.1959
GOTERM_BP_FAT	GO:0048706~embryonic skeletal system development	7	0.686948	0.289535	SATB2, PCGF2, TBX15, TULP3, HOXB8, HOXB9, SIX4	787	77	13528	1.56267	1	0.914826	99.7852
GOTERM_BP_FAT	GO:0048562~embryonic organ morphogenesis	10	0.981354	0.368051	ATP2B2, SATB2, PCGF2, TBX15, TULP3, HOXB8, ALDH1A3, WNT3A, SOBP, SIX4	787	133	13528	1.29243	1	0.95049	99.9738
Annotation Cluster 112	Enrichment Score: 0.779924648241171
Category	Term	Count	%	PValue	Genes	List Total	Pop Hits	Pop Total	Fold Enrichment	Bonferroni	Benjamini	FDR
SP_PIR_KEYWORDS	heparan sulfate	4	0.392542	0.049291	GPC4, SDC1, SPOCK2, SPOCK1	1018	16	19235	4.72372	1	0.350963	51.6681
UP_SEQ_FEATURE	glycosylation site:O-linked (Xyl...) (glycosaminoglycan)	3	0.294406	0.168906	GPC4, SPOCK2, SPOCK1	1018	14	19113	4.02322	1	0.992623	96.2454
SP_PIR_KEYWORDS	proteoglycan	4	0.392542	0.549306	GPC4, SDC1, SPOCK2, SPOCK1	1018	54	19235	1.39962	1	0.947658	99.9989
Annotation Cluster 113	Enrichment Score: 0.7792404827472176
Category	Term	Count	%	PValue	Genes	List Total	Pop Hits	Pop Total	Fold Enrichment	Bonferroni	Benjamini	FDR
GOTERM_BP_FAT	GO:0048169~regulation of long-term neuronal synaptic plasticity	4	0.392542	0.119475	EGR1, KRAS, GRIK2, KIT	787	21	13528	3.27416	1	0.724328	89.8385
GOTERM_BP_FAT	GO:0044057~regulation of system process	24	2.35525	0.137219	PRKCA, EGR1, KCNE1L, EPAS1, GRIK2, SMAD7, GRIK3, NLGN1, BMPR2, ADRBK1, KIT, CDH2, GRIA4, KCNJ12, SRF, ATP2B2, SLC1A3, KRAS, ADM, GRIA2, USP46, SEMA3A, HCN4, DBN1	787	309	13528	1.33509	1	0.763134	92.9519
GOTERM_BP_FAT	GO:0051969~regulation of transmission of nerve impulse	13	1.27576	0.147243	EGR1, GRIK2, GRIK3, NLGN1, CDH2, GRIA4, KIT, ATP2B2, KRAS, SLC1A3, GRIA2, USP46, DBN1	787	147	13528	1.52014	1	0.776798	94.287
GOTERM_BP_FAT	GO:0048168~regulation of neuronal synaptic plasticity	5	0.490677	0.154282	EGR1, KRAS, GRIK2, KIT, DBN1	787	36	13528	2.38741	1	0.787337	95.0776
GOTERM_BP_FAT	GO:0050804~regulation of synaptic transmission	12	1.17763	0.167269	EGR1, ATP2B2, SLC1A3, KRAS, GRIA2, GRIK2, GRIK3, NLGN1, USP46, KIT, GRIA4, DBN1	787	136	13528	1.51671	1	0.804977	96.2727
GOTERM_BP_FAT	GO:0031644~regulation of neurological system process	13	1.27576	0.179172	EGR1, GRIK2, GRIK3, NLGN1, CDH2, GRIA4, KIT, ATP2B2, KRAS, SLC1A3, GRIA2, USP46, DBN1	787	153	13528	1.46053	1	0.82211	97.1224
GOTERM_BP_FAT	GO:0048167~regulation of synaptic plasticity	6	0.588813	0.314481	EGR1, ATP2B2, KRAS, GRIK2, KIT, DBN1	787	64	13528	1.6115	1	0.928409	99.887
Annotation Cluster 114	Enrichment Score: 0.7689934993952859
Category	Term	Count	%	PValue	Genes	List Total	Pop Hits	Pop Total	Fold Enrichment	Bonferroni	Benjamini	FDR
BIOCARTA	h_melanocytepathway:Melanocyte Development and Pigmentation Pathway	4	0.392542	0.0162174	EP300, BCL2, MITF, KIT	123	7	1437	6.67596	0.958079	0.652614	18.4466
GOTERM_BP_FAT	GO:0048066~pigmentation during development	3	0.294406	0.450968	BCL2, MITF, KIT	787	26	13528	1.98338	1	0.972844	99.9979
GOTERM_BP_FAT	GO:0043473~pigmentation	4	0.392542	0.674363	ATP7A, BCL2, MITF, KIT	787	59	13528	1.16538	1	0.995535	100
Annotation Cluster 115	Enrichment Score: 0.7539551091894531
Category	Term	Count	%	PValue	Genes	List Total	Pop Hits	Pop Total	Fold Enrichment	Bonferroni	Benjamini	FDR
GOTERM_CC_FAT	GO:0016605~PML body	6	0.588813	0.0276851	RPA1, ZMYM2, HIPK1, HIPK2, PML, SFRS2	673	33	12782	3.45319	0.999998	0.225377	33.0445
GOTERM_BP_FAT	GO:0042770~DNA damage response, signal transduction	8	0.785083	0.18228	MSH6, ZAK, HIPK1, HIPK2, PML, FOXO4, CCNA2, FOXN3	787	80	13528	1.71893	1	0.823429	97.3121
GOTERM_BP_FAT	GO:0008629~induction of apoptosis by intracellular signals	6	0.588813	0.20337	PRKCA, MSH6, CASP3, HIPK1, HIPK2, PML	787	54	13528	1.90993	1	0.844519	98.3193
GOTERM_BP_FAT	GO:0042771~DNA damage response, signal transduction by p53 class mediator resulting in induction of apoptosis	3	0.294406	0.215529	HIPK1, HIPK2, PML	787	15	13528	3.43787	1	0.857618	98.7252
GOTERM_BP_FAT	GO:0008630~DNA damage response, signal transduction resulting in induction of apoptosis	4	0.392542	0.300157	MSH6, HIPK1, HIPK2, PML	787	33	13528	2.08355	1	0.921659	99.8361
GOTERM_BP_FAT	GO:0030330~DNA damage response, signal transduction by p53 class mediator	3	0.294406	0.450968	HIPK1, HIPK2, PML	787	26	13528	1.98338	1	0.972844	99.9979
Annotation Cluster 116	Enrichment Score: 0.7491446622946678
Category	Term	Count	%	PValue	Genes	List Total	Pop Hits	Pop Total	Fold Enrichment	Bonferroni	Benjamini	FDR
KEGG_PATHWAY	hsa05215:Prostate cancer	13	1.27576	0.00764024	E2F1, E2F3, CREBBP, CREB5, PTEN, MAPK1, EP300, KRAS, BCL2, CREB3L2, PDGFRB, SRD5A2, AKT2	313	89	5085	2.37301	0.715724	0.118192	8.88062
KEGG_PATHWAY	hsa05218:Melanoma	10	0.981354	0.0283544	E2F1, MAPK1, E2F3, FGF7, KRAS, MET, MITF, PDGFRB, PTEN, AKT2	313	71	5085	2.28817	0.991061	0.286056	29.4457
KEGG_PATHWAY	hsa05214:Glioma	9	0.883219	0.0373041	E2F1, PRKCA, MAPK1, E2F3, KRAS, CAMK2G, PDGFRB, PTEN, AKT2	313	63	5085	2.32086	0.99804	0.307023	36.9344
KEGG_PATHWAY	hsa05223:Non-small cell lung cancer	7	0.686948	0.111051	E2F1, PRKCA, MAPK1, E2F3, RASSF5, KRAS, AKT2	313	54	5085	2.10596	1	0.552638	76.0065
KEGG_PATHWAY	hsa04012:ErbB signaling pathway	9	0.883219	0.162908	PRKCA, MAPK1, NCK2, KRAS, CAMK2G, CBL, GAB1, ABL2, AKT2	313	87	5085	1.68062	1	0.621708	88.4239
KEGG_PATHWAY	hsa05219:Bladder cancer	5	0.490677	0.25552	E2F1, MAPK1, E2F3, FGFR3, KRAS	313	42	5085	1.93405	1	0.739252	97.2067
KEGG_PATHWAY	hsa05213:Endometrial cancer	5	0.490677	0.396825	MAPK1, KRAS, AXIN2, PTEN, AKT2	313	52	5085	1.56212	1	0.822234	99.7824
KEGG_PATHWAY	hsa05212:Pancreatic cancer	6	0.588813	0.45522	E2F1, MAPK1, E2F3, KRAS, SMAD2, AKT2	313	72	5085	1.35383	1	0.841914	99.9367
KEGG_PATHWAY	hsa05220:Chronic myeloid leukemia	6	0.588813	0.491444	E2F1, MAPK1, E2F3, KRAS, CBL, AKT2	313	75	5085	1.29968	1	0.852209	99.9725
KEGG_PATHWAY	hsa05222:Small cell lung cancer	6	0.588813	0.593919	E2F1, E2F3, BCL2, CYCS, PTEN, AKT2	313	84	5085	1.16043	1	0.904247	99.9982
KEGG_PATHWAY	hsa04664:Fc epsilon RI signaling pathway	5	0.490677	0.714312	PRKCA, MAPK1, KRAS, PRKCE, AKT2	313	78	5085	1.04141	1	0.946883	100
KEGG_PATHWAY	hsa04912:GnRH signaling pathway	6	0.588813	0.727752	PRKCA, MAPK1, KRAS, MAP3K3, CAMK2G, ADCY6	313	98	5085	0.994653	1	0.950473	100
Annotation Cluster 117	Enrichment Score: 0.7468010990663327
Category	Term	Count	%	PValue	Genes	List Total	Pop Hits	Pop Total	Fold Enrichment	Bonferroni	Benjamini	FDR
INTERPRO	IPR000910:High mobility group, HMG1/HMG2	7	0.686948	0.0767721	HMGB1, TOX, HMGB3, SOX21, SOX4, MLL3, MLL2	941	53	16659	2.3382	1	0.808032	73.0037
INTERPRO	IPR017967:HMG box A DNA-binding domain, conserved site	3	0.294406	0.144424	HMGB1, TOX, HMGB3	941	12	16659	4.42588	1	0.927089	92.2463
INTERPRO	IPR000135:High mobility group, HMG1/HMG2, subgroup	3	0.294406	0.144424	HMGB1, TOX, HMGB3	941	12	16659	4.42588	1	0.927089	92.2463
SMART	SM00398:HMG	7	0.686948	0.167679	HMGB1, TOX, HMGB3, SOX21, SOX4, MLL3, MLL2	641	53	9079	1.87069	1	0.814786	91.3278
UP_SEQ_FEATURE	DNA-binding region:HMG box	3	0.294406	0.687125	TOX, SOX21, SOX4	1018	44	19113	1.28012	1	1	100
Annotation Cluster 118	Enrichment Score: 0.7449539452435817
Category	Term	Count	%	PValue	Genes	List Total	Pop Hits	Pop Total	Fold Enrichment	Bonferroni	Benjamini	FDR
UP_SEQ_FEATURE	region of interest:Defines substrate specificity	3	0.294406	0.015794	SLC2A3, SLC2A14, SLC2A1	1018	4	19113	14.0813	1	0.667321	24.6049
INTERPRO	IPR003663:Sugar/inositol transporter	4	0.392542	0.0408716	SLC2A13, SLC2A3, SLC2A14, SLC2A1	941	14	16659	5.05814	1	0.639036	49.5451
INTERPRO	IPR005828:General substrate transporter	4	0.392542	0.0578631	SLC2A13, SLC2A3, SLC2A14, SLC2A1	941	16	16659	4.42588	1	0.736618	62.3601
GOTERM_MF_FAT	GO:0005355~glucose transmembrane transporter activity	3	0.294406	0.225343	SLC2A3, SLC2A14, SLC2A1	778	15	12983	3.33753	1	0.884847	98.0815
INTERPRO	IPR005829:Sugar transporter, conserved site	4	0.392542	0.238309	SLC2A13, SLC2A3, SLC2A14, SLC2A1	941	30	16659	2.36047	1	0.976923	98.8466
GOTERM_BP_FAT	GO:0008643~carbohydrate transport	6	0.588813	0.280007	PPARD, SORBS1, SLC2A3, SLC2A14, SLC2A1, KLF15	787	61	13528	1.69075	1	0.908951	99.7271
GOTERM_MF_FAT	GO:0015149~hexose transmembrane transporter activity	3	0.294406	0.293419	SLC2A3, SLC2A14, SLC2A1	778	18	12983	2.78128	1	0.934412	99.5382
GOTERM_MF_FAT	GO:0015145~monosaccharide transmembrane transporter activity	3	0.294406	0.316016	SLC2A3, SLC2A14, SLC2A1	778	19	12983	2.63489	1	0.942078	99.7209
GOTERM_MF_FAT	GO:0015295~solute:hydrogen symporter activity	3	0.294406	0.446162	SLC2A13, SLC2A3, SLC2A1	778	25	12983	2.00252	1	0.973605	99.9894
GOTERM_MF_FAT	GO:0051119~sugar transmembrane transporter activity	3	0.294406	0.466546	SLC2A3, SLC2A14, SLC2A1	778	26	12983	1.9255	1	0.977259	99.9941
SP_PIR_KEYWORDS	sugar transport	3	0.294406	0.589463	SLC2A3, SLC2A14, SLC2A1	1018	37	19235	1.53202	1	0.954407	99.9997
Annotation Cluster 119	Enrichment Score: 0.7391384092876646
Category	Term	Count	%	PValue	Genes	List Total	Pop Hits	Pop Total	Fold Enrichment	Bonferroni	Benjamini	FDR
GOTERM_BP_FAT	GO:0043129~surfactant homeostasis	3	0.294406	0.111332	FGF7, EPAS1, KDR	787	10	13528	5.1568	1	0.704912	88.0104
GOTERM_BP_FAT	GO:0048875~chemical homeostasis within a tissue	3	0.294406	0.111332	FGF7, EPAS1, KDR	787	10	13528	5.1568	1	0.704912	88.0104
GOTERM_BP_FAT	GO:0001894~tissue homeostasis	7	0.686948	0.158076	RPA1, FGF7, EPAS1, BCL2, VPS54, PDGFRB, KDR	787	63	13528	1.90993	1	0.792945	95.4597
GOTERM_BP_FAT	GO:0060249~anatomical structure homeostasis	10	0.981354	0.162695	RPA1, FGF7, EPAS1, SMG6, BCL2, VPS54, PDGFRB, SRF, TERF2, KDR	787	106	13528	1.62163	1	0.799148	95.8872
GOTERM_BP_FAT	GO:0048871~multicellular organismal homeostasis	8	0.785083	0.223686	RPA1, FGF7, EPAS1, BCL2, VPS54, PDGFRB, PPARGC1A, KDR	787	85	13528	1.61782	1	0.866904	98.9435
GOTERM_BP_FAT	GO:0048873~homeostasis of number of cells within a tissue	3	0.294406	0.259462	RPA1, BCL2, VPS54	787	17	13528	3.03341	1	0.89305	99.5475
GOTERM_BP_FAT	GO:0048872~homeostasis of number of cells	8	0.785083	0.362112	RPA1, CASP3, EPAS1, BCL2, VPS54, SMAD5, BCL6, BCL2L11	787	100	13528	1.37515	1	0.948393	99.969
Annotation Cluster 120	Enrichment Score: 0.7382070018384268
Category	Term	Count	%	PValue	Genes	List Total	Pop Hits	Pop Total	Fold Enrichment	Bonferroni	Benjamini	FDR
GOTERM_BP_FAT	GO:0009880~embryonic pattern specification	5	0.490677	0.11236	SATB2, TBX3, SMAD5, FRAT1, SMAD2	787	32	13528	2.68583	1	0.705909	88.2573
GOTERM_BP_FAT	GO:0000578~embryonic axis specification	3	0.294406	0.215529	TBX3, FRAT1, SMAD2	787	15	13528	3.43787	1	0.857618	98.7252
GOTERM_BP_FAT	GO:0009798~axis specification	4	0.392542	0.25192	TBX3, RNF2, FRAT1, SMAD2	787	30	13528	2.29191	1	0.88593	99.4571
Annotation Cluster 121	Enrichment Score: 0.7044330830607617
Category	Term	Count	%	PValue	Genes	List Total	Pop Hits	Pop Total	Fold Enrichment	Bonferroni	Benjamini	FDR
SP_PIR_KEYWORDS	cyclin	7	0.686948	0.0472083	CCNT2, CDK5R1, PTGIS, CCND2, RUNX1T1, CABLES2, CCNA2	1018	50	19235	2.64528	1	0.343484	50.1226
INTERPRO	IPR013763:Cyclin-related	5	0.490677	0.153735	CCNT2, CDK5R1, RBL2, CCND2, CCNA2	941	37	16659	2.39237	1	0.935033	93.5196
INTERPRO	IPR006670:Cyclin	5	0.490677	0.187325	CCNT2, RBL2, CCND2, CABLES2, CCNA2	941	40	16659	2.21294	1	0.954735	96.6637
INTERPRO	IPR006671:Cyclin, N-terminal	4	0.392542	0.284818	CCNT2, CCND2, CABLES2, CCNA2	941	33	16659	2.14588	1	0.985695	99.5894
SMART	SM00385:CYCLIN	5	0.490677	0.310718	CCNT2, RBL2, CCND2, CABLES2, CCNA2	641	40	9079	1.77048	1	0.926077	99.2967
SP_PIR_KEYWORDS	cell cycle control	3	0.294406	0.493267	RBL2, CCND2, CCNA2	1018	31	19235	1.82854	1	0.929691	99.9943
Annotation Cluster 122	Enrichment Score: 0.7030361217409742
Category	Term	Count	%	PValue	Genes	List Total	Pop Hits	Pop Total	Fold Enrichment	Bonferroni	Benjamini	FDR
GOTERM_BP_FAT	GO:0042733~embryonic digit morphogenesis	5	0.490677	0.05408	TULP3, TBX3, KIAA1715, RAB23, IFT88	787	25	13528	3.43787	1	0.525148	63.1803
GOTERM_BP_FAT	GO:0008589~regulation of smoothened signaling pathway	4	0.392542	0.0723025	TULP3, OTX2, RAB23, PTCH1	787	17	13528	4.04455	1	0.59604	74.0426
GOTERM_BP_FAT	GO:0030326~embryonic limb morphogenesis	8	0.785083	0.241103	WNT5A, TULP3, TBX3, KIAA1715, RAB23, PTCH1, GREM1, IFT88	787	87	13528	1.58063	1	0.877653	99.2973
GOTERM_BP_FAT	GO:0035113~embryonic appendage morphogenesis	8	0.785083	0.241103	WNT5A, TULP3, TBX3, KIAA1715, RAB23, PTCH1, GREM1, IFT88	787	87	13528	1.58063	1	0.877653	99.2973
GOTERM_BP_FAT	GO:0048736~appendage development	9	0.883219	0.249033	WNT5A, TULP3, TBX3, KIAA1715, RAB23, PTCH1, GREM1, NR2F2, IFT88	787	103	13528	1.50198	1	0.885147	99.4182
GOTERM_BP_FAT	GO:0060173~limb development	9	0.883219	0.249033	WNT5A, TULP3, TBX3, KIAA1715, RAB23, PTCH1, GREM1, NR2F2, IFT88	787	103	13528	1.50198	1	0.885147	99.4182
GOTERM_BP_FAT	GO:0009953~dorsal/ventral pattern formation	6	0.588813	0.268683	TULP3, MNX1, RAB23, SMAD2, PTCH1, IFT88	787	60	13528	1.71893	1	0.901424	99.6387
GOTERM_BP_FAT	GO:0035108~limb morphogenesis	8	0.785083	0.352504	WNT5A, TULP3, TBX3, KIAA1715, RAB23, PTCH1, GREM1, IFT88	787	99	13528	1.38904	1	0.945225	99.9595
GOTERM_BP_FAT	GO:0035107~appendage morphogenesis	8	0.785083	0.352504	WNT5A, TULP3, TBX3, KIAA1715, RAB23, PTCH1, GREM1, IFT88	787	99	13528	1.38904	1	0.945225	99.9595
Annotation Cluster 123	Enrichment Score: 0.7018836549407558
Category	Term	Count	%	PValue	Genes	List Total	Pop Hits	Pop Total	Fold Enrichment	Bonferroni	Benjamini	FDR
KEGG_PATHWAY	hsa05217:Basal cell carcinoma	8	0.785083	0.0492924	WNT5A, FZD8, WNT4, WNT3A, PTCH1, AXIN2, FZD5, SUFU	313	55	5085	2.36306	0.999749	0.339329	45.8246
KEGG_PATHWAY	hsa04340:Hedgehog signaling pathway	8	0.785083	0.0535096	WNT5A, WNT4, CSNK1E, BTRC, WNT3A, RAB23, PTCH1, SUFU	313	56	5085	2.32086	0.999879	0.349153	48.6677
PIR_SUPERFAMILY	PIRSF001784:int-1 transforming protein	3	0.294406	0.273595	WNT5A, WNT4, WNT3A	400	19	7396	2.91947	1	1	98.9302
INTERPRO	IPR005817:Wnt superfamily	3	0.294406	0.291427	WNT5A, WNT4, WNT3A	941	19	16659	2.79529	1	0.986212	99.6474
INTERPRO	IPR005816:Secreted growth factor Wnt protein	3	0.294406	0.291427	WNT5A, WNT4, WNT3A	941	19	16659	2.79529	1	0.986212	99.6474
INTERPRO	IPR018161:Secreted growth factor Wnt protein, conserved site	3	0.294406	0.291427	WNT5A, WNT4, WNT3A	941	19	16659	2.79529	1	0.986212	99.6474
GOTERM_BP_FAT	GO:0007223~Wnt receptor signaling pathway, calcium modulating pathway	3	0.294406	0.347002	WNT5A, WNT4, WNT3A	787	21	13528	2.45562	1	0.944641	99.9528
SMART	SM00097:WNT1	3	0.294406	0.391462	WNT5A, WNT4, WNT3A	641	19	9079	2.23639	1	0.949216	99.8662
Annotation Cluster 124	Enrichment Score: 0.6956906750263642
Category	Term	Count	%	PValue	Genes	List Total	Pop Hits	Pop Total	Fold Enrichment	Bonferroni	Benjamini	FDR
GOTERM_CC_FAT	GO:0012506~vesicle membrane	14	1.3739	0.0547356	SEC24A, AP4E1, CAMK2G, GRIA4, CLTC, SLC17A7, NCK2, LAMP2, AP1S2, GRIA2, TMED2, ABCC4, TMED10, EPN2	673	151	12782	1.7609	1	0.320145	55.2589
GOTERM_CC_FAT	GO:0030659~cytoplasmic vesicle membrane	13	1.27576	0.0621668	SEC24A, AP4E1, CAMK2G, GRIA4, CLTC, SLC17A7, LAMP2, AP1S2, GRIA2, TMED2, ABCC4, TMED10, EPN2	673	139	12782	1.77628	1	0.344035	60.0303
GOTERM_CC_FAT	GO:0048475~coated membrane	7	0.686948	0.112493	AP1S2, SEC24A, AP4E1, CLTC, GGA2, GGA3, EPN2	673	63	12782	2.11029	1	0.458577	81.8247
GOTERM_CC_FAT	GO:0030117~membrane coat	7	0.686948	0.112493	AP1S2, SEC24A, AP4E1, CLTC, GGA2, GGA3, EPN2	673	63	12782	2.11029	1	0.458577	81.8247
GOTERM_CC_FAT	GO:0030140~trans-Golgi network transport vesicle	4	0.392542	0.129383	ATP7A, AP1S2, CLTC, FURIN	673	24	12782	3.16543	1	0.49473	86.1881
GOTERM_CC_FAT	GO:0030135~coated vesicle	13	1.27576	0.132338	SEC24A, AP4E1, SYT4, SYT6, CLTC, PCLO, FURIN, ATP7A, SLC17A7, AP1S2, GRIA2, YIPF5, EPN2	673	159	12782	1.55285	1	0.49598	86.8431
GOTERM_CC_FAT	GO:0030120~vesicle coat	5	0.490677	0.137211	AP1S2, SEC24A, AP4E1, CLTC, EPN2	673	38	12782	2.49902	1	0.502459	87.8604
GOTERM_CC_FAT	GO:0030118~clathrin coat	5	0.490677	0.146944	AP1S2, CLTC, GGA2, GGA3, EPN2	673	39	12782	2.43494	1	0.518017	89.677
GOTERM_CC_FAT	GO:0030662~coated vesicle membrane	7	0.686948	0.184765	SLC17A7, AP1S2, SEC24A, AP4E1, GRIA2, CLTC, EPN2	673	73	12782	1.82121	1	0.587886	94.5998
GOTERM_CC_FAT	GO:0044433~cytoplasmic vesicle part	14	1.3739	0.185792	SEC24A, AP4E1, CAMK2G, GRIA4, CLTC, SLC17A7, LAMP2, AP1S2, GRIA2, TMED2, DLD, ABCC4, TMED10, EPN2	673	187	12782	1.4219	1	0.583495	94.6962
GOTERM_CC_FAT	GO:0030136~clathrin-coated vesicle	10	0.981354	0.258546	SLC17A7, ATP7A, AP1S2, GRIA2, SYT4, SYT6, CLTC, FURIN, PCLO, EPN2	673	132	12782	1.43883	1	0.69245	98.6076
GOTERM_CC_FAT	GO:0030125~clathrin vesicle coat	3	0.294406	0.263723	AP1S2, CLTC, EPN2	673	19	12782	2.99883	1	0.697829	98.7402
GOTERM_CC_FAT	GO:0030133~transport vesicle	6	0.588813	0.265811	ATP7A, AP1S2, SEC24A, YIPF5, CLTC, FURIN	673	66	12782	1.7266	1	0.695238	98.7903
GOTERM_CC_FAT	GO:0005798~Golgi-associated vesicle	5	0.490677	0.279636	ATP7A, AP1S2, AP4E1, CLTC, FURIN	673	51	12782	1.86202	1	0.713827	99.0781
GOTERM_CC_FAT	GO:0030665~clathrin coated vesicle membrane	5	0.490677	0.303558	SLC17A7, AP1S2, GRIA2, CLTC, EPN2	673	53	12782	1.79175	1	0.729164	99.431
INTERPRO	IPR008942:ENTH/VHS	3	0.294406	0.395907	GGA2, GGA3, EPN2	941	24	16659	2.21294	1	0.995156	99.9742
GOTERM_CC_FAT	GO:0030658~transport vesicle membrane	3	0.294406	0.400238	AP1S2, SEC24A, CLTC	673	26	12782	2.19145	1	0.820028	99.9327
GOTERM_CC_FAT	GO:0030660~Golgi-associated vesicle membrane	3	0.294406	0.455267	AP1S2, AP4E1, CLTC	673	29	12782	1.96475	1	0.862148	99.983
GOTERM_CC_FAT	GO:0030131~clathrin adaptor complex	3	0.294406	0.455267	AP1S2, GGA2, GGA3	673	29	12782	1.96475	1	0.862148	99.983
GOTERM_CC_FAT	GO:0030119~AP-type membrane coat adaptor complex	3	0.294406	0.472959	AP1S2, GGA2, GGA3	673	30	12782	1.89926	1	0.87444	99.9894
Annotation Cluster 125	Enrichment Score: 0.6953745191688073
Category	Term	Count	%	PValue	Genes	List Total	Pop Hits	Pop Total	Fold Enrichment	Bonferroni	Benjamini	FDR
GOTERM_BP_FAT	GO:0019226~transmission of nerve impulse	28	2.74779	0.0815534	PPARD, SYT4, GABRB3, SLC6A2, GRIK2, CLDN11, GJC1, SLC1A3, PVRL1, POU3F1, HTR1F, USP14, PRKCA, EGR3, NLGN1, BSN, GRIA4, PCLO, VDAC3, ATXN1, SLC17A7, MAPK1, GRM4, PDE7B, GRIA2, TSC1, GRM6, SDCBP	787	350	13528	1.37515	1	0.623	78.3209
GOTERM_BP_FAT	GO:0007268~synaptic transmission	24	2.35525	0.101504	PRKCA, EGR3, GABRB3, SYT4, SLC6A2, GRIK2, NLGN1, BSN, GRIA4, PCLO, VDAC3, GJC1, SLC17A7, ATXN1, MAPK1, GRM4, PDE7B, SLC1A3, PVRL1, GRIA2, GRM6, SDCBP, USP14, HTR1F	787	298	13528	1.38438	1	0.682413	85.3904
GOTERM_BP_FAT	GO:0007267~cell-cell signaling	41	4.02355	0.202403	WNT5A, YWHAZ, SYT4, GABRB3, SLC6A2, GRIK2, CAMK2G, WNT3A, CXCL11, GREM1, GJC1, WNT4, SLC1A3, PVRL1, POU2F1, SRD5A2, USP14, HTR1F, GUCA1B, PRKCA, EGR3, TBX3, EFNB2, NLGN1, BSN, SMAD2, GRIA4, VDAC3, PCLO, TNFSF8, ATXN1, SLC17A7, MAPK1, GRM4, ACVR2B, PDE7B, ADM, GRIA2, GRM6, SDCBP, SMPD3	787	600	13528	1.1746	1	0.844583	98.2823
GOTERM_BP_FAT	GO:0050877~neurological system process	55	5.39745	0.987098	PPARD, GABRB3, SYT4, GRIK2, SLC6A2, SOBP, RPE65, GRIN3A, PTEN, KIFC3, CRX, ATP2B2, CASP3, SLC1A3, POU4F1, USP14, HTR1F, PRKCA, EGR1, EGR3, OPA1, CNTN5, BSN, PCLO, MAPK1, EYA4, GRM4, PPEF2, TACSTD2, GRM6, SDCBP, KIT, CLDN11, CDH3, TIMP3, GJC1, KRAS, PVRL1, POU3F1, GUCA1B, CNNM4, SLC12A2, EPAS1, NLGN1, AFF2, GRIA4, VDAC3, ATXN1, SLC17A7, PDE7B, TSC1, GRIA2, HOXB8, NEUROD2, TBL1X	787	1210	13528	0.781333	1	1	100
Annotation Cluster 126	Enrichment Score: 0.6913100847847186
Category	Term	Count	%	PValue	Genes	List Total	Pop Hits	Pop Total	Fold Enrichment	Bonferroni	Benjamini	FDR
GOTERM_MF_FAT	GO:0004722~protein serine/threonine phosphatase activity	8	0.785083	0.0166113	MTMR3, PPM1E, PPEF2, CAMK2G, CYCS, PPP3R1, PPP1CB, PTEN	778	45	12983	2.9667	0.999999	0.267539	22.8463
GOTERM_MF_FAT	GO:0004721~phosphoprotein phosphatase activity	18	1.76644	0.0200663	PTPRD, CDC14A, PTPN2, PTPRG, CAMK2G, CYCS, STYX, PPP3R1, PPP1CB, PTEN, CTDSPL2, EYA4, MTMR3, MTMR1, PPM1E, PPEF2, DUSP8, DLG1	778	165	12983	1.82047	1	0.297912	26.9384
GOTERM_MF_FAT	GO:0016791~phosphatase activity	24	2.35525	0.0254749	PTPRD, LPPR4, CDC14A, PTPN2, PTPRG, CAMK2G, CYCS, STYX, PPP3R1, LPIN2, PPP1CB, PTEN, CTDSPL2, EYA4, MTMR3, MTMR1, PPM1E, PPEF2, DUSP8, INPP5B, NT5E, INPP5A, DLG1, NT5C	778	249	12983	1.60845	1	0.330451	32.939
SP_PIR_KEYWORDS	protein phosphatase	13	1.27576	0.0426452	PTPRD, CDC14A, PTPRG, PTPN2, STYX, PTEN, PPP1CB, CTDSPL2, EYA4, MTMR3, PPM1E, PPEF2, DUSP8	1018	130	19235	1.88949	1	0.320233	46.5744
GOTERM_BP_FAT	GO:0016311~dephosphorylation	15	1.47203	0.0642121	PTPRD, LPPR4, CDC14A, PTPRG, PTPN2, STYX, PTEN, PPP1CB, MTMR3, MTMR1, PPM1E, PPEF2, BCL2, DUSP8, NT5C	787	154	13528	1.67429	1	0.5634	69.659
GOTERM_BP_FAT	GO:0006470~protein amino acid dephosphorylation	12	1.17763	0.150613	MTMR3, PTPRD, PPM1E, PPEF2, CDC14A, PTPN2, PTPRG, BCL2, STYX, DUSP8, PPP1CB, PTEN	787	133	13528	1.55092	1	0.783911	94.6794
UP_SEQ_FEATURE	active site:Phosphocysteine intermediate	8	0.785083	0.152477	MTMR3, PTPRD, MTMR1, CDC14A, PTPN2, PTPRG, DUSP8, PTEN	1018	83	19113	1.80964	1	0.990181	94.6866
GOTERM_MF_FAT	GO:0004725~protein tyrosine phosphatase activity	9	0.883219	0.283415	MTMR3, EYA4, PTPRD, MTMR1, CDC14A, PTPN2, PTPRG, DUSP8, PTEN	778	104	12983	1.44412	1	0.930258	99.4259
INTERPRO	IPR000387:Protein-tyrosine phosphatase	7	0.686948	0.306718	PTPRD, MTMR1, CDC14A, PTPN2, PTPRG, STYX, DUSP8	941	81	16659	1.52993	1	0.988111	99.7534
INTERPRO	IPR000387:Dual-specific/protein-tyrosine phosphatase, conserved region	7	0.686948	0.31675	PTPRD, MTMR1, CDC14A, PTPN2, PTPRG, STYX, DUSP8	941	82	16659	1.51127	1	0.9883	99.8058
INTERPRO	IPR000340:Dual specificity phosphatase, catalytic domain	4	0.392542	0.379013	CDC14A, STYX, DUSP8, PTEN	941	39	16659	1.81574	1	0.994259	99.9595
INTERPRO	IPR016130:Protein-tyrosine phosphatase, active site	7	0.686948	0.387931	MTMR3, PTPRD, MTMR1, CDC14A, PTPN2, PTPRG, DUSP8	941	89	16659	1.39241	1	0.99466	99.968
SP_PIR_KEYWORDS	tyrosine-specific phosphatase	3	0.294406	0.493267	PTPRD, PTPN2, PTPRG	1018	31	19235	1.82854	1	0.929691	99.9943
GOTERM_MF_FAT	GO:0008138~protein tyrosine/serine/threonine phosphatase activity	4	0.392542	0.495012	CDC14A, STYX, DUSP8, PTEN	778	44	12983	1.51706	1	0.980687	99.9975
SP_PIR_KEYWORDS	phosphoric monoester hydrolase	5	0.490677	0.498923	PTPRD, PTPN2, PTPRG, PPP1CB, NT5E	1018	69	19235	1.3692	1	0.931272	99.9952
INTERPRO	IPR000340:Protein-tyrosine phosphatase, dual specificity	3	0.294406	0.625704	CDC14A, STYX, DUSP8	941	37	16659	1.43542	1	0.999664	100
INTERPRO	IPR000242:Protein-tyrosine phosphatase, receptor/non-receptor type	3	0.294406	0.668075	PTPRD, PTPN2, PTPRG	941	40	16659	1.32776	1	0.999835	100
SMART	SM00194:PTPc	3	0.294406	0.783987	PTPRD, PTPN2, PTPRG	641	40	9079	1.06229	1	0.997912	100
UP_SEQ_FEATURE	domain:Tyrosine-protein phosphatase	3	0.294406	0.849285	PTPN2, STYX, DUSP8	1018	62	19113	0.90847	1	1	100
Annotation Cluster 127	Enrichment Score: 0.6870621867734031
Category	Term	Count	%	PValue	Genes	List Total	Pop Hits	Pop Total	Fold Enrichment	Bonferroni	Benjamini	FDR
GOTERM_BP_FAT	GO:0021915~neural tube development	8	0.785083	0.0988074	DLC1, TULP3, TSC1, ZIC5, MNX1, ZEB2, PTCH1, VASP	787	68	13528	2.02227	1	0.674716	84.582
GOTERM_BP_FAT	GO:0021904~dorsal/ventral neural tube patterning	3	0.294406	0.193816	TULP3, MNX1, PTCH1	787	14	13528	3.68343	1	0.835316	97.9178
GOTERM_BP_FAT	GO:0009953~dorsal/ventral pattern formation	6	0.588813	0.268683	TULP3, MNX1, RAB23, SMAD2, PTCH1, IFT88	787	60	13528	1.71893	1	0.901424	99.6387
GOTERM_BP_FAT	GO:0021532~neural tube patterning	3	0.294406	0.347002	TULP3, MNX1, PTCH1	787	21	13528	2.45562	1	0.944641	99.9528
Annotation Cluster 128	Enrichment Score: 0.6719148870874354
Category	Term	Count	%	PValue	Genes	List Total	Pop Hits	Pop Total	Fold Enrichment	Bonferroni	Benjamini	FDR
GOTERM_CC_FAT	GO:0005788~endoplasmic reticulum lumen	9	0.883219	0.0585857	PTGIS, PDIA3, TOR1A, DNAJC10, HSPA5, CALR, OLFM1, RCN2, OS9	673	80	12782	2.13666	1	0.33115	57.7934
UP_SEQ_FEATURE	short sequence motif:Prevents secretion from ER	6	0.588813	0.204196	PDIA3, DNAJC10, HSPA5, CALR, OLFM1, RCN2	1018	59	19113	1.90933	1	0.996702	98.2612
INTERPRO	IPR000886:Endoplasmic reticulum, targeting sequence	5	0.490677	0.247679	DNAJC10, HSPA5, CALR, OLFM1, RCN2	941	45	16659	1.96706	1	0.978946	99.0584
GOTERM_MF_FAT	GO:0051082~unfolded protein binding	7	0.686948	0.692807	GRPEL2, SLMAP, TOR1A, DNAJC10, HSPA5, CALR, DNAJB5	778	115	12983	1.01577	1	0.997264	100
Annotation Cluster 129	Enrichment Score: 0.6701177958662266
Category	Term	Count	%	PValue	Genes	List Total	Pop Hits	Pop Total	Fold Enrichment	Bonferroni	Benjamini	FDR
GOTERM_CC_FAT	GO:0030530~heterogeneous nuclear ribonucleoprotein complex	4	0.392542	0.0567414	HNRNPH3, HNRNPD, HNRNPA1, HNRNPU	673	17	12782	4.46884	1	0.326129	56.5965
SP_PIR_KEYWORDS	viral nucleoprotein	4	0.392542	0.196116	LARP6, HNRNPH3, HNRNPA1, HNRNPU	1018	29	19235	2.60619	1	0.703763	95.672
SP_PIR_KEYWORDS	ribonucleoprotein	12	1.17763	0.877472	HNRNPA3, LARP6, EIF2C2, HNRNPH3, RPL22, PCBP1, SNRPD3, PCBP2, HNRNPD, HNRNPC, HNRNPA1, HNRNPU	1018	279	19235	0.812684	1	0.996407	100
Annotation Cluster 130	Enrichment Score: 0.6614812851837054
Category	Term	Count	%	PValue	Genes	List Total	Pop Hits	Pop Total	Fold Enrichment	Bonferroni	Benjamini	FDR
GOTERM_BP_FAT	GO:0009991~response to extracellular stimulus	18	1.76644	0.140812	ARSB, PPARA, TXN2, BMPR2, PPARGC1A, TIMP3, PTEN, ACSL1, AES, ATG5, ADM, SFRP2, BCL2, SLC30A4, RARA, PTCH1, HSPA5, OGT	787	220	13528	1.4064	1	0.768142	93.4612
GOTERM_BP_FAT	GO:0031667~response to nutrient levels	16	1.57017	0.172475	ARSB, PPARA, TXN2, BMPR2, PPARGC1A, PTEN, TIMP3, ACSL1, ATG5, ADM, BCL2, SLC30A4, RARA, PTCH1, OGT, HSPA5	787	197	13528	1.39609	1	0.813712	96.67
GOTERM_BP_FAT	GO:0007584~response to nutrient	10	0.981354	0.426767	ARSB, ACSL1, TXN2, BCL2, SLC30A4, RARA, PTCH1, OGT, TIMP3, PTEN	787	140	13528	1.22781	1	0.968331	99.9955
Annotation Cluster 131	Enrichment Score: 0.6514731099939048
Category	Term	Count	%	PValue	Genes	List Total	Pop Hits	Pop Total	Fold Enrichment	Bonferroni	Benjamini	FDR
UP_SEQ_FEATURE	domain:ARID	3	0.294406	0.188382	JARID2, ARID1A, ARID2	1018	15	19113	3.75501	1	0.995124	97.5347
INTERPRO	IPR001606:AT-rich interaction region	3	0.294406	0.206171	JARID2, ARID1A, ARID2	941	15	16659	3.5407	1	0.96307	97.729
SMART	SM00501:BRIGHT	3	0.294406	0.285966	JARID2, ARID1A, ARID2	641	15	9079	2.83276	1	0.910658	98.8747
Annotation Cluster 132	Enrichment Score: 0.6384422878126226
Category	Term	Count	%	PValue	Genes	List Total	Pop Hits	Pop Total	Fold Enrichment	Bonferroni	Benjamini	FDR
GOTERM_BP_FAT	GO:0045930~negative regulation of mitotic cell cycle	5	0.490677	0.0358328	BCL2, BTG3, PML, BCL6, DLG1	787	22	13528	3.90667	1	0.430516	48.0958
GOTERM_BP_FAT	GO:0045786~negative regulation of cell cycle	6	0.588813	0.510824	CASP3, BCL2, BTG3, PML, BCL6, DLG1	787	81	13528	1.27328	1	0.981934	99.9997
GOTERM_BP_FAT	GO:0007346~regulation of mitotic cell cycle	9	0.883219	0.663929	BCL2, BTG3, PML, BCL6, FOXO4, CCNA2, ZZEF1, CD28, DLG1	787	152	13528	1.01779	1	0.995022	100
Annotation Cluster 133	Enrichment Score: 0.6336702605605314
Category	Term	Count	%	PValue	Genes	List Total	Pop Hits	Pop Total	Fold Enrichment	Bonferroni	Benjamini	FDR
GOTERM_CC_FAT	GO:0044459~plasma membrane part	137	13.4446	0.0209904	KCNE1L, DLC1, JUB, CADM3, ENAH, SYT4, GABRB3, VAPA, SLC6A2, GRIK2, GRIK3, SYT6, GRIN3A, JAG1, ATP2B1, NRCAM, ACBD3, ATP2B2, ROBO1, SLC2A1, RAB23, SLC4A4, HTR1F, SLC12A6, MAGI1, PTPRG, EFNB2, PSD3, BSN, PCLO, JUP, TACSTD2, PDGFRB, SDCBP, HAS3, AKAP2, CDK5R1, FGFR3, LPPR4, ENPP1, BMPR2, ADRBK1, ABCA1, KCNJ2, CALR, RIMS2, KRAS, MACF1, PVRL1, TRAF7, SLC31A1, PALM2-AKAP2, GABRA4, SMAD7, MET, CD63, ANK…	673	2203	12782	1.18111	0.999956	0.203914	26.1477
GOTERM_CC_FAT	GO:0031226~intrinsic to plasma membrane	68	6.67321	0.361383	KCNE1L, GABRB3, GRIK2, SLC6A2, GRIK3, GRIN3A, JAG1, GPC4, NRCAM, ATP2B1, ROBO1, SLMAP, GBAS, IL1RAP, SLC25A3, SLC4A4, MLANA, HTR1F, HTR5A, SLC12A6, PTPRG, EFNB2, KCTD20, MMP16, PRKD1, GRM4, SDC1, ACVR2B, TACSTD2, GRM6, CNTN2, SDCBP, ADAM17, PDGFRB, HAS3, LPPR4, FGFR3, BMPR2, ABCA1, KCNJ2, GPR3, APLNR, RGMB, SORBS1, TRAF7, SLC31A1, CD28, FLRT3, HPN, PTPRD, GABRA4, SLC12A2, MET, NLGN1, GRIA4, FZD5,…	673	1215	12782	1.06296	1	0.792212	99.8351
GOTERM_CC_FAT	GO:0005887~integral to plasma membrane	66	6.47694	0.384959	KCNE1L, GABRB3, GRIK2, SLC6A2, GRIK3, GRIN3A, JAG1, ATP2B1, NRCAM, GPC4, ROBO1, SLMAP, GBAS, IL1RAP, SLC25A3, SLC4A4, MLANA, HTR1F, HTR5A, SLC12A6, PTPRG, EFNB2, KCTD20, MMP16, PRKD1, GRM4, SDC1, ACVR2B, TACSTD2, GRM6, CNTN2, SDCBP, ADAM17, PDGFRB, HAS3, LPPR4, FGFR3, BMPR2, ABCA1, KCNJ2, GPR3, APLNR, SORBS1, SLC31A1, CD28, FLRT3, HPN, PTPRD, GABRA4, SLC12A2, MET, NLGN1, GRIA4, FZD5, CD63, ANKH, …	673	1188	12782	1.05514	1	0.808721	99.9036
UP_SEQ_FEATURE	topological domain:Extracellular	109	10.6968	0.999808	CADM3, MPZL2, PLXNA4, CADM4, GABRB3, CADM2, GPR124, GRIK2, PLXNA2, SLC6A2, GRIK3, ADCY6, GRIN3A, JAG1, NRCAM, ATP2B1, ATP2B2, CLEC4F, ROBO1, SLC2A3, SLC2A1, SLC4A4, HTR1F, PAG1, LPHN1, VANGL1, PTPRG, EFNB2, ERMAP, TACSTD2, KIAA1715, PDGFRB, HAS3, CPD, SLC38A1, ERMP1, SLC2A13, FGFR3, ENPP1, SLC2A14, BMPR2, ABCA1, KCNJ2, CSMD2, TTYH3, PVRL1, CLEC6A, MFAP3L, KIAA0247, SLC31A1, GABRA4, MET, CD63, ANK…	1018	2719	19113	0.752659	1	1	100
Annotation Cluster 134	Enrichment Score: 0.6250739059847596
Category	Term	Count	%	PValue	Genes	List Total	Pop Hits	Pop Total	Fold Enrichment	Bonferroni	Benjamini	FDR
UP_SEQ_FEATURE	domain:F-box	7	0.686948	0.183851	BTRC, FBXO41, FBXO33, FBXO21, FBXO48, FBXO45, FBXL17	1018	72	19113	1.82535	1	0.994929	97.2789
INTERPRO	IPR001810:Cyclin-like F-box	7	0.686948	0.201896	BTRC, FBXO41, FBXO33, FBXO21, FBXO48, FBXO45, FBXL17	941	70	16659	1.77035	1	0.961483	97.52
SMART	SM00256:FBOX	7	0.686948	0.359075	BTRC, FBXO41, FBXO33, FBXO21, FBXO48, FBXO45, FBXL17	641	69	9079	1.43691	1	0.941756	99.7331
Annotation Cluster 135	Enrichment Score: 0.624403803778172
Category	Term	Count	%	PValue	Genes	List Total	Pop Hits	Pop Total	Fold Enrichment	Bonferroni	Benjamini	FDR
GOTERM_CC_FAT	GO:0015629~actin cytoskeleton	20	1.96271	0.117315	MYO5A, SH3PXD2A, PDLIM5, MYO1D, KLHL2, VASP, JUP, ACTR2, PPP1R9A, SMTN, MACF1, SORBS1, TSC1, AMOT, ADAM17, MARCKS, ABL2, STK38L, DBN1, MYO5C	673	269	12782	1.41209	1	0.46989	83.186
GOTERM_MF_FAT	GO:0008092~cytoskeletal protein binding	36	3.53288	0.20255	MYO5A, ENAH, RABGAP1, PDLIM5, DIAPH2, EPB41L4B, KLHL2, NRCAM, ACTR2, MACF1, SORBS1, TARDBP, WIPF2, SNTB2, MSN, MKL1, STK38L, DLG1, MYO5C, CCDC88A, MYO1D, BCL2L11, VASP, NEBL, JUP, NCK2, PPP1R9A, SDC1, SMTN, ATG4A, FRMD4A, SDCBP, MARCKS, ANTXR1, DBN1, SPAST	778	504	12983	1.19198	1	0.861193	96.9942
GOTERM_MF_FAT	GO:0003779~actin binding	23	2.25711	0.308719	MYO5A, ENAH, CCDC88A, PDLIM5, DIAPH2, MYO1D, KLHL2, VASP, NEBL, ACTR2, PPP1R9A, SMTN, MACF1, SORBS1, WIPF2, SNTB2, MARCKS, ANTXR1, MSN, MKL1, DBN1, STK38L, MYO5C	778	326	12983	1.17735	1	0.940306	99.671
SP_PIR_KEYWORDS	actin-binding	15	1.47203	0.433444	MYO5A, ENAH, MYO1D, KLHL2, VASP, NEBL, ACTR2, PPP1R9A, MACF1, WIPF2, SNTB2, MARCKS, STK38L, DBN1, MYO5C	1018	247	19235	1.14746	1	0.904485	99.9718
Annotation Cluster 136	Enrichment Score: 0.608717751751079
Category	Term	Count	%	PValue	Genes	List Total	Pop Hits	Pop Total	Fold Enrichment	Bonferroni	Benjamini	FDR
GOTERM_BP_FAT	GO:0001822~kidney development	9	0.883219	0.194073	ACVR2B, SDC1, TSC1, ALDH1A3, BCL2, TIPARP, PDGFRB, GREM1, BCL2L11	787	96	13528	1.6115	1	0.834913	97.9297
GOTERM_BP_FAT	GO:0009791~post-embryonic development	7	0.686948	0.24943	ACVR2B, BCL11B, BCL2, TIPARP, SMAD2, BCL2L11, PLEKHA1	787	73	13528	1.64829	1	0.88497	99.4237
GOTERM_BP_FAT	GO:0001655~urogenital system development	9	0.883219	0.30827	ACVR2B, SDC1, TSC1, ALDH1A3, BCL2, TIPARP, PDGFRB, GREM1, BCL2L11	787	110	13528	1.4064	1	0.92561	99.8671
Annotation Cluster 137	Enrichment Score: 0.6085139881684997
Category	Term	Count	%	PValue	Genes	List Total	Pop Hits	Pop Total	Fold Enrichment	Bonferroni	Benjamini	FDR
UP_SEQ_FEATURE	domain:POU-specific	3	0.294406	0.20814	POU2F1, POU4F1, POU3F1	1018	16	19113	3.52032	1	0.996922	98.4079
INTERPRO	IPR000327:POU-specific	3	0.294406	0.227357	POU2F1, POU4F1, POU3F1	941	16	16659	3.31941	1	0.972906	98.5425
INTERPRO	IPR013847:POU	3	0.294406	0.248683	POU2F1, POU4F1, POU3F1	941	17	16659	3.12415	1	0.978507	99.0788
SMART	SM00352:POU	3	0.294406	0.312776	POU2F1, POU4F1, POU3F1	641	16	9079	2.65571	1	0.923051	99.3242
Annotation Cluster 138	Enrichment Score: 0.6079382261588202
Category	Term	Count	%	PValue	Genes	List Total	Pop Hits	Pop Total	Fold Enrichment	Bonferroni	Benjamini	FDR
GOTERM_BP_FAT	GO:0018107~peptidyl-threonine phosphorylation	4	0.392542	0.0831627	PRKCA, BCL2, MAP2, ADRBK1	787	18	13528	3.81985	1	0.627654	78.9934
GOTERM_BP_FAT	GO:0018210~peptidyl-threonine modification	4	0.392542	0.119475	PRKCA, BCL2, MAP2, ADRBK1	787	21	13528	3.27416	1	0.724328	89.8385
GOTERM_BP_FAT	GO:0000302~response to reactive oxygen species	7	0.686948	0.269297	PRKCA, ATP7A, SDC1, EP300, BCL2, SERPINE1, ADRBK1	787	75	13528	1.60434	1	0.901464	99.6441
GOTERM_BP_FAT	GO:0018105~peptidyl-serine phosphorylation	3	0.294406	0.508691	PRKCA, BCL2, ADRBK1	787	29	13528	1.77821	1	0.981628	99.9997
GOTERM_BP_FAT	GO:0018209~peptidyl-serine modification	3	0.294406	0.670531	PRKCA, BCL2, ADRBK1	787	39	13528	1.32226	1	0.99544	100
Annotation Cluster 139	Enrichment Score: 0.6049427805616023
Category	Term	Count	%	PValue	Genes	List Total	Pop Hits	Pop Total	Fold Enrichment	Bonferroni	Benjamini	FDR
GOTERM_BP_FAT	GO:0008219~cell death	49	4.80864	0.17692	E2F1, DLC1, PPARD, ZAK, GRIK2, ATP6AP1, PTEN, CASP3, ATG5, TARDBP, C8ORF4, SPG20, SEMA3A, RNF34, NDUFS1, DHCR24, OPA1, ROCK1, CYCS, CECR2, GAN, PIM2, ARHGEF12, BCL2L11, EP300, HIPK2, SPAST, TNFRSF21, TMEM85, PPP3R1, PML, AKAP13, BCL2L2, KIT, GREM1, DOCK1, KRAS, BCL2, TGM2, TRAF7, AXIN2, MLL, RYBP, TRIO, YWHAE, ATXN1, RASSF5, SLC5A8, CYFIP2	787	719	13528	1.17146	1	0.819639	96.9772
GOTERM_BP_FAT	GO:0016265~death	49	4.80864	0.187395	E2F1, DLC1, PPARD, ZAK, GRIK2, ATP6AP1, PTEN, CASP3, ATG5, TARDBP, C8ORF4, SPG20, SEMA3A, RNF34, NDUFS1, DHCR24, OPA1, ROCK1, CYCS, CECR2, GAN, PIM2, ARHGEF12, BCL2L11, EP300, HIPK2, SPAST, TNFRSF21, TMEM85, PPP3R1, PML, AKAP13, BCL2L2, KIT, GREM1, DOCK1, KRAS, BCL2, TGM2, TRAF7, AXIN2, MLL, RYBP, TRIO, YWHAE, ATXN1, RASSF5, SLC5A8, CYFIP2	787	724	13528	1.16337	1	0.830102	97.5987
GOTERM_BP_FAT	GO:0012501~programmed cell death	41	4.02355	0.237363	DLC1, E2F1, TNFRSF21, TMEM85, PPARD, GRIK2, PML, PPP3R1, AKAP13, BCL2L2, KIT, GREM1, PTEN, CASP3, KRAS, DOCK1, ATG5, BCL2, TGM2, C8ORF4, SEMA3A, TRAF7, RNF34, NDUFS1, DHCR24, OPA1, MLL, ROCK1, CYCS, RYBP, TRIO, CECR2, PIM2, ARHGEF12, YWHAE, BCL2L11, RASSF5, EP300, HIPK2, CYFIP2, SLC5A8	787	611	13528	1.15346	1	0.876371	99.2324
GOTERM_BP_FAT	GO:0006915~apoptosis	39	3.82728	0.327274	DLC1, E2F1, TNFRSF21, TMEM85, PPARD, GRIK2, PML, PPP3R1, AKAP13, BCL2L2, GREM1, PTEN, CASP3, KRAS, DOCK1, ATG5, BCL2, C8ORF4, SEMA3A, TRAF7, RNF34, NDUFS1, DHCR24, OPA1, MLL, ROCK1, CYCS, RYBP, TRIO, CECR2, PIM2, ARHGEF12, YWHAE, BCL2L11, RASSF5, EP300, HIPK2, CYFIP2, SLC5A8	787	602	13528	1.11359	1	0.93475	99.9194
SP_PIR_KEYWORDS	Apoptosis	23	2.25711	0.366798	E2F1, TNFRSF21, TMEM85, OPA1, MLL, ROCK1, CYCS, RYBP, BCL2L2, PIM2, PTEN, BCL2L11, RASSF5, CASP3, DOCK1, ATG5, BCL2, HIPK2, SLC5A8, C8ORF4, CYFIP2, TRAF7, RNF34	1018	381	19235	1.14064	1	0.865447	99.8602
Annotation Cluster 140	Enrichment Score: 0.5832587348317929
Category	Term	Count	%	PValue	Genes	List Total	Pop Hits	Pop Total	Fold Enrichment	Bonferroni	Benjamini	FDR
GOTERM_BP_FAT	GO:0030278~regulation of ossification	10	0.981354	0.0364623	ACVR2B, ESRRA, ENPP1, BCL2, JUND, SMAD5, BMPR2, SMURF1, AXIN2, ANKH	787	78	13528	2.20376	1	0.432868	48.7015
GOTERM_BP_FAT	GO:0045667~regulation of osteoblast differentiation	6	0.588813	0.102192	ACVR2B, ESRRA, JUND, SMAD5, BMPR2, AXIN2	787	43	13528	2.39851	1	0.683688	85.59
GOTERM_BP_FAT	GO:0045669~positive regulation of osteoblast differentiation	4	0.392542	0.174996	ACVR2B, JUND, SMAD5, BMPR2	787	25	13528	2.75029	1	0.816826	96.8476
GOTERM_BP_FAT	GO:0001649~osteoblast differentiation	3	0.294406	0.709824	SATB2, JUND, SMAD5	787	42	13528	1.22781	1	0.996963	100
GOTERM_BP_FAT	GO:0001503~ossification	6	0.588813	0.805428	SATB2, BCL2, JUND, SMAD5, AXIN2, EXT1	787	115	13528	0.896834	1	0.999254	100
GOTERM_BP_FAT	GO:0060348~bone development	6	0.588813	0.849147	SATB2, BCL2, JUND, SMAD5, AXIN2, EXT1	787	123	13528	0.838504	1	0.999679	100
Annotation Cluster 141	Enrichment Score: 0.579013980955762
Category	Term	Count	%	PValue	Genes	List Total	Pop Hits	Pop Total	Fold Enrichment	Bonferroni	Benjamini	FDR
GOTERM_CC_FAT	GO:0031984~organelle subcompartment	4	0.392542	0.129383	CHSY3, FKBP1A, FURIN, SMPD3	673	24	12782	3.16543	1	0.49473	86.1881
GOTERM_CC_FAT	GO:0031985~Golgi cisterna	3	0.294406	0.323158	CHSY3, FURIN, SMPD3	673	22	12782	2.5899	1	0.753067	99.6216
GOTERM_CC_FAT	GO:0005795~Golgi stack	4	0.392542	0.438194	CHSY3, PIP5K1A, FURIN, SMPD3	673	46	12782	1.65153	1	0.851506	99.9736
Annotation Cluster 142	Enrichment Score: 0.5784608268170303
Category	Term	Count	%	PValue	Genes	List Total	Pop Hits	Pop Total	Fold Enrichment	Bonferroni	Benjamini	FDR
UP_SEQ_FEATURE	domain:Ig-like C2-type 5	7	0.686948	0.0709561	CNTN5, ROBO1, CDON, CNTN2, PDGFRB, KIT, KDR	1018	55	19113	2.38955	1	0.955775	72.9013
INTERPRO	IPR003598:Immunoglobulin subtype 2	18	1.76644	0.0722907	PTPRD, CADM3, FGFR3, CADM4, CNTN5, CADM2, MDGA2, TRIO, MALT1, KIT, KDR, NRCAM, ROBO1, CDON, CNTN2, PDGFRB, MFAP3L, NEGR1	941	205	16659	1.55445	1	0.79291	70.7733
UP_SEQ_FEATURE	domain:Ig-like C2-type 1	16	1.57017	0.0824942	PTPRD, CADM3, FGFR3, CADM4, CNTN5, CADM2, MALT1, KIT, KDR, PVRL1, ROBO1, CDON, IL1RAP, CNTN2, PDGFRB, NEGR1	1018	190	19113	1.58106	1	0.964067	78.2898
UP_SEQ_FEATURE	domain:Ig-like C2-type 2	16	1.57017	0.085361	PTPRD, CADM3, FGFR3, CADM4, CNTN5, CADM2, MALT1, KIT, KDR, PVRL1, ROBO1, CDON, IL1RAP, CNTN2, PDGFRB, NEGR1	1018	191	19113	1.57278	1	0.964864	79.4622
INTERPRO	IPR013098:Immunoglobulin I-set	13	1.27576	0.0900683	PTPRD, FGFR3, CADM4, CNTN5, MDGA2, TRIO, KDR, NRCAM, ROBO1, CDON, CNTN2, MFAP3L, NEGR1	941	138	16659	1.66772	1	0.836486	78.7173
UP_SEQ_FEATURE	domain:Ig-like C2-type 3	11	1.07949	0.115296	PTPRD, FGFR3, CNTN5, ROBO1, CDON, IL1RAP, CNTN2, PDGFRB, KIT, NEGR1, KDR	1018	122	19113	1.69283	1	0.979293	88.6192
INTERPRO	IPR013151:Immunoglobulin	16	1.57017	0.168997	PTPRD, CADM3, FGFR3, CNTN5, CADM2, MDGA2, MALT1, KIT, KDR, NRCAM, PVRL1, CDON, CNTN2, PDGFRB, SEMA3A, NEGR1	941	202	16659	1.40226	1	0.944475	95.1912
UP_SEQ_FEATURE	domain:Ig-like C2-type 4	7	0.686948	0.217227	CNTN5, ROBO1, CDON, CNTN2, PDGFRB, KIT, KDR	1018	76	19113	1.72928	1	0.997413	98.7027
SMART	SM00408:IGc2	18	1.76644	0.277224	PTPRD, CADM3, FGFR3, CADM4, CNTN5, CADM2, MDGA2, TRIO, MALT1, KIT, KDR, NRCAM, ROBO1, CDON, CNTN2, PDGFRB, MFAP3L, NEGR1	641	205	9079	1.24365	1	0.908023	98.6767
UP_SEQ_FEATURE	domain:Ig-like C2-type 6	3	0.294406	0.593006	CNTN5, CNTN2, KDR	1018	37	19113	1.5223	1	0.999999	100
INTERPRO	IPR003599:Immunoglobulin subtype	19	1.86457	0.593944	CADM3, FGFR3, CADM4, CNTN5, CADM2, GPR124, MDGA2, MALT1, KIT, KDR, ERMAP, NRCAM, PVRL1, CDON, IL1RAP, CNTN2, PDGFRB, SEMA3A, NEGR1	941	330	16659	1.01929	1	0.999529	100
SP_PIR_KEYWORDS	Immunoglobulin domain	25	2.45339	0.600281	CADM3, MPZL2, FGFR3, CADM4, CADM2, GPR124, KIT, NRCAM, PVRL1, ROBO1, IL1RAP, SEMA3A, MFAP3L, NEGR1, CD28, PTPRD, CNTN5, MDGA2, TRIO, MALT1, KDR, ERMAP, CDON, CNTN2, PDGFRB	1018	470	19235	1.00505	1	0.957512	99.9998
INTERPRO	IPR007110:Immunoglobulin-like	24	2.35525	0.873724	PTPRD, CADM3, FGFR3, MPZL2, CADM4, CNTN5, CADM2, GPR124, MDGA2, TRIO, MALT1, KIT, ERMAP, KDR, NRCAM, PVRL1, ROBO1, CDON, IL1RAP, CNTN2, PDGFRB, SEMA3A, MFAP3L, NEGR1	941	501	16659	0.848072	1	0.999999	100
INTERPRO	IPR013783:Immunoglobulin-like fold	26	2.55152	0.898724	CADM3, MPZL2, FGFR3, CADM4, CADM2, KIT, NRCAM, PVRL1, ROBO1, IL1RAP, TGM2, NFAT5, SEMA3A, MFAP3L, NEGR1, CD28, PTPRD, CNTN5, MDGA2, TRIO, MALT1, KDR, ERMAP, CDON, CNTN2, PDGFRB	941	553	16659	0.832353	1	1	100
SMART	SM00409:IG	19	1.86457	0.90034	CADM3, FGFR3, CADM4, CNTN5, CADM2, GPR124, MDGA2, MALT1, KIT, KDR, ERMAP, NRCAM, PVRL1, CDON, IL1RAP, CNTN2, PDGFRB, SEMA3A, NEGR1	641	330	9079	0.815492	1	0.999623	100
INTERPRO	IPR013106:Immunoglobulin V-set	9	0.883219	0.973407	CADM3, CADM4, MPZL2, CNTN5, PVRL1, CADM2, NEGR1, ERMAP, KDR	941	249	16659	0.639886	1	1	100
Annotation Cluster 143	Enrichment Score: 0.56716825739232
Category	Term	Count	%	PValue	Genes	List Total	Pop Hits	Pop Total	Fold Enrichment	Bonferroni	Benjamini	FDR
PIR_SUPERFAMILY	PIRSF001711:ADP-ribosylation factor	4	0.392542	0.136765	ARF1, SAR1A, ARL3, ARL4A	400	24	7396	3.08167	1	1	87.6038
INTERPRO	IPR006689:ARF/SAR superfamily	4	0.392542	0.238309	ARF1, SAR1A, ARL3, ARL4A	941	30	16659	2.36047	1	0.976923	98.8466
INTERPRO	IPR006688:ADP-ribosylation factor	3	0.294406	0.354783	ARF1, ARL3, ARL4A	941	22	16659	2.41411	1	0.992275	99.9241
SMART	SM00177:ARF	3	0.294406	0.465853	ARF1, ARL3, ARL4A	641	22	9079	1.93143	1	0.971144	99.9765
Annotation Cluster 144	Enrichment Score: 0.5665750599550567
Category	Term	Count	%	PValue	Genes	List Total	Pop Hits	Pop Total	Fold Enrichment	Bonferroni	Benjamini	FDR
GOTERM_BP_FAT	GO:0030336~negative regulation of cell migration	6	0.588813	0.235387	DLC1, SMAD7, BCL2, ABHD2, GREM1, PTEN	787	57	13528	1.8094	1	0.875244	99.1959
GOTERM_BP_FAT	GO:0040013~negative regulation of locomotion	6	0.588813	0.280007	DLC1, SMAD7, BCL2, ABHD2, GREM1, PTEN	787	61	13528	1.69075	1	0.908951	99.7271
GOTERM_BP_FAT	GO:0051271~negative regulation of cell motion	6	0.588813	0.302918	DLC1, SMAD7, BCL2, ABHD2, GREM1, PTEN	787	63	13528	1.63708	1	0.923363	99.8474
Annotation Cluster 145	Enrichment Score: 0.5642028089474876
Category	Term	Count	%	PValue	Genes	List Total	Pop Hits	Pop Total	Fold Enrichment	Bonferroni	Benjamini	FDR
GOTERM_BP_FAT	GO:0006401~RNA catabolic process	8	0.785083	0.082056	ZFP36L1, ABCE1, SMG6, DCP2, PPP1R8, DCP1A, PABPC4, HNRNPD	787	65	13528	2.11561	1	0.62393	78.533
GOTERM_BP_FAT	GO:0006402~mRNA catabolic process	5	0.490677	0.23855	ZFP36L1, SMG6, DCP2, DCP1A, HNRNPD	787	43	13528	1.99876	1	0.876502	99.2536
GOTERM_BP_FAT	GO:0000956~nuclear-transcribed mRNA catabolic process	4	0.392542	0.332594	ZFP36L1, SMG6, DCP2, DCP1A	787	35	13528	1.96449	1	0.937416	99.9302
SP_PIR_KEYWORDS	nonsense-mediated mrna decay	3	0.294406	0.440095	SMG6, DCP2, DCP1A	1018	28	19235	2.02445	1	0.907215	99.9762
GOTERM_BP_FAT	GO:0000184~nuclear-transcribed mRNA catabolic process, nonsense-mediated decay	3	0.294406	0.527031	SMG6, DCP2, DCP1A	787	30	13528	1.71893	1	0.984197	99.9999
Annotation Cluster 146	Enrichment Score: 0.5593489163607462
Category	Term	Count	%	PValue	Genes	List Total	Pop Hits	Pop Total	Fold Enrichment	Bonferroni	Benjamini	FDR
INTERPRO	IPR001699:Transcription factor, T-box	3	0.294406	0.248683	TBX15, TBX3, TBX2	941	17	16659	3.12415	1	0.978507	99.0788
INTERPRO	IPR018186:Transcription factor, T-box, conserved site	3	0.294406	0.248683	TBX15, TBX3, TBX2	941	17	16659	3.12415	1	0.978507	99.0788
SMART	SM00425:TBOX	3	0.294406	0.339361	TBX15, TBX3, TBX2	641	17	9079	2.4995	1	0.933355	99.6004
Annotation Cluster 147	Enrichment Score: 0.5568329368176106
Category	Term	Count	%	PValue	Genes	List Total	Pop Hits	Pop Total	Fold Enrichment	Bonferroni	Benjamini	FDR
INTERPRO	IPR000716:Thyroglobulin type-1	4	0.392542	0.0674158	SPOCK2, TACSTD2, SMOC1, SPOCK1	941	17	16659	4.16553	1	0.7849	68.1512
SMART	SM00211:TY	4	0.392542	0.113396	SPOCK2, TACSTD2, SMOC1, SPOCK1	641	17	9079	3.33266	1	0.704818	79.8783
UP_SEQ_FEATURE	domain:Thyroglobulin type-1	3	0.294406	0.149806	SPOCK2, TACSTD2, SPOCK1	1018	13	19113	4.3327	1	0.990285	94.3815
UP_SEQ_FEATURE	domain:Kazal-like	3	0.294406	0.635735	SPOCK2, SMOC1, SPOCK1	1018	40	19113	1.40813	1	0.999999	100
INTERPRO	IPR002350:Proteinase inhibitor I1, Kazal	3	0.294406	0.741109	SPOCK2, SMOC1, SPOCK1	941	46	16659	1.15458	1	0.999958	100
SMART	SM00280:KAZAL	3	0.294406	0.845196	SPOCK2, SMOC1, SPOCK1	641	46	9079	0.923727	1	0.999117	100
Annotation Cluster 148	Enrichment Score: 0.5526547308024855
Category	Term	Count	%	PValue	Genes	List Total	Pop Hits	Pop Total	Fold Enrichment	Bonferroni	Benjamini	FDR
GOTERM_BP_FAT	GO:0045622~regulation of T-helper cell differentiation	4	0.392542	0.0172379	RARA, BCL6, SOCS5, RC3H1	787	10	13528	6.87573	1	0.287773	26.8372
GOTERM_BP_FAT	GO:0045623~negative regulation of T-helper cell differentiation	3	0.294406	0.029976	BCL6, SOCS5, RC3H1	787	5	13528	10.3136	1	0.392425	42.1281
GOTERM_BP_FAT	GO:0043371~negative regulation of CD4-positive, alpha beta T cell differentiation	3	0.294406	0.029976	BCL6, SOCS5, RC3H1	787	5	13528	10.3136	1	0.392425	42.1281
GOTERM_BP_FAT	GO:0046639~negative regulation of alpha-beta T cell differentiation	3	0.294406	0.0432527	BCL6, SOCS5, RC3H1	787	6	13528	8.59466	1	0.468762	54.824
GOTERM_BP_FAT	GO:0045628~regulation of T-helper 2 cell differentiation	3	0.294406	0.0432527	RARA, BCL6, SOCS5	787	6	13528	8.59466	1	0.468762	54.824
GOTERM_BP_FAT	GO:0043370~regulation of CD4-positive, alpha beta T cell differentiation	4	0.392542	0.0526823	RARA, BCL6, SOCS5, RC3H1	787	15	13528	4.58382	1	0.517263	62.1903
GOTERM_BP_FAT	GO:0046637~regulation of alpha-beta T cell differentiation	5	0.490677	0.05408	IKZF1, RARA, BCL6, SOCS5, RC3H1	787	25	13528	3.43787	1	0.525148	63.1803
GOTERM_BP_FAT	GO:0045620~negative regulation of lymphocyte differentiation	4	0.392542	0.0621304	HMGB3, BCL6, SOCS5, RC3H1	787	16	13528	4.29733	1	0.55883	68.4229
GOTERM_BP_FAT	GO:0002828~regulation of T-helper 2 type immune response	3	0.294406	0.111332	RARA, BCL6, SOCS5	787	10	13528	5.1568	1	0.704912	88.0104
GOTERM_BP_FAT	GO:0045581~negative regulation of T cell differentiation	3	0.294406	0.131028	BCL6, SOCS5, RC3H1	787	11	13528	4.688	1	0.75065	91.9856
GOTERM_BP_FAT	GO:0046636~negative regulation of alpha-beta T cell activation	3	0.294406	0.131028	BCL6, SOCS5, RC3H1	787	11	13528	4.688	1	0.75065	91.9856
GOTERM_BP_FAT	GO:0046634~regulation of alpha-beta T cell activation	5	0.490677	0.154282	IKZF1, RARA, BCL6, SOCS5, RC3H1	787	36	13528	2.38741	1	0.787337	95.0776
GOTERM_BP_FAT	GO:0051250~negative regulation of lymphocyte activation	6	0.588813	0.20337	CASP3, HMGB3, BCL6, SOCS5, PAG1, RC3H1	787	54	13528	1.90993	1	0.844519	98.3193
GOTERM_BP_FAT	GO:0050868~negative regulation of T cell activation	5	0.490677	0.225865	CASP3, BCL6, SOCS5, PAG1, RC3H1	787	42	13528	2.04635	1	0.867699	98.9956
GOTERM_BP_FAT	GO:0002695~negative regulation of leukocyte activation	6	0.588813	0.235387	CASP3, HMGB3, BCL6, SOCS5, PAG1, RC3H1	787	57	13528	1.8094	1	0.875244	99.1959
GOTERM_BP_FAT	GO:0050863~regulation of T cell activation	10	0.981354	0.239616	NCK2, CASP3, IKZF1, RARA, MALT1, BCL6, SOCS5, PAG1, RC3H1, CD28	787	117	13528	1.46917	1	0.877154	99.2721
GOTERM_BP_FAT	GO:0050866~negative regulation of cell activation	6	0.588813	0.280007	CASP3, HMGB3, BCL6, SOCS5, PAG1, RC3H1	787	61	13528	1.69075	1	0.908951	99.7271
GOTERM_BP_FAT	GO:0050869~negative regulation of B cell activation	3	0.294406	0.281499	CASP3, HMGB3, BCL6	787	18	13528	2.86489	1	0.909247	99.7371
GOTERM_BP_FAT	GO:0045619~regulation of lymphocyte differentiation	6	0.588813	0.302918	HMGB3, IKZF1, RARA, BCL6, SOCS5, RC3H1	787	63	13528	1.63708	1	0.923363	99.8474
GOTERM_BP_FAT	GO:0046638~positive regulation of alpha-beta T cell differentiation	3	0.294406	0.325333	IKZF1, RARA, SOCS5	787	20	13528	2.5784	1	0.934704	99.9152
GOTERM_BP_FAT	GO:0045580~regulation of T cell differentiation	5	0.490677	0.344161	IKZF1, RARA, BCL6, SOCS5, RC3H1	787	51	13528	1.68523	1	0.94336	99.949
GOTERM_BP_FAT	GO:0002683~negative regulation of immune system process	7	0.686948	0.351788	CASP3, HMGB3, BCL6, SOCS5, GREM1, PAG1, RC3H1	787	83	13528	1.4497	1	0.945542	99.9587
GOTERM_BP_FAT	GO:0051249~regulation of lymphocyte activation	11	1.07949	0.357953	NCK2, CASP3, HMGB3, IKZF1, RARA, MALT1, BCL6, SOCS5, PAG1, RC3H1, CD28	787	148	13528	1.27759	1	0.946485	99.9652
GOTERM_BP_FAT	GO:0046635~positive regulation of alpha-beta T cell activation	3	0.294406	0.450968	IKZF1, RARA, SOCS5	787	26	13528	1.98338	1	0.972844	99.9979
GOTERM_BP_FAT	GO:0050870~positive regulation of T cell activation	6	0.588813	0.454393	NCK2, IKZF1, RARA, MALT1, SOCS5, CD28	787	76	13528	1.35705	1	0.973457	99.9981
GOTERM_BP_FAT	GO:0051251~positive regulation of lymphocyte activation	7	0.686948	0.497792	NCK2, IKZF1, RARA, MALT1, BCL6, SOCS5, CD28	787	97	13528	1.24047	1	0.980426	99.9996
GOTERM_BP_FAT	GO:0002694~regulation of leukocyte activation	11	1.07949	0.499899	NCK2, CASP3, HMGB3, IKZF1, RARA, MALT1, BCL6, SOCS5, PAG1, RC3H1, CD28	787	166	13528	1.13905	1	0.980744	99.9996
GOTERM_BP_FAT	GO:0045582~positive regulation of T cell differentiation	3	0.294406	0.562297	IKZF1, RARA, SOCS5	787	32	13528	1.6115	1	0.987857	100
GOTERM_BP_FAT	GO:0050865~regulation of cell activation	11	1.07949	0.568111	NCK2, CASP3, HMGB3, IKZF1, RARA, MALT1, BCL6, SOCS5, PAG1, RC3H1, CD28	787	175	13528	1.08047	1	0.988416	100
GOTERM_BP_FAT	GO:0002696~positive regulation of leukocyte activation	7	0.686948	0.585608	NCK2, IKZF1, RARA, MALT1, BCL6, SOCS5, CD28	787	106	13528	1.13514	1	0.990061	100
GOTERM_BP_FAT	GO:0045621~positive regulation of lymphocyte differentiation	3	0.294406	0.611579	IKZF1, RARA, SOCS5	787	35	13528	1.47337	1	0.992212	100
GOTERM_BP_FAT	GO:0002822~regulation of adaptive immune response based on somatic recombination of immune receptors built from immunoglobulin superfamily domains	4	0.392542	0.627163	RARA, MALT1, BCL6, SOCS5	787	55	13528	1.25013	1	0.993117	100
GOTERM_BP_FAT	GO:0050867~positive regulation of cell activation	7	0.686948	0.630813	NCK2, IKZF1, RARA, MALT1, BCL6, SOCS5, CD28	787	111	13528	1.08401	1	0.99328	100
GOTERM_BP_FAT	GO:0002819~regulation of adaptive immune response	4	0.392542	0.63939	RARA, MALT1, BCL6, SOCS5	787	56	13528	1.22781	1	0.993764	100
GOTERM_BP_FAT	GO:0050864~regulation of B cell activation	3	0.294406	0.804748	CASP3, HMGB3, BCL6	787	51	13528	1.01114	1	0.99925	100
GOTERM_BP_FAT	GO:0050671~positive regulation of lymphocyte proliferation	3	0.294406	0.837284	NCK2, BCL6, CD28	787	55	13528	0.9376	1	0.99959	100
GOTERM_BP_FAT	GO:0070665~positive regulation of leukocyte proliferation	3	0.294406	0.844614	NCK2, BCL6, CD28	787	56	13528	0.920857	1	0.999648	100
GOTERM_BP_FAT	GO:0032946~positive regulation of mononuclear cell proliferation	3	0.294406	0.844614	NCK2, BCL6, CD28	787	56	13528	0.920857	1	0.999648	100
GOTERM_BP_FAT	GO:0050670~regulation of lymphocyte proliferation	4	0.392542	0.868158	NCK2, CASP3, BCL6, CD28	787	83	13528	0.828401	1	0.99979	100
GOTERM_BP_FAT	GO:0070663~regulation of leukocyte proliferation	4	0.392542	0.873389	NCK2, CASP3, BCL6, CD28	787	84	13528	0.818539	1	0.999816	100
GOTERM_BP_FAT	GO:0032944~regulation of mononuclear cell proliferation	4	0.392542	0.873389	NCK2, CASP3, BCL6, CD28	787	84	13528	0.818539	1	0.999816	100
GOTERM_BP_FAT	GO:0042129~regulation of T cell proliferation	3	0.294406	0.882619	NCK2, CASP3, CD28	787	62	13528	0.831742	1	0.999859	100
GOTERM_BP_FAT	GO:0002697~regulation of immune effector process	4	0.392542	0.938046	PML, MALT1, BCL6, CD28	787	101	13528	0.680765	1	0.999982	100
GOTERM_BP_FAT	GO:0002684~positive regulation of immune system process	10	0.981354	0.939699	POLR3F, MAPK1, NCK2, IKZF1, ADAM17, RARA, MALT1, BCL6, SOCS5, CD28	787	238	13528	0.722241	1	0.999984	100
Annotation Cluster 149	Enrichment Score: 0.5473406490397748
Category	Term	Count	%	PValue	Genes	List Total	Pop Hits	Pop Total	Fold Enrichment	Bonferroni	Benjamini	FDR
UP_SEQ_FEATURE	calcium-binding region:1	12	1.17763	0.0726412	GUCA1B, EFHD2, PPEF2, MACF1, SMOC1, MCFD2, PPP3R1, PPP3R2, CETN2, KCNIP4, RCN2, NECAB1	1018	126	19113	1.7881	1	0.956919	73.7601
UP_SEQ_FEATURE	calcium-binding region:2	11	1.07949	0.0859863	GUCA1B, EFHD2, PPEF2, MACF1, SMOC1, MCFD2, PPP3R1, PPP3R2, CETN2, KCNIP4, RCN2	1018	115	19113	1.79587	1	0.964087	79.7099
PIR_SUPERFAMILY	PIRSF002350:calmodulin	4	0.392542	0.136765	GUCA1B, PPP3R1, PPP3R2, CETN2	400	24	7396	3.08167	1	1	87.6038
INTERPRO	IPR018247:EF-HAND 1	17	1.6683	0.166185	GUCA1B, MLL, PPP3R1, PML, PPP3R2, CETN2, AKAP13, KCNIP4, NECAB1, EFHD2, MYT1L, MACF1, GNPTAB, PPEF2, SMOC1, MCFD2, RCN2	941	217	16659	1.38691	1	0.943389	94.9174
INTERPRO	IPR018248:EF hand	11	1.07949	0.198885	GUCA1B, EFHD2, PPEF2, MACF1, PPP3R1, PPP3R2, CETN2, ZZEF1, KCNIP4, RCN2, NECAB1	941	130	16659	1.49799	1	0.960722	97.3621
UP_SEQ_FEATURE	domain:EF-hand 4	6	0.588813	0.204196	GUCA1B, PPP3R1, PPP3R2, CETN2, KCNIP4, RCN2	1018	59	19113	1.90933	1	0.996702	98.2612
UP_SEQ_FEATURE	calcium-binding region:4	3	0.294406	0.228095	PPP3R1, PPP3R2, RCN2	1018	17	19113	3.31324	1	0.997694	98.9876
UP_SEQ_FEATURE	calcium-binding region:3	4	0.392542	0.299742	GUCA1B, PPP3R1, PPP3R2, KCNIP4	1018	36	19113	2.08612	1	0.999406	99.8202
INTERPRO	IPR001125:Recoverin	3	0.294406	0.354783	GUCA1B, PPP3R2, KCNIP4	941	22	16659	2.41411	1	0.992275	99.9241
UP_SEQ_FEATURE	domain:EF-hand 2	12	1.17763	0.376168	GUCA1B, EFHD2, PPEF2, MACF1, SMOC1, MCFD2, PPP3R1, PPP3R2, CETN2, KCNIP4, RCN2, NECAB1	1018	182	19113	1.23792	1	0.99989	99.9769
UP_SEQ_FEATURE	domain:EF-hand 3	7	0.686948	0.384284	GUCA1B, PPEF2, PPP3R1, PPP3R2, CETN2, KCNIP4, RCN2	1018	94	19113	1.39814	1	0.999909	99.9817
INTERPRO	IPR002048:Calcium-binding EF-hand	10	0.981354	0.417322	GUCA1B, EFHD2, PPEF2, MACF1, PPP3R1, PPP3R2, CETN2, KCNIP4, RCN2, NECAB1	941	143	16659	1.23801	1	0.996227	99.9857
INTERPRO	IPR018249:EF-HAND 2	14	1.3739	0.439547	GUCA1B, PPP3R1, CETN2, PPP3R2, SEPN1, ZZEF1, KCNIP4, NECAB1, EFHD2, GNPTAB, PPEF2, MACF1, MCFD2, RCN2	941	215	16659	1.15279	1	0.997111	99.9925
INTERPRO	IPR011992:EF-Hand type	15	1.47203	0.46291	GUCA1B, SPOCK2, CBL, PPP3R1, PPP3R2, CETN2, SPOCK1, KCNIP4, NECAB1, EFHD2, PPEF2, MACF1, SMOC1, MCFD2, RCN2	941	236	16659	1.12522	1	0.997841	99.9962
UP_SEQ_FEATURE	domain:EF-hand 1	11	1.07949	0.504795	GUCA1B, EFHD2, PPEF2, MACF1, SMOC1, MCFD2, PPP3R1, PPP3R2, CETN2, RCN2, NECAB1	1018	182	19113	1.13476	1	0.99999	99.9996
SMART	SM00054:EFh	10	0.981354	0.686441	GUCA1B, EFHD2, PPEF2, MACF1, PPP3R1, PPP3R2, CETN2, KCNIP4, RCN2, NECAB1	641	143	9079	0.990476	1	0.993837	100
SP_PIR_KEYWORDS	EF hand	3	0.294406	0.833355	PPP3R1, CETN2, RCN2	1018	60	19235	0.944745	1	0.993024	100
Annotation Cluster 150	Enrichment Score: 0.5428362183004511
Category	Term	Count	%	PValue	Genes	List Total	Pop Hits	Pop Total	Fold Enrichment	Bonferroni	Benjamini	FDR
UP_SEQ_FEATURE	lipid moiety-binding region:N-myristoyl glycine	10	0.981354	0.153366	GUCA1B, ARF1, MARCKSL1, PPP3R1, PPP3R2, BSN, MARCKS, ABL2, ARL3, ARL4A	1018	114	19113	1.64693	1	0.989986	94.7846
SP_PIR_KEYWORDS	myristate	10	0.981354	0.178376	GUCA1B, ARF1, MARCKSL1, PPP3R1, PPP3R2, BSN, MARCKS, ABL2, ARL3, ARL4A	1018	119	19235	1.58781	1	0.690904	94.0756
SP_PIR_KEYWORDS	myristylation	4	0.392542	0.340506	ARF1, PPP3R1, MARCKS, ARL3	1018	39	19235	1.93794	1	0.84696	99.7491
SP_PIR_KEYWORDS	blocked amino end	5	0.490677	0.723543	DBT, ARF1, PPP3R1, MARCKS, ARL3	1018	92	19235	1.0269	1	0.98142	100
Annotation Cluster 151	Enrichment Score: 0.5398418181010648
Category	Term	Count	%	PValue	Genes	List Total	Pop Hits	Pop Total	Fold Enrichment	Bonferroni	Benjamini	FDR
UP_SEQ_FEATURE	domain:Ig-like C2-type 5	7	0.686948	0.0709561	CNTN5, ROBO1, CDON, CNTN2, PDGFRB, KIT, KDR	1018	55	19113	2.38955	1	0.955775	72.9013
INTERPRO	IPR013098:Immunoglobulin I-set	13	1.27576	0.0900683	PTPRD, FGFR3, CADM4, CNTN5, MDGA2, TRIO, KDR, NRCAM, ROBO1, CDON, CNTN2, MFAP3L, NEGR1	941	138	16659	1.66772	1	0.836486	78.7173
UP_SEQ_FEATURE	domain:Ig-like C2-type 3	11	1.07949	0.115296	PTPRD, FGFR3, CNTN5, ROBO1, CDON, IL1RAP, CNTN2, PDGFRB, KIT, NEGR1, KDR	1018	122	19113	1.69283	1	0.979293	88.6192
UP_SEQ_FEATURE	domain:Ig-like C2-type 4	7	0.686948	0.217227	CNTN5, ROBO1, CDON, CNTN2, PDGFRB, KIT, KDR	1018	76	19113	1.72928	1	0.997413	98.7027
UP_SEQ_FEATURE	domain:Fibronectin type-III 3	7	0.686948	0.27984	NRCAM, PTPRD, CNTN5, ROBO1, CDON, RIMBP2, CNTN2	1018	83	19113	1.58344	1	0.999098	99.7044
INTERPRO	IPR003961:Fibronectin, type III	13	1.27576	0.386209	VASN, FLRT3, PTPRD, CNTN5, PTPRG, RIMBP2, MID1, ABI3BP, NRCAM, EPHA4, ROBO1, CDON, CNTN2	941	190	16659	1.21129	1	0.994722	99.9665
UP_SEQ_FEATURE	domain:Fibronectin type-III 2	9	0.883219	0.388512	NRCAM, EPHA4, PTPRD, CNTN5, ROBO1, CDON, RIMBP2, CNTN2, ABI3BP	1018	130	19113	1.29981	1	0.999908	99.9838
UP_SEQ_FEATURE	domain:Fibronectin type-III 1	9	0.883219	0.396686	NRCAM, EPHA4, PTPRD, CNTN5, ROBO1, CDON, RIMBP2, CNTN2, ABI3BP	1018	131	19113	1.28989	1	0.999918	99.9872
INTERPRO	IPR008957:Fibronectin, type III-like fold	12	1.17763	0.466282	NRCAM, EPHA4, PTPRD, CNTN5, PTPRG, ROBO1, CDON, RIMBP2, CNTN2, TGM2, MID1, ABI3BP	941	184	16659	1.15458	1	0.997877	99.9966
UP_SEQ_FEATURE	domain:Ig-like C2-type 6	3	0.294406	0.593006	CNTN5, CNTN2, KDR	1018	37	19113	1.5223	1	0.999999	100
UP_SEQ_FEATURE	domain:Fibronectin type-III 4	4	0.392542	0.647931	NRCAM, PTPRD, CNTN5, CNTN2	1018	62	19113	1.21129	1	1	100
SMART	SM00060:FN3	13	1.27576	0.696286	VASN, FLRT3, PTPRD, CNTN5, PTPRG, RIMBP2, MID1, ABI3BP, NRCAM, EPHA4, ROBO1, CDON, CNTN2	641	190	9079	0.969103	1	0.994213	100
Annotation Cluster 152	Enrichment Score: 0.5361299530760352
Category	Term	Count	%	PValue	Genes	List Total	Pop Hits	Pop Total	Fold Enrichment	Bonferroni	Benjamini	FDR
UP_SEQ_FEATURE	repeat:HEAT 5	5	0.490677	0.113447	PPP2R1B, EIF4G3, NIPBL, TNPO2, TNPO1	1018	35	19113	2.68215	1	0.979865	88.1897
UP_SEQ_FEATURE	repeat:HEAT 4	5	0.490677	0.193989	PPP2R1B, EIF4G3, NIPBL, TNPO2, TNPO1	1018	43	19113	2.18315	1	0.995693	97.82
UP_SEQ_FEATURE	repeat:HEAT 8	3	0.294406	0.268296	PPP2R1B, TNPO2, TNPO1	1018	19	19113	2.96448	1	0.998928	99.608
UP_SEQ_FEATURE	repeat:HEAT 3	5	0.490677	0.274976	PPP2R1B, EIF4G3, NIPBL, TNPO2, TNPO1	1018	50	19113	1.8775	1	0.999071	99.6669
UP_SEQ_FEATURE	repeat:HEAT 7	3	0.294406	0.367732	PPP2R1B, TNPO2, TNPO1	1018	24	19113	2.34688	1	0.999875	99.9706
UP_SEQ_FEATURE	repeat:HEAT 1	5	0.490677	0.372558	PPP2R1B, EIF4G3, NIPBL, TNPO2, TNPO1	1018	58	19113	1.61854	1	0.999885	99.9744
UP_SEQ_FEATURE	repeat:HEAT 2	5	0.490677	0.372558	PPP2R1B, EIF4G3, NIPBL, TNPO2, TNPO1	1018	58	19113	1.61854	1	0.999885	99.9744
INTERPRO	IPR000357:HEAT	5	0.490677	0.376565	JUP, PPP2R1B, PDS5A, TNPO2, TNPO1	941	55	16659	1.60941	1	0.994254	99.9567
UP_SEQ_FEATURE	repeat:HEAT 6	3	0.294406	0.479285	PPP2R1B, TNPO2, TNPO1	1018	30	19113	1.8775	1	0.999984	99.9991
Annotation Cluster 153	Enrichment Score: 0.5351424954127322
Category	Term	Count	%	PValue	Genes	List Total	Pop Hits	Pop Total	Fold Enrichment	Bonferroni	Benjamini	FDR
UP_SEQ_FEATURE	domain:C2 1	6	0.588813	0.176321	CPNE4, SYT4, SYT6, RIMS2, PCLO, RBM12	1018	56	19113	2.01161	1	0.993877	96.7974
UP_SEQ_FEATURE	domain:C2 2	6	0.588813	0.176321	CPNE4, SYT4, SYT6, RIMS2, PCLO, RBM12	1018	56	19113	2.01161	1	0.993877	96.7974
INTERPRO	IPR001565:Synaptotagmin	3	0.294406	0.227357	SYT4, SYT6, PCLO	941	16	16659	3.31941	1	0.972906	98.5425
INTERPRO	IPR000008:C2 calcium-dependent membrane targeting	11	1.07949	0.245373	PRKCA, RASAL2, CPNE4, SYT4, WWC2, SYT6, SMURF1, RIMS2, PRKCE, PCLO, RBM12	941	137	16659	1.42145	1	0.978893	99.01
INTERPRO	IPR018029:C2 membrane targeting protein	9	0.883219	0.24879	PRKCA, CPNE4, SYT4, SYT6, SMURF1, RIMS2, PRKCE, PCLO, RBM12	941	106	16659	1.50313	1	0.977716	99.0809
UP_SEQ_FEATURE	domain:C2	6	0.588813	0.422616	PRKCA, RASAL2, WWC3, WWC2, SMURF1, PRKCE	1018	80	19113	1.40813	1	0.999952	99.9941
SMART	SM00239:C2	11	1.07949	0.502241	PRKCA, RASAL2, CPNE4, SYT4, WWC2, SYT6, SMURF1, RIMS2, PRKCE, PCLO, RBM12	641	137	9079	1.13724	1	0.97759	99.9908
GOTERM_CC_FAT	GO:0008021~synaptic vesicle	5	0.490677	0.571509	SLC17A7, GRIA2, SYT4, SYT6, PCLO	673	76	12782	1.24951	1	0.923435	99.9994
Annotation Cluster 154	Enrichment Score: 0.534209237924012
Category	Term	Count	%	PValue	Genes	List Total	Pop Hits	Pop Total	Fold Enrichment	Bonferroni	Benjamini	FDR
SP_PIR_KEYWORDS	Cholesterol biosynthesis	4	0.392542	0.0759429	HMGCS1, PRKAA1, PRKAA2, DHCR24	1018	19	19235	3.97787	1	0.447641	67.8925
SP_PIR_KEYWORDS	sterol biosynthesis	4	0.392542	0.143402	HMGCS1, PRKAA1, PRKAA2, DHCR24	1018	25	19235	3.02318	1	0.616982	89.2091
SP_PIR_KEYWORDS	Steroid biosynthesis	5	0.490677	0.159308	ACBD3, HMGCS1, PRKAA1, PRKAA2, DHCR24	1018	40	19235	2.36186	1	0.649937	91.7592
GOTERM_BP_FAT	GO:0006695~cholesterol biosynthetic process	4	0.392542	0.189853	HMGCS1, PRKAA1, PRKAA2, DHCR24	787	26	13528	2.64451	1	0.830994	97.7259
SP_PIR_KEYWORDS	lipid synthesis	8	0.785083	0.26102	ACBD3, PTGIS, DGAT2, AGPS, HMGCS1, PRKAA1, PRKAA2, DHCR24	1018	98	19235	1.54244	1	0.787056	98.7106
GOTERM_BP_FAT	GO:0016126~sterol biosynthetic process	4	0.392542	0.332594	HMGCS1, PRKAA1, PRKAA2, DHCR24	787	35	13528	1.96449	1	0.937416	99.9302
GOTERM_BP_FAT	GO:0006694~steroid biosynthetic process	7	0.686948	0.372826	ACBD3, ADM, HMGCS1, PRKAA1, SRD5A2, PRKAA2, DHCR24	787	85	13528	1.41559	1	0.951927	99.9772
GOTERM_BP_FAT	GO:0008203~cholesterol metabolic process	7	0.686948	0.446352	PPARD, HMGCS1, PRKAA1, ABCA1, NR0B2, PRKAA2, DHCR24	787	92	13528	1.30788	1	0.972265	99.9976
GOTERM_BP_FAT	GO:0016125~sterol metabolic process	7	0.686948	0.537723	PPARD, HMGCS1, PRKAA1, ABCA1, NR0B2, PRKAA2, DHCR24	787	101	13528	1.19134	1	0.985282	99.9999
GOTERM_BP_FAT	GO:0008610~lipid biosynthetic process	18	1.76644	0.698974	FGF7, SPTLC2, PGAP1, HMGCS1, PISD, ALG9, PDSS2, PRPF19, ACBD3, AGPAT5, PTGIS, ADM, DGAT2, AGPS, PRKAA1, PRKAA2, SRD5A2, DHCR24	787	323	13528	0.957919	1	0.996521	100
GOTERM_BP_FAT	GO:0008202~steroid metabolic process	11	1.07949	0.74338	ACBD3, PPARD, ADM, HMGCS1, PRKAA1, ABCA1, SRD5A2, NR3C1, NR0B2, PRKAA2, DHCR24	787	202	13528	0.936052	1	0.998095	100
Annotation Cluster 155	Enrichment Score: 0.5276917750113971
Category	Term	Count	%	PValue	Genes	List Total	Pop Hits	Pop Total	Fold Enrichment	Bonferroni	Benjamini	FDR
GOTERM_BP_FAT	GO:0031401~positive regulation of protein modification process	17	1.6683	0.077891	PRKCA, DLC1, SMAD7, BTRC, PML, BMPR2, FKBP1A, RICTOR, CDC27, PPARGC1A, CCND2, BCL2, PSMD1, ADAM17, SMURF1, DNMT3B, PSMD7	787	187	13528	1.56267	1	0.611156	76.7136
GOTERM_BP_FAT	GO:0001932~regulation of protein amino acid phosphorylation	16	1.57017	0.0785856	PRKCA, CCDC88A, ZAK, ENPP1, SMAD7, SOCS1, BMPR2, ZEB2, FKBP1A, RICTOR, PRKCE, CCND2, BCL2, GAB1, PDGFRB, ADAM17	787	173	13528	1.58976	1	0.613104	77.0268
GOTERM_BP_FAT	GO:0045937~positive regulation of phosphate metabolic process	7	0.686948	0.527863	PRKCA, DLC1, CCND2, BCL2, BMPR2, ADAM17, RICTOR	787	100	13528	1.20325	1	0.984105	99.9999
GOTERM_BP_FAT	GO:0010562~positive regulation of phosphorus metabolic process	7	0.686948	0.527863	PRKCA, DLC1, CCND2, BCL2, BMPR2, ADAM17, RICTOR	787	100	13528	1.20325	1	0.984105	99.9999
GOTERM_BP_FAT	GO:0001934~positive regulation of protein amino acid phosphorylation	6	0.588813	0.59558	PRKCA, CCND2, BCL2, BMPR2, ADAM17, RICTOR	787	89	13528	1.15883	1	0.990726	100
GOTERM_BP_FAT	GO:0042327~positive regulation of phosphorylation	6	0.588813	0.671487	PRKCA, CCND2, BCL2, BMPR2, ADAM17, RICTOR	787	97	13528	1.06326	1	0.995383	100
Annotation Cluster 156	Enrichment Score: 0.5240800959427159
Category	Term	Count	%	PValue	Genes	List Total	Pop Hits	Pop Total	Fold Enrichment	Bonferroni	Benjamini	FDR
UP_SEQ_FEATURE	domain:JmjC	4	0.392542	0.212621	JHDM1D, HIF1AN, JARID2, JMJD1C	1018	30	19113	2.50334	1	0.997174	98.5604
INTERPRO	IPR003347:Transcription factor jumonji/aspartyl beta-hydroxylase	4	0.392542	0.253688	JHDM1D, HIF1AN, JARID2, JMJD1C	941	31	16659	2.28432	1	0.978778	99.1744
SMART	SM00558:JmjC	4	0.392542	0.375128	JHDM1D, HIF1AN, JARID2, JMJD1C	641	31	9079	1.82759	1	0.943867	99.8096
INTERPRO	IPR013129:Transcription factor jumonji	3	0.294406	0.395907	JHDM1D, JARID2, JMJD1C	941	24	16659	2.21294	1	0.995156	99.9742
Annotation Cluster 157	Enrichment Score: 0.5224790064373065
Category	Term	Count	%	PValue	Genes	List Total	Pop Hits	Pop Total	Fold Enrichment	Bonferroni	Benjamini	FDR
INTERPRO	IPR015526:Frizzled related	3	0.294406	0.248683	FZD8, SFRP2, FZD5	941	17	16659	3.12415	1	0.978507	99.0788
INTERPRO	IPR000024:Frizzled cysteine-rich domain	3	0.294406	0.312706	FZD8, SFRP2, FZD5	941	20	16659	2.65553	1	0.988853	99.7861
UP_SEQ_FEATURE	domain:FZ	3	0.294406	0.348162	FZD8, SFRP2, FZD5	1018	23	19113	2.44892	1	0.9998	99.9496
Annotation Cluster 158	Enrichment Score: 0.5128377037423557
Category	Term	Count	%	PValue	Genes	List Total	Pop Hits	Pop Total	Fold Enrichment	Bonferroni	Benjamini	FDR
GOTERM_MF_FAT	GO:0015296~anion:cation symporter activity	5	0.490677	0.111503	SLC17A7, SLC12A6, SLC1A3, SLC12A2, SLC4A4	778	31	12983	2.69156	1	0.717344	83.9683
SP_PIR_KEYWORDS	Symport	10	0.981354	0.133129	SLC17A7, SLC12A6, SLC1A3, SLC12A2, SLC6A2, SLC6A6, SLC25A3, SLC5A8, SLC38A1, SLC4A4	1018	111	19235	1.70224	1	0.596861	87.1906
GOTERM_MF_FAT	GO:0008509~anion transmembrane transporter activity	13	1.27576	0.170233	SLC12A6, GABRA4, SLC12A2, GABRB3, ABCA1, ANKH, VDAC3, SLC17A7, TTYH3, SLC1A3, SLC25A3, ABCC4, SLC4A4	778	147	12983	1.47578	1	0.826801	94.4395
GOTERM_BP_FAT	GO:0006820~anion transport	9	0.883219	0.595389	SLC17A7, SLC12A6, SLC1A3, SLC12A2, GABRA4, ENPP1, SLC4A4, VDAC3, ANKH	787	143	13528	1.08185	1	0.99078	100
GOTERM_BP_FAT	GO:0015698~inorganic anion transport	6	0.588813	0.63474	SLC17A7, SLC12A6, SLC12A2, GABRA4, ENPP1, ANKH	787	93	13528	1.10899	1	0.993465	100
GOTERM_BP_FAT	GO:0006821~chloride transport	3	0.294406	0.876946	SLC12A6, SLC12A2, GABRA4	787	61	13528	0.845377	1	0.999833	100
Annotation Cluster 159	Enrichment Score: 0.5113460221910259
Category	Term	Count	%	PValue	Genes	List Total	Pop Hits	Pop Total	Fold Enrichment	Bonferroni	Benjamini	FDR
GOTERM_BP_FAT	GO:0010647~positive regulation of cell communication	27	2.64966	0.0678974	PPARD, VAPA, GRIK2, SOX4, SHOC2, FKBP1A, ZEB2, KIT, JAG1, ARNT, SLC1A3, KRAS, MAP3K3, TGM2, TRAF7, ESR1, MALT1, PIM2, RICTOR, GRIA4, FURIN, ASCL1, GRM4, ACVR2B, GRIA2, HIPK2, ADAM17	787	329	13528	1.41067	1	0.576751	71.736
GOTERM_BP_FAT	GO:0009967~positive regulation of signal transduction	23	2.25711	0.139082	PPARD, VAPA, ESR1, SHOC2, SOX4, MALT1, FKBP1A, ZEB2, PIM2, KIT, RICTOR, JAG1, FURIN, ARNT, ASCL1, GRM4, ACVR2B, KRAS, MAP3K3, HIPK2, TGM2, ADAM17, TRAF7	787	295	13528	1.34018	1	0.764722	93.2205
GOTERM_BP_FAT	GO:0010627~regulation of protein kinase cascade	18	1.76644	0.279996	PPARD, ZAK, VAPA, GRIK2, SOCS1, MALT1, ZEB2, FKBP1A, PIM2, RICTOR, PTEN, GRM4, MAP3K3, HIPK2, GAB1, TGM2, TRAF7, AKT2	787	249	13528	1.2426	1	0.909482	99.727
GOTERM_BP_FAT	GO:0010740~positive regulation of protein kinase cascade	10	0.981354	0.640113	GRM4, PPARD, VAPA, MAP3K3, HIPK2, TGM2, MALT1, FKBP1A, TRAF7, PIM2	787	167	13528	1.0293	1	0.993773	100
GOTERM_BP_FAT	GO:0043123~positive regulation of I-kappaB kinase/NF-kappaB cascade	6	0.588813	0.671487	VAPA, MAP3K3, TGM2, MALT1, FKBP1A, PIM2	787	97	13528	1.06326	1	0.995383	100
GOTERM_BP_FAT	GO:0043122~regulation of I-kappaB kinase/NF-kappaB cascade	6	0.588813	0.752235	VAPA, MAP3K3, TGM2, MALT1, FKBP1A, PIM2	787	107	13528	0.963887	1	0.998279	100
Annotation Cluster 160	Enrichment Score: 0.49672549411791744
Category	Term	Count	%	PValue	Genes	List Total	Pop Hits	Pop Total	Fold Enrichment	Bonferroni	Benjamini	FDR
GOTERM_BP_FAT	GO:0007413~axonal fasciculation	3	0.294406	0.111332	NRCAM, CDK5R1, SEMA3A	787	10	13528	5.1568	1	0.704912	88.0104
GOTERM_BP_FAT	GO:0008038~neuron recognition	3	0.294406	0.347002	NRCAM, CDK5R1, SEMA3A	787	21	13528	2.45562	1	0.944641	99.9528
GOTERM_BP_FAT	GO:0008037~cell recognition	3	0.294406	0.837284	NRCAM, CDK5R1, SEMA3A	787	55	13528	0.9376	1	0.99959	100
Annotation Cluster 161	Enrichment Score: 0.4961508092992119
Category	Term	Count	%	PValue	Genes	List Total	Pop Hits	Pop Total	Fold Enrichment	Bonferroni	Benjamini	FDR
GOTERM_BP_FAT	GO:0003006~reproductive developmental process	25	2.45339	0.0183601	ERMP1, PPARD, FGF7, IDE, DMRTA2, OSGIN2, BCL2L2, KIT, NR2C2, WNT4, BCL2, SRD5A2, DHCR24, TBX3, SMAD5, SF1, AFF4, CDKL2, UBE2B, BCL2L11, NRIP1, KDR, SDC1, CCND2, DLD	787	262	13528	1.6402	1	0.298553	28.3241
GOTERM_BP_FAT	GO:0048610~reproductive cellular process	13	1.27576	0.232586	SMAD5, SF1, AFF4, OSGIN2, SYT6, BCL2L2, KIT, UBE2B, NR2C2, WNT4, SDC1, BCL2, DLD	787	162	13528	1.37939	1	0.873736	99.1412
GOTERM_BP_FAT	GO:0007281~germ cell development	9	0.883219	0.232821	WNT4, BCL2, DLD, SMAD5, AFF4, OSGIN2, KIT, UBE2B, NR2C2	787	101	13528	1.53172	1	0.873345	99.146
GOTERM_BP_FAT	GO:0048609~reproductive process in a multicellular organism	30	2.94406	0.480251	ERMP1, FGF7, SLC2A14, DIAPH2, CETN2, OSGIN2, BCL2L2, KIT, CLDN11, NR2C2, DAZAP1, ATP2B2, WNT4, BCL2, SLC30A4, BCL6, MYCBP, CRTAP, SMAD5, MET, AFF4, LMNA, UBE2B, BCL2L11, NRIP1, KDR, CCND2, DLD, GGNBP2, EIF5A2	787	487	13528	1.05889	1	0.978048	99.9992
GOTERM_BP_FAT	GO:0032504~multicellular organism reproduction	30	2.94406	0.480251	ERMP1, FGF7, SLC2A14, DIAPH2, CETN2, OSGIN2, BCL2L2, KIT, CLDN11, NR2C2, DAZAP1, ATP2B2, WNT4, BCL2, SLC30A4, BCL6, MYCBP, CRTAP, SMAD5, MET, AFF4, LMNA, UBE2B, BCL2L11, NRIP1, KDR, CCND2, DLD, GGNBP2, EIF5A2	787	487	13528	1.05889	1	0.978048	99.9992
GOTERM_BP_FAT	GO:0007276~gamete generation	24	2.35525	0.527107	DIAPH2, SLC2A14, SMAD5, CRTAP, LMNA, AFF4, OSGIN2, CETN2, BCL2L2, KIT, CLDN11, UBE2B, BCL2L11, NR2C2, DAZAP1, NRIP1, WNT4, CCND2, BCL2, DLD, MYCBP, BCL6, EIF5A2, GGNBP2	787	395	13528	1.04441	1	0.984087	99.9999
GOTERM_BP_FAT	GO:0007283~spermatogenesis	18	1.76644	0.622698	SLC2A14, CRTAP, LMNA, AFF4, CETN2, BCL2L2, KIT, CLDN11, UBE2B, BCL2L11, NR2C2, DAZAP1, CCND2, DLD, BCL6, MYCBP, GGNBP2, EIF5A2	787	308	13528	1.00457	1	0.992935	100
GOTERM_BP_FAT	GO:0048232~male gamete generation	18	1.76644	0.622698	SLC2A14, CRTAP, LMNA, AFF4, CETN2, BCL2L2, KIT, CLDN11, UBE2B, BCL2L11, NR2C2, DAZAP1, CCND2, DLD, BCL6, MYCBP, GGNBP2, EIF5A2	787	308	13528	1.00457	1	0.992935	100
GOTERM_BP_FAT	GO:0019953~sexual reproduction	25	2.45339	0.730756	SLC2A14, DIAPH2, CETN2, OSGIN2, SYT6, BCL2L2, KIT, CLDN11, NR2C2, DAZAP1, WNT4, BCL2, BCL6, MYCBP, CRTAP, SMAD5, LMNA, AFF4, UBE2B, BCL2L11, NRIP1, CCND2, DLD, GGNBP2, EIF5A2	787	458	13528	0.938282	1	0.997734	100
Annotation Cluster 162	Enrichment Score: 0.4902687818469024
Category	Term	Count	%	PValue	Genes	List Total	Pop Hits	Pop Total	Fold Enrichment	Bonferroni	Benjamini	FDR
GOTERM_BP_FAT	GO:0046578~regulation of Ras protein signal transduction	17	1.6683	0.162386	DLC1, RABGAP1, TBC1D10A, PSD3, AKAP13, SHOC2, TRIO, CDH2, RICTOR, ARHGEF12, TBC1D22B, SMAP1, KRAS, TSC1, EVI5, TBC1D14, BCL6	787	210	13528	1.39152	1	0.799466	95.8598
UP_SEQ_FEATURE	domain:Rab-GAP TBC	5	0.490677	0.193989	RABGAP1, EVI5, TBC1D10A, TBC1D14, TBC1D22B	1018	43	19113	2.18315	1	0.995693	97.82
GOTERM_BP_FAT	GO:0051056~regulation of small GTPase mediated signal transduction	19	1.86457	0.215846	DLC1, RABGAP1, TBC1D10A, PSD3, AKAP13, SIPA1L3, SHOC2, TRIO, CDH2, RICTOR, ARHGEF12, TBC1D22B, RASAL2, SMAP1, KRAS, TSC1, EVI5, TBC1D14, BCL6	787	252	13528	1.29602	1	0.857325	98.7344
INTERPRO	IPR000195:RabGAP/TBC	5	0.490677	0.222994	RABGAP1, EVI5, TBC1D10A, TBC1D14, TBC1D22B	941	43	16659	2.05855	1	0.971755	98.4015
GOTERM_BP_FAT	GO:0032318~regulation of Ras GTPase activity	9	0.883219	0.257272	RABGAP1, SMAP1, EVI5, TSC1, TBC1D10A, TBC1D14, BCL6, RICTOR, TBC1D22B	787	104	13528	1.48754	1	0.891285	99.5228
GOTERM_BP_FAT	GO:0043087~regulation of GTPase activity	10	0.981354	0.286145	JUB, RABGAP1, SMAP1, EVI5, TSC1, TBC1D10A, TBC1D14, BCL6, RICTOR, TBC1D22B	787	123	13528	1.39751	1	0.912377	99.766
GOTERM_BP_FAT	GO:0032313~regulation of Rab GTPase activity	5	0.490677	0.290694	RABGAP1, EVI5, TBC1D10A, TBC1D14, TBC1D22B	787	47	13528	1.82865	1	0.915312	99.7914
GOTERM_BP_FAT	GO:0032483~regulation of Rab protein signal transduction	5	0.490677	0.290694	RABGAP1, EVI5, TBC1D10A, TBC1D14, TBC1D22B	787	47	13528	1.82865	1	0.915312	99.7914
GOTERM_MF_FAT	GO:0005099~Ras GTPase activator activity	8	0.785083	0.302406	RASAL2, DLC1, RABGAP1, EVI5, TBC1D10A, TBC1D14, TBC1D22B, ARHGAP26	778	91	12983	1.46705	1	0.937581	99.6213
GOTERM_MF_FAT	GO:0005097~Rab GTPase activator activity	5	0.490677	0.323224	RABGAP1, EVI5, TBC1D10A, TBC1D14, TBC1D22B	778	48	12983	1.7383	1	0.943732	99.7631
SP_PIR_KEYWORDS	GTPase activation	11	1.07949	0.332448	RASAL2, DLC1, RABGAP1, SMAP1, TBC1D14, CHN2, SIPA1L3, ARHGEF12, TBC1D22B, ARHGAP26, SRGAP2	1018	159	19235	1.30719	1	0.841025	99.7012
GOTERM_MF_FAT	GO:0060589~nucleoside-triphosphatase regulator activity	28	2.74779	0.344393	DLC1, GRPEL2, RABGAP1, RALGPS1, AKAP13, RIMS2, RASAL2, DOCK1, SMAP1, EVI5, TBC1D14, TBC1D10A, PSD3, SIPA1L3, TRIO, RICTOR, RIC8B, ARHGEF12, TBC1D22B, ARHGAP26, MAP4K4, TSC1, CDC42BPA, CHN2, NRK, CIT, CDC42BPB, SRGAP2	778	413	12983	1.13137	1	0.950616	99.8552
SMART	SM00164:TBC	5	0.490677	0.35989	RABGAP1, EVI5, TBC1D10A, TBC1D14, TBC1D22B	641	43	9079	1.64695	1	0.938615	99.7376
GOTERM_MF_FAT	GO:0005083~small GTPase regulator activity	19	1.86457	0.375978	DLC1, RABGAP1, TBC1D10A, PSD3, AKAP13, TRIO, RIMS2, ARHGEF12, TBC1D22B, ARHGAP26, RASAL2, MAP4K4, SMAP1, EVI5, TBC1D14, CDC42BPA, NRK, CIT, CDC42BPB	778	274	12983	1.15717	1	0.959235	99.9326
GOTERM_MF_FAT	GO:0030695~GTPase regulator activity	27	2.64966	0.38445	DLC1, RABGAP1, RALGPS1, AKAP13, RIMS2, RASAL2, DOCK1, SMAP1, EVI5, TBC1D14, TBC1D10A, PSD3, SIPA1L3, TRIO, RICTOR, RIC8B, ARHGEF12, TBC1D22B, ARHGAP26, MAP4K4, TSC1, CDC42BPA, CHN2, NRK, CIT, CDC42BPB, SRGAP2	778	404	12983	1.11526	1	0.960885	99.9454
GOTERM_MF_FAT	GO:0005096~GTPase activator activity	14	1.3739	0.560055	DLC1, RABGAP1, TBC1D10A, SIPA1L3, ARHGEF12, TBC1D22B, ARHGAP26, RASAL2, DOCK1, SMAP1, EVI5, TBC1D14, CHN2, SRGAP2	778	220	12983	1.06194	1	0.988571	99.9997
GOTERM_BP_FAT	GO:0051336~regulation of hydrolase activity	19	1.86457	0.679	DLC1, MSH6, JUB, RABGAP1, TBC1D10A, CYCS, PML, FKBP1A, RICTOR, FURIN, TBC1D22B, SMAP1, TSC1, EVI5, TBC1D14, TGM2, BCL6, HSPA5, DHCR24	787	337	13528	0.969131	1	0.995721	100
GOTERM_MF_FAT	GO:0008047~enzyme activator activity	19	1.86457	0.716812	GUCA1B, DLC1, CDK5R1, RABGAP1, TBC1D10A, SIPA1L3, MALT1, MMP16, CYB5B, ARHGEF12, TBC1D22B, ARHGAP26, RASAL2, SMAP1, DOCK1, EVI5, TBC1D14, CHN2, SRGAP2	778	335	12983	0.946464	1	0.997821	100
Annotation Cluster 163	Enrichment Score: 0.4900412477039389
Category	Term	Count	%	PValue	Genes	List Total	Pop Hits	Pop Total	Fold Enrichment	Bonferroni	Benjamini	FDR
GOTERM_CC_FAT	GO:0043296~apical junction complex	8	0.785083	0.264487	JUP, TJP1, SORBS1, MAGI1, VAPA, AMOT, PARD6G, CLDN11	673	99	12782	1.53475	1	0.696077	98.7588
GOTERM_CC_FAT	GO:0016327~apicolateral plasma membrane	8	0.785083	0.289333	JUP, TJP1, SORBS1, MAGI1, VAPA, AMOT, PARD6G, CLDN11	673	102	12782	1.48961	1	0.716951	99.2404
GOTERM_CC_FAT	GO:0005923~tight junction	6	0.588813	0.338492	TJP1, MAGI1, VAPA, AMOT, PARD6G, CLDN11	673	73	12782	1.56103	1	0.769987	99.7272
GOTERM_CC_FAT	GO:0070160~occluding junction	6	0.588813	0.338492	TJP1, MAGI1, VAPA, AMOT, PARD6G, CLDN11	673	73	12782	1.56103	1	0.769987	99.7272
SP_PIR_KEYWORDS	Tight junction	5	0.490677	0.404478	TJP1, MAGI1, AMOT, PARD6G, CLDN11	1018	61	19235	1.54876	1	0.888898	99.9422
Annotation Cluster 164	Enrichment Score: 0.4832613354872667
Category	Term	Count	%	PValue	Genes	List Total	Pop Hits	Pop Total	Fold Enrichment	Bonferroni	Benjamini	FDR
GOTERM_BP_FAT	GO:0040029~regulation of gene expression, epigenetic	8	0.785083	0.159132	ATRX, EIF2C2, MLL, CREBZF, SMAD2, ARID1A, DNMT3B, HEMK1	787	77	13528	1.7859	1	0.794303	95.561
GOTERM_BP_FAT	GO:0006306~DNA methylation	4	0.392542	0.160486	ATRX, MLL, DNMT3B, HEMK1	787	24	13528	2.86489	1	0.796304	95.6877
GOTERM_BP_FAT	GO:0006305~DNA alkylation	4	0.392542	0.160486	ATRX, MLL, DNMT3B, HEMK1	787	24	13528	2.86489	1	0.796304	95.6877
GOTERM_BP_FAT	GO:0006304~DNA modification	4	0.392542	0.300157	ATRX, MLL, DNMT3B, HEMK1	787	33	13528	2.08355	1	0.921659	99.8361
GOTERM_BP_FAT	GO:0043414~biopolymer methylation	6	0.588813	0.372895	SUV420H2, ATRX, MLL, BTG1, DNMT3B, HEMK1	787	69	13528	1.49472	1	0.951639	99.9772
GOTERM_BP_FAT	GO:0032259~methylation	6	0.588813	0.454393	SUV420H2, ATRX, MLL, BTG1, DNMT3B, HEMK1	787	76	13528	1.35705	1	0.973457	99.9981
GOTERM_BP_FAT	GO:0006730~one-carbon metabolic process	8	0.785083	0.477324	SUV420H2, ATRX, MLL, BTG1, MAT2B, AHCYL2, DNMT3B, HEMK1	787	112	13528	1.22781	1	0.977656	99.9991
GOTERM_BP_FAT	GO:0006479~protein amino acid methylation	3	0.294406	0.670531	SUV420H2, BTG1, HEMK1	787	39	13528	1.32226	1	0.99544	100
GOTERM_BP_FAT	GO:0008213~protein amino acid alkylation	3	0.294406	0.670531	SUV420H2, BTG1, HEMK1	787	39	13528	1.32226	1	0.99544	100
Annotation Cluster 165	Enrichment Score: 0.47886691651203867
Category	Term	Count	%	PValue	Genes	List Total	Pop Hits	Pop Total	Fold Enrichment	Bonferroni	Benjamini	FDR
GOTERM_MF_FAT	GO:0015294~solute:cation symporter activity	11	1.07949	0.0573931	SLC17A7, SLC12A6, SLC2A13, SLC1A3, SLC12A2, SLC6A2, SLC2A3, SLC2A1, SLC6A6, SLC38A1, SLC4A4	778	95	12983	1.93226	1	0.519246	59.9564
GOTERM_MF_FAT	GO:0015296~anion:cation symporter activity	5	0.490677	0.111503	SLC17A7, SLC12A6, SLC1A3, SLC12A2, SLC4A4	778	31	12983	2.69156	1	0.717344	83.9683
GOTERM_MF_FAT	GO:0015293~symporter activity	13	1.27576	0.118919	SLC12A6, SLC2A13, SLC12A2, SLC6A2, SLC17A7, SLC1A3, SLC2A3, SLC6A6, SLC2A1, SLC5A8, SLC25A3, SLC38A1, SLC4A4	778	137	12983	1.5835	1	0.737209	85.9195
SP_PIR_KEYWORDS	Symport	10	0.981354	0.133129	SLC17A7, SLC12A6, SLC1A3, SLC12A2, SLC6A2, SLC6A6, SLC25A3, SLC5A8, SLC38A1, SLC4A4	1018	111	19235	1.70224	1	0.596861	87.1906
SP_PIR_KEYWORDS	Sodium transport	7	0.686948	0.580843	SLC17A7, ACCN4, SLC12A2, SLC5A8, SLC38A1, HCN4, SLC4A4	1018	116	19235	1.14021	1	0.953051	99.9996
SP_PIR_KEYWORDS	Sodium	7	0.686948	0.580843	SLC17A7, ACCN4, SLC12A2, SLC5A8, SLC38A1, HCN4, SLC4A4	1018	116	19235	1.14021	1	0.953051	99.9996
GOTERM_BP_FAT	GO:0006813~potassium ion transport	10	0.981354	0.588607	SLC12A6, KCTD9, SLC12A2, TSC1, KCTD20, HCN4, KCNJ12, KCNJ2, KCNIP4, KCTD12	787	160	13528	1.07433	1	0.990273	100
GOTERM_BP_FAT	GO:0006814~sodium ion transport	8	0.785083	0.636399	SLC17A7, SLC12A6, ACCN4, SLC12A2, SLC5A8, SLC38A1, HCN4, SLC4A4	787	130	13528	1.0578	1	0.993557	100
GOTERM_BP_FAT	GO:0015672~monovalent inorganic cation transport	18	1.76644	0.674566	SLC12A6, SLC12A2, ATP6AP1, KCTD20, KCNJ12, KCNJ2, ATP5G3, KCNIP4, ATP6V0B, SLC17A7, KCTD9, ACCN4, TSC1, SLC5A8, SLC38A1, HCN4, SLC4A4, KCTD12	787	318	13528	0.972981	1	0.995509	100
GOTERM_MF_FAT	GO:0031402~sodium ion binding	7	0.686948	0.70861	SLC17A7, ACCN4, SLC12A2, SLC5A8, SLC38A1, HCN4, SLC4A4	778	117	12983	0.998407	1	0.997581	100
GOTERM_MF_FAT	GO:0031420~alkali metal ion binding	11	1.07949	0.882447	SLC17A7, SLC12A6, ACCN4, SLC12A2, SLC5A8, SLC38A1, HCN4, KCNJ12, KCNJ2, SLC4A4, KCNIP4	778	228	12983	0.805106	1	0.999807	100
Annotation Cluster 166	Enrichment Score: 0.47855384373614335
Category	Term	Count	%	PValue	Genes	List Total	Pop Hits	Pop Total	Fold Enrichment	Bonferroni	Benjamini	FDR
KEGG_PATHWAY	hsa04660:T cell receptor signaling pathway	11	1.07949	0.124575	MAPK1, NCK2, KRAS, CBL, NFAT5, PPP3R1, PPP3R2, MALT1, CD28, AKT2, DLG1	313	108	5085	1.65469	1	0.567949	80.0768
KEGG_PATHWAY	hsa04370:VEGF signaling pathway	8	0.785083	0.174775	PRKCA, MAPK1, KRAS, NFAT5, PPP3R1, PPP3R2, KDR, AKT2	313	75	5085	1.73291	1	0.638056	90.2641
KEGG_PATHWAY	hsa04662:B cell receptor signaling pathway	7	0.686948	0.311662	MAPK1, KRAS, NFAT5, PPP3R1, PPP3R2, MALT1, AKT2	313	75	5085	1.51629	1	0.767376	98.9205
KEGG_PATHWAY	hsa04664:Fc epsilon RI signaling pathway	5	0.490677	0.714312	PRKCA, MAPK1, KRAS, PRKCE, AKT2	313	78	5085	1.04141	1	0.946883	100
KEGG_PATHWAY	hsa04650:Natural killer cell mediated cytotoxicity	7	0.686948	0.835122	PRKCA, MAPK1, CASP3, KRAS, NFAT5, PPP3R1, PPP3R2	313	133	5085	0.855053	1	0.976294	100
Annotation Cluster 167	Enrichment Score: 0.45921350916873716
Category	Term	Count	%	PValue	Genes	List Total	Pop Hits	Pop Total	Fold Enrichment	Bonferroni	Benjamini	FDR
GOTERM_BP_FAT	GO:0001782~B cell homeostasis	3	0.294406	0.131028	CASP3, BCL2, BCL2L11	787	11	13528	4.688	1	0.75065	91.9856
GOTERM_BP_FAT	GO:0043029~T cell homeostasis	3	0.294406	0.347002	CASP3, BCL2, BCL2L11	787	21	13528	2.45562	1	0.944641	99.9528
GOTERM_BP_FAT	GO:0048872~homeostasis of number of cells	8	0.785083	0.362112	RPA1, CASP3, EPAS1, BCL2, VPS54, SMAD5, BCL6, BCL2L11	787	100	13528	1.37515	1	0.948393	99.969
GOTERM_BP_FAT	GO:0002260~lymphocyte homeostasis	3	0.294406	0.48989	CASP3, BCL2, BCL2L11	787	28	13528	1.84171	1	0.979703	99.9994
GOTERM_BP_FAT	GO:0001776~leukocyte homeostasis	3	0.294406	0.627036	CASP3, BCL2, BCL2L11	787	36	13528	1.43244	1	0.993164	100
Annotation Cluster 168	Enrichment Score: 0.4533657511408697
Category	Term	Count	%	PValue	Genes	List Total	Pop Hits	Pop Total	Fold Enrichment	Bonferroni	Benjamini	FDR
GOTERM_BP_FAT	GO:0008361~regulation of cell size	17	1.6683	0.145071	HPN, EXTL3, FGFR3, ENPP1, PML, SOCS5, GREM1, ATP2B2, EP300, TSC1, BTG1, NDRG4, BCL2, ADAM17, AMOT, BCL6, SEMA3A	787	206	13528	1.41854	1	0.77463	94.0198
GOTERM_BP_FAT	GO:0032535~regulation of cellular component size	20	1.96271	0.23157	HPN, EXTL3, FGFR3, ENPP1, PML, SOCS5, RICTOR, GREM1, NEBL, ATP2B2, NCK2, EP300, TSC1, BTG1, NDRG4, BCL2, ADAM17, AMOT, BCL6, SEMA3A	787	271	13528	1.26858	1	0.873817	99.1206
GOTERM_BP_FAT	GO:0045792~negative regulation of cell size	8	0.785083	0.352504	TSC1, ENPP1, BTG1, BCL2, PML, BCL6, SEMA3A, GREM1	787	99	13528	1.38904	1	0.945225	99.9595
GOTERM_BP_FAT	GO:0030308~negative regulation of cell growth	7	0.686948	0.446352	ENPP1, BTG1, BCL2, PML, BCL6, SEMA3A, GREM1	787	92	13528	1.30788	1	0.972265	99.9976
GOTERM_BP_FAT	GO:0001558~regulation of cell growth	13	1.27576	0.454272	EXTL3, ENPP1, ABTB2, PML, GREM1, NRCAM, EP300, BTG1, BCL2, ADAM17, BCL6, SEMA3A, CRIM1	787	194	13528	1.15186	1	0.973617	99.9981
GOTERM_BP_FAT	GO:0045926~negative regulation of growth	8	0.785083	0.458336	ENPP1, BTG1, BCL2, PML, BCL6, PTCH1, SEMA3A, GREM1	787	110	13528	1.25013	1	0.974395	99.9984
GOTERM_BP_FAT	GO:0040008~regulation of growth	20	1.96271	0.609304	EXTL3, IKZF1, ENPP1, ABTB2, SOCS1, PML, SOCS5, GREM1, HMGA2, BCL2L11, NRCAM, UBE2E3, EP300, BTG1, BCL2, ADAM17, BCL6, PTCH1, SEMA3A, CRIM1	787	341	13528	1.00817	1	0.992042	100
Annotation Cluster 169	Enrichment Score: 0.45105780549072155
Category	Term	Count	%	PValue	Genes	List Total	Pop Hits	Pop Total	Fold Enrichment	Bonferroni	Benjamini	FDR
UP_SEQ_FEATURE	domain:PWWP	3	0.294406	0.268296	ZMYND11, MSH6, DNMT3B	1018	19	19113	2.96448	1	0.998928	99.608
INTERPRO	IPR000313:PWWP	3	0.294406	0.354783	ZMYND11, MSH6, DNMT3B	941	22	16659	2.41411	1	0.992275	99.9241
SMART	SM00293:PWWP	3	0.294406	0.465853	ZMYND11, MSH6, DNMT3B	641	22	9079	1.93143	1	0.971144	99.9765
Annotation Cluster 170	Enrichment Score: 0.44490588274054715
Category	Term	Count	%	PValue	Genes	List Total	Pop Hits	Pop Total	Fold Enrichment	Bonferroni	Benjamini	FDR
UP_SEQ_FEATURE	zinc finger region:RanBP2-type	3	0.294406	0.228095	NPLOC4, YAF2, RYBP	1018	17	19113	3.31324	1	0.997694	98.9876
INTERPRO	IPR001876:Zinc finger, RanBP2-type	3	0.294406	0.395907	NPLOC4, YAF2, RYBP	941	24	16659	2.21294	1	0.995156	99.9742
SMART	SM00547:ZnF_RBZ	3	0.294406	0.512358	NPLOC4, YAF2, RYBP	641	24	9079	1.77048	1	0.976957	99.993
Annotation Cluster 171	Enrichment Score: 0.4425769484360606
Category	Term	Count	%	PValue	Genes	List Total	Pop Hits	Pop Total	Fold Enrichment	Bonferroni	Benjamini	FDR
KEGG_PATHWAY	hsa05214:Glioma	9	0.883219	0.0373041	E2F1, PRKCA, MAPK1, E2F3, KRAS, CAMK2G, PDGFRB, PTEN, AKT2	313	63	5085	2.32086	0.99804	0.307023	36.9344
KEGG_PATHWAY	hsa04012:ErbB signaling pathway	9	0.883219	0.162908	PRKCA, MAPK1, NCK2, KRAS, CAMK2G, CBL, GAB1, ABL2, AKT2	313	87	5085	1.68062	1	0.621708	88.4239
KEGG_PATHWAY	hsa04960:Aldosterone-regulated sodium reabsorption	5	0.490677	0.24186	PRKCA, MAPK1, IRS2, KRAS, NR3C2	313	41	5085	1.98122	1	0.726762	96.5177
BIOCARTA	h_crebPathway:Transcription factor CREB and its extracellular signals	3	0.294406	0.460287	PRKCA, MAPK1, CAMK2G	123	18	1437	1.94715	1	0.996645	99.9543
KEGG_PATHWAY	hsa04730:Long-term depression	5	0.490677	0.619487	PRKCA, PPP2R1B, MAPK1, KRAS, GRIA2	313	69	5085	1.17725	1	0.915919	99.9992
KEGG_PATHWAY	hsa04540:Gap junction	6	0.588813	0.645643	PRKCA, MAPK1, TJP1, KRAS, ADCY6, PDGFRB	313	89	5085	1.09524	1	0.918086	99.9997
KEGG_PATHWAY	hsa04664:Fc epsilon RI signaling pathway	5	0.490677	0.714312	PRKCA, MAPK1, KRAS, PRKCE, AKT2	313	78	5085	1.04141	1	0.946883	100
KEGG_PATHWAY	hsa04912:GnRH signaling pathway	6	0.588813	0.727752	PRKCA, MAPK1, KRAS, MAP3K3, CAMK2G, ADCY6	313	98	5085	0.994653	1	0.950473	100
BIOCARTA	h_biopeptidesPathway:Bioactive Peptide Induced Signaling Pathway	3	0.294406	0.738959	PRKCA, MAPK1, CAMK2G	123	30	1437	1.16829	1	0.999709	100
Annotation Cluster 172	Enrichment Score: 0.44211216255549346
Category	Term	Count	%	PValue	Genes	List Total	Pop Hits	Pop Total	Fold Enrichment	Bonferroni	Benjamini	FDR
GOTERM_BP_FAT	GO:0006979~response to oxidative stress	15	1.47203	0.095842	PRKCA, EPAS1, TXN2, PML, PDLIM1, ADRBK1, ARNT, ATP7A, SDC1, EP300, BCL2, TOR1A, SERPINE1, GAB1, DHCR24	787	164	13528	1.57219	1	0.665668	83.6444
GOTERM_BP_FAT	GO:0009636~response to toxin	7	0.686948	0.141854	PRKCA, ATP7A, TRPM6, SDC1, BCL2, SLC30A4, SRF	787	61	13528	1.97255	1	0.769733	93.6022
GOTERM_BP_FAT	GO:0000302~response to reactive oxygen species	7	0.686948	0.269297	PRKCA, ATP7A, SDC1, EP300, BCL2, SERPINE1, ADRBK1	787	75	13528	1.60434	1	0.901464	99.6441
GOTERM_BP_FAT	GO:0051385~response to mineralocorticoid stimulus	3	0.294406	0.325333	PRKCA, KRAS, BCL2	787	20	13528	2.5784	1	0.934704	99.9152
BIOCARTA	h_telPathway:Telomeres, Telomerase, Cellular Aging, and Immortality	3	0.294406	0.460287	PRKCA, KRAS, BCL2	123	18	1437	1.94715	1	0.996645	99.9543
GOTERM_BP_FAT	GO:0051384~response to glucocorticoid stimulus	6	0.588813	0.477216	PRKCA, SDC1, EP300, KRAS, ADM, BCL2	787	78	13528	1.32226	1	0.977797	99.9991
GOTERM_BP_FAT	GO:0031960~response to corticosteroid stimulus	6	0.588813	0.554187	PRKCA, SDC1, EP300, KRAS, ADM, BCL2	787	85	13528	1.21336	1	0.987124	100
GOTERM_BP_FAT	GO:0010038~response to metal ion	8	0.785083	0.628296	ATP7A, SDC1, EP300, GRIA2, ALG2, BCL2, SLC30A4, PTEN	787	129	13528	1.066	1	0.993164	100
GOTERM_BP_FAT	GO:0042542~response to hydrogen peroxide	4	0.392542	0.63939	SDC1, EP300, BCL2, ADRBK1	787	56	13528	1.22781	1	0.993764	100
GOTERM_BP_FAT	GO:0010035~response to inorganic substance	12	1.17763	0.651017	PRKCA, ATP7A, SDC1, SLC1A3, EP300, GRIA2, ALG2, BCL2, SERPINE1, SLC30A4, ADRBK1, PTEN	787	205	13528	1.0062	1	0.994417	100
Annotation Cluster 173	Enrichment Score: 0.4413882515824091
Category	Term	Count	%	PValue	Genes	List Total	Pop Hits	Pop Total	Fold Enrichment	Bonferroni	Benjamini	FDR
INTERPRO	IPR000225:Armadillo	5	0.490677	0.153735	JUP, TNPO2, KPNA3, ARMC1, KPNA1	941	37	16659	2.39237	1	0.935033	93.5196
UP_SEQ_FEATURE	repeat:ARM 9	3	0.294406	0.24817	JUP, KPNA3, KPNA1	1018	18	19113	3.12917	1	0.99852	99.3657
SMART	SM00185:ARM	5	0.490677	0.262286	JUP, TNPO2, KPNA3, ARMC1, KPNA1	641	37	9079	1.91403	1	0.904968	98.2621
UP_SEQ_FEATURE	repeat:ARM 8	3	0.294406	0.328391	JUP, KPNA3, KPNA1	1018	22	19113	2.56023	1	0.999717	99.9143
UP_SEQ_FEATURE	repeat:ARM 7	3	0.294406	0.367732	JUP, KPNA3, KPNA1	1018	24	19113	2.34688	1	0.999875	99.9706
UP_SEQ_FEATURE	repeat:ARM 6	3	0.294406	0.406137	JUP, KPNA3, KPNA1	1018	26	19113	2.16635	1	0.999926	99.9903
UP_SEQ_FEATURE	repeat:ARM 5	3	0.294406	0.461507	JUP, KPNA3, KPNA1	1018	29	19113	1.94225	1	0.999976	99.9983
UP_SEQ_FEATURE	repeat:ARM 4	3	0.294406	0.496697	JUP, KPNA3, KPNA1	1018	31	19113	1.81694	1	0.999988	99.9995
UP_SEQ_FEATURE	repeat:ARM 3	3	0.294406	0.577954	JUP, KPNA3, KPNA1	1018	36	19113	1.56459	1	0.999998	100
UP_SEQ_FEATURE	repeat:ARM 2	3	0.294406	0.593006	JUP, KPNA3, KPNA1	1018	37	19113	1.5223	1	0.999999	100
Annotation Cluster 174	Enrichment Score: 0.4403924162306536
Category	Term	Count	%	PValue	Genes	List Total	Pop Hits	Pop Total	Fold Enrichment	Bonferroni	Benjamini	FDR
GOTERM_BP_FAT	GO:0006461~protein complex assembly	35	3.43474	0.209724	COX11, E2F3, GRIK2, IDE, PML, FKBP1A, CDH2, CALR, PDSS2, GTF2E1, IL1RAP, TGM2, PRKAA2, USP16, TNPO2, TNPO1, OLFM1, RANBP17, ATPAF2, MLL, MAGI1, CREBBP, MALT1, MED14, SMAD2, IPO8, MED13, PPARGC1A, GTF2H1, JUP, NCK2, TSC1, THRAP3, KPNA3, SPAST	787	505	13528	1.19134	1	0.851269	98.5446
GOTERM_BP_FAT	GO:0070271~protein complex biogenesis	35	3.43474	0.209724	COX11, E2F3, GRIK2, IDE, PML, FKBP1A, CDH2, CALR, PDSS2, GTF2E1, IL1RAP, TGM2, PRKAA2, USP16, TNPO2, TNPO1, OLFM1, RANBP17, ATPAF2, MLL, MAGI1, CREBBP, MALT1, MED14, SMAD2, IPO8, MED13, PPARGC1A, GTF2H1, JUP, NCK2, TSC1, THRAP3, KPNA3, SPAST	787	505	13528	1.19134	1	0.851269	98.5446
GOTERM_BP_FAT	GO:0065003~macromolecular complex assembly	43	4.21982	0.313886	COX11, E2F3, GRIK2, SNRPD3, IDE, NAP1L1, PML, FKBP1A, CDH2, ABCA1, CALR, PDSS2, GTF2E1, IL1RAP, TGM2, SFRS2IP, PRKAA2, USP16, TNPO2, TNPO1, OLFM1, RANBP17, ATPAF2, MLL, MAGI1, CREBBP, SF1, MALT1, MED14, SMAD2, IPO8, H2AFJ, MED13, SFRS1, PPARGC1A, GTF2H1, JUP, NCK2, TSC1, THRAP3, H3F3B, KPNA3, SPAST	787	665	13528	1.11149	1	0.928871	99.8852
GOTERM_BP_FAT	GO:0043933~macromolecular complex subunit organization	45	4.41609	0.355626	COX11, E2F3, GRIK2, SNRPD3, IDE, NAP1L1, PML, FKBP1A, CDH2, ABCA1, CALR, PDSS2, GTF2E1, IL1RAP, TGM2, PRKAA2, SFRS2IP, USP16, TNPO2, TNPO1, OLFM1, RANBP17, ATPAF2, MLL, MAGI1, CREBBP, SF1, MALT1, ARID1A, MED14, SMAD2, IPO8, H2AFJ, MED13, SFRS1, PPARGC1A, GTF2H1, JUP, NCK2, TSC1, THRAP3, SUPT16H, H3F3B, KPNA3, SPAST	787	710	13528	1.08946	1	0.946258	99.9628
GOTERM_BP_FAT	GO:0034622~cellular macromolecular complex assembly	18	1.76644	0.674566	RANBP17, COX11, ATPAF2, GRIK2, SNRPD3, SF1, NAP1L1, FKBP1A, SMAD2, H2AFJ, IPO8, SFRS1, CALR, NCK2, H3F3B, SFRS2IP, TNPO2, TNPO1	787	318	13528	0.972981	1	0.995509	100
GOTERM_BP_FAT	GO:0034621~cellular macromolecular complex subunit organization	20	1.96271	0.687956	RANBP17, COX11, ATPAF2, GRIK2, SNRPD3, SF1, NAP1L1, FKBP1A, SMAD2, ARID1A, H2AFJ, IPO8, SFRS1, CALR, NCK2, SUPT16H, H3F3B, SFRS2IP, TNPO2, TNPO1	787	357	13528	0.962987	1	0.996056	100
Annotation Cluster 175	Enrichment Score: 0.43358566213725946
Category	Term	Count	%	PValue	Genes	List Total	Pop Hits	Pop Total	Fold Enrichment	Bonferroni	Benjamini	FDR
SP_PIR_KEYWORDS	thiol protease	12	1.17763	0.0701303	CYLD, CASP3, ATG4A, USP47, USP46, CTSC, CTSS, SENP5, USP16, USP24, USP15, USP14	1018	126	19235	1.79951	1	0.425835	64.8619
GOTERM_MF_FAT	GO:0008234~cysteine-type peptidase activity	14	1.3739	0.0796619	PDIA3, MALT1, CTSS, SENP5, CYLD, CASP3, ATG4A, USP47, USP46, CTSC, USP16, USP24, USP15, USP14	778	141	12983	1.65693	1	0.606986	72.346
SP_PIR_KEYWORDS	Protease	25	2.45339	0.657569	ERMP1, HM13, IDE, SENP5, CYLD, CASP3, PAPPA, USP16, USP15, USP14, HPN, OSGEP, MAP1D, MMP16, MALT1, CTSS, FURIN, ATG4A, USP47, ADAM17, USP46, YME1L1, CTSC, CPD, USP24	1018	484	19235	0.975976	1	0.971094	100
GOTERM_MF_FAT	GO:0070011~peptidase activity, acting on L-amino acid peptides	29	2.84593	0.837654	ERMP1, HM13, PDIA3, IDE, SENP5, CYLD, CASP3, PAPPA, SERPINE1, TOR1A, USP16, USP15, LONRF2, USP14, HPN, OSGEP, MAP1D, MALT1, MMP16, CTSS, FURIN, ATG4A, USP47, ADAM17, USP46, YME1L1, CTSC, CPD, USP24	778	549	12983	0.881498	1	0.999579	100
GOTERM_MF_FAT	GO:0008233~peptidase activity	29	2.84593	0.894026	ERMP1, HM13, PDIA3, IDE, SENP5, CYLD, CASP3, PAPPA, SERPINE1, TOR1A, USP16, USP15, LONRF2, USP14, HPN, OSGEP, MAP1D, MALT1, MMP16, CTSS, FURIN, ATG4A, USP47, ADAM17, USP46, YME1L1, CTSC, CPD, USP24	778	574	12983	0.843105	1	0.999856	100
GOTERM_MF_FAT	GO:0004175~endopeptidase activity	18	1.76644	0.909858	HPN, OSGEP, HM13, PDIA3, IDE, MALT1, MMP16, CTSS, FURIN, CASP3, TOR1A, SERPINE1, ADAM17, YME1L1, CTSC, USP16, USP15, USP14	778	375	12983	0.801008	1	0.999917	100
Annotation Cluster 176	Enrichment Score: 0.43233857798863007
Category	Term	Count	%	PValue	Genes	List Total	Pop Hits	Pop Total	Fold Enrichment	Bonferroni	Benjamini	FDR
GOTERM_BP_FAT	GO:0010769~regulation of cell morphogenesis involved in differentiation	7	0.686948	0.289535	NRCAM, ROBO1, SMAD7, SMAD2, SEMA3A, CDH2, RUFY3	787	77	13528	1.56267	1	0.914826	99.7852
GOTERM_BP_FAT	GO:0022604~regulation of cell morphogenesis	10	0.981354	0.351387	DLC1, NRCAM, PALM2-AKAP2, ROBO1, SMAD7, SMAD2, SEMA3A, CDH2, AKAP2, RUFY3, KDR	787	131	13528	1.31216	1	0.945677	99.9582
GOTERM_BP_FAT	GO:0010975~regulation of neuron projection development	6	0.588813	0.384619	NRCAM, ROBO1, SEMA3A, CDH2, DBN1, RUFY3	787	70	13528	1.47337	1	0.95572	99.9838
GOTERM_BP_FAT	GO:0031344~regulation of cell projection organization	7	0.686948	0.41495	NRCAM, ROBO1, SEMA3A, KIT, CDH2, DBN1, RUFY3	787	89	13528	1.35197	1	0.965058	99.9935
GOTERM_BP_FAT	GO:0050770~regulation of axonogenesis	5	0.490677	0.424417	NRCAM, ROBO1, SEMA3A, CDH2, RUFY3	787	57	13528	1.50784	1	0.967984	99.9951
Annotation Cluster 177	Enrichment Score: 0.4306368942438526
Category	Term	Count	%	PValue	Genes	List Total	Pop Hits	Pop Total	Fold Enrichment	Bonferroni	Benjamini	FDR
GOTERM_BP_FAT	GO:0033043~regulation of organelle organization	18	1.76644	0.129168	DLC1, CCDC88A, MLL, PML, RICTOR, MID1, PPARGC1A, ZZEF1, NEBL, NCK2, MACF1, TSC1, MAP2, AMOT, TLK2, DNMT3B, TERF2, CD28	787	217	13528	1.42584	1	0.746491	91.6717
GOTERM_BP_FAT	GO:0044087~regulation of cellular component biogenesis	12	1.17763	0.203106	PRKCA, DLC1, HMGB1, NCK2, TSC1, PVRL1, AMOT, PRKAA1, KIT, RICTOR, SRF, PTEN	787	142	13528	1.45262	1	0.844903	98.3093
GOTERM_BP_FAT	GO:0051492~regulation of stress fiber formation	3	0.294406	0.303479	DLC1, TSC1, AMOT	787	19	13528	2.7141	1	0.923327	99.8496
GOTERM_BP_FAT	GO:0032231~regulation of actin filament bundle formation	3	0.294406	0.347002	DLC1, TSC1, AMOT	787	21	13528	2.45562	1	0.944641	99.9528
GOTERM_BP_FAT	GO:0051493~regulation of cytoskeleton organization	10	0.981354	0.39318	DLC1, NCK2, CCDC88A, MACF1, TSC1, MAP2, AMOT, RICTOR, MID1, NEBL	787	136	13528	1.26392	1	0.958962	99.9874
GOTERM_BP_FAT	GO:0032956~regulation of actin cytoskeleton organization	7	0.686948	0.41495	DLC1, NCK2, CCDC88A, TSC1, AMOT, RICTOR, NEBL	787	89	13528	1.35197	1	0.965058	99.9935
GOTERM_BP_FAT	GO:0032970~regulation of actin filament-based process	7	0.686948	0.446352	DLC1, NCK2, CCDC88A, TSC1, AMOT, RICTOR, NEBL	787	92	13528	1.30788	1	0.972265	99.9976
GOTERM_BP_FAT	GO:0051495~positive regulation of cytoskeleton organization	3	0.294406	0.74512	NCK2, AMOT, RICTOR	787	45	13528	1.14596	1	0.998117	100
GOTERM_BP_FAT	GO:0030832~regulation of actin filament length	3	0.294406	0.888049	NCK2, RICTOR, NEBL	787	63	13528	0.818539	1	0.99988	100
Annotation Cluster 178	Enrichment Score: 0.43047050760629163
Category	Term	Count	%	PValue	Genes	List Total	Pop Hits	Pop Total	Fold Enrichment	Bonferroni	Benjamini	FDR
GOTERM_BP_FAT	GO:0042594~response to starvation	5	0.490677	0.225865	ATG5, ADM, BMPR2, HSPA5, PPARGC1A	787	42	13528	2.04635	1	0.867699	98.9956
GOTERM_BP_FAT	GO:0031668~cellular response to extracellular stimulus	6	0.588813	0.314481	AES, ATG5, TXN2, SFRP2, BMPR2, HSPA5	787	64	13528	1.6115	1	0.928409	99.887
GOTERM_BP_FAT	GO:0031669~cellular response to nutrient levels	4	0.392542	0.475017	ATG5, TXN2, BMPR2, HSPA5	787	44	13528	1.56267	1	0.977585	99.9991
GOTERM_BP_FAT	GO:0009267~cellular response to starvation	3	0.294406	0.562297	ATG5, BMPR2, HSPA5	787	32	13528	1.6115	1	0.987857	100
Annotation Cluster 179	Enrichment Score: 0.4278835285709801
Category	Term	Count	%	PValue	Genes	List Total	Pop Hits	Pop Total	Fold Enrichment	Bonferroni	Benjamini	FDR
GOTERM_BP_FAT	GO:0031047~gene silencing by RNA	4	0.392542	0.300157	EIF2C2, SMAD2, TNRC6B, ADAR	787	33	13528	2.08355	1	0.921659	99.8361
GOTERM_BP_FAT	GO:0016458~gene silencing	5	0.490677	0.411152	EIF2C2, SMAD2, TNRC6B, DNMT3B, ADAR	787	56	13528	1.53476	1	0.964125	99.9926
SP_PIR_KEYWORDS	rna-mediated gene silencing	3	0.294406	0.421695	EIF2C2, TNRC6B, ADAR	1018	27	19235	2.09943	1	0.899942	99.9621
Annotation Cluster 180	Enrichment Score: 0.4175485136366437
Category	Term	Count	%	PValue	Genes	List Total	Pop Hits	Pop Total	Fold Enrichment	Bonferroni	Benjamini	FDR
GOTERM_BP_FAT	GO:0042770~DNA damage response, signal transduction	8	0.785083	0.18228	MSH6, ZAK, HIPK1, HIPK2, PML, FOXO4, CCNA2, FOXN3	787	80	13528	1.71893	1	0.823429	97.3121
GOTERM_BP_FAT	GO:0000077~DNA damage checkpoint	5	0.490677	0.303983	ZAK, PML, FOXO4, CCNA2, FOXN3	787	48	13528	1.79055	1	0.922772	99.8515
GOTERM_BP_FAT	GO:0031570~DNA integrity checkpoint	5	0.490677	0.3576	ZAK, PML, FOXO4, CCNA2, FOXN3	787	52	13528	1.65282	1	0.946642	99.9648
GOTERM_BP_FAT	GO:0007093~mitotic cell cycle checkpoint	4	0.392542	0.45977	PML, FOXO4, CCNA2, DLG1	787	43	13528	1.59901	1	0.974609	99.9984
GOTERM_BP_FAT	GO:0007050~cell cycle arrest	7	0.686948	0.557172	KAT2B, ZAK, MACF1, PML, FOXO4, CALR, DHCR24	787	103	13528	1.16821	1	0.987381	100
GOTERM_BP_FAT	GO:0000075~cell cycle checkpoint	6	0.588813	0.615452	ZAK, PML, FOXO4, CCNA2, FOXN3, DLG1	787	91	13528	1.13336	1	0.992347	100
Annotation Cluster 181	Enrichment Score: 0.4118666809837155
Category	Term	Count	%	PValue	Genes	List Total	Pop Hits	Pop Total	Fold Enrichment	Bonferroni	Benjamini	FDR
INTERPRO	IPR001824:Receptor tyrosine kinase, class III, conserved site	3	0.294406	0.0879503	PDGFRB, KIT, KDR	941	9	16659	5.90117	1	0.837682	77.8905
GOTERM_MF_FAT	GO:0004714~transmembrane receptor protein tyrosine kinase activity	7	0.686948	0.211056	EPHA4, FGFR3, MET, PDGFRB, KIT, CRIM1, KDR	778	67	12983	1.74349	1	0.868252	97.454
INTERPRO	IPR001245:Tyrosine protein kinase	9	0.883219	0.348764	TEX14, FGFR3, ZAK, MET, PDGFRB, KIT, KSR1, ABL2, KDR	941	118	16659	1.35027	1	0.99177	99.9116
SP_PIR_KEYWORDS	tyrosine-protein kinase	8	0.785083	0.371931	EPHA4, FGFR3, BAZ1B, MET, PDGFRB, KIT, ABL2, KDR	1018	111	19235	1.36179	1	0.867823	99.8757
GOTERM_MF_FAT	GO:0004713~protein tyrosine kinase activity	12	1.17763	0.408387	EPHA4, TEX14, FGFR3, ZAK, BAZ1B, MET, PDGFRB, KIT, KSR1, ABL2, CRIM1, KDR	778	166	12983	1.20634	1	0.965761	99.9705
INTERPRO	IPR008266:Tyrosine protein kinase, active site	7	0.686948	0.469068	EPHA4, FGFR3, MET, PDGFRB, KIT, ABL2, KDR	941	97	16659	1.27757	1	0.997891	99.9969
SP_PIR_KEYWORDS	tyrosine-specific protein kinase	4	0.392542	0.469734	FGFR3, MET, PDGFRB, KDR	1018	48	19235	1.57457	1	0.919315	99.9891
SMART	SM00219:TyrKc	9	0.883219	0.598086	TEX14, FGFR3, ZAK, MET, PDGFRB, KIT, KSR1, ABL2, KDR	641	118	9079	1.08029	1	0.987639	99.9995
GOTERM_BP_FAT	GO:0018108~peptidyl-tyrosine phosphorylation	3	0.294406	0.756039	PDGFRB, KIT, ABL2	787	46	13528	1.12104	1	0.998348	100
GOTERM_BP_FAT	GO:0018212~peptidyl-tyrosine modification	3	0.294406	0.776669	PDGFRB, KIT, ABL2	787	48	13528	1.07433	1	0.998811	100
Annotation Cluster 182	Enrichment Score: 0.4007270642502181
Category	Term	Count	%	PValue	Genes	List Total	Pop Hits	Pop Total	Fold Enrichment	Bonferroni	Benjamini	FDR
GOTERM_BP_FAT	GO:0048730~epidermis morphogenesis	4	0.392542	0.174996	ATP7A, FGF7, BCL2, COL1A2	787	25	13528	2.75029	1	0.816826	96.8476
GOTERM_BP_FAT	GO:0031069~hair follicle morphogenesis	3	0.294406	0.303479	ATP7A, FGF7, BCL2	787	19	13528	2.7141	1	0.923327	99.8496
GOTERM_BP_FAT	GO:0022405~hair cycle process	4	0.392542	0.444336	ATP7A, PPARD, FGF7, BCL2	787	42	13528	1.63708	1	0.971855	99.9974
GOTERM_BP_FAT	GO:0022404~molting cycle process	4	0.392542	0.444336	ATP7A, PPARD, FGF7, BCL2	787	42	13528	1.63708	1	0.971855	99.9974
GOTERM_BP_FAT	GO:0001942~hair follicle development	4	0.392542	0.444336	ATP7A, PPARD, FGF7, BCL2	787	42	13528	1.63708	1	0.971855	99.9974
GOTERM_BP_FAT	GO:0042303~molting cycle	4	0.392542	0.45977	ATP7A, PPARD, FGF7, BCL2	787	43	13528	1.59901	1	0.974609	99.9984
GOTERM_BP_FAT	GO:0042633~hair cycle	4	0.392542	0.45977	ATP7A, PPARD, FGF7, BCL2	787	43	13528	1.59901	1	0.974609	99.9984
GOTERM_BP_FAT	GO:0008544~epidermis development	11	1.07949	0.632138	ATP7A, PPARA, PPARD, CASP3, FGF7, BCL2, COL1A2, PTCH1, POU3F1, JAG1, DHCR24	787	184	13528	1.02762	1	0.993286	100
Annotation Cluster 183	Enrichment Score: 0.39360211002864065
Category	Term	Count	%	PValue	Genes	List Total	Pop Hits	Pop Total	Fold Enrichment	Bonferroni	Benjamini	FDR
GOTERM_BP_FAT	GO:0042391~regulation of membrane potential	11	1.07949	0.251905	ATXN1, PPARD, TSC1, GRIK2, SMAD7, BCL2, GRIK3, DLD, POU3F1, CLDN11, NDUFS1	787	134	13528	1.41106	1	0.886542	99.4569
GOTERM_BP_FAT	GO:0019228~regulation of action potential in neuron	5	0.490677	0.384446	PPARD, TSC1, GRIK2, POU3F1, CLDN11	787	54	13528	1.5916	1	0.955941	99.9837
GOTERM_BP_FAT	GO:0007272~ensheathment of neurons	4	0.392542	0.444336	PPARD, TSC1, POU3F1, CLDN11	787	42	13528	1.63708	1	0.971855	99.9974
GOTERM_BP_FAT	GO:0008366~axon ensheathment	4	0.392542	0.444336	PPARD, TSC1, POU3F1, CLDN11	787	42	13528	1.63708	1	0.971855	99.9974
GOTERM_BP_FAT	GO:0001508~regulation of action potential	5	0.490677	0.562982	PPARD, TSC1, GRIK2, POU3F1, CLDN11	787	68	13528	1.26392	1	0.987861	100
Annotation Cluster 184	Enrichment Score: 0.3902155872494503
Category	Term	Count	%	PValue	Genes	List Total	Pop Hits	Pop Total	Fold Enrichment	Bonferroni	Benjamini	FDR
INTERPRO	IPR001683:Phox-like	5	0.490677	0.285692	SNX18, SH3PXD2A, SGK3, SNX27, ZCCHC14	941	48	16659	1.84412	1	0.985343	99.5975
GOTERM_MF_FAT	GO:0035091~phosphoinositide binding	8	0.785083	0.391071	PLEKHA4, SNX18, TULP3, CCDC88A, SH3PXD2A, SGK3, SNX27, ZCCHC14	778	100	12983	1.33501	1	0.962664	99.9538
SMART	SM00312:PX	5	0.490677	0.441287	SNX18, SH3PXD2A, SGK3, SNX27, ZCCHC14	641	48	9079	1.4754	1	0.965117	99.9571
UP_SEQ_FEATURE	domain:PX	4	0.392542	0.460055	SNX18, SH3PXD2A, SGK3, SNX27	1018	47	19113	1.59788	1	0.999976	99.9982
GOTERM_MF_FAT	GO:0005543~phospholipid binding	12	1.17763	0.493443	PLEKHA4, SNX18, TULP3, CCDC88A, SH3PXD2A, SGK3, SNX27, ABCA1, PCLO, RBM12, ZCCHC14, PLEKHA1	778	177	12983	1.13137	1	0.980856	99.9973
Annotation Cluster 185	Enrichment Score: 0.3872497176951658
Category	Term	Count	%	PValue	Genes	List Total	Pop Hits	Pop Total	Fold Enrichment	Bonferroni	Benjamini	FDR
GOTERM_BP_FAT	GO:0007612~learning	6	0.588813	0.268683	ATXN1, GRM4, KRAS, NEUROD2, KIT, VDAC3	787	60	13528	1.71893	1	0.901424	99.6387
GOTERM_BP_FAT	GO:0008542~visual learning	3	0.294406	0.470644	ATXN1, KRAS, KIT	787	27	13528	1.90993	1	0.976638	99.9989
GOTERM_BP_FAT	GO:0007632~visual behavior	3	0.294406	0.544903	ATXN1, KRAS, KIT	787	31	13528	1.66348	1	0.986164	99.9999
Annotation Cluster 186	Enrichment Score: 0.38427727131782036
Category	Term	Count	%	PValue	Genes	List Total	Pop Hits	Pop Total	Fold Enrichment	Bonferroni	Benjamini	FDR
GOTERM_MF_FAT	GO:0030674~protein binding, bridging	8	0.785083	0.331637	FLRT3, SORBS1, GAB1, COL1A2, CHN2, HSPA5, PRKAA2, PAG1	778	94	12983	1.42023	1	0.947369	99.8048
GOTERM_MF_FAT	GO:0060090~molecular adaptor activity	6	0.588813	0.373046	NCK2, SORBS1, GAB1, SDCBP, CHN2, PAG1	778	67	12983	1.49442	1	0.958971	99.9275
GOTERM_MF_FAT	GO:0005070~SH3/SH2 adaptor activity	4	0.392542	0.568516	SORBS1, GAB1, CHN2, PAG1	778	49	12983	1.36226	1	0.989416	99.9998
Annotation Cluster 187	Enrichment Score: 0.3781037991940621
Category	Term	Count	%	PValue	Genes	List Total	Pop Hits	Pop Total	Fold Enrichment	Bonferroni	Benjamini	FDR
GOTERM_BP_FAT	GO:0048585~negative regulation of response to stimulus	9	0.883219	0.224858	PRKCA, PPARA, AES, ENPP1, SOCS1, BCL6, GRIN3A, GREM1, NT5E	787	100	13528	1.54704	1	0.867055	98.9718
GOTERM_BP_FAT	GO:0032102~negative regulation of response to external stimulus	4	0.392542	0.561854	PPARA, GRIN3A, GREM1, NT5E	787	50	13528	1.37515	1	0.987888	100
GOTERM_BP_FAT	GO:0032101~regulation of response to external stimulus	10	0.981354	0.580973	PRKCA, PPARA, SERPINE1, TGM2, ADAM17, BCL6, GRIN3A, GREM1, NT5E, KDR	787	159	13528	1.08109	1	0.989634	100
Annotation Cluster 188	Enrichment Score: 0.37426248294900377
Category	Term	Count	%	PValue	Genes	List Total	Pop Hits	Pop Total	Fold Enrichment	Bonferroni	Benjamini	FDR
GOTERM_BP_FAT	GO:0006309~DNA fragmentation involved in apoptosis	3	0.294406	0.303479	CASP3, CYCS, CECR2	787	19	13528	2.7141	1	0.923327	99.8496
GOTERM_BP_FAT	GO:0006997~nucleus organization	5	0.490677	0.3576	CASP3, CYCS, LMNA, PML, CECR2	787	52	13528	1.65282	1	0.946642	99.9648
GOTERM_BP_FAT	GO:0006921~cell structure disassembly during apoptosis	3	0.294406	0.389584	CASP3, CYCS, CECR2	787	23	13528	2.24209	1	0.957674	99.986
GOTERM_BP_FAT	GO:0000737~DNA catabolic process, endonucleolytic	3	0.294406	0.450968	CASP3, CYCS, CECR2	787	26	13528	1.98338	1	0.972844	99.9979
GOTERM_BP_FAT	GO:0030262~apoptotic nuclear changes	3	0.294406	0.450968	CASP3, CYCS, CECR2	787	26	13528	1.98338	1	0.972844	99.9979
GOTERM_BP_FAT	GO:0006308~DNA catabolic process	5	0.490677	0.46371	RPA1, CASP3, CYCS, CECR2, GTF2H1	787	60	13528	1.43244	1	0.975511	99.9986
GOTERM_BP_FAT	GO:0022411~cellular component disassembly	4	0.392542	0.601864	CASP3, CYCS, SUPT16H, CECR2	787	53	13528	1.29731	1	0.991304	100
Annotation Cluster 189	Enrichment Score: 0.3684237423030107
Category	Term	Count	%	PValue	Genes	List Total	Pop Hits	Pop Total	Fold Enrichment	Bonferroni	Benjamini	FDR
KEGG_PATHWAY	hsa05014:Amyotrophic lateral sclerosis (ALS)	6	0.588813	0.223503	CASP3, GRIA2, BCL2, CYCS, PPP3R1, PPP3R2	313	53	5085	1.83917	1	0.715536	95.3457
BIOCARTA	h_chemicalPathway:Apoptotic Signaling in Response to DNA Damage	4	0.392542	0.285307	PRKCA, CASP3, BCL2, CYCS	123	22	1437	2.12417	1	0.98702	98.4841
BIOCARTA	h_hsp27Pathway:Stress Induction of HSP Regulation	3	0.294406	0.336329	CASP3, BCL2, CYCS	123	14	1437	2.50348	1	0.990707	99.3981
GOTERM_BP_FAT	GO:0006997~nucleus organization	5	0.490677	0.3576	CASP3, CYCS, LMNA, PML, CECR2	787	52	13528	1.65282	1	0.946642	99.9648
KEGG_PATHWAY	hsa04210:Apoptosis	7	0.686948	0.445397	CASP3, BCL2, IL1RAP, CYCS, PPP3R1, PPP3R2, AKT2	313	87	5085	1.30715	1	0.844203	99.9214
BIOCARTA	h_deathPathway:Induction of apoptosis through DR3 and DR4/5 Death Receptors	4	0.392542	0.475623	CASP3, BCL2, CYCS, LMNA	123	30	1437	1.55772	1	0.996629	99.9681
BIOCARTA	h_mitochondriaPathway:Role of Mitochondria in Apoptotic Signaling	3	0.294406	0.569966	CASP3, BCL2, CYCS	123	22	1437	1.59313	1	0.998158	99.9973
BIOCARTA	h_caspasePathway:Caspase Cascade in Apoptosis	3	0.294406	0.618515	CASP3, CYCS, LMNA	123	24	1437	1.46037	1	0.99874	99.9994
BIOCARTA	h_HivnefPathway:HIV-I Nef: negative effector of Fas and TNF	4	0.392542	0.843762	CASP3, BCL2, CYCS, LMNA	123	53	1437	0.88173	1	0.999975	100
Annotation Cluster 190	Enrichment Score: 0.35200738969406387
Category	Term	Count	%	PValue	Genes	List Total	Pop Hits	Pop Total	Fold Enrichment	Bonferroni	Benjamini	FDR
INTERPRO	IPR000571:Zinc finger, CCCH-type	5	0.490677	0.337475	ZFP36L1, MKRN1, ZC3HAV1, TIPARP, RC3H1	941	52	16659	1.70226	1	0.991136	99.8828
UP_SEQ_FEATURE	zinc finger region:C3H1-type 1	3	0.294406	0.479285	ZFP36L1, MKRN1, ZC3HAV1	1018	30	19113	1.8775	1	0.999984	99.9991
UP_SEQ_FEATURE	zinc finger region:C3H1-type 2	3	0.294406	0.479285	ZFP36L1, MKRN1, ZC3HAV1	1018	30	19113	1.8775	1	0.999984	99.9991
SMART	SM00356:ZnF_C3H1	5	0.490677	0.504129	ZFP36L1, MKRN1, ZC3HAV1, TIPARP, RC3H1	641	52	9079	1.3619	1	0.976471	99.9913
Annotation Cluster 191	Enrichment Score: 0.34749740908088056
Category	Term	Count	%	PValue	Genes	List Total	Pop Hits	Pop Total	Fold Enrichment	Bonferroni	Benjamini	FDR
SP_PIR_KEYWORDS	sh3-binding	6	0.588813	0.219781	ENAH, DOCK1, ADAM17, CIT, SHANK2, VASP	1018	61	19235	1.85851	1	0.730058	97.184
GOTERM_MF_FAT	GO:0017124~SH3 domain binding	7	0.686948	0.516884	ENAH, DOCK1, CBL, ADAM17, CIT, SHANK2, VASP	778	96	12983	1.21681	1	0.982844	99.9987
UP_SEQ_FEATURE	short sequence motif:SH3-binding	3	0.294406	0.798225	ADAM17, CIT, SHANK2	1018	55	19113	1.02409	1	1	100
Annotation Cluster 192	Enrichment Score: 0.3466097542520585
Category	Term	Count	%	PValue	Genes	List Total	Pop Hits	Pop Total	Fold Enrichment	Bonferroni	Benjamini	FDR
GOTERM_MF_FAT	GO:0015082~di-, tri-valent inorganic cation transmembrane transporter activity	5	0.490677	0.20302	ATP7A, ATP2B1, ATP2B2, SLC30A4, SLC31A1	778	39	12983	2.13944	1	0.859115	97.0215
GOTERM_MF_FAT	GO:0046915~transition metal ion transmembrane transporter activity	3	0.294406	0.486477	ATP7A, SLC30A4, SLC31A1	778	27	12983	1.85418	1	0.980353	99.9967
GOTERM_BP_FAT	GO:0000041~transition metal ion transport	3	0.294406	0.923783	ATP7A, SLC30A4, SLC31A1	787	71	13528	0.72631	1	0.999965	100
Annotation Cluster 193	Enrichment Score: 0.3461231587077881
Category	Term	Count	%	PValue	Genes	List Total	Pop Hits	Pop Total	Fold Enrichment	Bonferroni	Benjamini	FDR
GOTERM_BP_FAT	GO:0009416~response to light stimulus	11	1.07949	0.281188	GUCA1B, ATXN1, MSH6, CASP3, SLC1A3, KRAS, BCL2, GRM6, PML, KIT, UBE2B	787	138	13528	1.37016	1	0.909499	99.735
GOTERM_BP_FAT	GO:0009411~response to UV	5	0.490677	0.450708	MSH6, CASP3, BCL2, PML, UBE2B	787	59	13528	1.45672	1	0.972967	99.9979
GOTERM_BP_FAT	GO:0009314~response to radiation	13	1.27576	0.497055	GUCA1B, MSH6, ZAK, PML, KIT, UBE2B, ATXN1, CASP3, KRAS, SLC1A3, BCL2, GRM6, DNMT3B	787	200	13528	1.11731	1	0.980411	99.9996
GOTERM_BP_FAT	GO:0009628~response to abiotic stimulus	21	2.06084	0.654953	GUCA1B, PRKCA, ARSB, MSH6, ZAK, SLC12A2, PML, KIT, UBE2B, TIMP3, ATXN1, ATP2B2, CASP3, SLC1A3, KRAS, ADM, BCL2, SLC2A1, GRM6, PTCH1, DNMT3B	787	368	13528	0.980913	1	0.99458	100
Annotation Cluster 194	Enrichment Score: 0.3435148676714444
Category	Term	Count	%	PValue	Genes	List Total	Pop Hits	Pop Total	Fold Enrichment	Bonferroni	Benjamini	FDR
GOTERM_BP_FAT	GO:0007281~germ cell development	9	0.883219	0.232821	WNT4, BCL2, DLD, SMAD5, AFF4, OSGIN2, KIT, UBE2B, NR2C2	787	101	13528	1.53172	1	0.873345	99.146
GOTERM_BP_FAT	GO:0007286~spermatid development	4	0.392542	0.614654	DLD, AFF4, KIT, UBE2B	787	54	13528	1.27328	1	0.992395	100
GOTERM_BP_FAT	GO:0048515~spermatid differentiation	4	0.392542	0.651333	DLD, AFF4, KIT, UBE2B	787	57	13528	1.20627	1	0.994393	100
Annotation Cluster 195	Enrichment Score: 0.3428443620943168
Category	Term	Count	%	PValue	Genes	List Total	Pop Hits	Pop Total	Fold Enrichment	Bonferroni	Benjamini	FDR
GOTERM_BP_FAT	GO:0010627~regulation of protein kinase cascade	18	1.76644	0.279996	PPARD, ZAK, VAPA, GRIK2, SOCS1, MALT1, ZEB2, FKBP1A, PIM2, RICTOR, PTEN, GRM4, MAP3K3, HIPK2, GAB1, TGM2, TRAF7, AKT2	787	249	13528	1.2426	1	0.909482	99.727
GOTERM_BP_FAT	GO:0046328~regulation of JNK cascade	6	0.588813	0.326099	ZAK, GRIK2, HIPK2, GAB1, ZEB2, AKT2	787	65	13528	1.58671	1	0.934799	99.9169
GOTERM_BP_FAT	GO:0070302~regulation of stress-activated protein kinase signaling pathway	6	0.588813	0.372895	ZAK, GRIK2, HIPK2, GAB1, ZEB2, AKT2	787	69	13528	1.49472	1	0.951639	99.9772
GOTERM_BP_FAT	GO:0043408~regulation of MAPKKK cascade	8	0.785083	0.448786	GRM4, ZAK, GRIK2, HIPK2, GAB1, ZEB2, TRAF7, AKT2	787	109	13528	1.2616	1	0.972795	99.9978
GOTERM_BP_FAT	GO:0043507~positive regulation of JUN kinase activity	3	0.294406	0.562297	ZAK, GAB1, ZEB2	787	32	13528	1.6115	1	0.987857	100
GOTERM_BP_FAT	GO:0043506~regulation of JUN kinase activity	3	0.294406	0.642011	ZAK, GAB1, ZEB2	787	37	13528	1.39373	1	0.993882	100
GOTERM_BP_FAT	GO:0080135~regulation of cellular response to stress	6	0.588813	0.721862	ZAK, GRIK2, HIPK2, GAB1, ZEB2, AKT2	787	103	13528	1.00132	1	0.997462	100
Annotation Cluster 196	Enrichment Score: 0.3424023934557327
Category	Term	Count	%	PValue	Genes	List Total	Pop Hits	Pop Total	Fold Enrichment	Bonferroni	Benjamini	FDR
GOTERM_BP_FAT	GO:0007368~determination of left/right symmetry	4	0.392542	0.444336	ACVR2B, WNT3A, IFT88, ZIC3	787	42	13528	1.63708	1	0.971855	99.9974
GOTERM_BP_FAT	GO:0009855~determination of bilateral symmetry	4	0.392542	0.45977	ACVR2B, WNT3A, IFT88, ZIC3	787	43	13528	1.59901	1	0.974609	99.9984
GOTERM_BP_FAT	GO:0009799~determination of symmetry	4	0.392542	0.45977	ACVR2B, WNT3A, IFT88, ZIC3	787	43	13528	1.59901	1	0.974609	99.9984
Annotation Cluster 197	Enrichment Score: 0.33527738964668763
Category	Term	Count	%	PValue	Genes	List Total	Pop Hits	Pop Total	Fold Enrichment	Bonferroni	Benjamini	FDR
KEGG_PATHWAY	hsa04142:Lysosome	14	1.3739	0.026081	ARSB, AP4E1, ATP6AP1, PPT2, CTSS, CD63, CLTC, ATP6V0B, LAMP2, AP1S2, GNPTAB, CTSC, GGA2, GGA3	313	117	5085	1.94397	0.986886	0.283509	27.4178
SP_PIR_KEYWORDS	lysosome	6	0.588813	0.900362	ARSB, LAMP2, PPT2, CTSC, CTSS, CD63	1018	149	19235	0.760868	1	0.997648	100
GOTERM_CC_FAT	GO:0005773~vacuole	10	0.981354	0.91895	ARSB, LAMP2, ATG5, ATP6AP1, DLD, PPT2, CTSC, CTSS, CD63, ATP6V0B	673	252	12782	0.753673	1	0.997602	100
GOTERM_CC_FAT	GO:0005764~lysosome	6	0.588813	0.988074	ARSB, LAMP2, PPT2, CTSC, CTSS, CD63	673	211	12782	0.540073	1	0.999949	100
GOTERM_CC_FAT	GO:0000323~lytic vacuole	6	0.588813	0.988074	ARSB, LAMP2, PPT2, CTSC, CTSS, CD63	673	211	12782	0.540073	1	0.999949	100
Annotation Cluster 198	Enrichment Score: 0.3310880586802214
Category	Term	Count	%	PValue	Genes	List Total	Pop Hits	Pop Total	Fold Enrichment	Bonferroni	Benjamini	FDR
GOTERM_BP_FAT	GO:0007264~small GTPase mediated signal transduction	24	2.35525	0.121018	RAB2B, RALGPS1, RAP2C, ROCK1, RAB39B, SHOC2, ABCA1, TAX1BP3, RAB1A, ARL3, MAPK1, DOCK1, KRAS, ARF1, COL1A2, RAB23, RHOBTB1, SDCBP, RAP1B, KSR1, SAR1A, LRRK1, ARL4A, DHCR24	787	305	13528	1.3526	1	0.726758	90.154
SP_PIR_KEYWORDS	prenylation	12	1.17763	0.203616	RAB2B, RAP2C, PALM2-AKAP2, RAB39B, PHKB, NAP1L1, LMNA, RAB1A, KRAS, RAB23, RAP1B, AKAP2, INPP5A	1018	156	19235	1.45345	1	0.706964	96.2179
PIR_SUPERFAMILY	PIRSF037165:ras protein	3	0.294406	0.212485	RAP2C, KRAS, RAP1B	400	16	7396	3.46687	1	1	96.6326
INTERPRO	IPR005225:Small GTP-binding protein	12	1.17763	0.342668	RAB2B, RAP2C, KRAS, ARF1, RAB39B, RAB23, RHOBTB1, RAP1B, SAR1A, RAB1A, ARL3, ARL4A	941	167	16659	1.27211	1	0.991218	99.897
PIR_SUPERFAMILY	PIRSF001710:Ras-related protein Rab	3	0.294406	0.374324	RAB2B, RAB39B, RAB1A	400	24	7396	2.31125	1	1	99.8715
INTERPRO	IPR003577:Ras small GTPase, Ras type	3	0.294406	0.375485	RAP2C, KRAS, RAP1B	941	23	16659	2.30915	1	0.994386	99.9555
[truncated: 1,031 more rows]
