# Supplementary material for: Deep Sequencing Reveals Predominant Expression of miR-21 Amongst the Small Non-Coding RNAs in Retinal Microvascular Endothelial Cells
Source: J Cell Biochem. 2012 Feb 1;113(6):2098–111. doi: 10.1002/jcb.24084 (PMC3708110; doi:10.1002/jcb.24084)
Supplement: Supplementary file 7 [file jcb0113-2098-SD7.xlsx]

## Sheet: Novel_1_targets
Human ortholog of target gene	Gene name	Conserved sites
		total	8mer	7mer-m8	7mer-1A
ATP2B4	ATPase, Ca++ transporting, plasma membrane 4	2	2	0	0
CALML4	calmodulin-like 4	2	2	0	0
MAP3K3	mitogen-activated protein kinase kinase kinase 3	2	2	0	0
SNAP23	synaptosomal-associated protein, 23kDa	2	2	0	0
ARID3B	AT rich interactive domain 3B (BRIGHT-like)	4	1	0	3
IGF2BP1	insulin-like growth factor 2 mRNA binding protein 1	4	1	0	3
ACVR2A	activin A receptor, type IIA	3	1	1	1
TGFBR1	transforming growth factor, beta receptor I (activin A receptor type II-like kinase, 53kDa)	3	1	1	1
CCND2	cyclin D2	3	1	0	2
HMGA2	high mobility group AT-hook 2	3	1	0	2
ACVR1B	activin A receptor, type IB	3	0	3	0
LOXL3	lysyl oxidase-like 3	2	1	1	0
OTUD3	OTU domain containing 3	2	1	1	0
OTUD4	OTU domain containing 4	2	1	1	0
ACVR2B	activin A receptor, type IIB	2	1	0	1
BCAT1	branched chain aminotransferase 1, cytosolic	2	1	0	1
C20orf194	chromosome 20 open reading frame 194	2	1	0	1
CCND1	cyclin D1	2	1	0	1
DICER1	dicer 1, ribonuclease type III	2	1	0	1
FIGN	fidgetin	2	1	0	1
FNDC3B	fibronectin type III domain containing 3B	2	1	0	1
IGF2BP2	insulin-like growth factor 2 mRNA binding protein 2	2	1	0	1
IKZF2	IKAROS family zinc finger 2 (Helios)	2	1	0	1
PTAR1	protein prenyltransferase alpha subunit repeat containing 1	2	1	0	1
RP5-1022P6.2	hypothetical protein KIAA1434	2	1	0	1
PRKCE	protein kinase C, epsilon	2	0	2	0
ACTA1	actin, alpha 1, skeletal muscle	1	1	0	0
ACTR2	ARP2 actin-related protein 2 homolog (yeast)	1	1	0	0
ADAMTS1	ADAM metallopeptidase with thrombospondin type 1 motif, 1	1	1	0	0
ANGPTL2	angiopoietin-like 2	1	1	0	0
ANKRA2	ankyrin repeat, family A (RFXANK-like), 2	1	1	0	0
AP1G1	adaptor-related protein complex 1, gamma 1 subunit	1	1	0	0
APPBP2	amyloid beta precursor protein (cytoplasmic tail) binding protein 2	1	1	0	0
ARFGEF2	ADP-ribosylation factor guanine nucleotide-exchange factor 2 (brefeldin A-inhibited)	1	1	0	0
ARID3A	AT rich interactive domain 3A (BRIGHT-like)	1	1	0	0
ARL6IP2	ADP-ribosylation factor-like 6 interacting protein 2	1	1	0	0
ARL6IP6	ADP-ribosylation-like factor 6 interacting protein 6	1	1	0	0
ATG9A	ATG9 autophagy related 9 homolog A (S. cerevisiae)	1	1	0	0
ATP6V1G1	ATPase, H+ transporting, lysosomal 13kDa, V1 subunit G1	1	1	0	0
ATXN1	ataxin 1	1	1	0	0
ATXN7L3	ataxin 7-like 3	1	1	0	0
BAHD1	bromo adjacent homology domain containing 1	1	1	0	0
BCAP29	B-cell receptor-associated protein 29	1	1	0	0
BRD3	bromodomain containing 3	1	1	0	0
BXDC5	brix domain containing 5	1	1	0	0
C14orf181	chromosome 14 open reading frame 181	1	1	0	0
C1orf190	chromosome 1 open reading frame 190	1	1	0	0
C1orf21	chromosome 1 open reading frame 21	1	1	0	0
C21orf29	chromosome 21 open reading frame 29	1	1	0	0
C3orf64	chromosome 3 open reading frame 64	1	1	0	0
C6orf120	chromosome 6 open reading frame 120	1	1	0	0
C7orf60	chromosome 7 open reading frame 60	1	1	0	0
C8orf37	chromosome 8 open reading frame 37	1	1	0	0
CACNA1D	calcium channel, voltage-dependent, L type, alpha 1D subunit	1	1	0	0
CACNA1I	calcium channel, voltage-dependent, T type, alpha 1I subunit	1	1	0	0
CACNG4	calcium channel, voltage-dependent, gamma subunit 4	1	1	0	0
CALN1	calneuron 1	1	1	0	0
CAPN3	calpain 3, (p94)	1	1	0	0
CASKIN1	CASK interacting protein 1	1	1	0	0
CD164	CD164 molecule, sialomucin	1	1	0	0
CD8A	CD8a molecule	1	1	0	0
CDC34	cell division cycle 34 homolog (S. cerevisiae)	1	1	0	0
CHD7	chromodomain helicase DNA binding protein 7	1	1	0	0
CHD9	chromodomain helicase DNA binding protein 9	1	1	0	0
CHST3	carbohydrate (chondroitin 6) sulfotransferase 3	1	1	0	0
CHSY3	chondroitin sulfate synthase 3	1	1	0	0
COL19A1	collagen, type XIX, alpha 1	1	1	0	0
COL4A2	collagen, type IV, alpha 2	1	1	0	0
COL9A1	collagen, type IX, alpha 1	1	1	0	0
CSTF2T	cleavage stimulation factor, 3' pre-RNA, subunit 2, 64kDa, tau variant	1	1	0	0
DDEF1	development and differentiation enhancing factor 1	1	1	0	0
DDOST	dolichyl-diphosphooligosaccharide-protein glycosyltransferase	1	1	0	0
DMP1	dentin matrix acidic phosphoprotein	1	1	0	0
DOCK1	dedicator of cytokinesis 1	1	1	0	0
DOK4	docking protein 4	1	1	0	0
DPF3	D4, zinc and double PHD fingers, family 3	1	1	0	0
DUSP4	dual specificity phosphatase 4	1	1	0	0
DYRK2	dual-specificity tyrosine-(Y)-phosphorylation regulated kinase 2	1	1	0	0
EGLN2	egl nine homolog 2 (C. elegans)	1	1	0	0
EIF2C1	eukaryotic translation initiation factor 2C, 1	1	1	0	0
EIF2C3	eukaryotic translation initiation factor 2C, 3	1	1	0	0
EIF2C4	eukaryotic translation initiation factor 2C, 4	1	1	0	0
EIF5A2	eukaryotic translation initiation factor 5A2	1	1	0	0
ELL2	elongation factor, RNA polymerase II, 2	1	1	0	0
EPB41	erythrocyte membrane protein band 4.1 (elliptocytosis 1, RH-linked)	1	1	0	0
EPHA4	EPH receptor A4	1	1	0	0
ERC1	ELKS/RAB6-interacting/CAST family member 1	1	1	0	0
FAM105B	family with sequence similarity 105, member B	1	1	0	0
FAM108C1	family with sequence similarity 108, member C1	1	1	0	0
FAM135A	family with sequence similarity 135, member A	1	1	0	0
FAM160B2	family with sequence similarity 160, member B2	1	1	0	0
FAM43A	family with sequence similarity 43, member A	1	1	0	0
FKBP3	FK506 binding protein 3, 25kDa	1	1	0	0
FKRP	fukutin related protein	1	1	0	0
FNDC3A	fibronectin type III domain containing 3A	1	1	0	0
FRAP1	FK506 binding protein 12-rapamycin associated protein 1	1	1	0	0
GATM	glycine amidinotransferase (L-arginine:glycine amidinotransferase)	1	1	0	0
GDPD1	glycerophosphodiester phosphodiesterase domain containing 1	1	1	0	0
GNS	glucosamine (N-acetyl)-6-sulfatase (Sanfilippo disease IIID)	1	1	0	0
GOLPH3	golgi phosphoprotein 3 (coat-protein)	1	1	0	0
GRIK2	glutamate receptor, ionotropic, kainate 2	1	1	0	0
GTF2I	general transcription factor II, i	1	1	0	0
HIPK2	homeodomain interacting protein kinase 2	1	1	0	0
HOXA9	homeobox A9	1	1	0	0
HSD11B1	hydroxysteroid (11-beta) dehydrogenase 1	1	1	0	0
IARS	isoleucyl-tRNA synthetase	1	1	0	0
IGF2	insulin-like growth factor 2 (somatomedin A)	1	1	0	0
IL6	interleukin 6 (interferon, beta 2)	1	1	0	0
IL8	interleukin 8	1	1	0	0
ITGB3	integrin, beta 3 (platelet glycoprotein IIIa, antigen CD61)	1	1	0	0
ITSN1	intersectin 1 (SH3 domain protein)	1	1	0	0
JMJD1A	jumonji domain containing 1A	1	1	0	0
KCNC2	potassium voltage-gated channel, Shaw-related subfamily, member 2	1	1	0	0
KCTD15	potassium channel tetramerisation domain containing 15	1	1	0	0
KIAA0895	KIAA0895 protein	1	1	0	0
KIAA1919	KIAA1919	1	1	0	0
KIAA2022	KIAA2022	1	1	0	0
KIF7	kinesin family member 7	1	1	0	0
KLK10	kallikrein-related peptidase 10	1	1	0	0
KTELC1	KTEL (Lys-Tyr-Glu-Leu) containing 1	1	1	0	0
MAPK1IP1L	mitogen-activated protein kinase 1 interacting protein 1-like	1	1	0	0
2009-03-01	membrane-associated ring finger (C3HC4) 9	1	1	0	0
MBTD1	mbt domain containing 1	1	1	0	0
MED6	mediator complex subunit 6	1	1	0	0
MEGF11	multiple EGF-like-domains 11	1	1	0	0
MEIS2	Meis homeobox 2	1	1	0	0
MESDC1	mesoderm development candidate 1	1	1	0	0
MGA	MAX gene associated	1	1	0	0
MLLT10	myeloid/lymphoid or mixed-lineage leukemia (trithorax homolog, Drosophila); translocated to, 10	1	1	0	0
MSRB3	methionine sulfoxide reductase B3	1	1	0	0
MUTED	muted homolog (mouse)	1	1	0	0
NAB1	NGFI-A binding protein 1 (EGR1 binding protein 1)	1	1	0	0
NEO1	neogenin homolog 1 (chicken)	1	1	0	0
NKIRAS2	NFKB inhibitor interacting Ras-like 2	1	1	0	0
NPEPL1	aminopeptidase-like 1	1	1	0	0
NTRK3	neurotrophic tyrosine kinase, receptor, type 3	1	1	0	0
NUMBL	numb homolog (Drosophila)-like	1	1	0	0
OSTF1	osteoclast stimulating factor 1	1	1	0	0
PANX2	pannexin 2	1	1	0	0
PBX3	pre-B-cell leukemia homeobox 3	1	1	0	0
PEG10	paternally expressed 10	1	1	0	0
PGM2L1	phosphoglucomutase 2-like 1	1	1	0	0
PHACTR2	phosphatase and actin regulator 2	1	1	0	0
PLCB4	phospholipase C, beta 4	1	1	0	0
PLEKHO1	pleckstrin homology domain containing, family O member 1	1	1	0	0
PLXNA4	plexin A4	1	1	0	0
PMAIP1	phorbol-12-myristate-13-acetate-induced protein 1	1	1	0	0
POGZ	pogo transposable element with ZNF domain	1	1	0	0
POM121	POM121 membrane glycoprotein (rat)	1	1	0	0
POM121C	POM121 membrane glycoprotein C	1	1	0	0
PPP3CA	protein phosphatase 3 (formerly 2B), catalytic subunit, alpha isoform	1	1	0	0
PPTC7	PTC7 protein phosphatase homolog (S. cerevisiae)	1	1	0	0
PRDM1	PR domain containing 1, with ZNF domain	1	1	0	0
PRR18	proline rich region 18	1	1	0	0
PSD3	pleckstrin and Sec7 domain containing 3	1	1	0	0
RALGPS1	Ral GEF with PH domain and SH3 binding motif 1	1	1	0	0
RBJ	rab and DnaJ domain containing	1	1	0	0
RNF165	ring finger protein 165	1	1	0	0
RNF38	ring finger protein 38	1	1	0	0
RNF44	ring finger protein 44	1	1	0	0
SBK1	SH3-binding domain kinase 1	1	1	0	0
SEC14L1	SEC14-like 1 (S. cerevisiae)	1	1	0	0
SENP5	SUMO1/sentrin specific peptidase 5	1	1	0	0
SFRS12	splicing factor, arginine/serine-rich 12	1	1	0	0
SGK269	NKF3 kinase family member	1	1	0	0
SH2B3	SH2B adaptor protein 3	1	1	0	0
SIPA1L2	signal-induced proliferation-associated 1 like 2	1	1	0	0
SMAD2	SMAD family member 2	1	1	0	0
SPEG	SPEG complex locus	1	1	0	0
SPTBN4	spectrin, beta, non-erythrocytic 4	1	1	0	0
SRGAP3	SLIT-ROBO Rho GTPase activating protein 3	1	1	0	0
STXBP5	syntaxin binding protein 5 (tomosyn)	1	1	0	0
SUCLG2	succinate-CoA ligase, GDP-forming, beta subunit	1	1	0	0
SULF1	sulfatase 1	1	1	0	0
SURF4	surfeit 4	1	1	0	0
THBS1	thrombospondin 1	1	1	0	0
THOC2	THO complex 2	1	1	0	0
THSD4	thrombospondin, type I, domain containing 4	1	1	0	0
TMEM26	transmembrane protein 26	1	1	0	0
TMPRSS11F	transmembrane protease, serine 11F	1	1	0	0
TRIM33	tripartite motif-containing 33	1	1	0	0
UGCGL1	UDP-glucose ceramide glucosyltransferase-like 1	1	1	0	0
UGDH	UDP-glucose dehydrogenase	1	1	0	0
USP21	ubiquitin specific peptidase 21	1	1	0	0
USP44	ubiquitin specific peptidase 44	1	1	0	0
USP47	ubiquitin specific peptidase 47	1	1	0	0
VASH2	vasohibin 2	1	1	0	0
VAV3	vav 3 guanine nucleotide exchange factor	1	1	0	0
VCPIP1	valosin containing protein (p97)/p47 complex interacting protein 1	1	1	0	0
VGLL3	vestigial like 3 (Drosophila)	1	1	0	0
VSNL1	visinin-like 1	1	1	0	0
WAPAL	wings apart-like homolog (Drosophila)	1	1	0	0
WDR26	WD repeat domain 26	1	1	0	0
CLCN5	chloride channel 5 (nephrolithiasis 2, X-linked, Dent disease)	3	0	0	3
ONECUT2	one cut homeobox 2	3	0	0	3
TET3	tet oncogene family member 3	3	0	0	3
GIPC1	GIPC PDZ domain containing family, member 1	2	0	1	1
IL10	interleukin 10	2	0	1	1
NFASC	neurofascin homolog (chicken)	2	0	1	1
NID2	nidogen 2 (osteonidogen)	2	0	1	1
PTPRD	protein tyrosine phosphatase, receptor type, D	2	0	1	1
STARD13	StAR-related lipid transfer (START) domain containing 13	2	0	1	1
ZBTB39	zinc finger and BTB domain containing 39	2	0	1	1
ABL2	v-abl Abelson murine leukemia viral oncogene homolog 2 (arg, Abelson-related gene)	2	0	0	2
BACH1	BTB and CNC homology 1, basic leucine zipper transcription factor 1	2	0	0	2
CPEB2	cytoplasmic polyadenylation element binding protein 2	2	0	0	2
CPEB3	cytoplasmic polyadenylation element binding protein 3	2	0	0	2
DLC1	deleted in liver cancer 1	2	0	0	2
FIGNL2	fidgetin-like 2	2	0	0	2
IGF1R	insulin-like growth factor 1 receptor	2	0	0	2
LIN28	lin-28 homolog (C. elegans)	2	0	0	2
LIN28B	lin-28 homolog B (C. elegans)	2	0	0	2
MYCN	v-myc myelocytomatosis viral related oncogene, neuroblastoma derived (avian)	2	0	0	2
NAP1L1	nucleosome assembly protein 1-like 1	2	0	0	2
PAPPA	pregnancy-associated plasma protein A, pappalysin 1	2	0	0	2
PPARGC1B	peroxisome proliferator-activated receptor gamma, coactivator 1 beta	2	0	0	2
PUNC	putative neuronal cell adhesion molecule	2	0	0	2
PXDN	peroxidasin homolog (Drosophila)	2	0	0	2
TRIM71	tripartite motif-containing 71	2	0	0	2
YAF2	YY1 associated factor 2	2	0	0	2
ABCE1	ATP-binding cassette, sub-family E (OABP), member 1	1	0	1	0
ADAMTS6	ADAM metallopeptidase with thrombospondin type 1 motif, 6	1	0	1	0
AKT1S1	AKT1 substrate 1 (proline-rich)	1	0	1	0
AKT2	v-akt murine thymoma viral oncogene homolog 2	1	0	1	0
ANKH	ankylosis, progressive homolog (mouse)	1	0	1	0
ASCL1	achaete-scute complex homolog 1 (Drosophila)	1	0	1	0
ATF7IP	activating transcription factor 7 interacting protein	1	0	1	0
B3GNT5	UDP-GlcNAc:betaGal beta-1,3-N-acetylglucosaminyltransferase 5	1	0	1	0
BAHCC1	BAH domain and coiled-coil containing 1	1	0	1	0
C10orf104	chromosome 10 open reading frame 104	1	0	1	0
C14orf43	chromosome 14 open reading frame 43	1	0	1	0
CA7	carbonic anhydrase VII	1	0	1	0
CALCR	calcitonin receptor	1	0	1	0
CALM1	calmodulin 1 (phosphorylase kinase, delta)	1	0	1	0
CDC14B	CDC14 cell division cycle 14 homolog B (S. cerevisiae)	1	0	1	0
COG5	component of oligomeric golgi complex 5	1	0	1	0
COL22A1	collagen, type XXII, alpha 1	1	0	1	0
CSNK1E	casein kinase 1, epsilon	1	0	1	0
DCBLD2	discoidin, CUB and LCCL domain containing 2	1	0	1	0
DIABLO	diablo homolog (Drosophila)	1	0	1	0
DMTF1	cyclin D binding myb-like transcription factor 1	1	0	1	0
DNMT3A	DNA (cytosine-5-)-methyltransferase 3 alpha	1	0	1	0
DUSP6	dual specificity phosphatase 6	1	0	1	0
EDC4	enhancer of mRNA decapping 4	1	0	1	0
ELK1	ELK1, member of ETS oncogene family	1	0	1	0
FAM133B	family with sequence similarity 133, member B	1	0	1	0
FAM175B	family with sequence similarity 175, member B	1	0	1	0
FGF13	fibroblast growth factor 13	1	0	1	0
FNDC5	fibronectin type III domain containing 5	1	0	1	0
FNTB	farnesyltransferase, CAAX box, beta	1	0	1	0
FOXP2	forkhead box P2	1	0	1	0
GABRB3	gamma-aminobutyric acid (GABA) A receptor, beta 3	1	0	1	0
GLS	glutaminase	1	0	1	0
GMNN	geminin, DNA replication inhibitor	1	0	1	0
GPR137B	G protein-coupled receptor 137B	1	0	1	0
GPR63	G protein-coupled receptor 63	1	0	1	0
HNRNPF	heterogeneous nuclear ribonucleoprotein F	1	0	1	0
HOMER1	homer homolog 1 (Drosophila)	1	0	1	0
HOXB4	homeobox B4	1	0	1	0
ISG20L2	interferon stimulated exonuclease gene 20kDa-like 2	1	0	1	0
JARID1B	jumonji, AT rich interactive domain 1B	1	0	1	0
LOC144097	hypothetical protein BC007540	1	0	1	0
LRRFIP1	leucine rich repeat (in FLII) interacting protein 1	1	0	1	0
LYVE1	lymphatic vessel endothelial hyaluronan receptor 1	1	0	1	0
MAPK1	mitogen-activated protein kinase 1	1	0	1	0
MCFD2	multiple coagulation factor deficiency 2	1	0	1	0
MEX3D	mex-3 homolog D (C. elegans)	1	0	1	0
MFAP3L	microfibrillar-associated protein 3-like	1	0	1	0
MGC21874	transcriptional adaptor 2 (ADA2 homolog, yeast)-beta	1	0	1	0
MKL2	MKL/myocardin-like 2	1	0	1	0
MKLN1	muskelin 1, intracellular mediator containing kelch motifs	1	0	1	0
MLLT1	myeloid/lymphoid or mixed-lineage leukemia (trithorax homolog, Drosophila); translocated to, 1	1	0	1	0
MTMR4	myotubularin related protein 4	1	0	1	0
NEDD4	neural precursor cell expressed, developmentally down-regulated 4	1	0	1	0
NLK	nemo-like kinase	1	0	1	0
NUFIP2	nuclear fragile X mental retardation protein interacting protein 2	1	0	1	0
ORC2L	origin recognition complex, subunit 2-like (yeast)	1	0	1	0
PGF	placental growth factor	1	0	1	0
PHF8	PHD finger protein 8	1	0	1	0
PLCL1	phospholipase C-like 1	1	0	1	0
PSCD1	pleckstrin homology, Sec7 and coiled-coil domains 1(cytohesin 1)	1	0	1	0
PSME3	proteasome (prosome, macropain) activator subunit 3 (PA28 gamma; Ki)	1	0	1	0
PTGS2	prostaglandin-endoperoxide synthase 2 (prostaglandin G/H synthase and cyclooxygenase)	1	0	1	0
RAB6B	RAB6B, member RAS oncogene family	1	0	1	0
RAB8B	RAB8B, member RAS oncogene family	1	0	1	0
RAP2C	RAP2C, member of RAS oncogene family	1	0	1	0
SEMA3A	sema domain, immunoglobulin domain (Ig), short basic domain, secreted, (semaphorin) 3A	1	0	1	0
SESN2	sestrin 2	1	0	1	0
SLC9A2	solute carrier family 9 (sodium/hydrogen exchanger), member 2	1	0	1	0
SPOPL	speckle-type POZ protein-like	1	0	1	0
SPRED2	sprouty-related, EVH1 domain containing 2	1	0	1	0
SUPT6H	suppressor of Ty 6 homolog (S. cerevisiae)	1	0	1	0
TEAD1	TEA domain family member 1 (SV40 transcriptional enhancer factor)	1	0	1	0
TFAP2A	transcription factor AP-2 alpha (activating enhancer binding protein 2 alpha)	1	0	1	0
TMEM16F	transmembrane protein 16F	1	0	1	0
TRIM2	tripartite motif-containing 2	1	0	1	0
UBE2B	ubiquitin-conjugating enzyme E2B (RAD6 homolog)	1	0	1	0
UBE2D3	ubiquitin-conjugating enzyme E2D 3 (UBC4/5 homolog, yeast)	1	0	1	0
VAPA	VAMP (vesicle-associated membrane protein)-associated protein A, 33kDa	1	0	1	0
WDR42A	WD repeat domain 42A	1	0	1	0
XPO4	exportin 4	1	0	1	0
ZC3H6	zinc finger CCCH-type containing 6	1	0	1	0
ZFHX4	zinc finger homeobox 4	1	0	1	0
ZFP36L1	zinc finger protein 36, C3H type-like 1	1	0	1	0
ZNFX1	zinc finger, NFX1-type containing 1	1	0	1	0
A2BP1	ataxin 2-binding protein 1	1	0	0	1
ABCC5	ATP-binding cassette, sub-family C (CFTR/MRP), member 5	1	0	0	1
ACVR1C	activin A receptor, type IC	1	0	0	1
ADAMTS14	ADAM metallopeptidase with thrombospondin type 1 motif, 14	1	0	0	1
ADAMTS17	ADAM metallopeptidase with thrombospondin type 1 motif, 17	1	0	0	1
ADAMTS8	ADAM metallopeptidase with thrombospondin type 1 motif, 8	1	0	0	1
ADCY9	adenylate cyclase 9	1	0	0	1
ADRB1	adrenergic, beta-1-, receptor	1	0	0	1
ADRB2	adrenergic, beta-2-, receptor, surface	1	0	0	1
ADRB3	adrenergic, beta-3-, receptor	1	0	0	1
ALKBH1	alkB, alkylation repair homolog 1 (E. coli)	1	0	0	1
ANKFY1	ankyrin repeat and FYVE domain containing 1	1	0	0	1
ANKRD43	ankyrin repeat domain 43	1	0	0	1
ANKRD52	ankyrin repeat domain 52	1	0	0	1
AP3M1	adaptor-related protein complex 3, mu 1 subunit	1	0	0	1
APBB3	amyloid beta (A4) precursor protein-binding, family B, member 3	1	0	0	1
ARHGAP28	Rho GTPase activating protein 28	1	0	0	1
ARL5A	ADP-ribosylation factor-like 5A	1	0	0	1
ARPP-19	cyclic AMP phosphoprotein, 19 kD	1	0	0	1
ATG16L1	ATG16 autophagy related 16-like 1 (S. cerevisiae)	1	0	0	1
ATPAF1	ATP synthase mitochondrial F1 complex assembly factor 1	1	0	0	1
BCL7A	B-cell CLL/lymphoma 7A	1	0	0	1
BNC2	basonuclin 2	1	0	0	1
BSN	bassoon (presynaptic cytomatrix protein)	1	0	0	1
BTBD3	BTB (POZ) domain containing 3	1	0	0	1
C10orf140	chromosome 10 open reading frame 140	1	0	0	1
C15orf39	chromosome 15 open reading frame 39	1	0	0	1
C19orf39	chromosome 19 open reading frame 39	1	0	0	1
C1orf96	chromosome 1 open reading frame 96	1	0	0	1
C22orf9	chromosome 22 open reading frame 9	1	0	0	1
C3orf63	chromosome 3 open reading frame 63	1	0	0	1
C6orf168	chromosome 6 open reading frame 168	1	0	0	1
C7orf58	chromosome 7 open reading frame 58	1	0	0	1
C8orf58	chromosome 8 open reading frame 58	1	0	0	1
CACNA1E	calcium channel, voltage-dependent, R type, alpha 1E subunit	1	0	0	1
CALU	calumenin	1	0	0	1
CAP2	CAP, adenylate cyclase-associated protein, 2 (yeast)	1	0	0	1
CASP3	caspase 3, apoptosis-related cysteine peptidase	1	0	0	1
CBL	Cas-Br-M (murine) ecotropic retroviral transforming sequence	1	0	0	1
CCL7	chemokine (C-C motif) ligand 7	1	0	0	1
CCNJ	cyclin J	1	0	0	1
CCR7	chemokine (C-C motif) receptor 7	1	0	0	1
CD200R1	CD200 receptor 1	1	0	0	1
CDKN1A	cyclin-dependent kinase inhibitor 1A (p21, Cip1)	1	0	0	1
CEP110	centrosomal protein 110kDa	1	0	0	1
CEP164	centrosomal protein 164kDa	1	0	0	1
CHST4	carbohydrate (N-acetylglucosamine 6-O) sulfotransferase 4	1	0	0	1
CLDN12	claudin 12	1	0	0	1
CLDN23	claudin 23	1	0	0	1
CNOT2	CCR4-NOT transcription complex, subunit 2	1	0	0	1
CNOT6L	CCR4-NOT transcription complex, subunit 6-like	1	0	0	1
COIL	coilin	1	0	0	1
COL11A1	collagen, type XI, alpha 1	1	0	0	1
COL15A1	collagen, type XV, alpha 1	1	0	0	1
COL1A2	collagen, type I, alpha 2	1	0	0	1
COL3A1	collagen, type III, alpha 1	1	0	0	1
COL4A1	collagen, type IV, alpha 1	1	0	0	1
COL4A5	collagen, type IV, alpha 5 (Alport syndrome)	1	0	0	1
COL4A6	collagen, type IV, alpha 6	1	0	0	1
COL5A2	collagen, type V, alpha 2	1	0	0	1
CPA4	carboxypeptidase A4	1	0	0	1
CPEB1	cytoplasmic polyadenylation element binding protein 1	1	0	0	1
CPEB4	cytoplasmic polyadenylation element binding protein 4	1	0	0	1
CREM	cAMP responsive element modulator	1	0	0	1
CROP	cisplatin resistance-associated overexpressed protein	1	0	0	1
CRTAP	cartilage associated protein	1	0	0	1
DCUN1D3	DCN1, defective in cullin neddylation 1, domain containing 3 (S. cerevisiae)	1	0	0	1
DDI2	DDI1, DNA-damage inducible 1, homolog 2 (S. cerevisiae)	1	0	0	1
DDX19A	DEAD (Asp-Glu-Ala-As) box polypeptide 19A	1	0	0	1
DDX19B	DEAD (Asp-Glu-Ala-As) box polypeptide 19B	1	0	0	1
DKFZP564O0823	DKFZP564O0823 protein	1	0	0	1
DNAJB9	DnaJ (Hsp40) homolog, subfamily B, member 9	1	0	0	1
DNAJC1	DnaJ (Hsp40) homolog, subfamily C, member 1	1	0	0	1
DOT1L	DOT1-like, histone H3 methyltransferase (S. cerevisiae)	1	0	0	1
DPYSL3	dihydropyrimidinase-like 3	1	0	0	1
DTX2	deltex homolog 2 (Drosophila)	1	0	0	1
DUSP1	dual specificity phosphatase 1	1	0	0	1
DUSP16	dual specificity phosphatase 16	1	0	0	1
DUSP9	dual specificity phosphatase 9	1	0	0	1
DZIP1	DAZ interacting protein 1	1	0	0	1
E2F6	E2F transcription factor 6	1	0	0	1
EDEM3	ER degradation enhancer, mannosidase alpha-like 3	1	0	0	1
EIF2S2	eukaryotic translation initiation factor 2, subunit 2 beta, 38kDa	1	0	0	1
ERCC4	excision repair cross-complementing rodent repair deficiency, complementation group 4	1	0	0	1
ERCC6	excision repair cross-complementing rodent repair deficiency, complementation group 6	1	0	0	1
FAM119B	family with sequence similarity 119, member B	1	0	0	1
FAM125B	family with sequence similarity 125, member B	1	0	0	1
FARP1	FERM, RhoGEF (ARHGEF) and pleckstrin domain protein 1 (chondrocyte-derived)	1	0	0	1
FASLG	Fas ligand (TNF superfamily, member 6)	1	0	0	1
FBXL12	F-box and leucine-rich repeat protein 12	1	0	0	1
FBXL19	F-box and leucine-rich repeat protein 19	1	0	0	1
FBXO45	F-box protein 45	1	0	0	1
FGD6	FYVE, RhoGEF and PH domain containing 6	1	0	0	1
FGF11	fibroblast growth factor 11	1	0	0	1
FLJ20309	hypothetical protein FLJ20309	1	0	0	1
FOXP1	forkhead box P1	1	0	0	1
FRAS1	Fraser syndrome 1	1	0	0	1
FRS2	fibroblast growth factor receptor substrate 2	1	0	0	1
FZD4	frizzled homolog 4 (Drosophila)	1	0	0	1
GABPA	GA binding protein transcription factor, alpha subunit 60kDa	1	0	0	1
GALNT2	UDP-N-acetyl-alpha-D-galactosamine:polypeptide N-acetylgalactosaminyltransferase 2 (GalNAc-T2)	1	0	0	1
GALNT4	UDP-N-acetyl-alpha-D-galactosamine:polypeptide N-acetylgalactosaminyltransferase 4 (GalNAc-T4)	1	0	0	1
GAN	giant axonal neuropathy (gigaxonin)	1	0	0	1
GAS7	growth arrest-specific 7	1	0	0	1
GCNT4	glucosaminyl (N-acetyl) transferase 4, core 2 (beta-1,6-N-acetylglucosaminyltransferase)	1	0	0	1
GDF6	growth differentiation factor 6	1	0	0	1
GHR	growth hormone receptor	1	0	0	1
GJC1	gap junction protein, gamma 1, 45kDa	1	0	0	1
GLT8D3	glycosyltransferase 8 domain containing 3	1	0	0	1
GNPTAB	N-acetylglucosamine-1-phosphate transferase, alpha and beta subunits	1	0	0	1
GOLGA4	golgi autoantigen, golgin subfamily a, 4	1	0	0	1
GOLT1B	golgi transport 1 homolog B (S. cerevisiae)	1	0	0	1
GPATCH3	G patch domain containing 3	1	0	0	1
GRAMD1C	GRAM domain containing 1C	1	0	0	1
GRIN3A	glutamate receptor, ionotropic, N-methyl-D-aspartate 3A	1	0	0	1
HAS2	hyaluronan synthase 2	1	0	0	1
HECTD2	HECT domain containing 2	1	0	0	1
HIC2	hypermethylated in cancer 2	1	0	0	1
HIF3A	hypoxia inducible factor 3, alpha subunit	1	0	0	1
HK2	hexokinase 2	1	0	0	1
HS2ST1	heparan sulfate 2-O-sulfotransferase 1	1	0	0	1
ICHTHYIN	ichthyin protein	1	0	0	1
ICMT	isoprenylcysteine carboxyl methyltransferase	1	0	0	1
IGF1	insulin-like growth factor 1 (somatomedin C)	1	0	0	1
IGF2BP3	insulin-like growth factor 2 mRNA binding protein 3	1	0	0	1
IL13	interleukin 13	1	0	0	1
INPP5A	inositol polyphosphate-5-phosphatase, 40kDa	1	0	0	1
INSR	insulin receptor	1	0	0	1
INTS2	integrator complex subunit 2	1	0	0	1
IRS2	insulin receptor substrate 2	1	0	0	1
KATNAL1	katanin p60 subunit A-like 1	1	0	0	1
KCMF1	potassium channel modulatory factor 1	1	0	0	1
KCTD17	potassium channel tetramerisation domain containing 17	1	0	0	1
KCTD21	potassium channel tetramerisation domain containing 21	1	0	0	1
KIAA0329	KIAA0329	1	0	0	1
KIAA0574	KIAA0574 protein	1	0	0	1
KIAA1219	KIAA1219	1	0	0	1
KIAA1274	KIAA1274	1	0	0	1
KIAA1305	KIAA1305	1	0	0	1
KIAA1539	KIAA1539	1	0	0	1
KLHDC8B	kelch domain containing 8B	1	0	0	1
KLHL24	kelch-like 24 (Drosophila)	1	0	0	1
KLHL6	kelch-like 6 (Drosophila)	1	0	0	1
KPNA1	karyopherin alpha 1 (importin alpha 5)	1	0	0	1
L2HGDH	L-2-hydroxyglutarate dehydrogenase	1	0	0	1
LBA1	lupus brain antigen 1	1	0	0	1
LBH	limb bud and heart development homolog (mouse)	1	0	0	1
LBR	lamin B receptor	1	0	0	1
LEPROTL1	leptin receptor overlapping transcript-like 1	1	0	0	1
LIMD1	LIM domains containing 1	1	0	0	1
LINGO1	leucine rich repeat and Ig domain containing 1	1	0	0	1
LOC285636	UPF0600 protein	1	0	0	1
LOC402665	hCG1651476	1	0	0	1
LOXL4	lysyl oxidase-like 4	1	0	0	1
LPGAT1	lysophosphatidylglycerol acyltransferase 1	1	0	0	1
LRIG2	leucine-rich repeats and immunoglobulin-like domains 2	1	0	0	1
LRIG3	leucine-rich repeats and immunoglobulin-like domains 3	1	0	0	1
LSM11	LSM11, U7 small nuclear RNA associated	1	0	0	1
LVRN	laeverin	1	0	0	1
MAP3K7IP2	mitogen-activated protein kinase kinase kinase 7 interacting protein 2	1	0	0	1
MAP4K3	mitogen-activated protein kinase kinase kinase kinase 3	1	0	0	1
MAP4K4	mitogen-activated protein kinase kinase kinase kinase 4	1	0	0	1
MED28	mediator complex subunit 28	1	0	0	1
MEX3A	mex-3 homolog A (C. elegans)	1	0	0	1
MLL2	myeloid/lymphoid or mixed-lineage leukemia 2	1	0	0	1
MMP11	matrix metallopeptidase 11 (stromelysin 3)	1	0	0	1
MOBKL3	MOB1, Mps One Binder kinase activator-like 3 (yeast)	1	0	0	1
MON2	MON2 homolog (S. cerevisiae)	1	0	0	1
MTMR12	myotubularin related protein 12	1	0	0	1
MTMR9	myotubularin related protein 9	1	0	0	1
MTPN	myotrophin	1	0	0	1
MXD1	MAX dimerization protein 1	1	0	0	1
MYCBP	c-myc binding protein	1	0	0	1
MZF1	myeloid zinc finger 1	1	0	0	1
NAT12	N-acetyltransferase 12	1	0	0	1
NDST2	N-deacetylase/N-sulfotransferase (heparan glucosaminyl) 2	1	0	0	1
NFXL1	nuclear transcription factor, X-box binding-like 1	1	0	0	1
NHLRC3	NHL repeat containing 3	1	0	0	1
NOPE	neighbor of Punc E11	1	0	0	1
NRK	Nik related kinase	1	0	0	1
NRTN	neurturin	1	0	0	1
OBSCN	obscurin, cytoskeletal calmodulin and titin-interacting RhoGEF	1	0	0	1
OLFM4	olfactomedin 4	1	0	0	1
P4HA2	procollagen-proline, 2-oxoglutarate 4-dioxygenase (proline 4-hydroxylase), alpha polypeptide II	1	0	0	1
PAG1	phosphoprotein associated with glycosphingolipid microdomains 1	1	0	0	1
PCDH19	protocadherin 19	1	0	0	1
PCGF3	polycomb group ring finger 3	1	0	0	1
PDE12	phosphodiesterase 12	1	0	0	1
PIK3IP1	phosphoinositide-3-kinase interacting protein 1	1	0	0	1
PKN2	protein kinase N2	1	0	0	1
PLEKHG6	pleckstrin homology domain containing, family G (with RhoGef domain) member 6	1	0	0	1
PLEKHG7	pleckstrin homology domain containing, family G (with RhoGef domain) member 7	1	0	0	1
PLXND1	plexin D1	1	0	0	1
POLL	polymerase (DNA directed), lambda	1	0	0	1
POLR2J3	RPB11b2 protein	1	0	0	1
PPARA	peroxisome proliferator-activated receptor alpha	1	0	0	1
PPARGC1A	peroxisome proliferator-activated receptor gamma, coactivator 1 alpha	1	0	0	1
PRKAA2	protein kinase, AMP-activated, alpha 2 catalytic subunit	1	0	0	1
PRRX1	paired related homeobox 1	1	0	0	1
PRTG	protogenin homolog (Gallus gallus)	1	0	0	1
PSCD3	pleckstrin homology, Sec7 and coiled-coil domains 3	1	0	0	1
PTPRO	protein tyrosine phosphatase, receptor type, O	1	0	0	1
PURB	purine-rich element binding protein B	1	0	0	1
PXT1	peroxisomal, testis specific 1	1	0	0	1
PYGO2	pygopus homolog 2 (Drosophila)	1	0	0	1
RAG1	recombination activating gene 1	1	0	0	1
RANBP2	RAN binding protein 2	1	0	0	1
RASGRP1	RAS guanyl releasing protein 1 (calcium and DAG-regulated)	1	0	0	1
RB1	retinoblastoma 1 (including osteosarcoma)	1	0	0	1
RBM38	RNA binding motif protein 38	1	0	0	1
RBM9	RNA binding motif protein 9	1	0	0	1
RDX	radixin	1	0	0	1
REEP1	receptor accessory protein 1	1	0	0	1
RGAG1	retrotransposon gag domain containing 1	1	0	0	1
RGS6	regulator of G-protein signaling 6	1	0	0	1
RICTOR	rapamycin-insensitive companion of mTOR	1	0	0	1
RORC	RAR-related orphan receptor C	1	0	0	1
RRM2	ribonucleotide reductase M2 polypeptide	1	0	0	1
SCN11A	sodium channel, voltage-gated, type XI, alpha subunit	1	0	0	1
SCYL3	SCY1-like 3 (S. cerevisiae)	1	0	0	1
SEC14L5	SEC14-like 5 (S. cerevisiae)	1	0	0	1
SEC24C	SEC24 related gene family, member C (S. cerevisiae)	1	0	0	1
SEMA4C	sema domain, immunoglobulin domain (Ig), transmembrane domain (TM) and short cytoplasmic domain, (semaphorin) 4C	1	0	0	1
SEMA4G	sema domain, immunoglobulin domain (Ig), transmembrane domain (TM) and short cytoplasmic domain, (semaphorin) 4G	1	0	0	1
SENP2	SUMO1/sentrin/SMT3 specific peptidase 2	1	0	0	1
SH3RF3	SH3 domain containing ring finger 3	1	0	0	1
SLC12A9	solute carrier family 12 (potassium/chloride transporters), member 9	1	0	0	1
SLC16A10	solute carrier family 16, member 10 (aromatic amino acid transporter)	1	0	0	1
SLC16A9	solute carrier family 16, member 9 (monocarboxylic acid transporter 9)	1	0	0	1
SLC19A3	solute carrier family 19, member 3	1	0	0	1
SLC1A4	solute carrier family 1 (glutamate/neutral amino acid transporter), member 4	1	0	0	1
SLC30A4	solute carrier family 30 (zinc transporter), member 4	1	0	0	1
SLC35D2	solute carrier family 35, member D2	1	0	0	1
SLCO5A1	solute carrier organic anion transporter family, member 5A1	1	0	0	1
SMUG1	single-strand-selective monofunctional uracil-DNA glycosylase 1	1	0	0	1
SNX6	sorting nexin 6	1	0	0	1
SPIRE1	spire homolog 1 (Drosophila)	1	0	0	1
STAB2	stabilin 2	1	0	0	1
STARD3NL	STARD3 N-terminal like	1	0	0	1
STEAP3	STEAP family member 3	1	0	0	1
STK24	serine/threonine kinase 24 (STE20 homolog, yeast)	1	0	0	1
STRBP	spermatid perinuclear RNA binding protein	1	0	0	1
SYT1	synaptotagmin I	1	0	0	1
SYT11	synaptotagmin XI	1	0	0	1
SYT7	synaptotagmin VII	1	0	0	1
TAF9B	TAF9B RNA polymerase II, TATA box binding protein (TBP)-associated factor, 31kDa	1	0	0	1
TBKBP1	TBK1 binding protein 1	1	0	0	1
TEX261	testis expressed 261	1	0	0	1
TMC7	transmembrane channel-like 7	1	0	0	1
TMEM65	transmembrane protein 65	1	0	0	1
TMPRSS2	transmembrane protease, serine 2	1	0	0	1
TNFRSF1B	tumor necrosis factor receptor superfamily, member 1B	1	0	0	1
TNFSF9	tumor necrosis factor (ligand) superfamily, member 9	1	0	0	1
TP53	tumor protein p53	1	0	0	1
TRAK2	trafficking protein, kinesin binding 2	1	0	0	1
TRAM2	translocation associated membrane protein 2	1	0	0	1
TRHDE	thyrotropin-releasing hormone degrading enzyme	1	0	0	1
TRIB1	tribbles homolog 1 (Drosophila)	1	0	0	1
TRIB2	tribbles homolog 2 (Drosophila)	1	0	0	1
TRIM68	tripartite motif-containing 68	1	0	0	1
TRPM6	transient receptor potential cation channel, subfamily M, member 6	1	0	0	1
TSC22D2	TSC22 domain family, member 2	1	0	0	1
TSPAN2	tetraspanin 2	1	0	0	1
TTL	tubulin tyrosine ligase	1	0	0	1
TTLL4	tubulin tyrosine ligase-like family, member 4	1	0	0	1
UBFD1	ubiquitin family domain containing 1	1	0	0	1
UHRF1	ubiquitin-like, containing PHD and RING finger domains, 1	1	0	0	1
UTRN	utrophin	1	0	0	1
WASL	Wiskott-Aldrich syndrome-like	1	0	0	1
WDR37	WD repeat domain 37	1	0	0	1
XKR8	XK, Kell blood group complex subunit-related family, member 8	1	0	0	1
XYLT1	xylosyltransferase I	1	0	0	1
YOD1	YOD1 OTU deubiquinating enzyme 1 homolog (S. cerevisiae)	1	0	0	1
YPEL2	yippee-like 2 (Drosophila)	1	0	0	1
YTHDF3	YTH domain family, member 3	1	0	0	1
ZBTB10	zinc finger and BTB domain containing 10	1	0	0	1
ZBTB8	zinc finger and BTB domain containing 8	1	0	0	1
ZC3H3	zinc finger CCCH-type containing 3	1	0	0	1
ZFYVE26	zinc finger, FYVE domain containing 26	1	0	0	1
ZNF275	zinc finger protein 275	1	0	0	1
ZNF322A	zinc finger protein 322A	1	0	0	1
ZNF473	zinc finger protein 473	1	0	0	1
ZNF583	zinc finger protein 583	1	0	0	1
ZNF614	zinc finger protein 614	1	0	0	1
ZNF689	zinc finger protein 689	1	0	0	1
ZNF784	zinc finger protein 784	1	0	0	1
ZPLD1	zona pellucida-like domain containing 1	1	0	0	1
ZSWIM5	zinc finger, SWIM-type containing 5	1	0	0	1

## Sheet: Novel_1_Functional clustering
Annotation Cluster 1	Enrichment Score: 3.821445518447724
Category	Term	Count	%	PValue	Genes	List Total	Pop Hits	Pop Total	Fold Enrichment	Bonferroni	Benjamini	FDR
GOTERM_BP_FAT	GO:0010647~positive regulation of cell communication	29	5.21583	1.89695e-06	CD8A, PTGS2, VAPA, GRIK2, GDF6, PRRX1, FASLG, GIPC1, ITSN1, ADRB3, ACVR1B, MAP3K3, THBS1, INSR, GHR, IL6, GOLT1B, TGFBR1, IGF1, IGF2, RICTOR, ACVR2A, ASCL1, ACVR2B, ADRB2, NEDD4, GOLPH3, HIPK2, SEMA4C	428	329	13528	2.78607	0.00449136	0.00224821	0.00332653
GOTERM_BP_FAT	GO:0009967~positive regulation of signal transduction	27	4.85612	2.32902e-06	CD8A, VAPA, GDF6, PRRX1, FASLG, GIPC1, ITSN1, ADRB3, ACVR1B, MAP3K3, THBS1, INSR, GHR, IL6, GOLT1B, TGFBR1, IGF1, IGF2, RICTOR, ACVR2A, ASCL1, ACVR2B, ADRB2, NEDD4, GOLPH3, HIPK2, SEMA4C	428	295	13528	2.89289	0.00551153	0.00184056	0.00408419
GOTERM_BP_FAT	GO:0010740~positive regulation of protein kinase cascade	16	2.8777	0.000264189	IL6, VAPA, GOLT1B, TGFBR1, FASLG, IGF1, IGF2, ITSN1, ADRB3, ADRB2, MAP3K3, NEDD4, HIPK2, SEMA4C, INSR, GHR	428	167	13528	3.02826	0.465809	0.0213887	0.462282
GOTERM_BP_FAT	GO:0010627~regulation of protein kinase cascade	20	3.59712	0.000350665	IL6, VAPA, GOLT1B, GRIK2, TGFBR1, FASLG, IGF1, IGF2, RICTOR, ITSN1, ADRB3, ADRB2, ERCC6, MAP3K3, NEDD4, HIPK2, SEMA4C, INSR, AKT2, GHR	428	249	13528	2.53875	0.564941	0.024905	0.613161
GOTERM_BP_FAT	GO:0043410~positive regulation of MAPKKK cascade	7	1.25899	0.0038148	ADRB3, ADRB2, IL6, HIPK2, SEMA4C, IGF2, INSR	428	48	13528	4.60942	0.999885	0.0968876	6.4829
GOTERM_BP_FAT	GO:0043408~regulation of MAPKKK cascade	10	1.79856	0.00754776	ADRB3, ADRB2, IL6, ERCC6, GRIK2, HIPK2, SEMA4C, IGF2, INSR, AKT2	428	109	13528	2.89977	1	0.143576	12.4415
Annotation Cluster 2	Enrichment Score: 3.48497075660873
Category	Term	Count	%	PValue	Genes	List Total	Pop Hits	Pop Total	Fold Enrichment	Bonferroni	Benjamini	FDR
GOTERM_BP_FAT	GO:0010608~posttranscriptional regulation of gene expression	24	4.31655	2.25259e-07	CALCR, IL6, EIF2C1, CPEB2, DICER1, IGF2BP1, SMAD2, IGF2BP2, GIPC1, CPEB1, IGF2BP3, PPARGC1A, UBE2B, LIN28B, ZFP36L1, MAPK1, TNFRSF1B, MTPN, RBM38, THBS1, EIF5A2, EIF2C3, DNAJC1, EIF2C4	428	211	13528	3.59516	0.000534396	0.000534396	0.000395022
GOTERM_BP_FAT	GO:0032268~regulation of cellular protein metabolic process	33	5.93525	4.4559e-05	DLC1, EIF2C1, CPEB2, GDF6, IGF2BP1, GIPC1, IGF2BP2, ITGB3, CPEB1, IGF2BP3, IL10, ZFP36L1, ERCC6, MTPN, THBS1, INSR, DNAJC1, GHR, IL6, TGFBR1, IGF1, IGF2, RICTOR, PRKCE, PPARGC1A, MAPK1, ACVR2A, CCND1, CCND2, PSME3, EIF5A2, EIF2C3, EIF2C4	428	474	13528	2.20052	0.100342	0.00752447	0.0781118
GOTERM_BP_FAT	GO:0006417~regulation of translation	15	2.69784	0.000108511	IL6, EIF2C1, CPEB2, IGF2BP1, IGF2BP2, CPEB1, IGF2BP3, ZFP36L1, MAPK1, MTPN, THBS1, EIF5A2, DNAJC1, EIF2C3, EIF2C4	428	137	13528	3.46067	0.227026	0.0134617	0.190118
SP_PIR_KEYWORDS	translation regulation	8	1.43885	0.00306082	EIF2C1, CPEB2, IGF2BP1, IGF2BP2, IGF2BP3, CPEB1, EIF2C3, EIF2C4	554	67	19235	4.1457	0.712826	0.066967	4.19602
GOTERM_BP_FAT	GO:0017148~negative regulation of translation	6	1.07914	0.00400088	EIF2C1, IGF2BP1, IGF2BP2, IGF2BP3, EIF2C3, EIF2C4	428	34	13528	5.57779	0.999926	0.0992611	6.78876
GOTERM_BP_FAT	GO:0032269~negative regulation of cellular protein metabolic process	14	2.51799	0.00469301	EIF2C1, IGF2BP1, IGF2BP2, GIPC1, IGF2, ITGB3, IGF2BP3, IL10, PSME3, THBS1, INSR, DNAJC1, EIF2C3, EIF2C4	428	180	13528	2.45836	0.999986	0.111972	7.91815
GOTERM_BP_FAT	GO:0051248~negative regulation of protein metabolic process	14	2.51799	0.0064368	EIF2C1, IGF2BP1, IGF2BP2, GIPC1, IGF2, ITGB3, IGF2BP3, IL10, PSME3, THBS1, INSR, DNAJC1, EIF2C3, EIF2C4	428	187	13528	2.36634	1	0.133431	10.7067
Annotation Cluster 3	Enrichment Score: 3.08337999614694
Category	Term	Count	%	PValue	Genes	List Total	Pop Hits	Pop Total	Fold Enrichment	Bonferroni	Benjamini	FDR
UP_SEQ_FEATURE	domain:TSP N-terminal	7	1.25899	3.787e-05	COL9A1, C21ORF29, COL19A1, COL22A1, COL15A1, THBS1, COL11A1	554	23	19113	10.5	0.0661787	0.0661787	0.0643237
INTERPRO	IPR003129:Laminin G, thrombospondin-type, N-terminal	7	1.25899	4.23779e-05	COL9A1, C21ORF29, COL19A1, COL22A1, COL15A1, THBS1, COL11A1	518	22	16659	10.2328	0.0365657	0.0365657	0.0658346
INTERPRO	IPR008160:Collagen triple helix repeat	12	2.15827	5.54204e-05	COL9A1, COL4A2, COL19A1, COL4A1, COL22A1, COL3A1, COL1A2, COL15A1, COL5A2, COL11A1, COL4A6, COL4A5	518	84	16659	4.59432	0.0475483	0.0240637	0.0860879
SP_PIR_KEYWORDS	collagen	12	2.15827	8.83939e-05	COL9A1, COL4A2, COL19A1, COL4A1, COL22A1, COL3A1, COL1A2, COL15A1, COL5A2, COL11A1, COL4A6, COL4A5	554	95	19235	4.38571	0.0353384	0.00359132	0.123533
SMART	SM00210:TSPN	7	1.25899	0.000152442	COL9A1, C21ORF29, COL19A1, COL22A1, COL15A1, THBS1, COL11A1	357	22	9079	8.0918	0.0338678	0.0338678	0.194715
INTERPRO	IPR001791:Laminin G	3	0.539568	0.4093	C21ORF29, COL15A1, COL11A1	518	45	16659	2.14402	1	0.987292	99.972
SMART	SM00282:LamG	3	0.539568	0.5317	C21ORF29, COL15A1, COL11A1	357	45	9079	1.69542	1	0.987677	99.9939
Annotation Cluster 4	Enrichment Score: 2.927049366398302
Category	Term	Count	%	PValue	Genes	List Total	Pop Hits	Pop Total	Fold Enrichment	Bonferroni	Benjamini	FDR
GOTERM_BP_FAT	GO:0010605~negative regulation of macromolecule metabolic process	46	8.27338	1.42034e-05	PPARA, EIF2C1, SNX6, E2F6, DICER1, TAF9B, IGF2BP1, GIPC1, IGF2BP2, ITGB3, IGF2BP3, RBM9, LIN28B, IL10, HIC2, ORC2L, MEIS2, LRRFIP1, THBS1, BCL7A, ERCC4, INSR, DNAJC1, ATF7IP, DNMT3A, IL6, GMNN, GABPA, TP53, IGF2, SMAD2, RB1, FOXP1, PURB, FOXP2, ATXN1, HOXB4, TRIM33, YAF2, NEDD4, HIPK2, NAB1, PSME3, PRDM1, EIF2C3, EIF2C4	428	734	13528	1.98085	0.0331433	0.00839085	0.0249048
GOTERM_BP_FAT	GO:0010558~negative regulation of macromolecule biosynthetic process	37	6.65468	2.50854e-05	PPARA, EIF2C1, SNX6, E2F6, TAF9B, IGF2BP1, IGF2BP2, ITGB3, IGF2BP3, RBM9, IL10, HIC2, ORC2L, MEIS2, LRRFIP1, BCL7A, ATF7IP, DNMT3A, IL6, GMNN, GABPA, TP53, SMAD2, RB1, FOXP1, PURB, FOXP2, ATXN1, HOXB4, TRIM33, YAF2, NEDD4, HIPK2, NAB1, PRDM1, EIF2C3, EIF2C4	428	547	13528	2.13798	0.0577912	0.00741344	0.0439817
GOTERM_BP_FAT	GO:0009890~negative regulation of biosynthetic process	38	6.83453	2.94481e-05	PPARA, EIF2C1, SNX6, E2F6, TAF9B, IGF2BP1, IGF2BP2, ITGB3, IGF2BP3, RBM9, IL10, HIC2, ORC2L, MEIS2, LRRFIP1, BCL7A, ATF7IP, DNMT3A, IL6, GMNN, GABPA, TP53, IGF2, SMAD2, RB1, FOXP1, PURB, FOXP2, ATXN1, HOXB4, TRIM33, YAF2, NEDD4, HIPK2, NAB1, PRDM1, EIF2C3, EIF2C4	428	573	13528	2.09613	0.0674957	0.00696379	0.051629
GOTERM_BP_FAT	GO:0031327~negative regulation of cellular biosynthetic process	37	6.65468	4.2613e-05	PPARA, EIF2C1, SNX6, E2F6, TAF9B, IGF2BP1, IGF2BP2, IGF2BP3, RBM9, IL10, HIC2, ORC2L, MEIS2, LRRFIP1, BCL7A, ATF7IP, DNMT3A, IL6, GMNN, GABPA, TP53, IGF2, SMAD2, RB1, FOXP1, PURB, FOXP2, ATXN1, HOXB4, TRIM33, YAF2, NEDD4, HIPK2, NAB1, PRDM1, EIF2C3, EIF2C4	428	561	13528	2.08463	0.096178	0.0077485	0.0747017
GOTERM_BP_FAT	GO:0010629~negative regulation of gene expression	33	5.93525	0.000138145	PPARA, EIF2C1, SNX6, E2F6, DICER1, TAF9B, RBM9, LIN28B, HIC2, ORC2L, MEIS2, LRRFIP1, BCL7A, INSR, ATF7IP, DNMT3A, GABPA, TP53, SMAD2, RB1, PURB, FOXP1, FOXP2, ATXN1, HOXB4, TRIM33, YAF2, NEDD4, HIPK2, NAB1, PRDM1, EIF2C3, EIF2C4	428	504	13528	2.06954	0.279523	0.0154903	0.241981
GOTERM_BP_FAT	GO:0051172~negative regulation of nitrogen compound metabolic process	30	5.39568	0.0021162	PPARA, SNX6, E2F6, TAF9B, RBM9, IL10, HIC2, ORC2L, MEIS2, LRRFIP1, BCL7A, ERCC4, ATF7IP, DNMT3A, GMNN, GABPA, TP53, SMAD2, RB1, PURB, FOXP1, FOXP2, ATXN1, HOXB4, TRIM33, YAF2, NEDD4, HIPK2, NAB1, PRDM1	428	519	13528	1.82702	0.993442	0.0722852	3.64684
GOTERM_BP_FAT	GO:0016481~negative regulation of transcription	27	4.85612	0.00289686	PPARA, SNX6, E2F6, TAF9B, RBM9, HIC2, ORC2L, MEIS2, LRRFIP1, BCL7A, ATF7IP, DNMT3A, GABPA, TP53, SMAD2, RB1, PURB, FOXP1, FOXP2, ATXN1, HOXB4, TRIM33, YAF2, NEDD4, NAB1, HIPK2, PRDM1	428	459	13528	1.85926	0.998976	0.0924084	4.96018
GOTERM_BP_FAT	GO:0045934~negative regulation of nucleobase, nucleoside, nucleotide and nucleic acid metabolic process	29	5.21583	0.00339606	PPARA, SNX6, E2F6, TAF9B, RBM9, HIC2, ORC2L, MEIS2, LRRFIP1, BCL7A, ERCC4, ATF7IP, DNMT3A, GMNN, GABPA, TP53, SMAD2, RB1, PURB, FOXP1, FOXP2, ATXN1, HOXB4, TRIM33, YAF2, NEDD4, HIPK2, NAB1, PRDM1	428	512	13528	1.79027	0.999688	0.094856	5.79115
GOTERM_BP_FAT	GO:0006357~regulation of transcription from RNA polymerase II promoter	37	6.65468	0.00492211	PPARA, E2F6, ONECUT2, TAF9B, ELK1, CNOT2, ORC2L, MEIS2, TRAK2, LRRFIP1, MKL2, ATF7IP, DNMT3A, IL6, IKZF2, GABPA, TP53, TEAD1, IGF1, SMAD2, RB1, PPARGC1A, FOXP1, PPARGC1B, FOXP2, MYCN, MED6, ATXN1, HOXB4, ASCL1, UHRF1, ADRB2, NEDD4, HIPK2, TFAP2A, PRDM1, SUPT6H	428	727	13528	1.60863	0.999992	0.11596	8.28914
GOTERM_BP_FAT	GO:0000122~negative regulation of transcription from RNA polymerase II promoter	16	2.8777	0.021687	ATF7IP, DNMT3A, PPARA, E2F6, TAF9B, GABPA, TP53, RB1, FOXP1, FOXP2, HOXB4, ORC2L, MEIS2, NEDD4, HIPK2, PRDM1	428	266	13528	1.9012	1	0.273269	31.9207
GOTERM_BP_FAT	GO:0045892~negative regulation of transcription, DNA-dependent	19	3.41727	0.0334363	ATF7IP, DNMT3A, PPARA, E2F6, TAF9B, GABPA, TP53, SMAD2, RB1, PURB, FOXP1, FOXP2, HIC2, HOXB4, ORC2L, MEIS2, NEDD4, HIPK2, PRDM1	428	356	13528	1.68692	1	0.346062	44.9198
GOTERM_BP_FAT	GO:0051253~negative regulation of RNA metabolic process	19	3.41727	0.0380581	ATF7IP, DNMT3A, PPARA, E2F6, TAF9B, GABPA, TP53, SMAD2, RB1, PURB, FOXP1, FOXP2, HIC2, HOXB4, ORC2L, MEIS2, NEDD4, HIPK2, PRDM1	428	362	13528	1.65896	1	0.360435	49.3603
GOTERM_MF_FAT	GO:0016564~transcription repressor activity	17	3.05755	0.0508315	ATF7IP, E2F6, TAF9B, RB1, MXD1, RBM9, PURB, FOXP1, FOXP2, ATXN1, HOXB4, MEIS2, YAF2, HIPK2, NAB1, LIMD1, LRRFIP1	421	316	12983	1.65903	1	0.596454	54.1916
Annotation Cluster 5	Enrichment Score: 2.695464178061173
Category	Term	Count	%	PValue	Genes	List Total	Pop Hits	Pop Total	Fold Enrichment	Bonferroni	Benjamini	FDR
GOTERM_MF_FAT	GO:0032403~protein complex binding	21	3.77698	5.61489e-06	IRS2, TGFBR1, COL3A1, DMP1, IGF1, IGF2, ITGB3, ACVR1C, ACVR1B, ACVR2A, IGF1R, ACVR2B, CCND1, ADRB2, CDKN1A, ERCC6, ADAMTS8, DOK4, THBS1, INSR, FRS2	421	196	12983	3.30412	0.00370458	0.00370458	0.00840228
GOTERM_BP_FAT	GO:0000165~MAPKKK cascade	19	3.41727	2.1222e-05	NRTN, TGFBR1, FGF13, IGF2, TRIB1, MAP4K3, MAPK1, DUSP4, ERCC6, DOK4, MAP3K3, DUSP16, SPRED2, THBS1, DUSP9, INSR, FRS2, GHR, DUSP6	428	184	13528	3.26382	0.0491133	0.00835828	0.0372093
GOTERM_BP_FAT	GO:0032268~regulation of cellular protein metabolic process	33	5.93525	4.4559e-05	DLC1, EIF2C1, CPEB2, GDF6, IGF2BP1, GIPC1, IGF2BP2, ITGB3, CPEB1, IGF2BP3, IL10, ZFP36L1, ERCC6, MTPN, THBS1, INSR, DNAJC1, GHR, IL6, TGFBR1, IGF1, IGF2, RICTOR, PRKCE, PPARGC1A, MAPK1, ACVR2A, CCND1, CCND2, PSME3, EIF5A2, EIF2C3, EIF2C4	428	474	13528	2.20052	0.100342	0.00752447	0.0781118
GOTERM_BP_FAT	GO:0019220~regulation of phosphate metabolic process	33	5.93525	6.82635e-05	DLC1, SNX6, GDF6, TRIB2, TRIB1, CASP3, ERCC6, AKT1S1, DUSP16, SPRED2, MLLT1, THBS1, FRS2, INSR, GHR, IL6, VAV3, TGFBR1, IGF1, IGF2, RB1, RICTOR, PRKCE, ATXN1, ACVR2A, ACVR2B, CDKN1A, ADRB2, CCND1, ADCY9, CCND2, DUSP9, DUSP6	428	485	13528	2.15061	0.149554	0.0107415	0.119642
GOTERM_BP_FAT	GO:0051174~regulation of phosphorus metabolic process	33	5.93525	6.82635e-05	DLC1, SNX6, GDF6, TRIB2, TRIB1, CASP3, ERCC6, AKT1S1, DUSP16, SPRED2, MLLT1, THBS1, FRS2, INSR, GHR, IL6, VAV3, TGFBR1, IGF1, IGF2, RB1, RICTOR, PRKCE, ATXN1, ACVR2A, ACVR2B, CDKN1A, ADRB2, CCND1, ADCY9, CCND2, DUSP9, DUSP6	428	485	13528	2.15061	0.149554	0.0107415	0.119642
GOTERM_BP_FAT	GO:0010562~positive regulation of phosphorus metabolic process	13	2.33813	7.13473e-05	DLC1, IL6, TGFBR1, GDF6, IGF1, IGF2, RICTOR, ACVR2A, CCND1, CCND2, THBS1, INSR, GHR	428	100	13528	4.10897	0.155755	0.0105263	0.125044
GOTERM_BP_FAT	GO:0045937~positive regulation of phosphate metabolic process	13	2.33813	7.13473e-05	DLC1, IL6, TGFBR1, GDF6, IGF1, IGF2, RICTOR, ACVR2A, CCND1, CCND2, THBS1, INSR, GHR	428	100	13528	4.10897	0.155755	0.0105263	0.125044
GOTERM_BP_FAT	GO:0042325~regulation of phosphorylation	32	5.7554	7.58776e-05	SNX6, GDF6, TRIB2, TRIB1, CASP3, ERCC6, AKT1S1, DUSP16, SPRED2, MLLT1, THBS1, FRS2, INSR, GHR, IL6, VAV3, TGFBR1, IGF1, IGF2, RB1, RICTOR, PRKCE, ATXN1, ACVR2A, ACVR2B, CDKN1A, ADRB2, CCND1, ADCY9, CCND2, DUSP9, DUSP6	428	466	13528	2.17047	0.164784	0.0105361	0.132979
GOTERM_BP_FAT	GO:0006469~negative regulation of protein kinase activity	12	2.15827	8.80748e-05	CDKN1A, CASP3, AKT1S1, SNX6, DUSP16, SPRED2, MLLT1, IGF2, RB1, DUSP9, TRIB1, DUSP6	428	87	13528	4.35965	0.188613	0.0115445	0.154339
GOTERM_BP_FAT	GO:0033673~negative regulation of kinase activity	12	2.15827	0.000120217	CDKN1A, CASP3, AKT1S1, SNX6, DUSP16, SPRED2, MLLT1, IGF2, RB1, DUSP9, TRIB1, DUSP6	428	90	13528	4.21433	0.248206	0.0141634	0.210609
GOTERM_BP_FAT	GO:0051348~negative regulation of transferase activity	12	2.15827	0.000215147	CDKN1A, CASP3, AKT1S1, SNX6, DUSP16, SPRED2, MLLT1, IGF2, RB1, DUSP9, TRIB1, DUSP6	428	96	13528	3.95093	0.399864	0.0194468	0.376621
GOTERM_BP_FAT	GO:0042327~positive regulation of phosphorylation	12	2.15827	0.000235922	ACVR2A, CCND1, IL6, CCND2, GDF6, TGFBR1, IGF1, IGF2, RICTOR, THBS1, INSR, GHR	428	97	13528	3.9102	0.428739	0.0205238	0.412917
GOTERM_BP_FAT	GO:0007243~protein kinase cascade	26	4.67626	0.00029868	NRTN, FGF13, IL10, TRIB1, LINGO1, IGF1R, ERCC6, MAP3K3, DUSP16, SPRED2, THBS1, INSR, FRS2, GHR, TGFBR1, NLK, IGF2, MAP4K3, MAP4K4, DUSP4, MAPK1, DOK4, DUSP9, ERC1, NKIRAS2, DUSP6	428	370	13528	2.22107	0.507801	0.0233521	0.522486
GOTERM_BP_FAT	GO:0043549~regulation of kinase activity	25	4.4964	0.000412001	SNX6, TRIB2, TRIB1, CASP3, AKT1S1, ERCC6, DUSP16, SPRED2, MLLT1, THBS1, FRS2, INSR, GHR, VAV3, TGFBR1, IGF2, RB1, CDKN1A, ADRB2, CCND1, ACVR2B, ADCY9, CCND2, DUSP9, DUSP6	428	357	13528	2.21341	0.623892	0.0267977	0.720046
GOTERM_BP_FAT	GO:0001934~positive regulation of protein amino acid phosphorylation	11	1.97842	0.000484706	ACVR2A, CCND1, IL6, CCND2, GDF6, TGFBR1, IGF1, IGF2, RICTOR, INSR, GHR	428	89	13528	3.90654	0.683517	0.0298222	0.846604
GOTERM_BP_FAT	GO:0045859~regulation of protein kinase activity	24	4.31655	0.000612921	SNX6, TGFBR1, IGF2, RB1, TRIB2, TRIB1, ACVR2B, CASP3, CCND1, ADRB2, CDKN1A, ERCC6, AKT1S1, ADCY9, CCND2, DUSP16, SPRED2, MLLT1, DUSP9, THBS1, INSR, FRS2, GHR, DUSP6	428	345	13528	2.19878	0.766578	0.0340475	1.06941
GOTERM_BP_FAT	GO:0051247~positive regulation of protein metabolic process	19	3.41727	0.000710968	DLC1, IL6, TGFBR1, GDF6, EGLN2, IGF1, IGF2, RICTOR, PPARGC1A, MAPK1, ACVR2A, CCND1, CCND2, NEDD4, PSME3, THBS1, INSR, EIF5A2, GHR	428	243	13528	2.47137	0.815061	0.0384892	1.23948
GOTERM_BP_FAT	GO:0051338~regulation of transferase activity	25	4.4964	0.000745984	SNX6, TRIB2, TRIB1, CASP3, AKT1S1, ERCC6, DUSP16, SPRED2, MLLT1, THBS1, FRS2, INSR, GHR, VAV3, TGFBR1, IGF2, RB1, CDKN1A, ADRB2, CCND1, ACVR2B, ADCY9, CCND2, DUSP9, DUSP6	428	372	13528	2.12416	0.829817	0.0385887	1.30015
GOTERM_BP_FAT	GO:0032270~positive regulation of cellular protein metabolic process	17	3.05755	0.0029827	DLC1, IL6, TGFBR1, GDF6, IGF1, IGF2, RICTOR, PPARGC1A, MAPK1, ACVR2A, CCND1, CCND2, PSME3, THBS1, INSR, EIF5A2, GHR	428	233	13528	2.30612	0.999165	0.0901848	5.10357
GOTERM_BP_FAT	GO:0031401~positive regulation of protein modification process	14	2.51799	0.0064368	DLC1, IL6, TGFBR1, GDF6, IGF1, IGF2, RICTOR, PPARGC1A, ACVR2A, CCND1, CCND2, PSME3, INSR, GHR	428	187	13528	2.36634	1	0.133431	10.7067
GOTERM_BP_FAT	GO:0001932~regulation of protein amino acid phosphorylation	13	2.33813	0.00881752	IL6, TGFBR1, GDF6, IGF1, IGF2, RICTOR, PRKCE, ACVR2A, CCND1, ERCC6, CCND2, INSR, GHR	428	173	13528	2.37513	1	0.161895	14.3853
GOTERM_BP_FAT	GO:0044092~negative regulation of molecular function	20	3.59712	0.00975224	SNX6, RAG1, TP53, IGF2, RB1, TRIB1, ADRB3, ADRB2, CDKN1A, CASP3, AKT1S1, ADCY9, DUSP16, SPRED2, MLLT1, PSME3, DUSP9, INSR, CALM1, DUSP6	428	334	13528	1.89266	1	0.168537	15.7902
GOTERM_BP_FAT	GO:0044093~positive regulation of molecular function	30	5.39568	0.0112512	CALCR, DLC1, PMAIP1, IL10, ADRB3, ERCC6, DIABLO, THBS1, FRS2, INSR, GHR, IL6, CAP2, VAV3, EPB41, TGFBR1, TP53, IGF2, HOMER1, ACVR2B, ADRB2, CCND1, ADRB1, ADCY9, CCND2, HIPK2, PSME3, ERC1, ABL2, CALM1	428	586	13528	1.61813	1	0.184058	17.9978
GOTERM_BP_FAT	GO:0043405~regulation of MAP kinase activity	11	1.97842	0.0139217	ERCC6, DUSP16, SPRED2, DUSP9, THBS1, INSR, FRS2, TRIB2, TRIB1, GHR, DUSP6	428	141	13528	2.46583	1	0.210177	21.7963
GOTERM_BP_FAT	GO:0043086~negative regulation of catalytic activity	16	2.8777	0.0295846	SNX6, RAG1, TP53, IGF2, RB1, TRIB1, CDKN1A, CASP3, AKT1S1, ADCY9, DUSP16, SPRED2, MLLT1, PSME3, DUSP9, DUSP6	428	277	13528	1.8257	1	0.319692	40.9412
GOTERM_BP_FAT	GO:0031399~regulation of protein modification process	16	2.8777	0.0472558	DLC1, IL6, TGFBR1, GDF6, IGF1, IGF2, RICTOR, PRKCE, PPARGC1A, ACVR2A, CCND1, ERCC6, CCND2, PSME3, INSR, GHR	428	295	13528	1.7143	1	0.409595	57.2123
GOTERM_BP_FAT	GO:0050731~positive regulation of peptidyl-tyrosine phosphorylation	5	0.899281	0.060249	IL6, IGF1, IGF2, RICTOR, GHR	428	47	13528	3.3625	1	0.46043	66.3689
GOTERM_BP_FAT	GO:0033674~positive regulation of kinase activity	13	2.33813	0.0623163	VAV3, TGFBR1, IGF2, CCND1, ADRB2, ACVR2B, ERCC6, ADCY9, CCND2, THBS1, FRS2, INSR, GHR	428	231	13528	1.77878	1	0.465144	67.643
GOTERM_BP_FAT	GO:0050730~regulation of peptidyl-tyrosine phosphorylation	6	1.07914	0.0632626	IL6, IGF1, IGF2, RICTOR, PRKCE, GHR	428	68	13528	2.78889	1	0.467627	68.2109
GOTERM_BP_FAT	GO:0043085~positive regulation of catalytic activity	24	4.31655	0.0653815	DLC1, CALCR, CAP2, VAV3, TGFBR1, TP53, IGF2, PMAIP1, HOMER1, ADRB3, ACVR2B, CCND1, ADRB2, ERCC6, ADRB1, ADCY9, CCND2, DIABLO, PSME3, THBS1, INSR, ABL2, FRS2, GHR	428	520	13528	1.45881	1	0.473666	69.4486
GOTERM_BP_FAT	GO:0051347~positive regulation of transferase activity	13	2.33813	0.0778559	VAV3, TGFBR1, IGF2, CCND1, ADRB2, ACVR2B, ERCC6, ADCY9, CCND2, THBS1, FRS2, INSR, GHR	428	240	13528	1.71207	1	0.517398	75.8623
GOTERM_BP_FAT	GO:0045860~positive regulation of protein kinase activity	12	2.15827	0.0953137	ACVR2B, ADRB2, CCND1, ERCC6, ADCY9, CCND2, TGFBR1, IGF2, THBS1, INSR, FRS2, GHR	428	223	13528	1.70085	1	0.566975	82.7364
GOTERM_BP_FAT	GO:0045787~positive regulation of cell cycle	5	0.899281	0.105033	CCND1, CCND2, IGF1, IGF2, INSR	428	57	13528	2.77259	1	0.589187	85.7153
GOTERM_BP_FAT	GO:0000187~activation of MAPK activity	5	0.899281	0.259682	ERCC6, THBS1, INSR, FRS2, GHR	428	82	13528	1.92729	1	0.836497	99.4871
GOTERM_BP_FAT	GO:0043406~positive regulation of MAP kinase activity	5	0.899281	0.40276	ERCC6, THBS1, INSR, FRS2, GHR	428	102	13528	1.54939	1	0.92917	99.9881
Annotation Cluster 6	Enrichment Score: 2.6696532061879887
Category	Term	Count	%	PValue	Genes	List Total	Pop Hits	Pop Total	Fold Enrichment	Bonferroni	Benjamini	FDR
SP_PIR_KEYWORDS	triple helix	11	1.97842	9.16024e-09	COL9A1, COL4A2, COL19A1, COL4A1, COL3A1, UTRN, COL1A2, COL5A2, COL11A1, COL4A6, COL4A5	554	31	19235	12.3201	3.72821e-06	1.86411e-06	1.2809e-05
GOTERM_CC_FAT	GO:0005581~collagen	11	1.97842	3.89863e-08	COL9A1, COL4A2, COL19A1, COL4A1, COL3A1, COL1A2, COL15A1, COL5A2, COL11A1, COL4A6, COL4A5	375	35	12782	10.7125	1.46587e-05	1.46587e-05	5.38884e-05
SP_PIR_KEYWORDS	hydroxylysine	10	1.79856	1.44115e-07	COL9A1, COL4A2, COL19A1, COL4A1, COL3A1, COL1A2, COL5A2, COL11A1, COL4A6, COL4A5	554	31	19235	11.2001	5.86531e-05	1.95514e-05	0.00020152
SP_PIR_KEYWORDS	trimer	9	1.61871	4.38897e-07	COL19A1, COL4A1, COL3A1, COL1A2, THBS1, COL5A2, COL11A1, COL4A6, COL4A5	554	26	19235	12.0185	0.000178615	4.46568e-05	0.00061372
SP_PIR_KEYWORDS	hydroxyproline	10	1.79856	7.62461e-07	COL9A1, COL4A2, COL19A1, COL4A1, COL3A1, COL1A2, COL5A2, COL11A1, COL4A6, COL4A5	554	37	19235	9.38384	0.000310273	6.20624e-05	0.00106616
SP_PIR_KEYWORDS	hydroxylation	13	2.33813	7.72948e-07	COL4A2, COL4A1, COL3A1, CRTAP, COL15A1, COL5A2, COL4A6, COL4A5, COL9A1, COL19A1, HIF3A, COL1A2, COL11A1	554	71	19235	6.35722	0.00031454	5.24303e-05	0.00108083
SP_PIR_KEYWORDS	extracellular matrix	23	4.13669	1.95338e-06	ADAMTS17, PXDN, COL4A2, COL4A1, ADAMTS14, COL22A1, COL3A1, DMP1, CRTAP, COL15A1, NID2, COL5A2, COL4A6, COL4A5, MMP11, COL9A1, ADAMTS6, COL19A1, ADAMTS8, THSD4, COL1A2, ADAMTS1, COL11A1	554	241	19235	3.31355	0.000794709	0.000113569	0.00273142
GOTERM_CC_FAT	GO:0044420~extracellular matrix part	14	2.51799	3.69803e-05	FRAS1, COL4A2, COL4A1, COL3A1, COL15A1, NID2, COL5A2, COL4A6, COL4A5, COL9A1, COL19A1, COL1A2, ADAMTS1, COL11A1	375	117	12782	4.07859	0.0138086	0.00692832	0.0511036
INTERPRO	IPR008160:Collagen triple helix repeat	12	2.15827	5.54204e-05	COL9A1, COL4A2, COL19A1, COL4A1, COL22A1, COL3A1, COL1A2, COL15A1, COL5A2, COL11A1, COL4A6, COL4A5	518	84	16659	4.59432	0.0475483	0.0240637	0.0860879
SP_PIR_KEYWORDS	collagen	12	2.15827	8.83939e-05	COL9A1, COL4A2, COL19A1, COL4A1, COL22A1, COL3A1, COL1A2, COL15A1, COL5A2, COL11A1, COL4A6, COL4A5	554	95	19235	4.38571	0.0353384	0.00359132	0.123533
GOTERM_MF_FAT	GO:0046332~SMAD binding	9	1.61871	9.94566e-05	ACVR1B, TRIM33, TGFBR1, HIPK2, COL3A1, COL1A2, SMAD2, COL5A2, PURB	421	46	12983	6.03362	0.0636295	0.0323376	0.148732
GOTERM_CC_FAT	GO:0005578~proteinaceous extracellular matrix	23	4.13669	0.00018633	FRAS1, ADAMTS17, COL4A2, COL4A1, ADAMTS14, COL22A1, COL3A1, DMP1, CRTAP, COL15A1, NID2, COL5A2, COL4A6, COL4A5, MMP11, COL9A1, ADAMTS6, COL19A1, ADAMTS8, THSD4, COL1A2, ADAMTS1, COL11A1	375	320	12782	2.44988	0.0676684	0.0230849	0.257246
GOTERM_CC_FAT	GO:0031012~extracellular matrix	24	4.31655	0.000210991	FRAS1, ADAMTS17, COL4A2, COL4A1, ADAMTS14, COL22A1, COL3A1, DMP1, CRTAP, COL15A1, NID2, COL5A2, COL4A6, COL4A5, MMP11, COL9A1, ADAMTS6, ADAMTS8, COL19A1, THSD4, COL1A2, ADAMTS1, THBS1, COL11A1	375	345	12782	2.37115	0.0762751	0.0196398	0.291246
UP_SEQ_FEATURE	region of interest:Triple-helical region	6	1.07914	0.000434817	COL4A2, COL4A1, COL3A1, COL11A1, COL4A6, COL4A5	554	23	19113	9	0.544482	0.230571	0.736215
GOTERM_MF_FAT	GO:0005201~extracellular matrix structural constituent	11	1.97842	0.000444439	COL9A1, COL4A2, COL19A1, COL4A1, COL3A1, COL1A2, COL15A1, COL5A2, COL11A1, COL4A6, COL4A5	421	86	12983	3.94446	0.254604	0.0708266	0.663038
UP_SEQ_FEATURE	domain:Collagen IV NC1	4	0.719424	0.000451375	COL4A2, COL4A1, COL4A6, COL4A5	554	6	19113	23	0.557922	0.184593	0.764149
GOTERM_CC_FAT	GO:0005587~collagen type IV	4	0.719424	0.000465391	COL4A2, COL4A1, COL4A6, COL4A5	375	6	12782	22.7236	0.160566	0.0287499	0.641367
INTERPRO	IPR001442:Type 4 procollagen, C-terminal repeat	4	0.719424	0.000554175	COL4A2, COL4A1, COL4A6, COL4A5	518	6	16659	21.4402	0.385689	0.0672404	0.857721
PIR_SUPERFAMILY	PIRSF002258:collagen alpha 1(IV) chain	4	0.719424	0.000666825	COL4A2, COL4A1, COL4A6, COL4A5	205	7	7396	20.616	0.149638	0.149638	0.858976
GOTERM_CC_FAT	GO:0030935~sheet-forming collagen	4	0.719424	0.000796776	COL4A2, COL4A1, COL4A6, COL4A5	375	7	12782	19.4773	0.258965	0.0367703	1.09573
SMART	SM00111:C4	4	0.719424	0.00109457	COL4A2, COL4A1, COL4A6, COL4A5	357	6	9079	16.9542	0.219257	0.116403	1.39037
UP_SEQ_FEATURE	propeptide:C-terminal propeptide	4	0.719424	0.00121014	COL3A1, COL1A2, COL5A2, COL11A1	554	8	19113	17.25	0.888001	0.239408	2.03633
GOTERM_BP_FAT	GO:0007178~transmembrane receptor protein serine/threonine kinase signaling pathway	11	1.97842	0.00152177	ACVR2A, ACVR1B, ACVR2B, UBE2D3, NLK, GDF6, TGFBR1, HIPK2, COL3A1, COL1A2, SMAD2	428	103	13528	3.37556	0.973054	0.0575236	2.63533
GOTERM_BP_FAT	GO:0030199~collagen fibril organization	6	1.07914	0.00194286	ADAMTS14, TGFBR1, COL3A1, COL1A2, COL5A2, COL11A1	428	29	13528	6.53948	0.990097	0.0675339	3.35289
UP_SEQ_FEATURE	domain:Fibrillar collagen NC1	4	0.719424	0.00334158	COL3A1, COL1A2, COL5A2, COL11A1	554	11	19113	12.5455	0.997646	0.261094	5.52834
INTERPRO	IPR000885:Fibrillar collagen, C-terminal	4	0.719424	0.00407053	COL3A1, COL1A2, COL5A2, COL11A1	518	11	16659	11.6946	0.972272	0.164115	6.14176
GOTERM_CC_FAT	GO:0005583~fibrillar collagen	4	0.719424	0.00449061	COL3A1, COL1A2, COL5A2, COL11A1	375	12	12782	11.3618	0.815899	0.155683	6.03153
KEGG_PATHWAY	hsa04512:ECM-receptor interaction	9	1.61871	0.00535469	COL4A2, COL4A1, COL3A1, COL1A2, ITGB3, THBS1, COL5A2, COL11A1, COL4A6	165	84	5085	3.30195	0.533459	0.0569602	6.15328
GOTERM_BP_FAT	GO:0030198~extracellular matrix organization	10	1.79856	0.0055781	COL4A2, COL19A1, ADAMTS14, TGFBR1, DMP1, COL3A1, COL1A2, COL5A2, COL11A1, COL4A6	428	104	13528	3.03918	0.999998	0.123155	9.34361
PIR_SUPERFAMILY	PIRSF002255:collagen alpha 1(I) chain	3	0.539568	0.00716633	COL3A1, COL1A2, COL5A2	205	5	7396	21.6468	0.825824	0.353978	8.88203
GOTERM_CC_FAT	GO:0005604~basement membrane	8	1.43885	0.0077236	FRAS1, COL4A2, COL4A1, COL15A1, ADAMTS1, NID2, COL4A6, COL4A5	375	78	12782	3.49593	0.945815	0.187987	10.163
SMART	SM00038:COLFI	4	0.719424	0.00779919	COL3A1, COL1A2, COL5A2, COL11A1	357	11	9079	9.24777	0.829586	0.445585	9.52527
UP_SEQ_FEATURE	propeptide:N-terminal propeptide	3	0.539568	0.0116019	COL3A1, COL1A2, COL11A1	554	6	19113	17.25	1	0.505048	17.9856
GOTERM_BP_FAT	GO:0043062~extracellular structure organization	12	2.15827	0.014366	COL4A2, COL19A1, ADAMTS14, TGFBR1, DMP1, COL3A1, UTRN, COL1A2, NFASC, COL5A2, COL11A1, COL4A6	428	163	13528	2.32693	1	0.214799	22.4119
GOTERM_CC_FAT	GO:0044421~extracellular region part	41	7.3741	0.0145255	FRAS1, ADAMTS17, OLFM4, ADAMTS14, PGF, GDF6, COL3A1, IL13, FASLG, CCL7, IL10, COL9A1, LOXL4, LOXL3, THBS1, COL11A1, ANGPTL2, GHR, COL4A2, IL6, COL4A1, IL8, CRTAP, DMP1, COL22A1, COL15A1, IGF1, IGF2, NID2, TNFSF9, COL5A2, COL4A6, COL4A5, MMP11, ADAMTS6, ADAMTS8, COL19A1, SULF1, THSD4, COL1A2, ADAMTS1	375	960	12782	1.45573	0.99592	0.276479	18.3109
KEGG_PATHWAY	hsa05222:Small cell lung cancer	8	1.43885	0.0180326	CCND1, COL4A2, COL4A1, PTGS2, TP53, RB1, COL4A6, AKT2	165	84	5085	2.93506	0.924528	0.127157	19.3654
SP_PIR_KEYWORDS	basement membrane	5	0.899281	0.0251118	COL4A2, COL4A1, NID2, COL4A6, COL4A5	554	39	19235	4.45131	0.999968	0.269238	29.9267
SP_PIR_KEYWORDS	Ehlers-Danlos syndrome	3	0.539568	0.0382144	COL3A1, COL1A2, COL5A2	554	11	19235	9.46915	1	0.341191	42.0066
GOTERM_MF_FAT	GO:0048407~platelet-derived growth factor binding	3	0.539568	0.0473389	COL4A1, COL3A1, COL1A2	421	11	12983	8.41049	1	0.589526	51.6032
GOTERM_BP_FAT	GO:0043588~skin development	4	0.719424	0.0622626	FRAS1, COL3A1, COL1A2, COL5A2	428	29	13528	4.35965	1	0.466221	67.6105
GOTERM_BP_FAT	GO:0007179~transforming growth factor beta receptor signaling pathway	5	0.899281	0.12076	NLK, TGFBR1, COL3A1, COL1A2, SMAD2	428	60	13528	2.63396	1	0.625435	89.5325
SP_PIR_KEYWORDS	pyroglutamic acid	4	0.719424	0.145557	COL9A1, COL3A1, COL1A2, COL5A2	554	46	19235	3.01915	1	0.594137	88.9158
SP_PIR_KEYWORDS	glycoprotein	136	24.4604	0.145948	KCNC2, SYT1, PLXNA4, TSPAN2, GABRB3, PTGS2, PGF, GRIK2, GDF6, SLC9A2, PRTG, IL13, GRIN3A, MEGF11, IL10, HS2ST1, TRAK2, PAPPA, INSR, SLC12A9, CRTAP, COL22A1, BSN, TMEM26, PTPRO, GNS, ADAMTS6, CCR7, ADAMTS8, COL1A2, HSD11B1, ADAMTS1, FRAS1, DCBLD2, GCNT4, OLFM4, C21ORF29, C6ORF120, PANX2, LRIG2, ITGB3, KIAA1919, LRIG3, CCL7, CALU, ZPLD1, ADRB3, TRAM2, B3GNT5, RNF165, MFAP3L, PLXND1, ANGPTL2, FKRP, …	554	4318	19235	1.09355	1	0.590083	88.9865
SP_PIR_KEYWORDS	signal	103	18.5252	0.174022	NRTN, PLXNA4, GABRB3, PTGS2, PGF, GRIK2, GDF6, PRTG, IL13, GRIN3A, MEGF11, IL10, PAPPA, INSR, DDOST, DNAJC1, COL22A1, CRTAP, PIK3IP1, PTPRO, GNS, ADAMTS6, CCR7, ADAMTS8, KTELC1, COL1A2, ADAMTS1, FRAS1, DCBLD2, OLFM4, C21ORF29, C6ORF120, LRIG2, ITGB3, LRIG3, CCL7, CALU, ZPLD1, MFAP3L, PLXND1, ANGPTL2, FKRP, CPA4, TGFBR1, DMP1, PCDH19, NTRK3, EPHA4, LYVE1, THSD4, C7ORF58, PXDN, CD8A, ACVR1C, ACVR1B…	554	3250	19235	1.10036	1	0.621926	93.0985
SP_PIR_KEYWORDS	Secreted	56	10.0719	0.179131	NRTN, PXDN, CD8A, PGF, GDF6, IL13, FASLG, IL10, XYLT1, PAPPA, LOXL4, KLK10, LOXL3, SEMA3A, COL11A1, CD200R1, GHR, COL22A1, CRTAP, CD164, MMP11, ADAMTS6, ADAMTS8, COL1A2, ADAMTS1, ADAMTS17, GALNT2, OLFM4, C21ORF29, ADAMTS14, C6ORF120, COL3A1, CCL7, CALU, C3ORF64, COL9A1, TNFRSF1B, NHLRC3, ANGPTL2, FKRP, CPA4, TMPRSS2, COL4A2, IL6, COL4A1, IL8, DMP1, COL15A1, IGF1, IGF2, NID2, COL5A2, COL4A6, COL4A…	554	1689	19235	1.15117	1	0.624589	93.6719
UP_SEQ_FEATURE	signal peptide	103	18.5252	0.197176	NRTN, PLXNA4, GABRB3, PTGS2, PGF, GRIK2, GDF6, PRTG, IL13, GRIN3A, MEGF11, IL10, PAPPA, INSR, DDOST, DNAJC1, COL22A1, CRTAP, PIK3IP1, PTPRO, GNS, ADAMTS6, CCR7, ADAMTS8, KTELC1, COL1A2, ADAMTS1, FRAS1, DCBLD2, OLFM4, C21ORF29, C6ORF120, LRIG2, ITGB3, LRIG3, CCL7, CALU, ZPLD1, MFAP3L, PLXND1, ANGPTL2, FKRP, CPA4, TGFBR1, DMP1, PCDH19, NTRK3, EPHA4, LYVE1, THSD4, C7ORF58, PXDN, CD8A, ACVR1C, ACVR1B…	554	3250	19113	1.09338	1	0.990641	97.6042
UP_SEQ_FEATURE	short sequence motif:Cell attachment site	5	0.899281	0.250618	COL19A1, DMP1, THBS1, COL5A2, COL4A6	554	88	19113	1.96023	1	0.995875	99.2567
UP_SEQ_FEATURE	glycosylation site:N-linked (GlcNAc...)	127	22.8417	0.260068	KCNC2, SYT1, PLXNA4, TSPAN2, GABRB3, PTGS2, PGF, GRIK2, GDF6, SLC9A2, PRTG, IL13, GRIN3A, MEGF11, IL10, HS2ST1, PAPPA, INSR, SLC12A9, COL22A1, CRTAP, TMEM26, PTPRO, GNS, ADAMTS6, CCR7, ADAMTS8, COL1A2, HSD11B1, ADAMTS1, FRAS1, DCBLD2, GCNT4, OLFM4, C21ORF29, C6ORF120, PANX2, LRIG2, ITGB3, LRIG3, KIAA1919, CCL7, CALU, ZPLD1, ADRB3, TRAM2, B3GNT5, RNF165, MFAP3L, PLXND1, ANGPTL2, FKRP, CPA4, TGFBR1…	554	4129	19113	1.06115	1	0.996354	99.4009
GOTERM_BP_FAT	GO:0007398~ectoderm development	9	1.61871	0.29002	FRAS1, PPARA, ACVR1B, CASP3, PTGS2, COL3A1, COL1A2, TFAP2A, COL5A2	428	199	13528	1.42948	1	0.859603	99.7537
GOTERM_BP_FAT	GO:0008544~epidermis development	8	1.43885	0.362094	FRAS1, PPARA, ACVR1B, CASP3, PTGS2, COL3A1, COL1A2, COL5A2	428	184	13528	1.37424	1	0.909041	99.9623
GOTERM_CC_FAT	GO:0005576~extracellular region	62	11.1511	0.398273	NRTN, PXDN, CD8A, PGF, GDF6, IL13, FASLG, IL10, XYLT1, PAPPA, KLK10, LOXL4, LOXL3, SEMA3A, COL11A1, CD200R1, GHR, COL22A1, CRTAP, CD164, MMP11, ADAMTS6, ADAMTS8, TMPRSS11F, COL1A2, ADAMTS1, FRAS1, ADAMTS17, GALNT2, OLFM4, C21ORF29, ADAMTS14, C6ORF120, COL3A1, CCL7, CALU, C3ORF64, COL9A1, TNFRSF1B, NHLRC3, THBS1, ANGPTL2, CPA4, TMPRSS2, COL4A2, IL6, COL4A1, IL8, DMP1, COL15A1, IGF1, IGF2, NID2, TN…	375	2010	12782	1.05139	1	0.905381	99.9107
GOTERM_MF_FAT	GO:0005198~structural molecule activity	22	3.95683	0.48993	OBSCN, COL4A2, C21ORF29, COL4A1, VAPA, EPB41, ACTA1, TSPAN2, COL22A1, SPTBN4, COL3A1, COL15A1, CLDN12, COL5A2, COL4A6, CLDN23, COL4A5, COL9A1, COL19A1, COL1A2, THBS1, COL11A1	421	634	12983	1.0701	1	0.962069	99.9958
SP_PIR_KEYWORDS	disulfide bond	84	15.1079	0.569544	PXDN, NRTN, PLXNA4, PTGS2, CD8A, GABRB3, NDST2, PGF, GDF6, PRTG, IL13, FASLG, MEGF11, IL10, PAPPA, XYLT1, KLK10, LOXL4, LOXL3, SEMA3A, INSR, CD200R1, GHR, PIK3IP1, MMP11, ADAMTS6, ACVR2A, ADRB2, ACVR2B, CCR7, ADAMTS8, ADRB1, SEMA4G, TMPRSS11F, SEMA4C, ADAMTS1, DCBLD2, GALNT2, GCNT4, ADAMTS17, OLFM4, ADAMTS14, GALNT4, COL3A1, MUTED, LRIG2, LRIG3, ITGB3, NEO1, CCL7, LINGO1, COL9A1, ADRB3, IGF1R, TN…	554	2924	19235	0.997434	1	0.93145	99.9992
UP_SEQ_FEATURE	disulfide bond	79	14.2086	0.685847	PXDN, NRTN, PLXNA4, PTGS2, CD8A, GABRB3, PGF, NDST2, GDF6, PRTG, IL13, FASLG, MEGF11, IL10, PAPPA, KLK10, LOXL4, LOXL3, SEMA3A, INSR, CD200R1, GHR, PIK3IP1, MMP11, ACVR2A, ADAMTS6, ADRB2, ACVR2B, CCR7, ADAMTS8, ADRB1, SEMA4G, TMPRSS11F, SEMA4C, ADAMTS1, DCBLD2, GALNT2, GCNT4, ADAMTS17, OLFM4, ADAMTS14, GALNT4, COL3A1, MUTED, LRIG2, LRIG3, ITGB3, NEO1, CCL7, LINGO1, COL9A1, ADRB3, IGF1R, TNFRSF1B,…	554	2819	19113	0.966832	1	1	100
Annotation Cluster 7	Enrichment Score: 2.3294008682030687
Category	Term	Count	%	PValue	Genes	List Total	Pop Hits	Pop Total	Fold Enrichment	Bonferroni	Benjamini	FDR
UP_SEQ_FEATURE	domain:Fibronectin type-III 3	10	1.79856	0.000653137	IGF1R, OBSCN, PTPRD, PRTG, NFASC, NEO1, PTPRO, INSR, FNDC3A, FNDC3B	554	83	19113	4.15663	0.693108	0.178708	1.10394
UP_SEQ_FEATURE	domain:Fibronectin type-III 2	12	2.15827	0.00140691	IGF1R, EPHA4, OBSCN, PTPRD, SPEG, PRTG, NFASC, NEO1, PTPRO, INSR, FNDC3A, FNDC3B	554	130	19113	3.18462	0.921565	0.246353	2.36372
UP_SEQ_FEATURE	domain:Fibronectin type-III 1	12	2.15827	0.00149682	IGF1R, EPHA4, OBSCN, PTPRD, SPEG, PRTG, NFASC, NEO1, PTPRO, INSR, FNDC3A, FNDC3B	554	131	19113	3.16031	0.933349	0.237252	2.51297
UP_SEQ_FEATURE	domain:Fibronectin type-III 5	7	1.25899	0.0017829	PTPRD, PRTG, NFASC, NEO1, PTPRO, FNDC3A, FNDC3B	554	45	19113	5.36667	0.960298	0.219782	2.98645
UP_SEQ_FEATURE	domain:Fibronectin type-III 4	8	1.43885	0.00202841	OBSCN, PTPRD, PRTG, NFASC, NEO1, PTPRO, FNDC3A, FNDC3B	554	62	19113	4.45161	0.974551	0.217091	3.39105
INTERPRO	IPR003961:Fibronectin, type III	15	2.69784	0.00247513	ATF7IP, OBSCN, PTPRD, PRTG, NFASC, NEO1, PTPRO, EPHA4, IGF1R, FNDC5, SPEG, INSR, FNDC3A, FNDC3B, GHR	518	190	16659	2.53897	0.88677	0.144095	3.77788
INTERPRO	IPR003962:Fibronectin, type III subdomain	6	1.07914	0.00373284	EPHA4, PTPRD, PRTG, NEO1, FNDC3A, FNDC3B	518	34	16659	5.67533	0.962646	0.185725	5.646
UP_SEQ_FEATURE	domain:Fibronectin type-III 6	5	0.899281	0.0117405	PTPRD, NEO1, PTPRO, FNDC3A, FNDC3B	554	31	19113	5.56452	1	0.497816	18.1808
INTERPRO	IPR008957:Fibronectin, type III-like fold	13	2.33813	0.0124275	PTPRD, PRTG, NFASC, NEO1, PTPRO, EPHA4, IGF1R, FNDC5, SPEG, FNDC3A, INSR, FNDC3B, GHR	518	184	16659	2.27219	0.999983	0.290722	17.6616
SMART	SM00060:FN3	15	2.69784	0.0172441	ATF7IP, OBSCN, PTPRD, PRTG, NFASC, NEO1, PTPRO, EPHA4, IGF1R, FNDC5, SPEG, INSR, FNDC3A, FNDC3B, GHR	357	190	9079	2.00774	0.980379	0.544442	19.9389
UP_SEQ_FEATURE	domain:Fibronectin type-III 8	4	0.719424	0.0310497	PTPRD, PTPRO, FNDC3A, FNDC3B	554	24	19113	5.75	1	0.71054	41.4867
UP_SEQ_FEATURE	domain:Fibronectin type-III 7	4	0.719424	0.0310497	PTPRD, PTPRO, FNDC3A, FNDC3B	554	24	19113	5.75	1	0.71054	41.4867
Annotation Cluster 8	Enrichment Score: 2.2949561400041136
Category	Term	Count	%	PValue	Genes	List Total	Pop Hits	Pop Total	Fold Enrichment	Bonferroni	Benjamini	FDR
INTERPRO	IPR000472:TGF-beta receptor/activin receptor, type I/II	5	0.899281	0.000254313	ACVR2A, ACVR1B, ACVR2B, TGFBR1, ACVR1C	518	11	16659	14.6183	0.200341	0.0543592	0.39447
GOTERM_MF_FAT	GO:0017002~activin receptor activity	4	0.719424	0.000625056	ACVR2A, ACVR1B, ACVR2B, ACVR1C	421	6	12983	20.559	0.33853	0.066563	0.931316
GOTERM_MF_FAT	GO:0005024~transforming growth factor beta receptor activity	5	0.899281	0.00230336	ACVR2A, ACVR1B, ACVR2B, TGFBR1, ACVR1C	421	18	12983	8.56624	0.782222	0.155799	3.39206
GOTERM_MF_FAT	GO:0004675~transmembrane receptor protein serine/threonine kinase activity	5	0.899281	0.00230336	ACVR2A, ACVR1B, ACVR2B, TGFBR1, ACVR1C	421	18	12983	8.56624	0.782222	0.155799	3.39206
GOTERM_BP_FAT	GO:0032927~positive regulation of activin receptor signaling pathway	3	0.539568	0.00291964	ACVR2A, ACVR1B, ACVR2B	428	3	13528	31.6075	0.99903	0.0918696	4.99826
KEGG_PATHWAY	hsa04520:Adherens junction	9	1.61871	0.00312636	IGF1R, MAPK1, ACVR1B, NLK, TGFBR1, SMAD2, WASL, INSR, ACVR1C	165	77	5085	3.60213	0.358944	0.0363751	3.63601
GOTERM_MF_FAT	GO:0048185~activin binding	4	0.719424	0.00456921	ACVR2A, ACVR1B, ACVR2B, ACVR1C	421	11	12983	11.214	0.951547	0.182751	6.62386
KEGG_PATHWAY	hsa04350:TGF-beta signaling pathway	9	1.61871	0.00661603	ACVR2A, MAPK1, ACVR1B, ACVR2B, GDF6, TGFBR1, SMAD2, THBS1, ACVR1C	165	87	5085	3.18809	0.610386	0.0609062	7.55135
PIR_SUPERFAMILY	PIRSF037391:type I serine/threonine-protein kinase receptor, Activin/BMP/TGF-beta types	3	0.539568	0.00716633	ACVR1B, TGFBR1, ACVR1C	205	5	7396	21.6468	0.825824	0.353978	8.88203
GOTERM_MF_FAT	GO:0005025~transforming growth factor beta receptor activity, type I	3	0.539568	0.0143646	ACVR1B, TGFBR1, ACVR1C	421	6	12983	15.4192	0.99993	0.340201	19.4686
UP_SEQ_FEATURE	domain:GS	3	0.539568	0.0159335	ACVR1B, TGFBR1, ACVR1C	554	7	19113	14.7857	1	0.553653	23.883
INTERPRO	IPR003605:TGF beta receptor, GS motif	3	0.539568	0.0182012	ACVR1B, TGFBR1, ACVR1C	518	7	16659	13.783	1	0.346165	24.8324
SMART	SM00467:GS	3	0.539568	0.0282517	ACVR1B, TGFBR1, ACVR1C	357	7	9079	10.8992	0.998461	0.554964	30.6763
GOTERM_BP_FAT	GO:0032925~regulation of activin receptor signaling pathway	3	0.539568	0.0378226	ACVR2A, ACVR1B, ACVR2B	428	10	13528	9.48224	1	0.360017	49.1425
Annotation Cluster 9	Enrichment Score: 2.288848586598879
Category	Term	Count	%	PValue	Genes	List Total	Pop Hits	Pop Total	Fold Enrichment	Bonferroni	Benjamini	FDR
SP_PIR_KEYWORDS	metal-binding	124	22.3022	1.20206e-05	SYT1, ZNF583, PTGS2, DZIP1, UTRN, RORC, SYT7, NFXL1, FNTB, ATP2B4, PAPPA, RNF38, INSR, MLL2, POLL, BSN, GNS, ADAMTS6, UHRF1, ADAMTS8, ZNF784, TRIM33, MLLT10, EIF2S2, PYGO2, ADAMTS1, PRDM1, ANKFY1, ZC3H3, FRAS1, ZNF614, TRIM71, ZC3H6, LIN28B, PEG10, TRIM68, RNF165, FGD6, PPTC7, DNMT3A, OBSCN, CPA4, IKZF2, VAV3, SYT11, TGFBR1, FOXP1, FOXP2, TET3, ZFHX4, CDKN1A, MZF1, PHF8, ABL2, STEAP3, PPARA, PXDN…	554	2972	19235	1.44862	0.00488045	0.000611363	0.0168074
SP_PIR_KEYWORDS	zinc	90	16.1871	0.000451545	PPARA, NPEPL1, ZNF583, ZNFX1, DZIP1, UTRN, ZBTB39, RORC, NFXL1, FBXL19, FNTB, TRIM2, PCGF3, MBTD1, PAPPA, RNF38, YOD1, RANBP2, MLL2, TRPM6, POGZ, TP53, BSN, PRKCE, ZNF689, ZSWIM5, MMP11, ADAMTS6, UHRF1, ADAMTS8, ZNF784, TRIM33, ZFYVE26, CA7, MLLT10, EIF2S2, USP21, PYGO2, ADAMTS1, PRDM1, ANKFY1, ZC3H3, ZNF275, ZNF614, ADAMTS17, DPF3, ADAMTS14, ZBTB10, RAG1, TRIM71, ZC3H6, LIN28B, ZFP36L1, HIC2, CO…	554	2189	19235	1.42751	0.167915	0.0140405	0.62956
SP_PIR_KEYWORDS	zinc-finger	69	12.4101	0.00427146	PPARA, ZNF583, ZNFX1, DZIP1, UTRN, ZBTB39, RORC, NFXL1, FBXL19, TRIM2, PCGF3, MBTD1, RNF38, RANBP2, YOD1, MLL2, POGZ, BSN, ZNF689, PRKCE, ZSWIM5, UHRF1, ZNF784, TRIM33, ZFYVE26, MLLT10, EIF2S2, PYGO2, PRDM1, ANKFY1, ZC3H3, ZNF275, DPF3, ZNF614, ZBTB10, RAG1, TRIM71, LIN28B, ZC3H6, ZFP36L1, HIC2, PEG10, TRIM68, RNF165, RASGRP1, ZNF473, FGD6, MTMR4, DNMT3A, IKZF2, VAV3, DTX2, CBL, MEX3A, FOXP1, ATX…	554	1718	19235	1.39447	0.824867	0.0834242	5.81008
GOTERM_MF_FAT	GO:0046914~transition metal ion binding	112	20.1439	0.00782417	ZNF583, PTGS2, DZIP1, UTRN, RORC, NFXL1, FNTB, PAPPA, RNF38, MLL2, POLL, BSN, ADAMTS6, UHRF1, ADAMTS8, ZNF784, TRIM33, MLLT10, EIF2S2, PYGO2, ADAMTS1, PRDM1, ANKFY1, ZC3H3, ZNF614, TRIM71, LIN28B, ZC3H6, PEG10, TRIM68, RNF165, SLC30A4, DYRK2, FGD6, PPTC7, DNMT3A, CPA4, IKZF2, VAV3, TGFBR1, FOXP1, FOXP2, ZFHX4, CDKN1A, TET3, MZF1, PHF8, ABL2, STEAP3, PPARA, NPEPL1, PXDN, ZNFX1, DICER1, ZBTB39, ACV…	421	2785	12983	1.24018	0.99444	0.239112	11.0902
GOTERM_MF_FAT	GO:0008270~zinc ion binding	91	16.3669	0.0294874	PPARA, NPEPL1, ZNF583, ZNFX1, DZIP1, UTRN, ZBTB39, RORC, NFXL1, FBXL19, FNTB, TRIM2, PCGF3, MBTD1, PAPPA, RNF38, YOD1, RANBP2, SEC24C, MLL2, TRPM6, POGZ, TP53, BSN, PRKCE, ZNF689, ZSWIM5, MMP11, ADAMTS6, UHRF1, ADAMTS8, ZNF784, TRIM33, ZFYVE26, CA7, MLLT10, EIF2S2, PYGO2, ADAMTS1, PRDM1, ANKFY1, ZC3H3, ZNF275, ZNF614, ADAMTS17, DPF3, ADAMTS14, ZBTB10, RAG1, TRIM71, ZC3H6, LIN28B, ZFP36L1, IARS, H…	421	2311	12983	1.21432	1	0.494505	36.1039
GOTERM_MF_FAT	GO:0046872~metal ion binding	152	27.3381	0.0398738	KCNC2, SYT1, ZNF583, PTGS2, DZIP1, SLC9A2, UTRN, RORC, GRIN3A, SYT7, ITSN1, NFXL1, TTL, FNTB, ATP2B4, PAPPA, RNF38, MLL2, POLL, BSN, GNS, ADAMTS6, UHRF1, ADAMTS8, ZNF784, TRIM33, MLLT10, EIF2S2, VSNL1, PYGO2, ADAMTS1, PRDM1, ANKFY1, ZC3H3, FRAS1, ZNF614, KIAA1919, TRIM71, ZC3H6, LIN28B, CALU, PEG10, TRIM68, RNF165, SLC30A4, DYRK2, FGD6, PPTC7, DNMT3A, CPA4, OBSCN, VAV3, IKZF2, SYT11, TGFBR1, CACN…	421	4140	12983	1.13223	1	0.568512	45.6067
GOTERM_MF_FAT	GO:0043167~ion binding	155	27.8777	0.043258	KCNC2, SYT1, ZNF583, GABRB3, PTGS2, DZIP1, SLC9A2, UTRN, RORC, GRIN3A, SYT7, ITSN1, NFXL1, TTL, FNTB, ATP2B4, PAPPA, RNF38, MLL2, POLL, BSN, GNS, ADAMTS6, UHRF1, ADAMTS8, ZNF784, TRIM33, MLLT10, EIF2S2, VSNL1, PYGO2, ADAMTS1, PRDM1, ANKFY1, ZC3H3, FRAS1, ZNF614, KIAA1919, TRIM71, ZC3H6, LIN28B, CALU, PEG10, TRIM68, RNF165, SLC30A4, DYRK2, FGD6, PPTC7, DNMT3A, CPA4, OBSCN, VAV3, IKZF2, TGFBR1, SYT…	421	4241	12983	1.12708	1	0.566192	48.4062
GOTERM_MF_FAT	GO:0043169~cation binding	152	27.3381	0.0529883	KCNC2, SYT1, ZNF583, PTGS2, DZIP1, SLC9A2, UTRN, RORC, GRIN3A, SYT7, ITSN1, NFXL1, TTL, FNTB, ATP2B4, PAPPA, RNF38, MLL2, POLL, BSN, GNS, ADAMTS6, UHRF1, ADAMTS8, ZNF784, TRIM33, MLLT10, EIF2S2, VSNL1, PYGO2, ADAMTS1, PRDM1, ANKFY1, ZC3H3, FRAS1, ZNF614, KIAA1919, TRIM71, ZC3H6, LIN28B, CALU, PEG10, TRIM68, RNF165, SLC30A4, DYRK2, FGD6, PPTC7, DNMT3A, CPA4, OBSCN, VAV3, IKZF2, SYT11, TGFBR1, CACN…	421	4179	12983	1.12167	1	0.602576	55.7247
Annotation Cluster 10	Enrichment Score: 2.1901956071189277
Category	Term	Count	%	PValue	Genes	List Total	Pop Hits	Pop Total	Fold Enrichment	Bonferroni	Benjamini	FDR
INTERPRO	IPR008343:MAP kinase phosphatase	5	0.899281	0.000165899	DUSP4, DUSP1, DUSP16, DUSP9, DUSP6	518	10	16659	16.0801	0.135702	0.0474497	0.257494
GOTERM_MF_FAT	GO:0033549~MAP kinase phosphatase activity	5	0.899281	0.000611903	DUSP4, DUSP1, DUSP16, DUSP9, DUSP6	421	13	12983	11.861	0.332751	0.077731	0.911803
GOTERM_MF_FAT	GO:0017017~MAP kinase tyrosine/serine/threonine phosphatase activity	5	0.899281	0.000611903	DUSP4, DUSP1, DUSP16, DUSP9, DUSP6	421	13	12983	11.861	0.332751	0.077731	0.911803
PIR_SUPERFAMILY	PIRSF000939:dual specificity protein phosphatase (MAP kinase phosphatase)	4	0.719424	0.000666825	DUSP4, DUSP1, DUSP9, DUSP6	205	7	7396	20.616	0.149638	0.149638	0.858976
PIR_SUPERFAMILY	PIRSF000939:MAPK_Ptase	4	0.719424	0.000666825	DUSP4, DUSP1, DUSP9, DUSP6	205	7	7396	20.616	0.149638	0.149638	0.858976
INTERPRO	IPR014393:Dual specificity protein phosphatase (MAP kinase phosphatase)	4	0.719424	0.000947464	DUSP4, DUSP1, DUSP9, DUSP6	518	7	16659	18.3773	0.565351	0.0799447	1.46225
INTERPRO	IPR016130:Protein-tyrosine phosphatase, active site	10	1.79856	0.00175096	MTMR12, DUSP4, PTPRD, DUSP1, CDC14B, DUSP16, DUSP9, PTPRO, MTMR4, DUSP6	518	89	16659	3.61351	0.785715	0.120473	2.68661
UP_SEQ_FEATURE	active site:Phosphocysteine intermediate	9	1.61871	0.00274798	DUSP4, PTPRD, DUSP1, CDC14B, DUSP16, DUSP9, PTPRO, MTMR4, DUSP6	554	83	19113	3.74096	0.993093	0.253723	4.56779
UP_SEQ_FEATURE	domain:Rhodanese	5	0.899281	0.00280369	DUSP4, DUSP1, DUSP16, DUSP9, DUSP6	554	21	19113	8.21429	0.993756	0.245734	4.65832
INTERPRO	IPR000387:Protein-tyrosine phosphatase	9	1.61871	0.00360243	DUSP4, PTPRD, DUSP1, CDC14B, DUSP16, DUSP9, PTPRO, MTMR4, DUSP6	518	81	16659	3.57336	0.958091	0.190617	5.45388
INTERPRO	IPR000387:Dual-specific/protein-tyrosine phosphatase, conserved region	9	1.61871	0.00388628	DUSP4, PTPRD, DUSP1, CDC14B, DUSP16, DUSP9, PTPRO, MTMR4, DUSP6	518	82	16659	3.52978	0.967376	0.173165	5.87157
SP_PIR_KEYWORDS	protein phosphatase	11	1.97842	0.00435417	DUSP4, PTPRD, DUSP1, CDC14B, DUSP16, PPP3CA, DUSP9, PTPRO, MTMR4, PPTC7, DUSP6	554	130	19235	2.93786	0.830689	0.0810948	5.91942
INTERPRO	IPR000340:Protein-tyrosine phosphatase, dual specificity	6	1.07914	0.00541936	DUSP4, DUSP1, CDC14B, DUSP16, DUSP9, DUSP6	518	37	16659	5.21517	0.991575	0.203442	8.09781
INTERPRO	IPR001763:Rhodanese-like	5	0.899281	0.00594695	DUSP4, DUSP1, DUSP16, DUSP9, DUSP6	518	24	16659	6.70005	0.994715	0.20384	8.85247
INTERPRO	IPR000340:Dual specificity phosphatase, catalytic domain	6	1.07914	0.00680504	DUSP4, DUSP1, CDC14B, DUSP16, DUSP9, DUSP6	518	39	16659	4.94773	0.997526	0.213437	10.0675
BIOCARTA	h_dspPathway:Regulation of MAP Kinase Pathways Through Dual Specificity Phosphatases	4	0.719424	0.00706075	DUSP4, DUSP1, DUSP9, DUSP6	62	10	1437	9.27097	0.71062	0.462059	8.32023
GOTERM_BP_FAT	GO:0016311~dephosphorylation	12	2.15827	0.00966812	MTMR12, DUSP4, PTPRD, DUSP1, CDC14B, DUSP16, PPP3CA, MTMR9, DUSP9, PTPRO, MTMR4, DUSP6	428	154	13528	2.46292	1	0.16966	15.6647
SMART	SM00450:RHOD	5	0.899281	0.0132619	DUSP4, DUSP1, DUSP16, DUSP9, DUSP6	357	24	9079	5.2982	0.951064	0.529665	15.6909
GOTERM_MF_FAT	GO:0008138~protein tyrosine/serine/threonine phosphatase activity	6	1.07914	0.0133204	DUSP4, DUSP1, CDC14B, DUSP16, DUSP9, DUSP6	421	44	12983	4.20525	0.999859	0.344327	18.1824
GOTERM_MF_FAT	GO:0004725~protein tyrosine phosphatase activity	9	1.61871	0.0194354	DUSP4, PTPRD, DUSP1, CDC14B, DUSP16, DUSP9, PTPRO, MTMR4, DUSP6	421	104	12983	2.66871	0.999998	0.404844	25.4509
GOTERM_BP_FAT	GO:0000188~inactivation of MAPK activity	4	0.719424	0.0238851	DUSP16, SPRED2, DUSP9, DUSP6	428	20	13528	6.3215	1	0.292194	34.5538
GOTERM_BP_FAT	GO:0006470~protein amino acid dephosphorylation	10	1.79856	0.0250615	DUSP4, PTPRD, DUSP1, CDC14B, DUSP16, PPP3CA, DUSP9, PTPRO, MTMR4, DUSP6	428	133	13528	2.3765	1	0.298327	35.9233
SMART	SM00195:DSPc	5	0.899281	0.0254407	DUSP4, DUSP1, DUSP16, DUSP9, DUSP6	357	29	9079	4.38472	0.997044	0.564822	28.0685
UP_SEQ_FEATURE	domain:Tyrosine-protein phosphatase	6	1.07914	0.0334027	DUSP4, DUSP1, DUSP16, DUSP9, PTPRO, DUSP6	554	62	19113	3.33871	1	0.71451	43.8546
GOTERM_MF_FAT	GO:0004721~phosphoprotein phosphatase activity	11	1.97842	0.0419537	DUSP4, PTPRD, DUSP1, CDC14B, DUSP16, PPP3CA, DUSP9, PTPRO, MTMR4, PPTC7, DUSP6	421	165	12983	2.0559	1	0.565358	47.3436
GOTERM_MF_FAT	GO:0016791~phosphatase activity	14	2.51799	0.0604735	PTPRD, CDC14B, PTPRO, MTMR12, DUSP4, DUSP1, DUSP16, MTMR9, PPP3CA, DUSP9, MTMR4, INPP5A, DUSP6, PPTC7	421	249	12983	1.73389	1	0.625338	60.6824
GOTERM_BP_FAT	GO:0043407~negative regulation of MAP kinase activity	4	0.719424	0.103842	DUSP16, SPRED2, DUSP9, DUSP6	428	36	13528	3.51194	1	0.589755	85.3784
SP_PIR_KEYWORDS	phosphoric monoester hydrolase	4	0.719424	0.318813	DUSP4, PTPRD, PPP3CA, PTPRO	554	69	19235	2.01277	1	0.800287	99.5339
Annotation Cluster 11	Enrichment Score: 2.171212922367279
Category	Term	Count	%	PValue	Genes	List Total	Pop Hits	Pop Total	Fold Enrichment	Bonferroni	Benjamini	FDR
GOTERM_BP_FAT	GO:0009411~response to UV	9	1.61871	0.000498804	CDKN1A, CCND1, CASP3, ERCC6, NEDD4, TP53, DCUN1D3, ERCC4, UBE2B	428	59	13528	4.82148	0.693935	0.0291651	0.871125
GOTERM_BP_FAT	GO:0009628~response to abiotic stimulus	22	3.95683	0.00655554	ACTA1, TGFBR1, COL3A1, TP53, UBE2B, FOXP2, ATXN1, ADRB3, CASP3, CCND1, ADRB2, CDKN1A, ERCC6, ADRB1, DUSP1, XYLT1, NEDD4, STRBP, THBS1, DCUN1D3, COL11A1, ERCC4	428	368	13528	1.88958	1	0.134557	10.8936
GOTERM_BP_FAT	GO:0009416~response to light stimulus	11	1.97842	0.0121047	ATXN1, CDKN1A, CCND1, CASP3, ERCC6, DUSP1, NEDD4, TP53, DCUN1D3, ERCC4, UBE2B	428	138	13528	2.51944	1	0.193999	19.2303
GOTERM_BP_FAT	GO:0009314~response to radiation	12	2.15827	0.0521982	ATXN1, CDKN1A, CCND1, CASP3, ERCC6, DUSP1, NEDD4, COL3A1, TP53, DCUN1D3, ERCC4, UBE2B	428	200	13528	1.89645	1	0.429033	60.9421
Annotation Cluster 12	Enrichment Score: 2.125093680904601
Category	Term	Count	%	PValue	Genes	List Total	Pop Hits	Pop Total	Fold Enrichment	Bonferroni	Benjamini	FDR
UP_SEQ_FEATURE	domain:BTB	13	2.33813	0.000878058	BACH1, ZBTB10, KCTD21, ZBTB39, GAN, HIC2, KLHL6, BTBD3, KCTD17, KCTD15, KLHL24, SPOPL, ANKFY1	554	142	19113	3.15845	0.795712	0.202991	1.48144
INTERPRO	IPR000210:BTB/POZ-like	14	2.51799	0.00393553	KCNC2, BACH1, ZBTB10, KCTD21, ZBTB39, GAN, HIC2, KLHL6, BTBD3, KCTD17, KCTD15, KLHL24, SPOPL, ANKFY1	518	179	16659	2.51533	0.968763	0.166756	5.94386
INTERPRO	IPR011333:BTB/POZ fold	13	2.33813	0.0110109	KCNC2, BACH1, ZBTB10, KCTD21, GAN, HIC2, KLHL6, BTBD3, KCTD17, KCTD15, KLHL24, SPOPL, ANKFY1	518	181	16659	2.30985	0.999941	0.293604	15.8068
INTERPRO	IPR013089:Kelch related	8	1.43885	0.0112709	BACH1, KLHL6, ZBTB10, BTBD3, KLHL24, GAN, KLHDC8B, SPOPL	518	79	16659	3.25673	0.999953	0.290762	16.1502
INTERPRO	IPR013069:BTB/POZ	10	1.79856	0.0175019	BACH1, HIC2, KLHL6, ZBTB10, BTBD3, ZBTB39, KLHL24, GAN, SPOPL, ANKFY1	518	127	16659	2.5323	1	0.342605	23.9961
SMART	SM00225:BTB	14	2.51799	0.0236617	KCNC2, BACH1, ZBTB10, KCTD21, ZBTB39, GAN, HIC2, KLHL6, BTBD3, KCTD17, KCTD15, KLHL24, SPOPL, ANKFY1	357	179	9079	1.98905	0.995537	0.594231	26.3716
Annotation Cluster 13	Enrichment Score: 2.0609580038515105
Category	Term	Count	%	PValue	Genes	List Total	Pop Hits	Pop Total	Fold Enrichment	Bonferroni	Benjamini	FDR
GOTERM_BP_FAT	GO:0009725~response to hormone stimulus	26	4.67626	0.000260179	CALCR, PPARA, PTGS2, PGF, IL10, ACVR1C, IGF1R, THBS1, INSR, GHR, AKT2, IL6, IRS2, ACTA1, GATM, TGFBR1, IGF2, UBE2B, PPARGC1B, MAPK1, CDKN1A, CCND1, DUSP1, ADCY9, CCND2, ABCC5	428	367	13528	2.23922	0.460701	0.0218117	0.455281
GOTERM_BP_FAT	GO:0010033~response to organic substance	41	7.3741	0.000369629	CALCR, PPARA, PTGS2, PGF, DICER1, TAF9B, COL3A1, FASLG, GRIN3A, PMAIP1, EDEM3, LIN28B, IL10, ACVR1C, TRIB1, IGF1R, CASP3, PPP3CA, THBS1, DDOST, INSR, GHR, AKT2, IL6, IRS2, ACTA1, GATM, TGFBR1, IGF2, SMAD2, UBE2B, PPARGC1B, MAPK1, DUSP4, ACVR2B, CDKN1A, CCND1, ADCY9, DUSP1, CCND2, ABCC5	428	721	13528	1.79737	0.584092	0.0254726	0.64622
GOTERM_BP_FAT	GO:0009719~response to endogenous stimulus	27	4.85612	0.000487024	CALCR, PPARA, PTGS2, PGF, IL10, ACVR1C, IGF1R, PPP3CA, THBS1, INSR, GHR, AKT2, IL6, IRS2, ACTA1, GATM, TGFBR1, IGF2, UBE2B, PPARGC1B, MAPK1, CDKN1A, CCND1, DUSP1, ADCY9, CCND2, ABCC5	428	405	13528	2.10717	0.685254	0.0292058	0.850635
GOTERM_BP_FAT	GO:0051384~response to glucocorticoid stimulus	10	1.79856	0.000758035	CALCR, CDKN1A, CCND1, IL6, PTGS2, DUSP1, INSR, IL10, PPARGC1B, GHR	428	78	13528	4.05224	0.834618	0.0383643	1.32102
GOTERM_BP_FAT	GO:0031960~response to corticosteroid stimulus	10	1.79856	0.00141023	CALCR, CDKN1A, CCND1, IL6, PTGS2, DUSP1, INSR, IL10, PPARGC1B, GHR	428	85	13528	3.71853	0.964875	0.054285	2.44442
GOTERM_BP_FAT	GO:0048545~response to steroid hormone stimulus	15	2.69784	0.00312714	CALCR, IL6, ACTA1, PTGS2, TGFBR1, PPARGC1B, IL10, MAPK1, CCND1, CDKN1A, DUSP1, CCND2, THBS1, INSR, GHR	428	192	13528	2.46933	0.999408	0.0908873	5.34436
GOTERM_BP_FAT	GO:0009991~response to extracellular stimulus	14	2.51799	0.0225255	PPARA, ATG9A, GATM, ACTA1, PTGS2, TP53, PPARGC1A, CCND1, CDKN1A, DUSP1, SLC30A4, ATG16L1, INSR, GHR	428	220	13528	2.01138	1	0.280832	32.9367
GOTERM_BP_FAT	GO:0033574~response to testosterone stimulus	3	0.539568	0.0308932	DUSP1, CCND2, INSR	428	9	13528	10.5358	1	0.328481	42.3223
GOTERM_BP_FAT	GO:0031667~response to nutrient levels	12	2.15827	0.0481566	PPARA, CCND1, ATG9A, PTGS2, DUSP1, GATM, SLC30A4, TP53, ATG16L1, INSR, PPARGC1A, GHR	428	197	13528	1.92533	1	0.412781	57.9161
GOTERM_BP_FAT	GO:0043627~response to estrogen stimulus	8	1.43885	0.0483571	MAPK1, CCND1, PTGS2, DUSP1, CCND2, TGFBR1, INSR, GHR	428	105	13528	2.40819	1	0.411286	58.0714
GOTERM_BP_FAT	GO:0032355~response to estradiol stimulus	5	0.899281	0.0903173	PTGS2, DUSP1, CCND2, INSR, GHR	428	54	13528	2.92662	1	0.556858	80.9859
GOTERM_BP_FAT	GO:0033273~response to vitamin	5	0.899281	0.154965	CCND1, PTGS2, DUSP1, SLC30A4, INSR	428	66	13528	2.39451	1	0.700944	94.7803
GOTERM_BP_FAT	GO:0007584~response to nutrient	6	1.07914	0.454125	CCND1, PTGS2, DUSP1, GATM, SLC30A4, INSR	428	140	13528	1.35461	1	0.948911	99.9975
Annotation Cluster 14	Enrichment Score: 2.007444121046926
Category	Term	Count	%	PValue	Genes	List Total	Pop Hits	Pop Total	Fold Enrichment	Bonferroni	Benjamini	FDR
GOTERM_BP_FAT	GO:0006796~phosphate metabolic process	55	9.89209	3.3319e-05	CDC14B, GDF6, ACVR1C, ACVR1B, FRS2, INSR, AKT2, GHR, TRPM6, STK24, PKN2, SCYL3, PRKCE, PTPRO, MTMR12, MAP4K3, MAPK1, ACVR2A, MAP4K4, ACVR2B, CCND1, HIPK2, NRK, ERC1, HK2, TRIB2, TRIB1, IGF1R, ERCC6, SBK1, GNPTAB, MAP3K3, SPEG, DUSP16, SGK269, PPP3CA, PRKAA2, MTMR9, DYRK2, THBS1, MTMR4, OBSCN, PTPRD, NLK, TGFBR1, SMAD2, MON2, NTRK3, EPHA4, DUSP4, DUSP1, CSNK1E, DUSP9, ABL2, DUSP6	428	973	13528	1.78665	0.0760223	0.00656729	0.0584136
GOTERM_BP_FAT	GO:0006793~phosphorus metabolic process	55	9.89209	3.3319e-05	CDC14B, GDF6, ACVR1C, ACVR1B, FRS2, INSR, AKT2, GHR, TRPM6, STK24, PKN2, SCYL3, PRKCE, PTPRO, MTMR12, MAP4K3, MAPK1, ACVR2A, MAP4K4, ACVR2B, CCND1, HIPK2, NRK, ERC1, HK2, TRIB2, TRIB1, IGF1R, ERCC6, SBK1, GNPTAB, MAP3K3, SPEG, DUSP16, SGK269, PPP3CA, PRKAA2, MTMR9, DYRK2, THBS1, MTMR4, OBSCN, PTPRD, NLK, TGFBR1, SMAD2, MON2, NTRK3, EPHA4, DUSP4, DUSP1, CSNK1E, DUSP9, ABL2, DUSP6	428	973	13528	1.78665	0.0760223	0.00656729	0.0584136
GOTERM_BP_FAT	GO:0006468~protein amino acid phosphorylation	40	7.19424	0.000149938	GDF6, TRIB2, ACVR1C, TRIB1, ACVR1B, IGF1R, ERCC6, MAP3K3, SBK1, SPEG, SGK269, DYRK2, PRKAA2, THBS1, FRS2, INSR, GHR, AKT2, OBSCN, TRPM6, STK24, NLK, TGFBR1, PKN2, SMAD2, SCYL3, PRKCE, MAP4K3, NTRK3, MAPK1, ACVR2A, MAP4K4, EPHA4, ACVR2B, CCND1, CSNK1E, HIPK2, NRK, ERC1, ABL2	428	667	13528	1.8955	0.299408	0.0153518	0.262612
UP_SEQ_FEATURE	domain:Protein kinase	29	5.21583	0.000258474	TRIB2, TRIB1, ACVR1C, ACVR1B, IGF1R, SBK1, MAP3K3, SGK269, PRKAA2, DYRK2, INSR, AKT2, STK24, TGFBR1, NLK, PKN2, SCYL3, PRKCE, NTRK3, MAP4K3, MAP4K4, ACVR2A, EPHA4, MAPK1, ACVR2B, CSNK1E, HIPK2, NRK, ABL2	554	469	19113	2.13326	0.373359	0.208394	0.438256
INTERPRO	IPR000719:Protein kinase, core	30	5.39568	0.000455735	TRIB2, TRIB1, ACVR1C, ACVR1B, IGF1R, SBK1, MAP3K3, SPEG, SGK269, PRKAA2, DYRK2, INSR, AKT2, OBSCN, STK24, TGFBR1, NLK, PKN2, SCYL3, PRKCE, MAP4K3, NTRK3, MAP4K4, ACVR2A, MAPK1, ACVR2B, CSNK1E, HIPK2, NRK, ABL2	518	476	16659	2.02691	0.330137	0.0770096	0.705865
UP_SEQ_FEATURE	binding site:ATP	31	5.57554	0.000561402	HK2, ACVR1C, IARS, ACVR1B, IGF1R, SBK1, MAP3K3, SPEG, SGK269, PRKAA2, DYRK2, INSR, AKT2, OBSCN, TRPM6, STK24, NLK, TGFBR1, PKN2, PRKCE, MAP4K3, NTRK3, MAPK1, MAP4K4, ACVR2A, EPHA4, ACVR2B, CSNK1E, HIPK2, NRK, ABL2	554	542	19113	1.97325	0.637706	0.183771	0.949583
GOTERM_BP_FAT	GO:0016310~phosphorylation	43	7.73381	0.000807296	GDF6, HK2, TRIB2, ACVR1C, TRIB1, IGF1R, ACVR1B, ERCC6, MAP3K3, GNPTAB, SBK1, SPEG, SGK269, DYRK2, PRKAA2, THBS1, FRS2, INSR, GHR, AKT2, OBSCN, TRPM6, STK24, NLK, TGFBR1, PKN2, SMAD2, SCYL3, PRKCE, MON2, MAP4K3, NTRK3, MAPK1, EPHA4, ACVR2A, MAP4K4, ACVR2B, CCND1, CSNK1E, HIPK2, NRK, ERC1, ABL2	428	800	13528	1.6989	0.852877	0.0391402	1.4063
INTERPRO	IPR017442:Serine/threonine protein kinase-related	24	4.31655	0.000882276	OBSCN, STK24, NLK, TGFBR1, PKN2, PRKCE, TRIB2, TRIB1, ACVR1C, MAP4K3, MAPK1, MAP4K4, ACVR1B, ACVR2A, ACVR2B, SBK1, MAP3K3, SPEG, CSNK1E, HIPK2, NRK, DYRK2, PRKAA2, AKT2	518	359	16659	2.14999	0.539694	0.0825957	1.36229
INTERPRO	IPR017441:Protein kinase, ATP binding site	28	5.03597	0.00105094	ACVR1C, ACVR1B, IGF1R, SBK1, MAP3K3, SPEG, SLC35D2, SGK269, PRKAA2, DYRK2, INSR, AKT2, STK24, TGFBR1, NLK, PKN2, PRKCE, NTRK3, MAP4K3, MAP4K4, ACVR2A, EPHA4, MAPK1, ACVR2B, CSNK1E, HIPK2, NRK, ABL2	518	455	16659	1.97909	0.603175	0.0805906	1.62073
SP_PIR_KEYWORDS	serine/threonine-protein kinase	23	4.13669	0.00162188	OBSCN, TRPM6, STK24, NLK, TGFBR1, PKN2, PRKCE, ACVR1C, MAP4K3, MAPK1, MAP4K4, ACVR1B, ACVR2A, ACVR2B, SBK1, MAP3K3, SPEG, CSNK1E, HIPK2, NRK, DYRK2, PRKAA2, AKT2	554	381	19235	2.09597	0.48348	0.043087	2.2442
GOTERM_MF_FAT	GO:0004672~protein kinase activity	33	5.93525	0.00442058	TRIB2, ACVR1C, TRIB1, ACVR1B, IGF1R, SBK1, MAP3K3, SPEG, SGK269, PRKAA2, DYRK2, INSR, AKT2, OBSCN, TRPM6, STK24, NLK, TGFBR1, PKN2, SCYL3, PRKCE, MAP4K3, NTRK3, MAPK1, MAP4K4, ACVR2A, EPHA4, ACVR2B, CCND1, CSNK1E, HIPK2, NRK, ABL2	421	606	12983	1.67932	0.946522	0.188749	6.415
UP_SEQ_FEATURE	active site:Proton acceptor	32	5.7554	0.0054509	PXDN, PTGS2, ACVR1C, ACVR1B, IGF1R, SBK1, MAP3K3, SPEG, SGK269, PRKAA2, DYRK2, INSR, AKT2, OBSCN, TRPM6, STK24, NLK, TGFBR1, PKN2, PRKCE, MAP4K3, NTRK3, MAPK1, MAP4K4, ACVR2A, EPHA4, ACVR2B, CSNK1E, HIPK2, HSD11B1, NRK, ABL2	554	658	19113	1.67781	0.999949	0.337515	8.86855
INTERPRO	IPR008271:Serine/threonine protein kinase, active site	21	3.77698	0.00763069	STK24, NLK, TGFBR1, PKN2, PRKCE, ACVR1C, MAP4K3, MAPK1, MAP4K4, ACVR1B, ACVR2A, ACVR2B, SBK1, MAP3K3, SPEG, CSNK1E, HIPK2, NRK, DYRK2, PRKAA2, AKT2	518	354	16659	1.90781	0.998809	0.22815	11.2223
SP_PIR_KEYWORDS	kinase	32	5.7554	0.00951819	HK2, ACVR1C, ACVR1B, IGF1R, SBK1, MAP3K3, SPEG, SGK269, PRKAA2, DYRK2, INSR, AKT2, OBSCN, TRPM6, STK24, NLK, TGFBR1, PKN2, PRKCE, MAP4K3, NTRK3, MAPK1, MAP4K4, ACVR2A, EPHA4, ACVR2B, CDKN1A, CSNK1E, HIPK2, NRK, ABL2, CALM1	554	688	19235	1.61489	0.979605	0.125605	12.5176
SP_PIR_KEYWORDS	transferase	56	10.0719	0.0102392	NDST2, HS2ST1, ACVR1C, FNTB, ACVR1B, XYLT1, DDOST, INSR, MLL2, AKT2, POLL, TRPM6, LPGAT1, GATM, STK24, PKN2, CHST3, CHST4, PRKCE, PGM2L1, MAP4K3, MAPK1, ACVR2A, MAP4K4, ACVR2B, CHSY3, HIPK2, HAS2, NRK, BCAT1, GCNT4, GALNT2, GALNT4, HK2, IGF1R, C3ORF64, GNPTAB, B3GNT5, SBK1, MAP3K3, SPEG, SGK269, DYRK2, PRKAA2, FKRP, DNMT3A, OBSCN, TGFBR1, NLK, ICMT, NTRK3, DOT1L, EPHA4, CSNK1E, PTAR1, ABL2	554	1394	19235	1.39479	0.984836	0.130318	13.4039
UP_SEQ_FEATURE	nucleotide phosphate-binding region:ATP	41	7.3741	0.0131024	DICER1, ACVR1C, IGF1R, CHD9, ACVR1B, ACTR2, ERCC6, CHD7, MAP3K3, SBK1, KIF7, FIGN, DDX19A, SPEG, DDX19B, SGK269, DYRK2, FIGNL2, PRKAA2, INSR, AKT2, OBSCN, TRPM6, STK24, NLK, TGFBR1, PKN2, PRKCE, MAP4K3, NTRK3, MAPK1, ACVR2A, MAP4K4, EPHA4, ACVR2B, CSNK1E, HIPK2, NRK, KATNAL1, ABL2, CLCN5	554	962	19113	1.47037	1	0.514509	20.0755
SP_PIR_KEYWORDS	atp-binding	52	9.35252	0.0205868	DICER1, TTL, ACVR1C, ACVR1B, ACTR2, ATP2B4, FIGNL2, INSR, AKT2, ABCE1, TRPM6, ACTA1, STK24, PKN2, PRKCE, UBE2B, MAP4K3, ACVR2A, MAP4K4, MAPK1, ACVR2B, HIPK2, NRK, HK2, CDC34, IARS, IGF1R, CHD9, UBE2D3, CHD7, ERCC6, SBK1, KIF7, MAP3K3, DDX19A, SPEG, FIGN, DDX19B, SGK269, PRKAA2, DYRK2, OBSCN, NLK, TGFBR1, NTRK3, EPHA4, ADCY9, CSNK1E, KATNAL1, ABL2, ABCC5, CLCN5	554	1326	19235	1.36158	0.99979	0.232465	25.2391
GOTERM_MF_FAT	GO:0004674~protein serine/threonine kinase activity	23	4.13669	0.0230074	OBSCN, TRPM6, STK24, NLK, TGFBR1, PKN2, PRKCE, ACVR1C, MAP4K3, MAPK1, MAP4K4, ACVR1B, ACVR2A, ACVR2B, SBK1, MAP3K3, SPEG, CSNK1E, HIPK2, NRK, DYRK2, PRKAA2, AKT2	421	430	12983	1.6495	1	0.434382	29.4131
INTERPRO	IPR002290:Serine/threonine protein kinase	15	2.69784	0.0323526	STK24, NLK, PKN2, PRKCE, MAP4K3, MAP4K4, MAPK1, SBK1, MAP3K3, SPEG, HIPK2, NRK, PRKAA2, DYRK2, AKT2	518	259	16659	1.86256	1	0.426458	40.0145
GOTERM_MF_FAT	GO:0005524~ATP binding	58	10.4317	0.0898985	ZNFX1, DICER1, TTL, ACVR1C, ACVR1B, ACTR2, ATP2B4, FIGNL2, INSR, AKT2, ABCE1, TRPM6, ACTA1, STK24, SUCLG2, PKN2, TP53, SCYL3, PRKCE, UBE2B, MAP4K3, MAPK1, ACVR2A, MAP4K4, ACVR2B, HIPK2, NRK, HK2, CDC34, TRIB2, TRIB1, IARS, IGF1R, CHD9, UBE2D3, CHD7, ERCC6, MAP3K3, SBK1, KIF7, DDX19A, SPEG, FIGN, DDX19B, SGK269, DYRK2, PRKAA2, OBSCN, NLK, TGFBR1, NTRK3, EPHA4, ADCY9, CSNK1E, KATNAL1, ABL2, ABCC5, …	421	1477	12983	1.21099	1	0.684333	75.5778
GOTERM_MF_FAT	GO:0032559~adenyl ribonucleotide binding	58	10.4317	0.107169	ZNFX1, DICER1, TTL, ACVR1C, ACVR1B, ACTR2, ATP2B4, FIGNL2, INSR, AKT2, ABCE1, TRPM6, ACTA1, STK24, SUCLG2, PKN2, TP53, SCYL3, PRKCE, UBE2B, MAP4K3, MAPK1, ACVR2A, MAP4K4, ACVR2B, HIPK2, NRK, HK2, CDC34, TRIB2, TRIB1, IARS, IGF1R, CHD9, UBE2D3, CHD7, ERCC6, MAP3K3, SBK1, KIF7, DDX19A, SPEG, FIGN, DDX19B, SGK269, DYRK2, PRKAA2, OBSCN, NLK, TGFBR1, NTRK3, EPHA4, ADCY9, CSNK1E, KATNAL1, ABL2, ABCC5, …	421	1497	12983	1.19481	1	0.725249	81.6655
SP_PIR_KEYWORDS	nucleotide-binding	58	10.4317	0.113097	DICER1, TTL, ACVR1C, ACVR1B, ACTR2, ARL5A, ATP2B4, RAB6B, FIGNL2, INSR, AKT2, ABCE1, TRPM6, RAP2C, ACTA1, STK24, SUCLG2, PKN2, PRKCE, UBE2B, MAP4K3, MAPK1, ACVR2A, MAP4K4, ACVR2B, HIPK2, NRK, NKIRAS2, HK2, CDC34, IARS, IGF1R, CHD9, UBE2D3, CHD7, ERCC6, MAP3K3, SBK1, KIF7, DDX19A, SPEG, FIGN, DDX19B, SGK269, DYRK2, PRKAA2, OBSCN, RAB8B, NLK, TGFBR1, NTRK3, EPHA4, ADCY9, CSNK1E, KATNAL1, ABL2, ABCC…	554	1686	19235	1.19441	1	0.551024	81.3302
SMART	SM00220:S_TKc	15	2.69784	0.139526	STK24, NLK, PKN2, PRKCE, MAP4K3, MAP4K4, MAPK1, SBK1, MAP3K3, SPEG, HIPK2, NRK, PRKAA2, DYRK2, AKT2	357	259	9079	1.47286	1	0.771585	85.3563
GOTERM_MF_FAT	GO:0030554~adenyl nucleotide binding	59	10.6115	0.162012	STEAP3, ZNFX1, DICER1, TTL, ACVR1C, ACVR1B, ACTR2, ATP2B4, FIGNL2, INSR, AKT2, ABCE1, TRPM6, ACTA1, STK24, SUCLG2, PKN2, TP53, SCYL3, PRKCE, UBE2B, MAP4K3, MAPK1, ACVR2A, MAP4K4, ACVR2B, HIPK2, NRK, HK2, CDC34, TRIB2, TRIB1, IARS, IGF1R, CHD9, UBE2D3, CHD7, ERCC6, MAP3K3, SBK1, KIF7, DDX19A, SPEG, FIGN, DDX19B, SGK269, DYRK2, PRKAA2, OBSCN, NLK, TGFBR1, NTRK3, EPHA4, ADCY9, CSNK1E, KATNAL1, ABL2,…	421	1577	12983	1.15375	1	0.802631	92.9
GOTERM_MF_FAT	GO:0000166~nucleotide binding	81	14.5683	0.183742	STEAP3, CPEB2, CPEB3, ZNFX1, CPEB4, DICER1, RBM9, TTL, ACVR1C, ACTR2, ACVR1B, ARL5A, ATP2B4, RAB6B, FIGNL2, INSR, AKT2, ABCE1, TRPM6, RAP2C, ACTA1, SUCLG2, STK24, TP53, PKN2, SCYL3, CSTF2T, PRKCE, PPARGC1A, UBE2B, PPARGC1B, MAP4K3, MAPK1, ACVR2A, MAP4K4, ACVR2B, C10ORF140, HIPK2, RBM38, NRK, NKIRAS2, HK2, UGDH, IGF2BP1, IGF2BP2, CDC34, IGF2BP3, TRIB2, TRIB1, IARS, IGF1R, CHD9, UBE2D3, CHD7, ERCC6…	421	2245	12983	1.11266	1	0.824978	95.2081
GOTERM_MF_FAT	GO:0001883~purine nucleoside binding	59	10.6115	0.192278	STEAP3, ZNFX1, DICER1, TTL, ACVR1C, ACVR1B, ACTR2, ATP2B4, FIGNL2, INSR, AKT2, ABCE1, TRPM6, ACTA1, STK24, SUCLG2, PKN2, TP53, SCYL3, PRKCE, UBE2B, MAP4K3, MAPK1, ACVR2A, MAP4K4, ACVR2B, HIPK2, NRK, HK2, CDC34, TRIB2, TRIB1, IARS, IGF1R, CHD9, UBE2D3, CHD7, ERCC6, MAP3K3, SBK1, KIF7, DDX19A, SPEG, FIGN, DDX19B, SGK269, DYRK2, PRKAA2, OBSCN, NLK, TGFBR1, NTRK3, EPHA4, ADCY9, CSNK1E, KATNAL1, ABL2,…	421	1601	12983	1.13646	1	0.82117	95.9056
GOTERM_MF_FAT	GO:0001882~nucleoside binding	59	10.6115	0.210728	STEAP3, ZNFX1, DICER1, TTL, ACVR1C, ACVR1B, ACTR2, ATP2B4, FIGNL2, INSR, AKT2, ABCE1, TRPM6, ACTA1, STK24, SUCLG2, PKN2, TP53, SCYL3, PRKCE, UBE2B, MAP4K3, MAPK1, ACVR2A, MAP4K4, ACVR2B, HIPK2, NRK, HK2, CDC34, TRIB2, TRIB1, IARS, IGF1R, CHD9, UBE2D3, CHD7, ERCC6, MAP3K3, SBK1, KIF7, DDX19A, SPEG, FIGN, DDX19B, SGK269, DYRK2, PRKAA2, OBSCN, NLK, TGFBR1, NTRK3, EPHA4, ADCY9, CSNK1E, KATNAL1, ABL2,…	421	1612	12983	1.1287	1	0.844664	97.1026
GOTERM_MF_FAT	GO:0032553~ribonucleotide binding	63	11.3309	0.381435	ZNFX1, DICER1, TTL, ACVR1C, ACVR1B, ACTR2, ARL5A, ATP2B4, RAB6B, FIGNL2, INSR, AKT2, ABCE1, TRPM6, RAP2C, ACTA1, STK24, SUCLG2, PKN2, TP53, SCYL3, PRKCE, UBE2B, MAP4K3, MAPK1, ACVR2A, MAP4K4, ACVR2B, HIPK2, NRK, NKIRAS2, HK2, CDC34, TRIB2, TRIB1, IARS, IGF1R, CHD9, UBE2D3, CHD7, ERCC6, MAP3K3, SBK1, KIF7, FIGN, DDX19A, SPEG, DDX19B, SGK269, DYRK2, PRKAA2, OBSCN, RAB8B, NLK, TGFBR1, NTRK3, EPHA4, …	421	1836	12983	1.05818	1	0.941278	99.9245
GOTERM_MF_FAT	GO:0032555~purine ribonucleotide binding	63	11.3309	0.381435	ZNFX1, DICER1, TTL, ACVR1C, ACVR1B, ACTR2, ARL5A, ATP2B4, RAB6B, FIGNL2, INSR, AKT2, ABCE1, TRPM6, RAP2C, ACTA1, STK24, SUCLG2, PKN2, TP53, SCYL3, PRKCE, UBE2B, MAP4K3, MAPK1, ACVR2A, MAP4K4, ACVR2B, HIPK2, NRK, NKIRAS2, HK2, CDC34, TRIB2, TRIB1, IARS, IGF1R, CHD9, UBE2D3, CHD7, ERCC6, MAP3K3, SBK1, KIF7, FIGN, DDX19A, SPEG, DDX19B, SGK269, DYRK2, PRKAA2, OBSCN, RAB8B, NLK, TGFBR1, NTRK3, EPHA4, …	421	1836	12983	1.05818	1	0.941278	99.9245
GOTERM_MF_FAT	GO:0017076~purine nucleotide binding	64	11.5108	0.466144	STEAP3, ZNFX1, DICER1, TTL, ACVR1C, ACVR1B, ACTR2, ARL5A, ATP2B4, RAB6B, FIGNL2, INSR, AKT2, ABCE1, TRPM6, RAP2C, ACTA1, STK24, SUCLG2, PKN2, TP53, SCYL3, PRKCE, UBE2B, MAP4K3, MAPK1, ACVR2A, MAP4K4, ACVR2B, HIPK2, NRK, NKIRAS2, HK2, CDC34, TRIB2, TRIB1, IARS, IGF1R, CHD9, UBE2D3, CHD7, ERCC6, MAP3K3, SBK1, KIF7, FIGN, DDX19A, SPEG, DDX19B, SGK269, DYRK2, PRKAA2, OBSCN, RAB8B, NLK, TGFBR1, NTRK3,…	421	1918	12983	1.02902	1	0.957865	99.9917
Annotation Cluster 15	Enrichment Score: 1.9320888575286093
Category	Term	Count	%	PValue	Genes	List Total	Pop Hits	Pop Total	Fold Enrichment	Bonferroni	Benjamini	FDR
GOTERM_BP_FAT	GO:0035195~gene silencing by miRNA	6	1.07914	0.000138313	EIF2C1, DICER1, SMAD2, LIN28B, EIF2C3, EIF2C4	428	17	13528	11.1556	0.279809	0.0148092	0.242274
GOTERM_BP_FAT	GO:0016441~posttranscriptional gene silencing	6	1.07914	0.000409768	EIF2C1, DICER1, SMAD2, LIN28B, EIF2C3, EIF2C4	428	21	13528	9.03071	0.621893	0.0274054	0.716157
GOTERM_BP_FAT	GO:0035194~posttranscriptional gene silencing by RNA	6	1.07914	0.000409768	EIF2C1, DICER1, SMAD2, LIN28B, EIF2C3, EIF2C4	428	21	13528	9.03071	0.621893	0.0274054	0.716157
GOTERM_CC_FAT	GO:0000932~cytoplasmic mRNA processing body	6	1.07914	0.000454629	EIF2C1, MEX3A, EDC4, CPEB1, EIF2C3, EIF2C4	375	23	12782	8.89183	0.157161	0.0336178	0.626579
BIOCARTA	h_dicerPathway:Dicer Pathway	4	0.719424	0.000685701	EIF2C1, DICER1, EIF2C3, EIF2C4	62	5	1437	18.5419	0.113114	0.113114	0.837398
UP_SEQ_FEATURE	domain:PAZ	4	0.719424	0.00177632	EIF2C1, DICER1, EIF2C3, EIF2C4	554	9	19113	15.3333	0.959822	0.234993	2.97558
INTERPRO	IPR003100:Argonaute and Dicer protein, PAZ	4	0.719424	0.00217059	EIF2C1, DICER1, EIF2C3, EIF2C4	518	9	16659	14.2934	0.851923	0.136641	3.32036
GOTERM_BP_FAT	GO:0040029~regulation of gene expression, epigenetic	9	1.61871	0.00289279	ATF7IP, DNMT3A, EIF2C1, DICER1, IGF2, SMAD2, LIN28B, EIF2C3, EIF2C4	428	77	13528	3.69438	0.998966	0.0935394	4.95339
SP_PIR_KEYWORDS	translation regulation	8	1.43885	0.00306082	EIF2C1, CPEB2, IGF2BP1, IGF2BP2, IGF2BP3, CPEB1, EIF2C3, EIF2C4	554	67	19235	4.1457	0.712826	0.066967	4.19602
GOTERM_BP_FAT	GO:0031047~gene silencing by RNA	6	1.07914	0.00350164	EIF2C1, DICER1, SMAD2, LIN28B, EIF2C3, EIF2C4	428	33	13528	5.74681	0.999757	0.0965295	5.96602
GOTERM_BP_FAT	GO:0017148~negative regulation of translation	6	1.07914	0.00400088	EIF2C1, IGF2BP1, IGF2BP2, IGF2BP3, EIF2C3, EIF2C4	428	34	13528	5.57779	0.999926	0.0992611	6.78876
PIR_SUPERFAMILY	PIRSF009286:argonaute family proteins	3	0.539568	0.0043792	EIF2C1, EIF2C3, EIF2C4	205	4	7396	27.0585	0.655783	0.299173	5.51793
PIR_SUPERFAMILY	PIRSF500923:eukaryotic translation initiation factor 2C (eIF2C )	3	0.539568	0.0043792	EIF2C1, EIF2C3, EIF2C4	205	4	7396	27.0585	0.655783	0.299173	5.51793
INTERPRO	IPR014811:Region of unknown function DUF1785	3	0.539568	0.0055329	EIF2C1, EIF2C3, EIF2C4	518	4	16659	24.1202	0.99238	0.198827	8.26071
SP_PIR_KEYWORDS	rna-mediated gene silencing	5	0.899281	0.00701349	EIF2C1, DICER1, LIN28B, EIF2C3, EIF2C4	554	27	19235	6.42967	0.942991	0.10066	9.37291
GOTERM_BP_FAT	GO:0043331~response to dsRNA	5	0.899281	0.00731615	MAPK1, DICER1, SMAD2, PMAIP1, LIN28B	428	25	13528	6.3215	1	0.142903	12.0824
GOTERM_BP_FAT	GO:0016458~gene silencing	7	1.25899	0.00817659	DNMT3A, EIF2C1, DICER1, SMAD2, LIN28B, EIF2C3, EIF2C4	428	56	13528	3.95093	1	0.152198	13.4093
GOTERM_BP_FAT	GO:0045974~regulation of translation, ncRNA-mediated	3	0.539568	0.00933026	EIF2C1, EIF2C3, EIF2C4	428	5	13528	18.9645	1	0.167931	15.1587
GOTERM_BP_FAT	GO:0035278~gene silencing by miRNA, negative regulation of translation	3	0.539568	0.00933026	EIF2C1, EIF2C3, EIF2C4	428	5	13528	18.9645	1	0.167931	15.1587
GOTERM_BP_FAT	GO:0040033~negative regulation of translation, ncRNA-mediated	3	0.539568	0.00933026	EIF2C1, EIF2C3, EIF2C4	428	5	13528	18.9645	1	0.167931	15.1587
UP_SEQ_FEATURE	domain:Piwi	3	0.539568	0.0208412	EIF2C1, EIF2C3, EIF2C4	554	8	19113	12.9375	1	0.614024	30.0819
INTERPRO	IPR003165:Stem cell self-renewal protein Piwi	3	0.539568	0.0237745	EIF2C1, EIF2C3, EIF2C4	518	8	16659	12.0601	1	0.381642	31.1965
GOTERM_BP_FAT	GO:0035196~gene silencing by miRNA, production of miRNAs	3	0.539568	0.0532249	DICER1, SMAD2, LIN28B	428	12	13528	7.90187	1	0.43264	61.6775
GOTERM_BP_FAT	GO:0006401~RNA catabolic process	6	1.07914	0.0540294	ZFP36L1, ABCE1, EIF2C1, LIN28B, EIF2C3, EIF2C4	428	65	13528	2.91761	1	0.434806	62.2445
GOTERM_BP_FAT	GO:0031050~dsRNA fragmentation	3	0.539568	0.0616198	DICER1, SMAD2, LIN28B	428	13	13528	7.29403	1	0.4654	67.2189
GOTERM_BP_FAT	GO:0006402~mRNA catabolic process	4	0.719424	0.153525	ZFP36L1, EIF2C1, EIF2C3, EIF2C4	428	43	13528	2.94023	1	0.698365	94.6221
SP_PIR_KEYWORDS	Initiation factor	4	0.719424	0.18783	EIF2C1, EIF2S2, EIF2C3, EIF2C4	554	52	19235	2.67079	1	0.635062	94.5478
GOTERM_MF_FAT	GO:0008135~translation factor activity, nucleic acid binding	6	1.07914	0.211085	EIF2C1, EIF2S2, EIF5A2, EIF2C3, EIF2C4, ELL2	421	98	12983	1.88807	1	0.838353	97.1222
GOTERM_MF_FAT	GO:0003743~translation initiation factor activity	4	0.719424	0.315928	EIF2C1, EIF2S2, EIF2C3, EIF2C4	421	61	12983	2.0222	1	0.916667	99.6593
GOTERM_CC_FAT	GO:0030529~ribonucleoprotein complex	13	2.33813	0.829092	EIF2C1, CAP2, MEX3A, DICER1, IGF2BP1, EDC4, CPEB1, NUFIP2, HNRNPF, LSM11, EIF2C3, SFRS12, EIF2C4	375	515	12782	0.860406	1	0.994196	100
SP_PIR_KEYWORDS	ribonucleoprotein	6	1.07914	0.906496	EIF2C1, HNRNPF, LSM11, CPEB1, EIF2C3, EIF2C4	554	279	19235	0.746671	1	0.997767	100
GOTERM_BP_FAT	GO:0034470~ncRNA processing	4	0.719424	0.937726	DICER1, SMAD2, INTS2, LIN28B	428	187	13528	0.676096	1	0.999967	100
Annotation Cluster 16	Enrichment Score: 1.9122390002313674
Category	Term	Count	%	PValue	Genes	List Total	Pop Hits	Pop Total	Fold Enrichment	Bonferroni	Benjamini	FDR
SP_PIR_KEYWORDS	manganese	15	2.69784	0.000128458	POLL, GALNT2, NPEPL1, TGFBR1, DICER1, GALNT4, ACVR1C, ACVR1B, ACVR2A, IGF1R, ACVR2B, DYRK2, INSR, ABL2, PPTC7	554	152	19235	3.42634	0.0509425	0.00474198	0.179477
GOTERM_MF_FAT	GO:0030145~manganese ion binding	13	2.33813	0.00429241	POLL, GALNT2, NPEPL1, TGFBR1, GALNT4, DICER1, ACVR1C, ACVR1B, ACVR2A, ACVR2B, DYRK2, ABL2, PPTC7	421	154	12983	2.60325	0.941772	0.196455	6.23454
SP_PIR_KEYWORDS	magnesium	18	3.23741	0.138087	OBSCN, TGFBR1, NLK, DICER1, GRIN3A, TTL, ACVR1C, ACVR1B, ACVR2A, ACVR2B, ATP2B4, ADCY9, MAP3K3, PRKAA2, DYRK2, ABL2, ERCC4, PPTC7	554	442	19235	1.41395	1	0.583777	87.4811
GOTERM_MF_FAT	GO:0000287~magnesium ion binding	18	3.23741	0.294731	OBSCN, TGFBR1, NLK, DICER1, GRIN3A, TTL, ACVR1C, ACVR1B, ACVR2A, ACVR2B, ATP2B4, ADCY9, MAP3K3, PRKAA2, DYRK2, ABL2, ERCC4, PPTC7	421	452	12983	1.22808	1	0.907397	99.4622
Annotation Cluster 17	Enrichment Score: 1.8993616238577802
Category	Term	Count	%	PValue	Genes	List Total	Pop Hits	Pop Total	Fold Enrichment	Bonferroni	Benjamini	FDR
GOTERM_BP_FAT	GO:0010907~positive regulation of glucose metabolic process	7	1.25899	1.8263e-05	IRS2, IGF1, IGF2, DYRK2, INSR, PPARGC1A, AKT2	428	19	13528	11.6449	0.0424129	0.00863026	0.032022
GOTERM_BP_FAT	GO:0010676~positive regulation of cellular carbohydrate metabolic process	7	1.25899	2.53986e-05	IRS2, IGF1, IGF2, DYRK2, INSR, PPARGC1A, AKT2	428	20	13528	11.0626	0.0584911	0.00667446	0.0445306
GOTERM_BP_FAT	GO:0045913~positive regulation of carbohydrate metabolic process	7	1.25899	2.53986e-05	IRS2, IGF1, IGF2, DYRK2, INSR, PPARGC1A, AKT2	428	20	13528	11.0626	0.0584911	0.00667446	0.0445306
GOTERM_BP_FAT	GO:0045725~positive regulation of glycogen biosynthetic process	5	0.899281	0.000176688	IRS2, IGF2, DYRK2, INSR, AKT2	428	10	13528	15.8037	0.342505	0.0173199	0.309396
GOTERM_BP_FAT	GO:0032868~response to insulin stimulus	12	2.15827	0.000308697	IGF1R, PPARA, IRS2, CCND2, IGF2, UBE2B, INSR, ABCC5, IL10, GHR, ACVR1C, AKT2	428	100	13528	3.7929	0.519367	0.0233568	0.539965
GOTERM_BP_FAT	GO:0043255~regulation of carbohydrate biosynthetic process	6	1.07914	0.000409768	IRS2, IGF2, DYRK2, INSR, PPARGC1A, AKT2	428	21	13528	9.03071	0.621893	0.0274054	0.716157
KEGG_PATHWAY	hsa04930:Type II diabetes mellitus	8	1.43885	0.000676531	MAPK1, IRS2, HK2, IGF2, CACNA1E, PRKCE, CACNA1D, INSR	165	47	5085	5.24565	0.0916267	0.00956396	0.7973
GOTERM_BP_FAT	GO:0010906~regulation of glucose metabolic process	7	1.25899	0.0007122	IRS2, IGF1, IGF2, DYRK2, INSR, PPARGC1A, AKT2	428	35	13528	6.3215	0.815601	0.0376951	1.24162
GOTERM_BP_FAT	GO:0032885~regulation of polysaccharide biosynthetic process	5	0.899281	0.000761633	IRS2, IGF2, DYRK2, INSR, AKT2	428	14	13528	11.2884	0.836025	0.0377385	1.32725
GOTERM_BP_FAT	GO:0005979~regulation of glycogen biosynthetic process	5	0.899281	0.000761633	IRS2, IGF2, DYRK2, INSR, AKT2	428	14	13528	11.2884	0.836025	0.0377385	1.32725
GOTERM_BP_FAT	GO:0010962~regulation of glucan biosynthetic process	5	0.899281	0.000761633	IRS2, IGF2, DYRK2, INSR, AKT2	428	14	13528	11.2884	0.836025	0.0377385	1.32725
GOTERM_BP_FAT	GO:0009896~positive regulation of catabolic process	8	1.43885	0.000811351	PPARA, IRS2, NEDD4, IGF1, EGLN2, IGF2, INSR, AKT2	428	49	13528	5.1604	0.854287	0.038546	1.41331
GOTERM_BP_FAT	GO:0032881~regulation of polysaccharide metabolic process	5	0.899281	0.00101287	IRS2, IGF2, DYRK2, INSR, AKT2	428	15	13528	10.5358	0.909713	0.0460578	1.76142
GOTERM_BP_FAT	GO:0051272~positive regulation of cell motion	11	1.97842	0.00103845	IGF1R, MAPK1, IRS2, IL6, TGFBR1, ONECUT2, IGF1, CHST3, IGF2, THBS1, INSR	428	98	13528	3.54778	0.915036	0.0463076	1.80552
GOTERM_BP_FAT	GO:0010675~regulation of cellular carbohydrate metabolic process	7	1.25899	0.00111843	IRS2, IGF1, IGF2, DYRK2, INSR, PPARGC1A, AKT2	428	38	13528	5.82243	0.929737	0.0479866	1.94329
GOTERM_BP_FAT	GO:0006109~regulation of carbohydrate metabolic process	7	1.25899	0.00128713	IRS2, IGF1, IGF2, DYRK2, INSR, PPARGC1A, AKT2	428	39	13528	5.67314	0.95294	0.0513311	2.23331
GOTERM_BP_FAT	GO:0046321~positive regulation of fatty acid oxidation	4	0.719424	0.00155349	PPARA, IRS2, PPARGC1A, AKT2	428	8	13528	15.8037	0.97501	0.0568785	2.68955
GOTERM_MF_FAT	GO:0005158~insulin receptor binding	6	1.07914	0.00183763	IGF1R, IRS2, DOK4, IGF1, IGF2, FRS2	421	28	12983	6.60825	0.703524	0.140989	2.71498
GOTERM_BP_FAT	GO:0043467~regulation of generation of precursor metabolites and energy	6	1.07914	0.00227189	IRS2, IGF1, IGF2, DYRK2, INSR, AKT2	428	30	13528	6.3215	0.995471	0.0763042	3.91012
GOTERM_BP_FAT	GO:0031329~regulation of cellular catabolic process	8	1.43885	0.00298105	PPARA, IRS2, IGF1, IGF2, GIPC1, INSR, IL10, AKT2	428	61	13528	4.14524	0.999162	0.0912978	5.10081
GOTERM_BP_FAT	GO:0051270~regulation of cell motion	15	2.69784	0.00327753	DLC1, IRS2, IL6, TGFBR1, ONECUT2, CHST3, IGF1, IGF2, ITGB3, TRIB1, IGF1R, MAPK1, SEMA3A, THBS1, INSR	428	193	13528	2.45654	0.999586	0.0939059	5.59447
GOTERM_BP_FAT	GO:0009894~regulation of catabolic process	10	1.79856	0.00327924	PPARA, IRS2, NEDD4, IGF1, EGLN2, IGF2, GIPC1, INSR, IL10, AKT2	428	96	13528	3.29245	0.999588	0.0928343	5.59731
GOTERM_BP_FAT	GO:0043434~response to peptide hormone stimulus	13	2.33813	0.00353708	PPARA, IRS2, GATM, IGF2, UBE2B, IL10, ACVR1C, IGF1R, CCND2, INSR, ABCC5, AKT2, GHR	428	154	13528	2.66816	0.999777	0.0952527	6.02465
GOTERM_BP_FAT	GO:0040017~positive regulation of locomotion	10	1.79856	0.00376714	IGF1R, MAPK1, IRS2, IL6, IL8, ONECUT2, IGF1, IGF2, THBS1, INSR	428	98	13528	3.22525	0.999871	0.0967683	6.40441
GOTERM_BP_FAT	GO:0031331~positive regulation of cellular catabolic process	6	1.07914	0.00514848	PPARA, IRS2, IGF1, IGF2, INSR, AKT2	428	36	13528	5.26791	0.999995	0.119788	8.65431
GOTERM_BP_FAT	GO:0032869~cellular response to insulin stimulus	8	1.43885	0.00548948	IGF1R, IRS2, CCND2, IGF2, UBE2B, INSR, GHR, AKT2	428	68	13528	3.71853	0.999998	0.12361	9.20184
GOTERM_BP_FAT	GO:0030335~positive regulation of cell migration	9	1.61871	0.00700746	IGF1R, MAPK1, IRS2, IL6, ONECUT2, IGF1, IGF2, THBS1, INSR	428	89	13528	3.19626	1	0.140756	11.6018
GOTERM_BP_FAT	GO:0032000~positive regulation of fatty acid beta-oxidation	3	0.539568	0.00933026	PPARA, IRS2, AKT2	428	5	13528	18.9645	1	0.167931	15.1587
GOTERM_BP_FAT	GO:0032870~cellular response to hormone stimulus	11	1.97842	0.00948157	IGF1R, IRS2, DUSP1, ADCY9, CCND2, PGF, IGF2, UBE2B, INSR, GHR, AKT2	428	133	13528	2.61415	1	0.167896	15.3856
KEGG_PATHWAY	hsa04960:Aldosterone-regulated sodium reabsorption	6	1.07914	0.00962017	MAPK1, IRS2, HSD11B1, IGF1, IGF2, INSR	165	41	5085	4.50998	0.746572	0.0775718	10.8047
GOTERM_BP_FAT	GO:0046320~regulation of fatty acid oxidation	5	0.899281	0.0109949	PPARA, IRS2, PRKAA2, PPARGC1A, AKT2	428	28	13528	5.64419	1	0.18149	17.6242
KEGG_PATHWAY	hsa04910:Insulin signaling pathway	11	1.97842	0.0113515	MAPK1, IRS2, CBL, HK2, ELK1, IGF2, PRKAA2, INSR, PPARGC1A, CALM1, AKT2	165	135	5085	2.51111	0.802325	0.0861263	12.6317
GOTERM_BP_FAT	GO:0045834~positive regulation of lipid metabolic process	6	1.07914	0.0144902	PPARA, IRS2, VAV3, IGF2, PPARGC1A, AKT2	428	46	13528	4.12271	1	0.215113	22.5832
GOTERM_BP_FAT	GO:0030334~regulation of cell migration	12	2.15827	0.0183416	DLC1, IGF1R, MAPK1, IRS2, IL6, ONECUT2, IGF1, IGF2, ITGB3, THBS1, INSR, TRIB1	428	169	13528	2.24432	1	0.253872	27.7207
GOTERM_BP_FAT	GO:0019217~regulation of fatty acid metabolic process	6	1.07914	0.0186753	PPARA, IRS2, IGF2, PRKAA2, PPARGC1A, AKT2	428	49	13528	3.8703	1	0.256408	28.1504
GOTERM_BP_FAT	GO:0045821~positive regulation of glycolysis	3	0.539568	0.0187887	IGF1, IGF2, INSR	428	7	13528	13.5461	1	0.256299	28.2958
GOTERM_BP_FAT	GO:0040012~regulation of locomotion	13	2.33813	0.0188663	DLC1, IRS2, IL6, IL8, ONECUT2, IGF1, IGF2, ITGB3, TRIB1, IGF1R, MAPK1, THBS1, INSR	428	192	13528	2.14009	1	0.255772	28.3952
GOTERM_BP_FAT	GO:0031998~regulation of fatty acid beta-oxidation	3	0.539568	0.0245338	PPARA, IRS2, AKT2	428	8	13528	11.8528	1	0.297396	35.3124
GOTERM_BP_FAT	GO:0045923~positive regulation of fatty acid metabolic process	4	0.719424	0.0272288	PPARA, IRS2, PPARGC1A, AKT2	428	21	13528	6.02047	1	0.312258	38.3759
GOTERM_BP_FAT	GO:0051052~regulation of DNA metabolic process	9	1.61871	0.0278503	IGF1R, GMNN, TP53, IGF1, IGF2, ERCC4, INSR, KPNA1, IL10	428	114	13528	2.49533	1	0.315236	39.0627
GOTERM_BP_FAT	GO:0008286~insulin receptor signaling pathway	5	0.899281	0.0284336	IGF1R, IRS2, IGF2, INSR, AKT2	428	37	13528	4.27128	1	0.317782	39.7007
GOTERM_BP_FAT	GO:0046326~positive regulation of glucose import	4	0.719424	0.0308084	IRS2, IGF2, INSR, AKT2	428	22	13528	5.74681	1	0.329169	42.2338
GOTERM_BP_FAT	GO:0010828~positive regulation of glucose transport	4	0.719424	0.0308084	IRS2, IGF2, INSR, AKT2	428	22	13528	5.74681	1	0.329169	42.2338
BIOCARTA	h_hdacPathway:Control of skeletal myogenesis by HDAC & calcium/calmodulin-dependent kinase (CaMK)	4	0.719424	0.0323651	IGF1R, IGF1, PPP3CA, INSR	62	17	1437	5.45351	0.996841	0.853275	33.1918
GOTERM_BP_FAT	GO:0010565~regulation of cellular ketone metabolic process	6	1.07914	0.0334861	PPARA, IRS2, IGF2, PRKAA2, PPARGC1A, AKT2	428	57	13528	3.3271	1	0.345026	44.9696
GOTERM_MF_FAT	GO:0043548~phosphoinositide 3-kinase binding	3	0.539568	0.0395626	IGF1R, IRS2, INSR	421	10	12983	9.25154	1	0.577141	45.3422
GOTERM_BP_FAT	GO:0006275~regulation of DNA replication	6	1.07914	0.045633	IGF1R, GMNN, TP53, IGF1, IGF2, INSR	428	62	13528	3.05879	1	0.402807	55.916
GOTERM_BP_FAT	GO:0050994~regulation of lipid catabolic process	4	0.719424	0.047445	PPARA, IRS2, IGF2, AKT2	428	26	13528	4.86269	1	0.409444	57.361
GOTERM_BP_FAT	GO:0006110~regulation of glycolysis	3	0.539568	0.0532249	IGF1, IGF2, INSR	428	12	13528	7.90187	1	0.43264	61.6775
GOTERM_MF_FAT	GO:0005159~insulin-like growth factor receptor binding	3	0.539568	0.0556172	IGF1, IGF2, INSR	421	12	12983	7.70962	1	0.602499	57.5288
GOTERM_BP_FAT	GO:0045740~positive regulation of DNA replication	4	0.719424	0.0571089	IGF1R, IGF1, IGF2, INSR	428	28	13528	4.51535	1	0.447775	64.3429
GOTERM_BP_FAT	GO:0050996~positive regulation of lipid catabolic process	3	0.539568	0.0616198	PPARA, IRS2, AKT2	428	13	13528	7.29403	1	0.4654	67.2189
KEGG_PATHWAY	hsa04114:Oocyte meiosis	8	1.43885	0.0637105	IGF1R, MAPK1, ADCY9, IGF1, IGF2, CPEB1, PPP3CA, CALM1	165	110	5085	2.24132	0.999913	0.311966	54.0983
KEGG_PATHWAY	hsa04920:Adipocytokine signaling pathway	6	1.07914	0.0638982	PPARA, IRS2, TNFRSF1B, PRKAA2, PPARGC1A, AKT2	165	67	5085	2.75984	0.999915	0.302764	54.207
GOTERM_BP_FAT	GO:0019216~regulation of lipid metabolic process	8	1.43885	0.0641116	PPARA, IRS2, VAV3, IGF2, RB1, PRKAA2, PPARGC1A, AKT2	428	112	13528	2.25768	1	0.470896	68.7124
GOTERM_BP_FAT	GO:0046324~regulation of glucose import	4	0.719424	0.0849015	IRS2, IGF2, INSR, AKT2	428	33	13528	3.83121	1	0.538857	78.8999
GOTERM_BP_FAT	GO:0043470~regulation of carbohydrate catabolic process	3	0.539568	0.0891502	IGF1, IGF2, INSR	428	16	13528	5.9264	1	0.553252	80.5535
GOTERM_BP_FAT	GO:0043471~regulation of cellular carbohydrate catabolic process	3	0.539568	0.0891502	IGF1, IGF2, INSR	428	16	13528	5.9264	1	0.553252	80.5535
GOTERM_BP_FAT	GO:0010827~regulation of glucose transport	4	0.719424	0.0910384	IRS2, IGF2, INSR, AKT2	428	34	13528	3.71853	1	0.558563	81.2485
GOTERM_BP_FAT	GO:0045787~positive regulation of cell cycle	5	0.899281	0.105033	CCND1, CCND2, IGF1, IGF2, INSR	428	57	13528	2.77259	1	0.589187	85.7153
GOTERM_BP_FAT	GO:0051785~positive regulation of nuclear division	3	0.539568	0.185954	IGF1, IGF2, INSR	428	25	13528	3.7929	1	0.753132	97.2892
GOTERM_BP_FAT	GO:0045840~positive regulation of mitosis	3	0.539568	0.185954	IGF1, IGF2, INSR	428	25	13528	3.7929	1	0.753132	97.2892
GOTERM_MF_FAT	GO:0005520~insulin-like growth factor binding	3	0.539568	0.193095	IGF1R, IGF2, INSR	421	25	12983	3.70062	1	0.818888	95.9672
GOTERM_BP_FAT	GO:0033500~carbohydrate homeostasis	4	0.719424	0.200828	IGF2, CACNA1E, INSR, PPARGC1A	428	49	13528	2.5802	1	0.773718	98.0382
GOTERM_BP_FAT	GO:0042593~glucose homeostasis	4	0.719424	0.200828	IGF2, CACNA1E, INSR, PPARGC1A	428	49	13528	2.5802	1	0.773718	98.0382
GOTERM_BP_FAT	GO:0007346~regulation of mitotic cell cycle	8	1.43885	0.205171	CCND1, TP53, IGF1, RBM38, IGF2, RB1, DCUN1D3, INSR	428	152	13528	1.66355	1	0.778966	98.217
GOTERM_BP_FAT	GO:0051054~positive regulation of DNA metabolic process	4	0.719424	0.259541	IGF1R, IGF1, IGF2, INSR	428	56	13528	2.25768	1	0.837061	99.4853
GOTERM_BP_FAT	GO:0010638~positive regulation of organelle organization	5	0.899281	0.266675	IGF1, IGF2, RICTOR, INSR, PPARGC1A	428	83	13528	1.90406	1	0.841923	99.5657
GOTERM_BP_FAT	GO:0010564~regulation of cell cycle process	6	1.07914	0.291622	IGF1, RBM38, IGF2, RB1, DCUN1D3, INSR	428	114	13528	1.66355	1	0.860086	99.7633
GOTERM_BP_FAT	GO:0051726~regulation of cell cycle	13	2.33813	0.348976	PTGS2, GMNN, TP53, IGF1, IGF2, RB1, CCND1, CDKN1A, CASP3, CCND2, RBM38, DCUN1D3, INSR	428	331	13528	1.24138	1	0.901734	99.9462
GOTERM_BP_FAT	GO:0051262~protein tetramerization	3	0.539568	0.349969	IGF1R, TP53, INSR	428	39	13528	2.43134	1	0.902024	99.9476
GOTERM_BP_FAT	GO:0051783~regulation of nuclear division	3	0.539568	0.531637	IGF1, IGF2, INSR	428	56	13528	1.69326	1	0.969652	99.9998
GOTERM_BP_FAT	GO:0007088~regulation of mitosis	3	0.539568	0.531637	IGF1, IGF2, INSR	428	56	13528	1.69326	1	0.969652	99.9998
Annotation Cluster 18	Enrichment Score: 1.8761445063233169
Category	Term	Count	%	PValue	Genes	List Total	Pop Hits	Pop Total	Fold Enrichment	Bonferroni	Benjamini	FDR
GOTERM_BP_FAT	GO:0008104~protein localization	46	8.27338	0.000955509	FRAS1, NPEPL1, SNX6, AP1G1, GRIK2, XPO4, SLC9A2, GIPC1, RDX, IL10, TRAM2, POM121, TRAK2, GNPTAB, AP3M1, DDX19A, DDX19B, DUSP16, BCAP29, RAB6B, PPP3CA, RANBP2, APPBP2, SNAP23, POM121C, SEC24C, FAM125B, C6ORF168, RAB8B, ATG9A, GOLT1B, SPTBN4, TP53, ICMT, REEP1, MON2, SENP2, MAPK1, COG5, STXBP5, NEDD4, MCFD2, ATG16L1, ERC1, EIF5A2, KPNA1	428	882	13528	1.64846	0.896533	0.0443563	1.66245
GOTERM_BP_FAT	GO:0015031~protein transport	41	7.3741	0.0010804	FRAS1, NPEPL1, SNX6, AP1G1, GRIK2, XPO4, GIPC1, TRAM2, POM121, TRAK2, GNPTAB, AP3M1, DDX19A, DDX19B, DUSP16, BCAP29, RAB6B, PPP3CA, RANBP2, APPBP2, SNAP23, POM121C, SEC24C, FAM125B, C6ORF168, RAB8B, ATG9A, GOLT1B, TP53, ICMT, MON2, SENP2, MAPK1, COG5, NEDD4, STXBP5, MCFD2, ATG16L1, ERC1, EIF5A2, KPNA1	428	762	13528	1.70066	0.923094	0.0472469	1.8778
GOTERM_BP_FAT	GO:0045184~establishment of protein localization	41	7.3741	0.00129951	FRAS1, NPEPL1, SNX6, AP1G1, GRIK2, XPO4, GIPC1, TRAM2, POM121, TRAK2, GNPTAB, AP3M1, DDX19A, DDX19B, DUSP16, BCAP29, RAB6B, PPP3CA, RANBP2, APPBP2, SNAP23, POM121C, SEC24C, FAM125B, C6ORF168, RAB8B, ATG9A, GOLT1B, TP53, ICMT, MON2, SENP2, MAPK1, COG5, NEDD4, STXBP5, MCFD2, ATG16L1, ERC1, EIF5A2, KPNA1	428	769	13528	1.68518	0.954304	0.0509567	2.25456
SP_PIR_KEYWORDS	protein transport	27	4.85612	0.00185523	SNX6, AP1G1, XPO4, TRAM2, POM121, DDX19A, AP3M1, DDX19B, BCAP29, RAB6B, SNAP23, APPBP2, RANBP2, SEC24C, FAM125B, ATG9A, RAB8B, GOLT1B, MON2, SENP2, COG5, STXBP5, MCFD2, ERC1, ATG16L1, EIF5A2, KPNA1	554	485	19235	1.93288	0.530355	0.0461379	2.5632
GOTERM_BP_FAT	GO:0046907~intracellular transport	30	5.39568	0.0438114	ZC3H3, NPEPL1, SNX6, GRIK2, AP1G1, MUTED, GIPC1, TRAK2, AP3M1, DDX19B, DUSP16, BCAP29, RAB6B, PPP3CA, RANBP2, SNAP23, APPBP2, SEC24C, C6ORF168, TP53, ICMT, MON2, ATXN1, MAPK1, ADRB2, COG5, NEDD4, THOC2, ERC1, KPNA1	428	657	13528	1.44326	1	0.39293	54.417
GOTERM_BP_FAT	GO:0006886~intracellular protein transport	19	3.41727	0.049897	C6ORF168, NPEPL1, SNX6, AP1G1, GRIK2, TP53, GIPC1, ICMT, MAPK1, TRAK2, AP3M1, NEDD4, DUSP16, BCAP29, PPP3CA, APPBP2, RANBP2, SEC24C, KPNA1	428	374	13528	1.60573	1	0.418555	59.2453
GOTERM_BP_FAT	GO:0034613~cellular protein localization	20	3.59712	0.0618145	C6ORF168, NPEPL1, SNX6, AP1G1, GRIK2, TP53, GIPC1, ICMT, REEP1, MAPK1, TRAK2, AP3M1, NEDD4, DUSP16, BCAP29, PPP3CA, APPBP2, RANBP2, SEC24C, KPNA1	428	411	13528	1.53808	1	0.465104	67.338
GOTERM_BP_FAT	GO:0070727~cellular macromolecule localization	20	3.59712	0.0657834	C6ORF168, NPEPL1, SNX6, AP1G1, GRIK2, TP53, GIPC1, ICMT, REEP1, MAPK1, TRAK2, AP3M1, NEDD4, DUSP16, BCAP29, PPP3CA, APPBP2, RANBP2, SEC24C, KPNA1	428	414	13528	1.52693	1	0.47446	69.6781
GOTERM_BP_FAT	GO:0006605~protein targeting	12	2.15827	0.0783922	MAPK1, C6ORF168, TRAK2, NEDD4, AP3M1, DUSP16, TP53, ICMT, GIPC1, PPP3CA, RANBP2, KPNA1	428	215	13528	1.76414	1	0.518584	76.1073
SP_PIR_KEYWORDS	transport	58	10.4317	0.0998659	KCNC2, STEAP3, GABRB3, GRIK2, SLC16A10, AP1G1, XPO4, SLC9A2, GRIN3A, SLC1A4, ATP2B4, TRAK2, SLC35D2, RAB6B, RANBP2, SLCO5A1, SEC24C, TRPM6, ATG9A, SLC12A9, GOLT1B, CACNG4, SPIRE1, SENP2, STXBP5, SCN11A, THOC2, ERC1, EIF5A2, KPNA1, SNX6, SLC19A3, ATP6V1G1, KIAA1919, TRAM2, POM121, AP3M1, DDX19A, DDX19B, SLC30A4, BCAP29, SNAP23, APPBP2, MOBKL3, FAM125B, RAB8B, CACNA1I, ANKH, MON2, LYVE1, COG5, SLC1…	554	1670	19235	1.20585	1	0.534509	77.035
Annotation Cluster 19	Enrichment Score: 1.8604365907960343
Category	Term	Count	%	PValue	Genes	List Total	Pop Hits	Pop Total	Fold Enrichment	Bonferroni	Benjamini	FDR
GOTERM_BP_FAT	GO:0006403~RNA localization	11	1.97842	0.0012139	ZC3H3, SENP2, POM121, DDX19A, A2BP1, DDX19B, IGF2BP1, POM121C, RANBP2, THOC2, EIF5A2	428	100	13528	3.47682	0.943996	0.0510567	2.10752
GOTERM_CC_FAT	GO:0005643~nuclear pore	9	1.61871	0.00212635	SENP2, POM121, DDX19A, DDX19B, POM121C, RANBP2, EIF5A2, LBR, KPNA1	375	79	12782	3.88314	0.550832	0.0850891	2.89939
GOTERM_BP_FAT	GO:0050657~nucleic acid transport	10	1.79856	0.00351655	ZC3H3, SENP2, POM121, DDX19A, A2BP1, DDX19B, POM121C, RANBP2, THOC2, EIF5A2	428	97	13528	3.2585	0.999766	0.0958107	5.99069
GOTERM_BP_FAT	GO:0051236~establishment of RNA localization	10	1.79856	0.00351655	ZC3H3, SENP2, POM121, DDX19A, A2BP1, DDX19B, POM121C, RANBP2, THOC2, EIF5A2	428	97	13528	3.2585	0.999766	0.0958107	5.99069
GOTERM_BP_FAT	GO:0050658~RNA transport	10	1.79856	0.00351655	ZC3H3, SENP2, POM121, DDX19A, A2BP1, DDX19B, POM121C, RANBP2, THOC2, EIF5A2	428	97	13528	3.2585	0.999766	0.0958107	5.99069
SP_PIR_KEYWORDS	nuclear pore complex	6	1.07914	0.00553046	SENP2, POM121, DDX19A, DDX19B, RANBP2, EIF5A2	554	40	19235	5.20803	0.895351	0.0863299	7.46179
GOTERM_BP_FAT	GO:0051028~mRNA transport	9	1.61871	0.00612087	ZC3H3, SENP2, POM121, DDX19A, DDX19B, POM121C, RANBP2, THOC2, EIF5A2	428	87	13528	3.26974	1	0.12842	10.2074
GOTERM_CC_FAT	GO:0046930~pore complex	9	1.61871	0.00662603	SENP2, POM121, DDX19A, DDX19B, POM121C, RANBP2, EIF5A2, LBR, KPNA1	375	95	12782	3.22914	0.917889	0.188042	8.77968
GOTERM_BP_FAT	GO:0015931~nucleobase, nucleoside, nucleotide and nucleic acid transport	10	1.79856	0.00947396	ZC3H3, SENP2, POM121, DDX19A, A2BP1, DDX19B, POM121C, RANBP2, THOC2, EIF5A2	428	113	13528	2.79712	1	0.169024	15.3742
SP_PIR_KEYWORDS	translocation	7	1.25899	0.0196022	SENP2, TRAM2, POM121, DDX19A, DDX19B, RANBP2, EIF5A2	554	74	19235	3.28434	0.999683	0.228882	24.1812
SP_PIR_KEYWORDS	mRNA transport	7	1.25899	0.0196022	SENP2, POM121, DDX19A, DDX19B, RANBP2, THOC2, EIF5A2	554	74	19235	3.28434	0.999683	0.228882	24.1812
GOTERM_CC_FAT	GO:0005635~nuclear envelope	10	1.79856	0.14835	SENP2, POM121, DDX19A, DDX19B, HIPK2, POM121C, RANBP2, EIF5A2, LBR, KPNA1	375	205	12782	1.6627	1	0.673104	89.1348
GOTERM_CC_FAT	GO:0031967~organelle envelope	16	2.8777	0.811412	C6ORF168, GATM, HK2, MON2, SENP2, POM121, L2HGDH, DDX19A, GOLPH3, DDX19B, HIPK2, RANBP2, POM121C, LBR, EIF5A2, KPNA1	375	620	12782	0.879622	1	0.993113	100
GOTERM_CC_FAT	GO:0031975~envelope	16	2.8777	0.815123	C6ORF168, GATM, HK2, MON2, SENP2, POM121, L2HGDH, DDX19A, GOLPH3, DDX19B, HIPK2, RANBP2, POM121C, LBR, EIF5A2, KPNA1	375	622	12782	0.876793	1	0.993247	100
Annotation Cluster 20	Enrichment Score: 1.8583187230566336
Category	Term	Count	%	PValue	Genes	List Total	Pop Hits	Pop Total	Fold Enrichment	Bonferroni	Benjamini	FDR
GOTERM_BP_FAT	GO:0009896~positive regulation of catabolic process	8	1.43885	0.000811351	PPARA, IRS2, NEDD4, IGF1, EGLN2, IGF2, INSR, AKT2	428	49	13528	5.1604	0.854287	0.038546	1.41331
GOTERM_BP_FAT	GO:0014068~positive regulation of phosphoinositide 3-kinase cascade	3	0.539568	0.0532249	NEDD4, IGF1, IGF2	428	12	13528	7.90187	1	0.43264	61.6775
GOTERM_BP_FAT	GO:0014066~regulation of phosphoinositide 3-kinase cascade	3	0.539568	0.0616198	NEDD4, IGF1, IGF2	428	13	13528	7.29403	1	0.4654	67.2189
Annotation Cluster 21	Enrichment Score: 1.841904153732126
Category	Term	Count	%	PValue	Genes	List Total	Pop Hits	Pop Total	Fold Enrichment	Bonferroni	Benjamini	FDR
GOTERM_BP_FAT	GO:0010604~positive regulation of macromolecule metabolic process	46	8.27338	0.000528889	DLC1, PPARA, GDF6, ONECUT2, EGLN2, ELK1, IL10, IGF1R, ERCC6, MEIS2, DYRK2, MKL2, THBS1, INSR, GHR, AKT2, ATF7IP, IL6, IRS2, IKZF2, TGFBR1, TP53, TEAD1, IGF1, IGF2, SMAD2, RB1, RICTOR, PPARGC1A, ATXN7L3, PPARGC1B, MED6, ATXN1, MAPK1, ACVR2A, ASCL1, ADRB2, CCND1, YAF2, CCND2, NEDD4, HIPK2, USP21, PSME3, PRDM1, EIF5A2	428	857	13528	1.69655	0.715034	0.0301551	0.923437
GOTERM_BP_FAT	GO:0010557~positive regulation of macromolecule biosynthetic process	35	6.29496	0.00297814	PPARA, GDF6, ONECUT2, ELK1, IL10, IGF1R, MEIS2, DYRK2, MKL2, THBS1, INSR, AKT2, ATF7IP, IL6, IRS2, IKZF2, TGFBR1, TP53, IGF1, TEAD1, IGF2, SMAD2, RB1, PPARGC1A, ATXN7L3, PPARGC1B, ATXN1, MED6, MAPK1, ASCL1, ADRB2, YAF2, HIPK2, USP21, EIF5A2	428	654	13528	1.69153	0.999156	0.0924026	5.09596
GOTERM_BP_FAT	GO:0006357~regulation of transcription from RNA polymerase II promoter	37	6.65468	0.00492211	PPARA, E2F6, ONECUT2, TAF9B, ELK1, CNOT2, ORC2L, MEIS2, TRAK2, LRRFIP1, MKL2, ATF7IP, DNMT3A, IL6, IKZF2, GABPA, TP53, TEAD1, IGF1, SMAD2, RB1, PPARGC1A, FOXP1, PPARGC1B, FOXP2, MYCN, MED6, ATXN1, HOXB4, ASCL1, UHRF1, ADRB2, NEDD4, HIPK2, TFAP2A, PRDM1, SUPT6H	428	727	13528	1.60863	0.999992	0.11596	8.28914
GOTERM_BP_FAT	GO:0031328~positive regulation of cellular biosynthetic process	35	6.29496	0.00606617	PPARA, GDF6, ONECUT2, ELK1, IL10, IGF1R, MEIS2, DYRK2, MKL2, THBS1, INSR, AKT2, ATF7IP, IL6, IRS2, IKZF2, TGFBR1, TP53, IGF1, TEAD1, IGF2, SMAD2, RB1, PPARGC1A, ATXN7L3, PPARGC1B, ATXN1, MED6, MAPK1, ASCL1, ADRB2, YAF2, HIPK2, USP21, EIF5A2	428	685	13528	1.61498	0.999999	0.128477	10.1207
GOTERM_BP_FAT	GO:0009891~positive regulation of biosynthetic process	35	6.29496	0.0074267	PPARA, GDF6, ONECUT2, ELK1, IL10, IGF1R, MEIS2, DYRK2, MKL2, THBS1, INSR, AKT2, ATF7IP, IL6, IRS2, IKZF2, TGFBR1, TP53, IGF1, TEAD1, IGF2, SMAD2, RB1, PPARGC1A, ATXN7L3, PPARGC1B, ATXN1, MED6, MAPK1, ASCL1, ADRB2, YAF2, HIPK2, USP21, EIF5A2	428	695	13528	1.59174	1	0.14373	12.254
GOTERM_BP_FAT	GO:0045935~positive regulation of nucleobase, nucleoside, nucleotide and nucleic acid metabolic process	31	5.57554	0.0145805	PPARA, GDF6, ONECUT2, ELK1, IL10, IGF1R, ERCC6, MEIS2, MKL2, INSR, ATF7IP, IL6, IKZF2, TGFBR1, TP53, IGF1, TEAD1, SMAD2, IGF2, RB1, PPARGC1A, PPARGC1B, ATXN7L3, ATXN1, MED6, MAPK1, ASCL1, ADRB2, YAF2, HIPK2, USP21	428	624	13528	1.57024	1	0.214978	22.7075
GOTERM_BP_FAT	GO:0051173~positive regulation of nitrogen compound metabolic process	31	5.57554	0.0215618	PPARA, GDF6, ONECUT2, ELK1, IL10, IGF1R, ERCC6, MEIS2, MKL2, INSR, ATF7IP, IL6, IKZF2, TGFBR1, TP53, IGF1, TEAD1, SMAD2, IGF2, RB1, PPARGC1A, PPARGC1B, ATXN7L3, ATXN1, MED6, MAPK1, ASCL1, ADRB2, YAF2, HIPK2, USP21	428	644	13528	1.52148	1	0.274778	31.7677
SP_PIR_KEYWORDS	activator	24	4.31655	0.0273354	BACH1, ATF7IP, PPARA, DPF3, IKZF2, CREM, ONECUT2, TP53, ELK1, TEAD1, CPEB1, PPARGC1A, PPARGC1B, ATXN7L3, MED6, ASCL1, ZNF322A, MED28, DMTF1, USP21, TFAP2A, MLLT1, MKL2, PBX3	554	520	19235	1.60247	0.999987	0.282353	32.1289
GOTERM_BP_FAT	GO:0010628~positive regulation of gene expression	28	5.03597	0.0286452	PPARA, GDF6, ONECUT2, ELK1, IL10, MEIS2, MKL2, ATF7IP, IL6, IKZF2, TGFBR1, TP53, IGF1, TEAD1, SMAD2, RB1, PPARGC1A, PPARGC1B, ATXN7L3, ATXN1, MED6, ASCL1, MAPK1, ADRB2, YAF2, HIPK2, USP21, PRDM1	428	581	13528	1.52325	1	0.318292	39.9306
GOTERM_BP_FAT	GO:0051254~positive regulation of RNA metabolic process	24	4.31655	0.0324958	ATF7IP, PPARA, IL6, IKZF2, ONECUT2, TP53, ELK1, IGF1, TEAD1, SMAD2, RB1, PPARGC1A, IL10, PPARGC1B, ATXN7L3, MED6, ATXN1, ASCL1, ADRB2, ERCC6, MEIS2, HIPK2, USP21, MKL2	428	481	13528	1.57709	1	0.339514	43.9724
GOTERM_BP_FAT	GO:0045941~positive regulation of transcription	27	4.85612	0.035179	PPARA, GDF6, ONECUT2, ELK1, IL10, MEIS2, MKL2, ATF7IP, IL6, IKZF2, TGFBR1, TP53, IGF1, TEAD1, SMAD2, RB1, PPARGC1A, PPARGC1B, ATXN7L3, ATXN1, MED6, ASCL1, MAPK1, ADRB2, YAF2, HIPK2, USP21	428	564	13528	1.51312	1	0.351822	46.6357
GOTERM_BP_FAT	GO:0045944~positive regulation of transcription from RNA polymerase II promoter	19	3.41727	0.0469377	PPARA, IL6, IKZF2, ONECUT2, TP53, IGF1, TEAD1, ELK1, SMAD2, RB1, PPARGC1A, PPARGC1B, MED6, ATXN1, ASCL1, ADRB2, MEIS2, HIPK2, MKL2	428	371	13528	1.61871	1	0.408873	56.9611
GOTERM_BP_FAT	GO:0045893~positive regulation of transcription, DNA-dependent	23	4.13669	0.0489258	ATF7IP, PPARA, IL6, IKZF2, ONECUT2, TP53, ELK1, IGF1, TEAD1, SMAD2, RB1, PPARGC1A, IL10, PPARGC1B, ATXN7L3, MED6, ATXN1, ASCL1, ADRB2, MEIS2, HIPK2, USP21, MKL2	428	477	13528	1.52405	1	0.413627	58.5086
GOTERM_MF_FAT	GO:0016563~transcription activator activity	20	3.59712	0.0724044	PPARA, IKZF2, CREM, GABPA, PRRX1, TEAD1, ELK1, ICMT, SMAD2, RB1, PPARGC1A, PPARGC1B, ATXN7L3, MED6, YAF2, USP21, HOXA9, TFAP2A, MYCBP, MKL2	421	410	12983	1.50432	1	0.644776	67.5266
Annotation Cluster 22	Enrichment Score: 1.82859627390435
Category	Term	Count	%	PValue	Genes	List Total	Pop Hits	Pop Total	Fold Enrichment	Bonferroni	Benjamini	FDR
GOTERM_BP_FAT	GO:0010038~response to metal ion	12	2.15827	0.0025697	SYT1, CCND1, PTGS2, DUSP1, GATM, NEDD4, DDX19B, SLC30A4, THBS1, CAPN3, INSR, CALM1	428	129	13528	2.94023	0.99777	0.0846869	4.41185
GOTERM_BP_FAT	GO:0010035~response to inorganic substance	15	2.69784	0.00554367	SYT1, PXDN, GATM, PTGS2, CAPN3, CCND1, CDKN1A, ERCC6, DUSP1, NEDD4, DDX19B, SLC30A4, THBS1, INSR, CALM1	428	205	13528	2.31274	0.999998	0.123587	9.28856
GOTERM_BP_FAT	GO:0051592~response to calcium ion	7	1.25899	0.00749479	SYT1, CCND1, DUSP1, NEDD4, THBS1, CAPN3, CALM1	428	55	13528	4.02277	1	0.143787	12.3595
GOTERM_BP_FAT	GO:0007584~response to nutrient	6	1.07914	0.454125	CCND1, PTGS2, DUSP1, GATM, SLC30A4, INSR	428	140	13528	1.35461	1	0.948911	99.9975
Annotation Cluster 23	Enrichment Score: 1.7684906238525386
Category	Term	Count	%	PValue	Genes	List Total	Pop Hits	Pop Total	Fold Enrichment	Bonferroni	Benjamini	FDR
GOTERM_BP_FAT	GO:0045449~regulation of transcription	108	19.4245	0.00154597	EIF2C1, ZNF583, GDF6, CNOT2, RORC, RBM9, NFXL1, IL10, MED28, TRAK2, BCL7A, INSR, MLL2, GABPA, C14ORF43, PPARGC1A, PPARGC1B, ELL2, MAPK1, ASCL1, UHRF1, ZNF784, TRIM33, MGA, TFAP2A, VGLL3, PRDM1, ERC1, SUPT6H, ZNF614, SNX6, ONECUT2, TAF9B, ELK1, LIN28B, MEIS2, HOXA9, DNMT3A, IKZF2, TGFBR1, ARID3A, TEAD1, ARID3B, SMAD2, FOXP1, FOXP2, HOXB4, ZFHX4, NEDD4, DMTF1, MZF1, BACH1, PPARA, ZNFX1, E2F6, PRRX1…	428	2601	13528	1.31242	0.97456	0.0574972	2.6767
GOTERM_BP_FAT	GO:0051252~regulation of RNA metabolic process	78	14.0288	0.00364431	BACH1, PPARA, ZNF583, E2F6, ZNFX1, PRRX1, CNOT2, RORC, NFXL1, IL10, TRAK2, LRRFIP1, MKL2, INSR, MLL2, ATF7IP, GABPA, TP53, RB1, HMGA2, ZNF689, PPARGC1A, PPARGC1B, PURB, MYCN, MED6, ASCL1, ADRB2, UHRF1, HIPK2, NAB1, USP21, MGA, TFAP2A, RBM38, PRDM1, ERC1, SUPT6H, CALCR, ZNF275, ZNF614, CREM, ONECUT2, TAF9B, IGF2BP1, ELK1, LIN28B, ZFP36L1, HIC2, ORC2L, TNFRSF1B, MEIS2, TSC22D2, ERCC6, HNRNPF, ZNF47…	428	1813	13528	1.35984	0.999827	0.096904	6.20184
SP_PIR_KEYWORDS	nucleus	150	26.9784	0.00496442	ZNF583, DZIP1, XPO4, RORC, CNOT2, INTS2, RBM9, MED28, DNAJC1, MLL2, POLL, GABPA, ISG20L2, CSTF2T, PPARGC1A, C14ORF43, POLR2J3, PPARGC1B, ELL2, ASCL1, UHRF1, ZNF784, TRIM33, MLLT10, MGA, PYGO2, TFAP2A, VGLL3, PRDM1, SUPT6H, ZNF614, TAF9B, ONECUT2, ELK1, IGF2BP1, CEP164, IGF2BP3, COIL, LIN28B, PEG10, MEIS2, TRIM68, HNRNPF, DUSP16, HOXA9, DYRK2, SFRS12, DNMT3A, IKZF2, EPB41, DMP1, WAPAL, ARID3A, ARI…	554	4283	19235	1.21598	0.868079	0.0879592	6.72255
SP_PIR_KEYWORDS	Transcription	80	14.3885	0.00539291	BACH1, PPARA, EIF2C1, ZNF583, E2F6, ZBTB39, CNOT2, RORC, LBH, PCGF3, MED28, LRRFIP1, MKL2, MLL2, ATF7IP, GABPA, TP53, RB1, HMGA2, MXD1, ZNF689, C14ORF43, PPARGC1A, POLR2J3, PPARGC1B, PURB, ELL2, MED6, ASCL1, UHRF1, ZNF784, TRIM33, GTF2I, MLLT10, HIPK2, NAB1, USP21, MGA, TFAP2A, VGLL3, PRDM1, WASL, SUPT6H, ZNF275, DPF3, ZNF614, ZBTB10, CREM, ONECUT2, TAF9B, ELK1, HIC2, CHD9, CHD7, ERCC6, ZNF473, M…	554	2071	19235	1.3412	0.889292	0.0876233	7.28266
SP_PIR_KEYWORDS	transcription regulation	78	14.0288	0.00646337	BACH1, PPARA, EIF2C1, ZNF583, E2F6, ZBTB39, CNOT2, RORC, LBH, PCGF3, MED28, LRRFIP1, MKL2, MLL2, ATF7IP, GABPA, TP53, RB1, HMGA2, MXD1, ZNF689, C14ORF43, PPARGC1A, PPARGC1B, PURB, ELL2, MED6, ASCL1, UHRF1, ZNF784, TRIM33, GTF2I, MLLT10, HIPK2, NAB1, USP21, MGA, TFAP2A, VGLL3, PRDM1, WASL, SUPT6H, ZNF275, DPF3, ZNF614, ZBTB10, CREM, ONECUT2, TAF9B, ELK1, HIC2, CHD9, CHD7, ERCC6, MLLT1, HOXA9, LIMD…	554	2026	19235	1.33671	0.928577	0.0965233	8.66831
GOTERM_MF_FAT	GO:0030528~transcription regulator activity	66	11.8705	0.00995374	BACH1, PPARA, E2F6, ZNFX1, PRRX1, CNOT2, RORC, RBM9, NFXL1, LRRFIP1, MKL2, ATF7IP, GABPA, TP53, RB1, MXD1, PPARGC1A, PPARGC1B, PURB, ELL2, MYCN, MED6, ASCL1, UHRF1, GTF2I, MLLT10, HIPK2, NAB1, USP21, TFAP2A, MGA, VGLL3, NRK, PRDM1, SUPT6H, CREM, TAF9B, ONECUT2, ELK1, NEO1, ZFP36L1, MEIS2, TSC22D2, ERCC6, MLLT1, HOXA9, MYCBP, LIMD1, IKZF2, CBL, ARID3A, TEAD1, ICMT, SMAD2, GAS7, FOXP1, ATXN7L3, FOX…	421	1512	12983	1.34612	0.998656	0.281521	13.9036
GOTERM_BP_FAT	GO:0006355~regulation of transcription, DNA-dependent	72	12.9496	0.0196686	BACH1, PPARA, ZNF583, E2F6, ZNFX1, PRRX1, CNOT2, RORC, NFXL1, IL10, TRAK2, LRRFIP1, MKL2, INSR, MLL2, ATF7IP, GABPA, TP53, RB1, HMGA2, ZNF689, PPARGC1A, PPARGC1B, PURB, MYCN, MED6, ASCL1, ADRB2, UHRF1, HIPK2, NAB1, USP21, TFAP2A, MGA, PRDM1, ERC1, SUPT6H, ZNF275, ZNF614, CREM, ONECUT2, TAF9B, ELK1, LIN28B, HIC2, ORC2L, MEIS2, TSC22D2, ERCC6, ZNF473, MLLT1, HOXA9, LIMD1, DNMT3A, IL6, IKZF2, ARID3A…	428	1773	13528	1.28355	1	0.259364	29.4151
GOTERM_MF_FAT	GO:0003700~transcription factor activity	42	7.55396	0.0491357	BACH1, PPARA, E2F6, ZNFX1, CREM, ONECUT2, PRRX1, RORC, ELK1, NFXL1, ZFP36L1, MEIS2, TSC22D2, HOXA9, GABPA, CBL, TP53, ARID3A, TEAD1, SMAD2, RB1, MXD1, GAS7, FOXP1, PURB, MYCN, FOXP2, HOXB4, ASCL1, UHRF1, ZFHX4, DMTF1, GTF2I, MLLT10, HIF3A, MZF1, TFAP2A, MGA, NRK, PRDM1, PBX3, SUPT6H	421	975	12983	1.32843	1	0.593472	52.9514
SP_PIR_KEYWORDS	dna-binding	63	11.3309	0.131458	BACH1, PPARA, ZNF583, E2F6, ZBTB39, PRRX1, RORC, LRRFIP1, LBR, DNAJC1, POLL, GABPA, TP53, RB1, HMGA2, MXD1, ZNF689, C14ORF43, PURB, MYCN, ASCL1, UHRF1, ZNF784, TRIM33, GTF2I, MLLT10, TFAP2A, MGA, PRDM1, ZNF614, ZNF275, ZBTB10, CREM, ONECUT2, RAG1, ELK1, SMUG1, ZFP36L1, HIC2, CHD9, PEG10, MEIS2, CHD7, ERCC6, ZNF473, HOXA9, STRBP, ERCC4, DNMT3A, IKZF2, ARID3A, TEAD1, ARID3B, FOXP1, FOXP2, DOT1L, HO…	554	1868	19235	1.17097	1	0.569824	86.0653
GOTERM_BP_FAT	GO:0006350~transcription	76	13.6691	0.132359	BACH1, PPARA, EIF2C1, ZNF583, E2F6, ZBTB39, CNOT2, RORC, LBH, PCGF3, MED28, LRRFIP1, MKL2, MLL2, ATF7IP, GABPA, TP53, RB1, HMGA2, MXD1, ZNF689, C14ORF43, PPARGC1A, POLR2J3, PPARGC1B, PURB, ELL2, MED6, ASCL1, UHRF1, ZNF784, TRIM33, GTF2I, HIPK2, NAB1, USP21, TFAP2A, MGA, VGLL3, PRDM1, WASL, SUPT6H, ZNF275, DPF3, ZNF614, ZBTB10, CREM, ONECUT2, TAF9B, ELK1, HIC2, CHD9, CHD7, ERCC6, ZNF473, MLLT1, HO…	428	2101	13528	1.14335	1	0.65336	91.707
GOTERM_MF_FAT	GO:0003677~DNA binding	83	14.9281	0.215745	BACH1, PPARA, ZNF583, E2F6, ZNFX1, PRRX1, ZBTB39, RORC, NFXL1, FBXL19, BAHCC1, LRRFIP1, LBR, DNAJC1, MLL2, POLL, POGZ, GABPA, TP53, RB1, HMGA2, MXD1, ZNF689, C14ORF43, PPARGC1A, POLR2J3, PURB, MYCN, ASCL1, UHRF1, ZNF784, TRIM33, GTF2I, MLLT10, MGA, TFAP2A, NRK, PRDM1, SUPT6H, ZNF275, ZNF614, ZBTB10, CREM, ONECUT2, TAF9B, RAG1, ELK1, SMUG1, LIN28B, ZFP36L1, HIC2, CHD9, ORC2L, PEG10, MEIS2, CHD7, T…	421	2331	12983	1.09807	1	0.842197	97.3663
Annotation Cluster 24	Enrichment Score: 1.7485131341557647
Category	Term	Count	%	PValue	Genes	List Total	Pop Hits	Pop Total	Fold Enrichment	Bonferroni	Benjamini	FDR
KEGG_PATHWAY	hsa05200:Pathways in cancer	26	4.67626	3.99993e-05	PTGS2, PGF, FGF11, FASLG, EGLN2, FGF13, ACVR1C, ACVR1B, IGF1R, CASP3, AKT2, IL6, COL4A2, COL4A1, IL8, TGFBR1, CBL, TP53, IGF1, SMAD2, RB1, FZD4, COL4A6, MAPK1, CDKN1A, CCND1	165	328	5085	2.4429	0.00566391	0.00283598	0.0473023
KEGG_PATHWAY	hsa05210:Colorectal cancer	11	1.97842	0.000325641	IGF1R, MAPK1, ACVR1B, CCND1, CASP3, TGFBR1, TP53, SMAD2, FZD4, ACVR1C, AKT2	165	84	5085	4.03571	0.0451954	0.00920706	0.384501
KEGG_PATHWAY	hsa05219:Bladder cancer	8	1.43885	0.000332325	MAPK1, CDKN1A, CCND1, IL8, PGF, TP53, RB1, THBS1	165	42	5085	5.87013	0.0461014	0.00783546	0.392379
KEGG_PATHWAY	hsa05218:Melanoma	10	1.79856	0.000405391	IGF1R, MAPK1, CDKN1A, CCND1, FGF11, TP53, IGF1, FGF13, RB1, AKT2	165	71	5085	4.34059	0.055951	0.00819159	0.47846
KEGG_PATHWAY	hsa05212:Pancreatic cancer	10	1.79856	0.000450694	MAPK1, ACVR1B, CCND1, PGF, TGFBR1, TP53, SMAD2, RB1, ACVR1C, AKT2	165	72	5085	4.2803	0.0620072	0.0079697	0.531799
KEGG_PATHWAY	hsa05220:Chronic myeloid leukemia	10	1.79856	0.000612243	MAPK1, ACVR1B, CDKN1A, CCND1, TGFBR1, CBL, TP53, RB1, ACVR1C, AKT2	165	75	5085	4.10909	0.0832909	0.00961625	0.721787
KEGG_PATHWAY	hsa05214:Glioma	9	1.61871	0.000843079	IGF1R, MAPK1, CDKN1A, CCND1, TP53, IGF1, RB1, CALM1, AKT2	165	63	5085	4.4026	0.112874	0.0108289	0.992684
GOTERM_BP_FAT	GO:0040008~regulation of growth	23	4.13669	0.0012281	DCBLD2, TGFBR1, SPTBN4, TAF9B, TP53, EGLN2, IGF1, IGF2, RB1, HMGA2, TTL, ACVR1C, NTRK3, ACVR1B, ADRB3, ADRB2, CDKN1A, ADRB1, CHD7, SEMA3A, DCUN1D3, INSR, GHR	428	341	13528	2.13188	0.945854	0.0498727	2.13192
KEGG_PATHWAY	hsa05215:Prostate cancer	9	1.61871	0.00757431	IGF1R, MAPK1, CDKN1A, CCND1, TP53, IGF1, IGF2, RB1, AKT2	165	89	5085	3.11645	0.660284	0.0652516	8.60073
GOTERM_BP_FAT	GO:0045926~negative regulation of growth	10	1.79856	0.00799844	DCBLD2, ADRB3, ACVR1B, CDKN1A, ADRB2, ADRB1, TP53, RB1, SEMA3A, DCUN1D3	428	110	13528	2.87341	1	0.150304	13.1361
GOTERM_BP_FAT	GO:0032535~regulation of cellular component size	17	3.05755	0.0121981	DCBLD2, ACTA1, TGFBR1, TAF9B, SPTBN4, TP53, RDX, IGF2, RB1, RICTOR, NTRK3, ACVR1B, CDKN1A, AKT1S1, MTPN, SEMA3A, DCUN1D3	428	271	13528	1.98276	1	0.19405	19.3641
GOTERM_BP_FAT	GO:0008361~regulation of cell size	14	2.51799	0.0137344	DCBLD2, ACTA1, TGFBR1, TAF9B, TP53, IGF2, RB1, NTRK3, ACVR1B, CDKN1A, AKT1S1, MTPN, SEMA3A, DCUN1D3	428	206	13528	2.14808	1	0.208964	21.5353
GOTERM_BP_FAT	GO:0001558~regulation of cell growth	13	2.33813	0.0202851	DCBLD2, TGFBR1, TAF9B, TP53, EGLN2, IGF2, RB1, TTL, NTRK3, ACVR1B, CDKN1A, SEMA3A, DCUN1D3	428	194	13528	2.11803	1	0.263509	30.1895
BIOCARTA	h_p53Pathway:p53 Signaling Pathway	4	0.719424	0.0323651	CDKN1A, CCND1, TP53, RB1	62	17	1437	5.45351	0.996841	0.853275	33.1918
GOTERM_BP_FAT	GO:0045792~negative regulation of cell size	8	1.43885	0.0370198	DCBLD2, ACVR1B, CDKN1A, AKT1S1, TP53, RB1, SEMA3A, DCUN1D3	428	99	13528	2.55414	1	0.355191	48.3932
BBID	94.E2F_transcriptional_activity_cell_cycle	3	0.539568	0.0478343	CDKN1A, TP53, RB1	20	7	358	7.67143	0.954408	0.786477	39.1231
BIOCARTA	h_btg2Pathway:BTG family proteins and cell cycle regulation	3	0.539568	0.0640575	CCND1, TP53, RB1	62	10	1437	6.95323	0.999991	0.901435	55.5851
GOTERM_BP_FAT	GO:0030308~negative regulation of cell growth	7	1.25899	0.0706939	DCBLD2, ACVR1B, CDKN1A, TP53, RB1, SEMA3A, DCUN1D3	428	92	13528	2.40492	1	0.490511	72.3549
BIOCARTA	h_RacCycDPathway:Influence of Ras and Rho proteins on G1 to S Transition	4	0.719424	0.0781394	MAPK1, CDKN1A, CCND1, RB1	62	24	1437	3.8629	0.999999	0.869193	63.1181
KEGG_PATHWAY	hsa05213:Endometrial cancer	5	0.899281	0.0855659	MAPK1, CCND1, TP53, ELK1, AKT2	165	52	5085	2.96329	0.999997	0.354672	65.2866
KEGG_PATHWAY	hsa05223:Non-small cell lung cancer	5	0.899281	0.0952405	MAPK1, CCND1, TP53, RB1, AKT2	165	54	5085	2.85354	0.999999	0.377331	69.3903
GOTERM_BP_FAT	GO:0007050~cell cycle arrest	7	1.25899	0.107215	CDKN1A, IL8, TP53, RB1, SESN2, THBS1, GAS7	428	103	13528	2.14808	1	0.59346	86.3141
GOTERM_BP_FAT	GO:0045786~negative regulation of cell cycle	6	1.07914	0.112692	CDKN1A, CASP3, GMNN, TP53, RB1, DCUN1D3	428	81	13528	2.34129	1	0.605542	87.7141
BIOCARTA	h_g1Pathway:Cell Cycle: G1/S Check Point	4	0.719424	0.121696	CDKN1A, CCND1, TP53, RB1	62	29	1437	3.19689	1	0.849285	79.6242
BIOCARTA	h_telPathway:Telomeres, Telomerase, Cellular Aging, and Immortality	3	0.539568	0.175808	IGF1R, TP53, RB1	62	18	1437	3.8629	1	0.895207	90.6556
GOTERM_BP_FAT	GO:0007346~regulation of mitotic cell cycle	8	1.43885	0.205171	CCND1, TP53, IGF1, RBM38, IGF2, RB1, DCUN1D3, INSR	428	152	13528	1.66355	1	0.778966	98.217
KEGG_PATHWAY	hsa05216:Thyroid cancer	3	0.539568	0.239924	MAPK1, CCND1, TP53	165	29	5085	3.18809	1	0.613314	96.103
GOTERM_BP_FAT	GO:0042493~response to drug	8	1.43885	0.519543	CDKN1A, CCND1, PTGS2, PGF, TP53, SCN11A, CAPN3, UBE2B	428	216	13528	1.17065	1	0.96676	99.9997
GOTERM_BP_FAT	GO:0000075~cell cycle checkpoint	4	0.719424	0.55155	CCND1, TP53, RBM38, RB1	428	91	13528	1.38934	1	0.973896	99.9999
KEGG_PATHWAY	hsa05221:Acute myeloid leukemia	3	0.539568	0.563361	MAPK1, CCND1, AKT2	165	58	5085	1.59404	1	0.850113	99.9945
Annotation Cluster 25	Enrichment Score: 1.6754010380313673
Category	Term	Count	%	PValue	Genes	List Total	Pop Hits	Pop Total	Fold Enrichment	Bonferroni	Benjamini	FDR
GOTERM_BP_FAT	GO:0010748~negative regulation of plasma membrane long-chain fatty acid transport	3	0.539568	0.00571729	IRS2, THBS1, AKT2	428	4	13528	23.7056	0.999999	0.124879	9.56588
GOTERM_BP_FAT	GO:0010746~regulation of plasma membrane long-chain fatty acid transport	3	0.539568	0.00571729	IRS2, THBS1, AKT2	428	4	13528	23.7056	0.999999	0.124879	9.56588
GOTERM_BP_FAT	GO:0032369~negative regulation of lipid transport	4	0.719424	0.0107084	IRS2, ITGB3, THBS1, AKT2	428	15	13528	8.42866	1	0.179669	17.2048
GOTERM_BP_FAT	GO:0032891~negative regulation of organic acid transport	3	0.539568	0.0378226	IRS2, THBS1, AKT2	428	10	13528	9.48224	1	0.360017	49.1425
GOTERM_BP_FAT	GO:0032368~regulation of lipid transport	4	0.719424	0.0676242	IRS2, ITGB3, THBS1, AKT2	428	30	13528	4.21433	1	0.481463	70.709
GOTERM_BP_FAT	GO:0032890~regulation of organic acid transport	3	0.539568	0.0990002	IRS2, THBS1, AKT2	428	17	13528	5.57779	1	0.575145	83.9294
Annotation Cluster 26	Enrichment Score: 1.6269650723212719
Category	Term	Count	%	PValue	Genes	List Total	Pop Hits	Pop Total	Fold Enrichment	Bonferroni	Benjamini	FDR
SP_PIR_KEYWORDS	translation regulation	8	1.43885	0.00306082	EIF2C1, CPEB2, IGF2BP1, IGF2BP2, IGF2BP3, CPEB1, EIF2C3, EIF2C4	554	67	19235	4.1457	0.712826	0.066967	4.19602
UP_SEQ_FEATURE	domain:KH 1	5	0.899281	0.00396285	MEX3A, MEX3D, IGF2BP1, IGF2BP2, IGF2BP3	554	23	19113	7.5	0.999238	0.278427	6.52394
UP_SEQ_FEATURE	domain:KH 2	5	0.899281	0.00396285	MEX3A, MEX3D, IGF2BP1, IGF2BP2, IGF2BP3	554	23	19113	7.5	0.999238	0.278427	6.52394
GOTERM_BP_FAT	GO:0017148~negative regulation of translation	6	1.07914	0.00400088	EIF2C1, IGF2BP1, IGF2BP2, IGF2BP3, EIF2C3, EIF2C4	428	34	13528	5.57779	0.999926	0.0992611	6.78876
GOTERM_MF_FAT	GO:0048027~mRNA 5'-UTR binding	3	0.539568	0.00599894	IGF2BP1, IGF2BP2, IGF2BP3	421	4	12983	23.1289	0.981263	0.22009	8.61087
UP_SEQ_FEATURE	domain:KH 4	3	0.539568	0.0159335	IGF2BP1, IGF2BP2, IGF2BP3	554	7	19113	14.7857	1	0.553653	23.883
INTERPRO	IPR004088:K Homology, type 1	5	0.899281	0.0184027	MEX3A, MEX3D, IGF2BP1, IGF2BP2, IGF2BP3	518	33	16659	4.87276	1	0.342055	25.0719
INTERPRO	IPR018111:K Homology, type 1, subgroup	5	0.899281	0.0224378	MEX3A, MEX3D, IGF2BP1, IGF2BP2, IGF2BP3	518	35	16659	4.59432	1	0.37117	29.7179
INTERPRO	IPR004087:K Homology	5	0.899281	0.0269716	MEX3A, MEX3D, IGF2BP1, IGF2BP2, IGF2BP3	518	37	16659	4.34598	1	0.406946	34.616
UP_SEQ_FEATURE	domain:RRM 2	8	1.43885	0.0272968	CPEB2, CPEB3, CPEB4, HNRNPF, IGF2BP1, IGF2BP2, IGF2BP3, CPEB1	554	101	19113	2.73267	1	0.687669	37.5145
UP_SEQ_FEATURE	domain:RRM 1	8	1.43885	0.0272968	CPEB2, CPEB3, CPEB4, HNRNPF, IGF2BP1, IGF2BP2, IGF2BP3, CPEB1	554	101	19113	2.73267	1	0.687669	37.5145
SMART	SM00322:KH	5	0.899281	0.0555326	MEX3A, MEX3D, IGF2BP1, IGF2BP2, IGF2BP3	357	37	9079	3.43667	0.999998	0.6024	51.8299
UP_SEQ_FEATURE	domain:KH 3	3	0.539568	0.0604361	IGF2BP1, IGF2BP2, IGF2BP3	554	14	19113	7.39286	1	0.866369	65.3261
GOTERM_MF_FAT	GO:0003729~mRNA binding	6	1.07914	0.0620349	ZFP36L1, IGF2BP1, RBM38, IGF2BP2, IGF2BP3, PURB	421	66	12983	2.8035	1	0.609651	61.6489
GOTERM_MF_FAT	GO:0045182~translation regulator activity	4	0.719424	0.0660337	IGF2BP1, IGF2BP2, IGF2BP3, PURB	421	29	12983	4.25358	1	0.617402	64.0242
GOTERM_BP_FAT	GO:0042035~regulation of cytokine biosynthetic process	5	0.899281	0.205336	IL6, IGF2BP1, IGF2BP2, IGF2BP3, IL10	428	74	13528	2.13564	1	0.778345	98.2235
GOTERM_BP_FAT	GO:0001817~regulation of cytokine production	7	1.25899	0.509912	IL6, IGF2BP1, IGF2, IGF2BP2, IGF2BP3, THBS1, IL10	428	181	13528	1.22239	1	0.964257	99.9996
Annotation Cluster 27	Enrichment Score: 1.617995237425718
Category	Term	Count	%	PValue	Genes	List Total	Pop Hits	Pop Total	Fold Enrichment	Bonferroni	Benjamini	FDR
GOTERM_MF_FAT	GO:0005158~insulin receptor binding	6	1.07914	0.00183763	IGF1R, IRS2, DOK4, IGF1, IGF2, FRS2	421	28	12983	6.60825	0.703524	0.140989	2.71498
UP_SEQ_FEATURE	domain:IRS-type PTB	3	0.539568	0.0455216	IRS2, DOK4, FRS2	554	12	19113	8.625	1	0.802083	54.6878
INTERPRO	IPR002404:Insulin receptor substrate-1, PTB	3	0.539568	0.0516459	IRS2, DOK4, FRS2	518	12	16659	8.04006	1	0.546163	56.1344
SMART	SM00310:PTBI	3	0.539568	0.0780742	IRS2, DOK4, FRS2	357	12	9079	6.35784	1	0.619751	64.6283
Annotation Cluster 28	Enrichment Score: 1.614749205599934
Category	Term	Count	%	PValue	Genes	List Total	Pop Hits	Pop Total	Fold Enrichment	Bonferroni	Benjamini	FDR
GOTERM_MF_FAT	GO:0003712~transcription cofactor activity	21	3.77698	0.0142795	ATF7IP, E2F6, CREM, TAF9B, GABPA, PRRX1, ICMT, RB1, RBM9, MXD1, PPARGC1A, PPARGC1B, ATXN7L3, MED6, MEIS2, YAF2, HIPK2, USP21, TFAP2A, MYCBP, MKL2	421	363	12983	1.78404	0.999926	0.350873	19.3645
GOTERM_MF_FAT	GO:0008134~transcription factor binding	27	4.85612	0.015679	E2F6, CREM, TAF9B, PRRX1, RBM9, TRIB1, MEIS2, GNPTAB, MYCBP, MKL2, ATF7IP, NLK, GABPA, TP53, ICMT, SMAD2, RB1, MXD1, PPARGC1A, PURB, PPARGC1B, ATXN7L3, MED6, YAF2, HIPK2, USP21, TFAP2A	421	513	12983	1.62308	0.999971	0.352895	21.0609
GOTERM_MF_FAT	GO:0003713~transcription coactivator activity	14	2.51799	0.0214391	CREM, GABPA, PRRX1, ICMT, RB1, PPARGC1A, ATXN7L3, PPARGC1B, MED6, YAF2, USP21, TFAP2A, MYCBP, MKL2	421	214	12983	2.01747	0.999999	0.423613	27.6983
GOTERM_MF_FAT	GO:0016563~transcription activator activity	20	3.59712	0.0724044	PPARA, IKZF2, CREM, GABPA, PRRX1, TEAD1, ELK1, ICMT, SMAD2, RB1, PPARGC1A, PPARGC1B, ATXN7L3, MED6, YAF2, USP21, HOXA9, TFAP2A, MYCBP, MKL2	421	410	12983	1.50432	1	0.644776	67.5266
Annotation Cluster 29	Enrichment Score: 1.5377550036545184
Category	Term	Count	%	PValue	Genes	List Total	Pop Hits	Pop Total	Fold Enrichment	Bonferroni	Benjamini	FDR
UP_SEQ_FEATURE	zinc finger region:RING-type	14	2.51799	0.00828015	DTX2, MEX3A, CBL, RAG1, TRIM71, UHRF1, TRIM2, PCGF3, TRIM33, TRIM68, SH3RF3, RNF38, MEX3D, MLL2	554	210	19113	2.3	1	0.404512	13.1745
INTERPRO	IPR001841:Zinc finger, RING-type	18	3.23741	0.0114131	DPF3, DTX2, MEX3A, CBL, RAG1, NFXL1, TRIM71, UHRF1, TRIM2, RNF44, PCGF3, TRIM68, TRIM33, RNF165, RNF38, SH3RF3, MEX3D, MLL2	518	296	16659	1.95569	0.999959	0.285611	16.3375
INTERPRO	IPR017907:Zinc finger, RING-type, conserved site	16	2.8777	0.0293077	DTX2, MEX3A, CBL, RAG1, NFXL1, TRIM71, UHRF1, TRIM2, RNF44, PCGF3, TRIM33, TRIM68, RNF165, RNF38, SH3RF3, MEX3D	518	280	16659	1.83773	1	0.419995	37.0132
SMART	SM00184:RING	18	3.23741	0.0735636	DPF3, DTX2, MEX3A, CBL, RAG1, NFXL1, TRIM71, UHRF1, TRIM2, RNF44, PCGF3, TRIM68, TRIM33, RNF165, RNF38, SH3RF3, MEX3D, MLL2	357	296	9079	1.5465	1	0.616865	62.3509
INTERPRO	IPR018957:Zinc finger, C3HC4 RING-type	12	2.15827	0.100493	TRIM2, RNF44, PCGF3, TRIM68, RNF165, DTX2, MEX3A, RNF38, SH3RF3, RAG1, MEX3D, TRIM71	518	228	16659	1.69264	1	0.740548	80.7144
Annotation Cluster 30	Enrichment Score: 1.4383251040897058
Category	Term	Count	%	PValue	Genes	List Total	Pop Hits	Pop Total	Fold Enrichment	Bonferroni	Benjamini	FDR
UP_SEQ_FEATURE	region of interest:Spacer	6	1.07914	0.000434817	ADAMTS6, ADAMTS17, ADAMTS8, ADAMTS14, ADAMTS1, RB1	554	23	19113	9	0.544482	0.230571	0.736215
INTERPRO	IPR010294:ADAM-TS Spacer 1	6	1.07914	0.000597576	ADAMTS6, ADAMTS17, ADAMTS8, ADAMTS14, THSD4, ADAMTS1	518	23	16659	8.38963	0.408697	0.0635679	0.924603
UP_SEQ_FEATURE	domain:TSP type-1 1	7	1.25899	0.00158325	ADAMTS6, ADAMTS17, ADAMTS8, ADAMTS14, THSD4, ADAMTS1, THBS1	554	44	19113	5.48864	0.943005	0.229284	2.65625
UP_SEQ_FEATURE	domain:TSP type-1 2	7	1.25899	0.00158325	ADAMTS6, ADAMTS17, ADAMTS8, ADAMTS14, THSD4, ADAMTS1, THBS1	554	44	19113	5.48864	0.943005	0.229284	2.65625
UP_SEQ_FEATURE	domain:TSP type-1 3	6	1.07914	0.00357613	ADAMTS6, ADAMTS17, ADAMTS14, THSD4, ADAMTS1, THBS1	554	36	19113	5.75	0.998462	0.265408	5.90538
INTERPRO	IPR013273:Peptidase M12B, ADAM-TS	5	0.899281	0.00594695	ADAMTS6, ADAMTS17, ADAMTS8, ADAMTS14, ADAMTS1	518	24	16659	6.70005	0.994715	0.20384	8.85247
INTERPRO	IPR000884:Thrombospondin, type 1 repeat	7	1.25899	0.0152849	ADAMTS6, ADAMTS17, ADAMTS8, ADAMTS14, THSD4, ADAMTS1, THBS1	518	65	16659	3.46341	0.999999	0.328479	21.2868
UP_SEQ_FEATURE	domain:PLAC	4	0.719424	0.0165299	ADAMTS6, ADAMTS17, ADAMTS14, THSD4	554	19	19113	7.26316	1	0.557131	24.663
INTERPRO	IPR010909:PLAC	4	0.719424	0.0198896	ADAMTS6, ADAMTS17, ADAMTS14, THSD4	518	19	16659	6.77058	1	0.356916	26.8163
UP_SEQ_FEATURE	metal ion-binding site:Zinc; catalytic	9	1.61871	0.0266	ADAMTS6, CPA4, ADAMTS17, TRHDE, ADAMTS8, ADAMTS14, PAPPA, CA7, ADAMTS1	554	123	19113	2.52439	1	0.686693	36.7496
UP_SEQ_FEATURE	domain:Peptidase M12B	5	0.899281	0.0278464	ADAMTS6, ADAMTS17, ADAMTS8, ADAMTS14, ADAMTS1	554	40	19113	4.3125	1	0.686661	38.1117
INTERPRO	IPR006025:Peptidase M, neutral zinc metallopeptidases, zinc-binding site	8	1.43885	0.029736	ADAMTS6, ADAMTS17, TRHDE, ADAMTS8, ADAMTS14, PAPPA, ADAMTS1, MMP11	518	96	16659	2.68002	1	0.418137	37.4438
UP_SEQ_FEATURE	domain:Disintegrin	5	0.899281	0.0301739	ADAMTS6, ADAMTS17, ADAMTS8, ADAMTS14, ADAMTS1	554	41	19113	4.20732	1	0.707996	40.5816
INTERPRO	IPR002870:Peptidase M12B, propeptide	5	0.899281	0.0320145	ADAMTS6, ADAMTS17, ADAMTS8, ADAMTS14, ADAMTS1	518	39	16659	4.12311	1	0.42925	39.688
INTERPRO	IPR018358:Disintegrin, conserved site	5	0.899281	0.0375732	ADAMTS6, ADAMTS17, ADAMTS8, ADAMTS14, ADAMTS1	518	41	16659	3.92198	1	0.457767	44.8512
SP_PIR_KEYWORDS	Protease	22	3.95683	0.0400332	ADAMTS17, TMPRSS2, CPA4, NPEPL1, TRHDE, ADAMTS14, SENP5, CAPN3, MMP11, SENP2, ADAMTS6, CASP3, ADAMTS8, PAPPA, TMPRSS11F, USP21, USP47, ADAMTS1, KLK10, YOD1, USP44, VCPIP1	554	484	19235	1.57819	1	0.340132	43.5214
SMART	SM00209:TSP1	7	1.25899	0.0413437	ADAMTS6, ADAMTS17, ADAMTS8, ADAMTS14, THSD4, ADAMTS1, THBS1	357	65	9079	2.73876	0.999928	0.548506	41.7133
UP_SEQ_FEATURE	domain:TSP type-1 4	4	0.719424	0.0595216	ADAMTS6, ADAMTS17, ADAMTS14, THSD4	554	31	19113	4.45161	1	0.866984	64.7482
SP_PIR_KEYWORDS	hydrolase	56	10.0719	0.0654056	NPEPL1, CDC14B, NDST2, DICER1, SENP5, CASP3, ATP2B4, PLCB4, PAPPA, KLK10, YOD1, VCPIP1, PDE12, FAM108C1, ISG20L2, PTPRO, MMP11, SENP2, GNS, ADAMTS6, ADAMTS8, TMPRSS11F, USP21, ADAMTS1, ADAMTS17, ADAMTS14, RAG1, SMUG1, CHD9, ERCC6, CHD7, DDX19A, CNOT6L, DDX19B, DUSP16, PPP3CA, ERCC4, INPP5A, MTMR4, PPTC7, CPA4, TMPRSS2, PTPRD, TRHDE, CAPN3, GDPD1, DUSP4, DUSP1, GLS, THSD4, SULF1, USP47, DUSP9, KAT…	554	1555	19235	1.25037	1	0.450359	61.1657
SP_PIR_KEYWORDS	metalloprotease	9	1.61871	0.0703953	ADAMTS6, CPA4, ADAMTS17, TRHDE, ADAMTS8, ADAMTS14, PAPPA, ADAMTS1, MMP11	554	151	19235	2.06942	1	0.454642	63.9665
INTERPRO	IPR008085:Thrombospondin, type 1 repeat, subgroup	3	0.539568	0.077329	ADAMTS17, ADAMTS8, THBS1	518	15	16659	6.43205	1	0.663236	71.3693
GOTERM_MF_FAT	GO:0070011~peptidase activity, acting on L-amino acid peptides	25	4.4964	0.0838712	ADAMTS17, NPEPL1, ADAMTS14, SENP5, DDI2, CASP3, PEG10, PAPPA, KLK10, YOD1, VCPIP1, CPA4, TMPRSS2, TRHDE, CAPN3, MMP11, SENP2, ADAMTS6, ADAMTS8, THSD4, TMPRSS11F, USP21, USP47, ADAMTS1, USP44	421	549	12983	1.4043	1	0.671596	73.0422
GOTERM_MF_FAT	GO:0008233~peptidase activity	25	4.4964	0.116121	ADAMTS17, NPEPL1, ADAMTS14, SENP5, DDI2, CASP3, PEG10, PAPPA, KLK10, YOD1, VCPIP1, CPA4, TMPRSS2, TRHDE, CAPN3, MMP11, SENP2, ADAMTS6, ADAMTS8, THSD4, TMPRSS11F, USP21, USP47, ADAMTS1, USP44	421	574	12983	1.34314	1	0.737514	84.2321
INTERPRO	IPR001590:Peptidase M12B, ADAM/reprolysin	4	0.719424	0.11979	ADAMTS17, ADAMTS8, ADAMTS14, ADAMTS1	518	39	16659	3.29849	1	0.784841	86.2318
GOTERM_MF_FAT	GO:0004222~metalloendopeptidase activity	7	1.25899	0.120799	ADAMTS6, ADAMTS17, ADAMTS8, ADAMTS14, THSD4, ADAMTS1, MMP11	421	104	12983	2.07567	1	0.740959	85.4359
GOTERM_MF_FAT	GO:0008237~metallopeptidase activity	10	1.79856	0.139651	ADAMTS6, CPA4, ADAMTS17, TRHDE, ADAMTS8, ADAMTS14, PAPPA, THSD4, ADAMTS1, MMP11	421	183	12983	1.68516	1	0.768262	89.4704
SP_PIR_KEYWORDS	zymogen	10	1.79856	0.140299	ADAMTS6, CPA4, ADAMTS17, TMPRSS2, CASP3, ADAMTS8, ADAMTS14, PAPPA, ADAMTS1, MMP11	554	206	19235	1.68545	1	0.58478	87.9228
UP_SEQ_FEATURE	domain:TSP type-1 5	3	0.539568	0.162412	ADAMTS6, ADAMTS17, THSD4	554	25	19113	4.14	1	0.984415	95.0768
UP_SEQ_FEATURE	compositionally biased region:Cys-rich	8	1.43885	0.174637	EPHA4, ADAMTS17, ADAMTS8, ADAMTS14, ADAMTS1, SYT7, INSR, MLL2	554	158	19113	1.74684	1	0.987631	96.1652
UP_SEQ_FEATURE	short sequence motif:Cysteine switch	3	0.539568	0.354621	ADAMTS17, ADAMTS1, MMP11	554	43	19113	2.40698	1	0.999345	99.9413
SP_PIR_KEYWORDS	cleavage on pair of basic residues	10	1.79856	0.380027	IGF1R, ADAMTS6, ADAMTS17, ADAMTS8, ADAMTS14, GDF6, IGF2, ADAMTS1, INSR, MMP11	554	271	19235	1.28119	1	0.84049	99.8751
INTERPRO	IPR001818:Peptidase M10A and M12B, matrixin and adamalysin	3	0.539568	0.387324	ADAMTS17, ADAMTS14, MMP11	518	43	16659	2.24374	1	0.984089	99.9506
GOTERM_MF_FAT	GO:0004175~endopeptidase activity	14	2.51799	0.429824	TMPRSS2, ADAMTS17, ADAMTS14, CAPN3, MMP11, DDI2, ADAMTS6, PEG10, CASP3, ADAMTS8, THSD4, TMPRSS11F, KLK10, ADAMTS1	421	375	12983	1.1513	1	0.952352	99.9777
Annotation Cluster 31	Enrichment Score: 1.4259070352517396
Category	Term	Count	%	PValue	Genes	List Total	Pop Hits	Pop Total	Fold Enrichment	Bonferroni	Benjamini	FDR
GOTERM_BP_FAT	GO:0018210~peptidyl-threonine modification	5	0.899281	0.00382296	GALNT2, ACVR1B, SBK1, NLK, TGFBR1	428	21	13528	7.52559	0.999887	0.0960597	6.49634
GOTERM_BP_FAT	GO:0018107~peptidyl-threonine phosphorylation	4	0.719424	0.0179084	ACVR1B, SBK1, NLK, TGFBR1	428	18	13528	7.02388	1	0.250086	27.1593
GOTERM_BP_FAT	GO:0018209~peptidyl-serine modification	4	0.719424	0.124274	GALNT2, SBK1, NLK, TGFBR1	428	39	13528	3.24179	1	0.634349	90.2423
GOTERM_BP_FAT	GO:0018105~peptidyl-serine phosphorylation	3	0.539568	0.23256	SBK1, NLK, TGFBR1	428	29	13528	3.26974	1	0.813528	99.036
Annotation Cluster 32	Enrichment Score: 1.4164108838167822
Category	Term	Count	%	PValue	Genes	List Total	Pop Hits	Pop Total	Fold Enrichment	Bonferroni	Benjamini	FDR
UP_SEQ_FEATURE	domain:VWFC	4	0.719424	0.01422	PXDN, COL3A1, THBS1, COL5A2	554	18	19113	7.66667	1	0.522809	21.5995
INTERPRO	IPR001007:von Willebrand factor, type C	5	0.899281	0.0347291	FRAS1, PXDN, COL3A1, THBS1, COL5A2	518	40	16659	4.02003	1	0.437499	42.2635
GOTERM_BP_FAT	GO:0043588~skin development	4	0.719424	0.0622626	FRAS1, COL3A1, COL1A2, COL5A2	428	29	13528	4.35965	1	0.466221	67.6105
SMART	SM00214:VWC	5	0.899281	0.070232	FRAS1, PXDN, COL3A1, THBS1, COL5A2	357	40	9079	3.17892	1	0.620189	60.5829
Annotation Cluster 33	Enrichment Score: 1.3969999951315795
Category	Term	Count	%	PValue	Genes	List Total	Pop Hits	Pop Total	Fold Enrichment	Bonferroni	Benjamini	FDR
GOTERM_BP_FAT	GO:0060541~respiratory system development	10	1.79856	0.00711673	ASCL1, ACVR2B, CHD7, TGFBR1, DICER1, HSD11B1, SMAD2, FOXP1, FOXP2, MYCN	428	108	13528	2.92662	1	0.140432	11.7722
GOTERM_BP_FAT	GO:0030324~lung development	8	1.43885	0.0370198	ACVR2B, TGFBR1, DICER1, HSD11B1, SMAD2, FOXP1, FOXP2, MYCN	428	99	13528	2.55414	1	0.355191	48.3932
GOTERM_BP_FAT	GO:0030323~respiratory tube development	8	1.43885	0.0424434	ACVR2B, TGFBR1, DICER1, HSD11B1, SMAD2, FOXP1, FOXP2, MYCN	428	102	13528	2.47902	1	0.387426	53.2597
GOTERM_BP_FAT	GO:0035295~tube development	13	2.33813	0.0465675	DLC1, PGF, TGFBR1, DICER1, IGF1, SMAD2, FOXP1, MYCN, FOXP2, ACVR2B, HSD11B1, TFAP2A, PLXND1	428	220	13528	1.86771	1	0.407788	56.6669
GOTERM_BP_FAT	GO:0009791~post-embryonic development	5	0.899281	0.198789	ACVR2B, TGFBR1, PYGO2, SMAD2, FOXP2	428	73	13528	2.1649	1	0.771754	97.9485
Annotation Cluster 34	Enrichment Score: 1.376952194451866
Category	Term	Count	%	PValue	Genes	List Total	Pop Hits	Pop Total	Fold Enrichment	Bonferroni	Benjamini	FDR
INTERPRO	IPR011993:Pleckstrin homology-type	22	3.95683	0.000536093	IRS2, RALGPS1, VAV3, EPB41, SPTBN4, PSD3, RDX, ITSN1, HOMER1, FARP1, NUMBL, PLCL1, DOK4, SPRED2, PLEKHO1, WASL, FAM43A, RANBP2, APBB3, FRS2, FGD6, AKT2	518	303	16659	2.33507	0.375842	0.0755522	0.829844
GOTERM_MF_FAT	GO:0005085~guanyl-nucleotide exchange factor activity	13	2.33813	0.00386342	OBSCN, VAV3, RALGPS1, PSD3, RICTOR, ITSN1, ARFGEF2, FARP1, DOCK1, PLEKHG7, PLEKHG6, RASGRP1, FGD6	421	152	12983	2.6375	0.922592	0.207534	5.62816
GOTERM_MF_FAT	GO:0060589~nucleoside-triphosphatase regulator activity	25	4.4964	0.00405673	DLC1, RALGPS1, ARFGEF2, ITSN1, STARD13, DOCK1, PLEKHG7, PLEKHG6, RASGRP1, FGD6, DNAJC1, OBSCN, VAV3, ARHGAP28, SIPA1L2, PSD3, RICTOR, FARP1, MAP4K3, MAP4K4, SRGAP3, RGS6, NRK, WASL, ERC1	421	413	12983	1.86674	0.931912	0.200615	5.90186
GOTERM_MF_FAT	GO:0030695~GTPase regulator activity	24	4.31655	0.00619305	DLC1, OBSCN, RALGPS1, VAV3, PSD3, SIPA1L2, ARHGAP28, RICTOR, ARFGEF2, ITSN1, FARP1, STARD13, MAP4K3, MAP4K4, DOCK1, PLEKHG7, PLEKHG6, RASGRP1, RGS6, SRGAP3, NRK, WASL, ERC1, FGD6	421	404	12983	1.83199	0.983532	0.21459	8.87759
UP_SEQ_FEATURE	domain:DH	7	1.25899	0.012837	OBSCN, VAV3, PLEKHG7, PLEKHG6, ITSN1, FGD6, FARP1	554	67	19113	3.60448	1	0.518085	19.7096
GOTERM_BP_FAT	GO:0035023~regulation of Rho protein signal transduction	9	1.61871	0.0129628	DLC1, OBSCN, VAV3, PLEKHG7, PLEKHG6, RICTOR, ITSN1, FGD6, FARP1	428	99	13528	2.87341	1	0.203605	20.4518
INTERPRO	IPR000219:Dbl homology (DH) domain	7	1.25899	0.0200191	OBSCN, VAV3, PLEKHG7, PLEKHG6, ITSN1, FGD6, FARP1	518	69	16659	3.26263	1	0.351793	26.9665
UP_SEQ_FEATURE	domain:PH	14	2.51799	0.0208229	OBSCN, IRS2, VAV3, RALGPS1, SPTBN4, PSD3, ITSN1, PLCL1, DOK4, PLEKHG7, PLEKHG6, PLEKHO1, SH2B3, AKT2	554	237	19113	2.03797	1	0.623004	30.0597
INTERPRO	IPR001849:Pleckstrin homology	16	2.8777	0.0270224	OBSCN, IRS2, RALGPS1, VAV3, SPTBN4, PSD3, ITSN1, FARP1, PLCL1, DOK4, PLEKHG7, PLEKHG6, PLEKHO1, SH2B3, FGD6, AKT2	518	277	16659	1.85763	1	0.400902	34.669
GOTERM_BP_FAT	GO:0051056~regulation of small GTPase mediated signal transduction	15	2.69784	0.0290239	DLC1, OBSCN, VAV3, PSD3, SIPA1L2, IGF1, ICMT, RICTOR, ARFGEF2, ITSN1, FARP1, PLEKHG7, PLEKHG6, RASGRP1, FGD6	428	252	13528	1.8814	1	0.320331	40.34
GOTERM_MF_FAT	GO:0005089~Rho guanyl-nucleotide exchange factor activity	7	1.25899	0.0323367	OBSCN, VAV3, PLEKHG7, PLEKHG6, ITSN1, FGD6, FARP1	421	74	12983	2.91715	1	0.515317	38.8543
GOTERM_BP_FAT	GO:0046578~regulation of Ras protein signal transduction	13	2.33813	0.0343609	DLC1, OBSCN, VAV3, PSD3, IGF1, ICMT, RICTOR, ITSN1, ARFGEF2, FARP1, PLEKHG7, PLEKHG6, FGD6	428	210	13528	1.95665	1	0.349431	45.8365
INTERPRO	IPR001331:Guanine-nucleotide dissociation stimulator, CDC24, conserved site	6	1.07914	0.0455968	OBSCN, VAV3, PLEKHG7, PLEKHG6, ITSN1, FARP1	518	63	16659	3.06288	1	0.513095	51.5788
SMART	SM00325:RhoGEF	7	1.25899	0.0527908	OBSCN, VAV3, PLEKHG7, PLEKHG6, ITSN1, FGD6, FARP1	357	69	9079	2.57999	0.999995	0.610488	50.0112
SP_PIR_KEYWORDS	guanine-nucleotide releasing factor	8	1.43885	0.0602738	RALGPS1, DOCK1, VAV3, RASGRP1, PSD3, ARFGEF2, FGD6, FARP1	554	121	19235	2.29555	1	0.430082	58.0753
GOTERM_MF_FAT	GO:0005083~small GTPase regulator activity	15	2.69784	0.0609402	DLC1, OBSCN, VAV3, PSD3, ARFGEF2, ITSN1, FARP1, MAP4K3, MAP4K4, PLEKHG7, PLEKHG6, NRK, WASL, ERC1, FGD6	421	274	12983	1.68824	1	0.611154	60.9737
GOTERM_MF_FAT	GO:0005088~Ras guanyl-nucleotide exchange factor activity	7	1.25899	0.0654059	OBSCN, VAV3, PLEKHG7, PLEKHG6, ITSN1, FGD6, FARP1	421	88	12983	2.45306	1	0.621674	63.6606
SMART	SM00233:PH	16	2.8777	0.128692	OBSCN, IRS2, RALGPS1, VAV3, SPTBN4, PSD3, ITSN1, FARP1, PLCL1, DOK4, PLEKHG7, PLEKHG6, PLEKHO1, SH2B3, FGD6, AKT2	357	277	9079	1.46896	1	0.757114	82.8159
UP_SEQ_FEATURE	domain:Rho-GAP	4	0.719424	0.290495	DLC1, SRGAP3, ARHGAP28, STARD13	554	65	19113	2.12308	1	0.997719	99.7065
INTERPRO	IPR000198:RhoGAP	4	0.719424	0.345121	DLC1, SRGAP3, ARHGAP28, STARD13	518	67	16659	1.92001	1	0.97668	99.861
GOTERM_MF_FAT	GO:0008047~enzyme activator activity	13	2.33813	0.391825	DLC1, VAV3, SIPA1L2, ARHGAP28, FGF13, ITSN1, STARD13, DOCK1, PLEKHG6, SRGAP3, RGS6, FRS2, DNAJC1	421	335	12983	1.19672	1	0.941206	99.9414
GOTERM_MF_FAT	GO:0005096~GTPase activator activity	9	1.61871	0.410484	DLC1, DOCK1, VAV3, PLEKHG6, SRGAP3, ARHGAP28, RGS6, SIPA1L2, STARD13	421	220	12983	1.26157	1	0.946889	99.9632
SP_PIR_KEYWORDS	GTPase activation	6	1.07914	0.483352	DLC1, PLEKHG6, SRGAP3, ARHGAP28, SIPA1L2, STARD13	554	159	19235	1.3102	1	0.891534	99.9902
SMART	SM00324:RhoGAP	4	0.719424	0.492051	DLC1, SRGAP3, ARHGAP28, STARD13	357	67	9079	1.51829	1	0.984037	99.9827
Annotation Cluster 35	Enrichment Score: 1.3408284398485004
Category	Term	Count	%	PValue	Genes	List Total	Pop Hits	Pop Total	Fold Enrichment	Bonferroni	Benjamini	FDR
UP_SEQ_FEATURE	domain:Sema	5	0.899281	0.0117405	PLXNA4, SEMA4G, SEMA4C, SEMA3A, PLXND1	554	31	19113	5.56452	1	0.497816	18.1808
INTERPRO	IPR003659:Plexin/semaphorin/integrin	6	1.07914	0.0124134	PLXNA4, SEMA4G, SEMA4C, SEMA3A, ITGB3, PLXND1	518	45	16659	4.28803	0.999983	0.298254	17.6433
INTERPRO	IPR001627:Semaphorin/CD100 antigen	5	0.899281	0.0148523	PLXNA4, SEMA4G, SEMA4C, SEMA3A, PLXND1	518	31	16659	5.18713	0.999998	0.328726	20.7477
SMART	SM00423:PSI	6	1.07914	0.0304621	PLXNA4, SEMA4G, SEMA4C, SEMA3A, ITGB3, PLXND1	357	45	9079	3.39085	0.99908	0.540139	32.6655
SMART	SM00630:Sema	5	0.899281	0.0317149	PLXNA4, SEMA4G, SEMA4C, SEMA3A, PLXND1	357	31	9079	4.10183	0.999313	0.517305	33.7695
PIR_SUPERFAMILY	PIRSF005526:semaphorin	3	0.539568	0.0554161	SEMA4G, SEMA4C, SEMA3A	205	14	7396	7.73101	0.999999	0.900633	52.1603
INTERPRO	IPR002165:Plexin	4	0.719424	0.0703557	PLXNA4, SEMA4G, SEMA4C, PLXND1	518	31	16659	4.14971	1	0.632844	67.8155
UP_SEQ_FEATURE	domain:Ig-like C2-type	6	1.07914	0.178402	LINGO1, SEMA4G, SEMA4C, SEMA3A, MFAP3L, CD200R1	554	103	19113	2.00971	1	0.988216	96.4517
INTERPRO	IPR015943:WD40/YVTN repeat-like	10	1.79856	0.588591	WDR37, PLXNA4, SEMA4G, WDR26, STXBP5, SEMA4C, EDC4, SEMA3A, PLXND1, ATG16L1	518	300	16659	1.07201	1	0.997963	99.9999
Annotation Cluster 36	Enrichment Score: 1.3370095155786736
Category	Term	Count	%	PValue	Genes	List Total	Pop Hits	Pop Total	Fold Enrichment	Bonferroni	Benjamini	FDR
GOTERM_BP_FAT	GO:0009411~response to UV	9	1.61871	0.000498804	CDKN1A, CCND1, CASP3, ERCC6, NEDD4, TP53, DCUN1D3, ERCC4, UBE2B	428	59	13528	4.82148	0.693935	0.0291651	0.871125
GOTERM_BP_FAT	GO:0010165~response to X-ray	3	0.539568	0.0796158	CCND1, ERCC6, TP53	428	15	13528	6.3215	1	0.520305	76.6575
GOTERM_BP_FAT	GO:0042770~DNA damage response, signal transduction	6	1.07914	0.108369	CCND1, ERCC6, HIPK2, TP53, RBM38, DYRK2	428	80	13528	2.37056	1	0.595169	86.621
GOTERM_BP_FAT	GO:0010332~response to gamma radiation	3	0.539568	0.163193	ERCC6, TP53, DCUN1D3	428	23	13528	4.12271	1	0.711616	95.6033
GOTERM_BP_FAT	GO:0010212~response to ionizing radiation	4	0.719424	0.294048	CCND1, ERCC6, TP53, DCUN1D3	428	60	13528	2.10717	1	0.861486	99.7771
Annotation Cluster 37	Enrichment Score: 1.3285784261269191
Category	Term	Count	%	PValue	Genes	List Total	Pop Hits	Pop Total	Fold Enrichment	Bonferroni	Benjamini	FDR
GOTERM_BP_FAT	GO:0045927~positive regulation of growth	9	1.61871	0.00367249	NTRK3, ADRB2, CHD7, TGFBR1, TAF9B, SPTBN4, IGF2, INSR, GHR	428	80	13528	3.55584	0.999838	0.0954834	6.24834
GOTERM_BP_FAT	GO:0030307~positive regulation of cell growth	4	0.719424	0.146017	NTRK3, TGFBR1, TAF9B, IGF2	428	42	13528	3.01024	1	0.686401	93.7214
GOTERM_BP_FAT	GO:0045793~positive regulation of cell size	4	0.719424	0.192709	NTRK3, TGFBR1, TAF9B, IGF2	428	48	13528	2.63396	1	0.764787	97.6577
Annotation Cluster 38	Enrichment Score: 1.3264490787020744
Category	Term	Count	%	PValue	Genes	List Total	Pop Hits	Pop Total	Fold Enrichment	Bonferroni	Benjamini	FDR
GOTERM_CC_FAT	GO:0044459~plasma membrane part	84	15.1079	0.00733289	DLC1, KCNC2, SYT1, VAPA, GABRB3, CD8A, PTGS2, AP1G1, SLC16A10, GRIK2, UTRN, FASLG, GRIN3A, CPEB1, SYT7, ITSN1, ACVR1C, SLC1A4, ACVR1B, ATP2B4, SPRED2, INSR, FRS2, GHR, TRPM6, RAP2C, KCTD21, PSD3, CACNG4, BSN, CD164, PTPRO, ACVR2A, CCR7, ADRB2, ACVR2B, ADRB1, STXBP5, TMPRSS11F, HAS2, SCN11A, EIF5A2, FRAS1, CALCR, DCBLD2, PANX2, RDX, ITGB3, NEO1, CLDN12, STARD13, GJC1, ADRB3, IGF1R, DDX19A, DDX19B,…	375	2203	12782	1.29967	0.93717	0.19174	9.67282
GOTERM_CC_FAT	GO:0005887~integral to plasma membrane	49	8.81295	0.013247	KCNC2, CD8A, GABRB3, GRIK2, FASLG, GRIN3A, ACVR1C, SLC1A4, ACVR1B, ATP2B4, FRS2, INSR, GHR, KCTD21, CACNG4, CD164, PTPRO, ACVR2A, ACVR2B, ADRB2, CCR7, ADRB1, TMPRSS11F, HAS2, SCN11A, DCBLD2, CALCR, NEO1, ITGB3, IGF1R, ADRB3, TMPRSS2, PTPRD, IL6, TRHDE, TGFBR1, SYT11, GPR137B, STAB2, HOMER1, ANKH, NTRK3, EPHA4, LYVE1, ADCY9, KCTD17, KCTD15, ABCC5, CLCN5	375	1188	12782	1.40588	0.993357	0.269032	16.8338
GOTERM_CC_FAT	GO:0031226~intrinsic to plasma membrane	49	8.81295	0.0193654	KCNC2, CD8A, GABRB3, GRIK2, FASLG, GRIN3A, ACVR1C, SLC1A4, ACVR1B, ATP2B4, FRS2, INSR, GHR, KCTD21, CACNG4, CD164, PTPRO, ACVR2A, ACVR2B, ADRB2, CCR7, ADRB1, TMPRSS11F, HAS2, SCN11A, DCBLD2, CALCR, NEO1, ITGB3, IGF1R, ADRB3, TMPRSS2, PTPRD, IL6, TRHDE, TGFBR1, SYT11, GPR137B, STAB2, HOMER1, ANKH, NTRK3, EPHA4, LYVE1, ADCY9, KCTD17, KCTD15, ABCC5, CLCN5	375	1215	12782	1.37463	0.999359	0.320903	23.6852
GOTERM_CC_FAT	GO:0005886~plasma membrane	120	21.5827	0.178862	KCNC2, DLC1, SYT1, PLXNA4, GABRB3, VAPA, PTGS2, AP1G1, GRIK2, UTRN, GRIN3A, SYT7, ITSN1, MEGF11, ATP2B4, TRAK2, SPRED2, INSR, FRS2, PAG1, IRS2, SLC12A9, PSD3, BSN, PTPRO, CCR7, TMPRSS11F, COL1A2, HAS2, FRAS1, DCBLD2, RALGPS1, PANX2, LRIG2, ITGB3, KIAA1919, ADRB3, MFAP3L, PLXND1, OBSCN, RAB8B, VAV3, EPB41, SYT11, TGFBR1, CACNA1I, GPR137B, HOMER1, ANKH, PCDH19, NTRK3, EPHA4, LYVE1, NEDD4, KCTD17, R…	375	3777	12782	1.08293	1	0.715172	93.4382
UP_SEQ_FEATURE	topological domain:Extracellular	76	13.6691	0.693131	STARD3NL, PLXNA4, CD8A, GABRB3, TSPAN2, SLC16A10, GRIK2, SLC9A2, FASLG, GRIN3A, ACVR1C, SLC1A4, ACVR1B, ATP2B4, SLC35D2, CALN1, INSR, PAG1, CD200R1, GHR, TRPM6, SLC12A9, PIK3IP1, CD164, PTPRO, ACVR2A, ADRB2, ACVR2B, CCR7, ADRB1, SEMA4G, TMPRSS11F, SEMA4C, HAS2, FRAS1, CALCR, DCBLD2, PANX2, GPR63, SLC19A3, LRIG2, ITGB3, NEO1, KIAA1919, CLDN12, GJC1, ZPLD1, LINGO1, ADRB3, IGF1R, TNFRSF1B, FNDC5, MF…	554	2719	19113	0.964325	1	1	100
Annotation Cluster 39	Enrichment Score: 1.3245967708039754
Category	Term	Count	%	PValue	Genes	List Total	Pop Hits	Pop Total	Fold Enrichment	Bonferroni	Benjamini	FDR
GOTERM_BP_FAT	GO:0008629~induction of apoptosis by intracellular signals	7	1.25899	0.00685498	CDKN1A, CASP3, ERCC6, HIPK2, TP53, DIABLO, DYRK2	428	54	13528	4.09727	1	0.139078	11.3634
GOTERM_BP_FAT	GO:0030330~DNA damage response, signal transduction by p53 class mediator	4	0.719424	0.047445	HIPK2, TP53, RBM38, DYRK2	428	26	13528	4.86269	1	0.409444	57.361
GOTERM_BP_FAT	GO:0042771~DNA damage response, signal transduction by p53 class mediator resulting in induction of apoptosis	3	0.539568	0.0796158	HIPK2, TP53, DYRK2	428	15	13528	6.3215	1	0.520305	76.6575
GOTERM_BP_FAT	GO:0008630~DNA damage response, signal transduction resulting in induction of apoptosis	4	0.719424	0.0849015	ERCC6, HIPK2, TP53, DYRK2	428	33	13528	3.83121	1	0.538857	78.8999
GOTERM_BP_FAT	GO:0042770~DNA damage response, signal transduction	6	1.07914	0.108369	CCND1, ERCC6, HIPK2, TP53, RBM38, DYRK2	428	80	13528	2.37056	1	0.595169	86.621
Annotation Cluster 40	Enrichment Score: 1.3117276788210024
Category	Term	Count	%	PValue	Genes	List Total	Pop Hits	Pop Total	Fold Enrichment	Bonferroni	Benjamini	FDR
GOTERM_BP_FAT	GO:0043068~positive regulation of programmed cell death	25	4.4964	0.00544614	DLC1, PTGS2, GRIK2, FASLG, PMAIP1, ITSN1, IL10, ACVR1B, CASP3, ERCC6, DDX19B, DIABLO, DYRK2, TEX261, OBSCN, VAV3, TGFBR1, TP53, PRKCE, MAPK1, CDKN1A, ADRB2, DUSP1, HIPK2, DCUN1D3	428	433	13528	1.82491	0.999998	0.123865	9.13242
GOTERM_BP_FAT	GO:0010942~positive regulation of cell death	25	4.4964	0.00581927	DLC1, PTGS2, GRIK2, FASLG, PMAIP1, ITSN1, IL10, ACVR1B, CASP3, ERCC6, DDX19B, DIABLO, DYRK2, TEX261, OBSCN, VAV3, TGFBR1, TP53, PRKCE, MAPK1, CDKN1A, ADRB2, DUSP1, HIPK2, DCUN1D3	428	435	13528	1.81652	0.999999	0.125813	9.72841
GOTERM_BP_FAT	GO:0043065~positive regulation of apoptosis	24	4.31655	0.00974196	DLC1, OBSCN, VAV3, PTGS2, TGFBR1, TP53, FASLG, PMAIP1, ITSN1, PRKCE, IL10, MAPK1, ACVR1B, CASP3, ADRB2, CDKN1A, ERCC6, DUSP1, DDX19B, HIPK2, DIABLO, DYRK2, DCUN1D3, TEX261	428	430	13528	1.76414	1	0.1696	15.7749
GOTERM_BP_FAT	GO:0012502~induction of programmed cell death	19	3.41727	0.0134133	DLC1, OBSCN, VAV3, GRIK2, TGFBR1, TP53, FASLG, PMAIP1, ITSN1, PRKCE, MAPK1, ACVR1B, CASP3, CDKN1A, ERCC6, DDX19B, HIPK2, DIABLO, DYRK2	428	321	13528	1.87085	1	0.207221	21.0861
GOTERM_BP_FAT	GO:0042981~regulation of apoptosis	37	6.65468	0.0216591	DLC1, PTGS2, GRIK2, TAF9B, RAG1, MUTED, FASLG, PMAIP1, ITSN1, IL10, ACVR1C, IGF1R, ACVR1B, CASP3, ERCC6, AKT1S1, DDX19B, DIABLO, DYRK2, THBS1, TEX261, GHR, OBSCN, IL6, VAV3, TGFBR1, TP53, IGF1, IGF2, PRKCE, MAPK1, CDKN1A, ADRB2, DUSP1, HIPK2, PSME3, DCUN1D3	428	804	13528	1.45457	1	0.274397	31.8867
GOTERM_BP_FAT	GO:0043067~regulation of programmed cell death	37	6.65468	0.0245649	DLC1, PTGS2, GRIK2, TAF9B, RAG1, MUTED, FASLG, PMAIP1, ITSN1, IL10, ACVR1C, IGF1R, ACVR1B, CASP3, ERCC6, AKT1S1, DDX19B, DIABLO, DYRK2, THBS1, TEX261, GHR, OBSCN, IL6, VAV3, TGFBR1, TP53, IGF1, IGF2, PRKCE, MAPK1, CDKN1A, ADRB2, DUSP1, HIPK2, PSME3, DCUN1D3	428	812	13528	1.44024	1	0.296236	35.3486
GOTERM_BP_FAT	GO:0006917~induction of apoptosis	18	3.23741	0.0253196	DLC1, OBSCN, VAV3, TGFBR1, TP53, FASLG, PMAIP1, ITSN1, PRKCE, MAPK1, ACVR1B, CDKN1A, CASP3, ERCC6, DDX19B, HIPK2, DIABLO, DYRK2	428	320	13528	1.77792	1	0.299451	36.2202
GOTERM_BP_FAT	GO:0010941~regulation of cell death	37	6.65468	0.0257291	DLC1, PTGS2, GRIK2, TAF9B, RAG1, MUTED, FASLG, PMAIP1, ITSN1, IL10, ACVR1C, IGF1R, ACVR1B, CASP3, ERCC6, AKT1S1, DDX19B, DIABLO, DYRK2, THBS1, TEX261, GHR, OBSCN, IL6, VAV3, TGFBR1, TP53, IGF1, IGF2, PRKCE, MAPK1, CDKN1A, ADRB2, DUSP1, HIPK2, PSME3, DCUN1D3	428	815	13528	1.43494	1	0.300605	36.6885
GOTERM_BP_FAT	GO:0016265~death	31	5.57554	0.075344	DLC1, STEAP3, GRIK2, TAF9B, RAG1, FASLG, PMAIP1, ITSN1, ACVR1C, CASP3, TNFRSF1B, PEG10, DOCK1, BCAP29, DIABLO, DYRK2, SEMA3A, THBS1, OBSCN, IL6, VAV3, TP53, IGF2, GAN, REEP1, TNFSF9, ATXN1, ZFYVE26, HIPK2, SULF1, PSME3	428	724	13528	1.35336	1	0.509439	74.6829
GOTERM_BP_FAT	GO:0043066~negative regulation of apoptosis	17	3.05755	0.0950506	IL6, GRIK2, TGFBR1, TAF9B, RAG1, TP53, MUTED, IGF1, IGF2, ITSN1, IL10, IGF1R, CDKN1A, CASP3, AKT1S1, HIPK2, THBS1	428	354	13528	1.51787	1	0.567199	82.6482
GOTERM_BP_FAT	GO:0043069~negative regulation of programmed cell death	17	3.05755	0.103905	IL6, GRIK2, TGFBR1, TAF9B, RAG1, TP53, MUTED, IGF1, IGF2, ITSN1, IL10, IGF1R, CDKN1A, CASP3, AKT1S1, HIPK2, THBS1	428	359	13528	1.49673	1	0.588739	85.3963
GOTERM_BP_FAT	GO:0008219~cell death	30	5.39568	0.104028	DLC1, STEAP3, GRIK2, TAF9B, FASLG, PMAIP1, ITSN1, ACVR1C, CASP3, TNFRSF1B, PEG10, DOCK1, BCAP29, DIABLO, DYRK2, SEMA3A, THBS1, OBSCN, IL6, VAV3, TP53, IGF2, GAN, REEP1, TNFSF9, ATXN1, ZFYVE26, HIPK2, SULF1, PSME3	428	719	13528	1.31881	1	0.587951	85.4314
GOTERM_BP_FAT	GO:0060548~negative regulation of cell death	17	3.05755	0.105695	IL6, GRIK2, TGFBR1, TAF9B, RAG1, TP53, MUTED, IGF1, IGF2, ITSN1, IL10, IGF1R, CDKN1A, CASP3, AKT1S1, HIPK2, THBS1	428	360	13528	1.49258	1	0.590384	85.8995
GOTERM_BP_FAT	GO:0012501~programmed cell death	25	4.4964	0.162165	STEAP3, DLC1, GRIK2, TAF9B, FASLG, PMAIP1, ITSN1, ACVR1C, PEG10, CASP3, TNFRSF1B, DOCK1, BCAP29, DIABLO, SEMA3A, DYRK2, THBS1, OBSCN, IL6, VAV3, TP53, TNFSF9, SULF1, HIPK2, PSME3	428	611	13528	1.29327	1	0.711253	95.5076
GOTERM_BP_FAT	GO:0006915~apoptosis	24	4.31655	0.198088	DLC1, STEAP3, OBSCN, IL6, VAV3, GRIK2, TP53, FASLG, PMAIP1, ITSN1, TNFSF9, ACVR1C, PEG10, CASP3, TNFRSF1B, DOCK1, HIPK2, SULF1, BCAP29, DIABLO, PSME3, SEMA3A, DYRK2, THBS1	428	602	13528	1.2601	1	0.772321	97.9169
SP_PIR_KEYWORDS	Apoptosis	15	2.69784	0.20904	STEAP3, TP53, FASLG, PMAIP1, ACVR1C, PEG10, TNFRSF1B, CASP3, DOCK1, HIPK2, SULF1, BCAP29, DIABLO, PSME3, DYRK2	554	381	19235	1.36694	1	0.674658	96.2341
GOTERM_BP_FAT	GO:0006916~anti-apoptosis	7	1.25899	0.636453	IGF1R, AKT1S1, TGFBR1, MUTED, IGF1, THBS1, IL10	428	206	13528	1.07404	1	0.986263	100
Annotation Cluster 41	Enrichment Score: 1.3083408894497959
Category	Term	Count	%	PValue	Genes	List Total	Pop Hits	Pop Total	Fold Enrichment	Bonferroni	Benjamini	FDR
GOTERM_BP_FAT	GO:0044236~multicellular organismal metabolic process	5	0.899281	0.0284336	TRAM2, ADAMTS14, COL3A1, GHR, MMP11	428	37	13528	4.27128	1	0.317782	39.7007
GOTERM_BP_FAT	GO:0032963~collagen metabolic process	4	0.719424	0.0571089	TRAM2, ADAMTS14, COL3A1, MMP11	428	28	13528	4.51535	1	0.447775	64.3429
GOTERM_BP_FAT	GO:0044259~multicellular organismal macromolecule metabolic process	4	0.719424	0.0731884	TRAM2, ADAMTS14, COL3A1, MMP11	428	31	13528	4.07838	1	0.501609	73.6277
Annotation Cluster 42	Enrichment Score: 1.2701158699123418
Category	Term	Count	%	PValue	Genes	List Total	Pop Hits	Pop Total	Fold Enrichment	Bonferroni	Benjamini	FDR
INTERPRO	IPR000697:EVH1	3	0.539568	0.0439222	SPRED2, WASL, HOMER1	518	11	16659	8.77097	1	0.505901	50.2415
UP_SEQ_FEATURE	domain:WH1	3	0.539568	0.0527896	SPRED2, WASL, HOMER1	554	13	19113	7.96154	1	0.837298	60.2065
SMART	SM00461:WH1	3	0.539568	0.0667452	SPRED2, WASL, HOMER1	357	11	9079	6.93583	1	0.623077	58.6507
Annotation Cluster 43	Enrichment Score: 1.2619956784502817
Category	Term	Count	%	PValue	Genes	List Total	Pop Hits	Pop Total	Fold Enrichment	Bonferroni	Benjamini	FDR
KEGG_PATHWAY	hsa04350:TGF-beta signaling pathway	9	1.61871	0.00661603	ACVR2A, MAPK1, ACVR1B, ACVR2B, GDF6, TGFBR1, SMAD2, THBS1, ACVR1C	165	87	5085	3.18809	0.610386	0.0609062	7.55135
GOTERM_BP_FAT	GO:0034284~response to monosaccharide stimulus	5	0.899281	0.060249	ACVR2B, PTGS2, SMAD2, THBS1, ACVR1C	428	47	13528	3.3625	1	0.46043	66.3689
GOTERM_BP_FAT	GO:0009746~response to hexose stimulus	5	0.899281	0.060249	ACVR2B, PTGS2, SMAD2, THBS1, ACVR1C	428	47	13528	3.3625	1	0.46043	66.3689
GOTERM_BP_FAT	GO:0009743~response to carbohydrate stimulus	5	0.899281	0.12076	ACVR2B, PTGS2, SMAD2, THBS1, ACVR1C	428	60	13528	2.63396	1	0.625435	89.5325
GOTERM_BP_FAT	GO:0009749~response to glucose stimulus	4	0.719424	0.168889	ACVR2B, SMAD2, THBS1, ACVR1C	428	45	13528	2.80955	1	0.723998	96.0996
Annotation Cluster 44	Enrichment Score: 1.2493255348289163
Category	Term	Count	%	PValue	Genes	List Total	Pop Hits	Pop Total	Fold Enrichment	Bonferroni	Benjamini	FDR
INTERPRO	IPR013017:NHL repeat, subgroup	3	0.539568	0.0299471	TRIM2, NHLRC3, TRIM71	518	9	16659	10.7201	1	0.414046	37.6549
UP_SEQ_FEATURE	repeat:NHL 2	3	0.539568	0.0527896	TRIM2, NHLRC3, TRIM71	554	13	19113	7.96154	1	0.837298	60.2065
UP_SEQ_FEATURE	repeat:NHL 3	3	0.539568	0.0527896	TRIM2, NHLRC3, TRIM71	554	13	19113	7.96154	1	0.837298	60.2065
UP_SEQ_FEATURE	repeat:NHL 4	3	0.539568	0.0527896	TRIM2, NHLRC3, TRIM71	554	13	19113	7.96154	1	0.837298	60.2065
UP_SEQ_FEATURE	repeat:NHL 1	3	0.539568	0.0527896	TRIM2, NHLRC3, TRIM71	554	13	19113	7.96154	1	0.837298	60.2065
INTERPRO	IPR001258:NHL repeat	3	0.539568	0.0683832	TRIM2, NHLRC3, TRIM71	518	14	16659	6.89148	1	0.627791	66.7378
INTERPRO	IPR011042:Six-bladed beta-propeller, TolB-like	4	0.719424	0.113038	TRIM2, NHLRC3, NID2, TRIM71	518	38	16659	3.38529	1	0.768789	84.4958
Annotation Cluster 45	Enrichment Score: 1.245124640768249
Category	Term	Count	%	PValue	Genes	List Total	Pop Hits	Pop Total	Fold Enrichment	Bonferroni	Benjamini	FDR
INTERPRO	IPR019787:Zinc finger, PHD-finger	8	1.43885	0.0164006	FBXL19, DPF3, UHRF1, TRIM33, MLLT10, PYGO2, PHF8, MLL2	518	85	16659	3.02685	1	0.332201	22.6614
INTERPRO	IPR001965:Zinc finger, PHD-type	8	1.43885	0.021788	FBXL19, DPF3, UHRF1, TRIM33, MLLT10, PYGO2, PHF8, MLL2	518	90	16659	2.85869	1	0.369368	28.9883
INTERPRO	IPR019786:Zinc finger, PHD-type, conserved site	8	1.43885	0.0255511	FBXL19, DPF3, UHRF1, TRIM33, MLLT10, PYGO2, NFXL1, PHF8	518	93	16659	2.76647	1	0.396848	33.1168
SMART	SM00249:PHD	8	1.43885	0.0627083	FBXL19, DPF3, UHRF1, TRIM33, MLLT10, PYGO2, PHF8, MLL2	357	90	9079	2.26057	1	0.623082	56.3049
UP_SEQ_FEATURE	zinc finger region:PHD-type	5	0.899281	0.0631734	FBXL19, UHRF1, TRIM33, PYGO2, PHF8	554	52	19113	3.31731	1	0.873803	67.003
UP_SEQ_FEATURE	zinc finger region:PHD-type 2	3	0.539568	0.215042	DPF3, MLLT10, MLL2	554	30	19113	3.45	1	0.991857	98.3655
UP_SEQ_FEATURE	zinc finger region:PHD-type 1	3	0.539568	0.24732	DPF3, MLLT10, MLL2	554	33	19113	3.13636	1	0.995766	99.1992
Annotation Cluster 46	Enrichment Score: 1.2435175879718208
Category	Term	Count	%	PValue	Genes	List Total	Pop Hits	Pop Total	Fold Enrichment	Bonferroni	Benjamini	FDR
GOTERM_BP_FAT	GO:0008344~adult locomotory behavior	6	1.07914	0.0272835	ATXN1, EPHA4, CHD7, HIPK2, SPTBN4, PBX3	428	54	13528	3.51194	1	0.311316	38.4366
GOTERM_BP_FAT	GO:0007628~adult walking behavior	4	0.719424	0.0308084	EPHA4, CHD7, HIPK2, SPTBN4	428	22	13528	5.74681	1	0.329169	42.2338
GOTERM_BP_FAT	GO:0007626~locomotory behavior	14	2.51799	0.0931948	IL6, IL8, SPTBN4, ANKH, IL10, CCL7, ATXN1, EPHA4, MAPK1, CCR7, CHD7, HIPK2, SEMA3A, PBX3	428	274	13528	1.61498	1	0.563553	82.0135
GOTERM_BP_FAT	GO:0030534~adult behavior	6	1.07914	0.135509	ATXN1, EPHA4, CHD7, HIPK2, SPTBN4, PBX3	428	86	13528	2.20517	1	0.661492	92.2196
Annotation Cluster 47	Enrichment Score: 1.2329569950039347
Category	Term	Count	%	PValue	Genes	List Total	Pop Hits	Pop Total	Fold Enrichment	Bonferroni	Benjamini	FDR
GOTERM_BP_FAT	GO:0032102~negative regulation of response to external stimulus	6	1.07914	0.0202297	PPARA, ADRB2, TNFRSF1B, IGF2, GRIN3A, IL10	428	50	13528	3.7929	1	0.264309	30.1202
GOTERM_BP_FAT	GO:0032101~regulation of response to external stimulus	11	1.97842	0.0293649	NTRK3, PPARA, ADRB2, TNFRSF1B, IL6, PTGS2, IL8, IGF2, GRIN3A, THBS1, IL10	428	159	13528	2.18668	1	0.319129	40.7063
GOTERM_BP_FAT	GO:0050728~negative regulation of inflammatory response	4	0.719424	0.0731884	ADRB2, TNFRSF1B, IGF2, IL10	428	31	13528	4.07838	1	0.501609	73.6277
GOTERM_BP_FAT	GO:0050727~regulation of inflammatory response	6	1.07914	0.0919189	ADRB2, TNFRSF1B, IL6, PTGS2, IGF2, IL10	428	76	13528	2.49533	1	0.56091	81.5645
GOTERM_BP_FAT	GO:0048585~negative regulation of response to stimulus	7	1.25899	0.0964318	PPARA, ADRB2, TNFRSF1B, COL3A1, IGF2, GRIN3A, IL10	428	100	13528	2.21252	1	0.568879	83.1068
GOTERM_BP_FAT	GO:0031348~negative regulation of defense response	4	0.719424	0.103842	ADRB2, TNFRSF1B, IGF2, IL10	428	36	13528	3.51194	1	0.589755	85.3784
Annotation Cluster 48	Enrichment Score: 1.2079511822789726
Category	Term	Count	%	PValue	Genes	List Total	Pop Hits	Pop Total	Fold Enrichment	Bonferroni	Benjamini	FDR
GOTERM_CC_FAT	GO:0030424~axon	10	1.79856	0.0441145	CALCR, MAPK1, ADRB2, GABRB3, GRIK2, MTPN, SPTBN4, NFASC, KLHL24, SEMA3A	375	159	12782	2.14373	1	0.479239	46.4004
GOTERM_CC_FAT	GO:0043005~neuron projection	17	3.05755	0.0443669	CALCR, SYT1, GABRB3, GRIK2, SPTBN4, UTRN, NFASC, GIPC1, DPYSL3, GRIN3A, CPEB1, MAPK1, IGF1R, ADRB2, MTPN, KLHL24, SEMA3A	375	342	12782	1.6943	1	0.468459	46.5956
GOTERM_CC_FAT	GO:0042995~cell projection	27	4.85612	0.12148	CALCR, SYT1, GABRB3, GRIK2, UTRN, TTLL4, GIPC1, RDX, CPEB1, GRIN3A, ITSN1, ACTR2, IGF1R, MTPN, KLHL24, SEMA3A, FGD6, AKT2, TRPM6, SPTBN4, NFASC, DPYSL3, SCYL3, GAS7, MAPK1, ADRB2, WASL	375	697	12782	1.32038	1	0.637435	83.308
Annotation Cluster 49	Enrichment Score: 1.204905729485845
Category	Term	Count	%	PValue	Genes	List Total	Pop Hits	Pop Total	Fold Enrichment	Bonferroni	Benjamini	FDR
GOTERM_BP_FAT	GO:0001568~blood vessel development	15	2.69784	0.0235374	IL8, PGF, TGFBR1, DICER1, COL3A1, COL15A1, PRRX1, STAB2, GJC1, ZFP36L1, CHD7, COL1A2, MKL2, THBS1, PLXND1	428	245	13528	1.93515	1	0.290048	34.1438
GOTERM_BP_FAT	GO:0001944~vasculature development	15	2.69784	0.0281802	IL8, PGF, TGFBR1, DICER1, COL3A1, COL15A1, PRRX1, STAB2, GJC1, ZFP36L1, CHD7, COL1A2, MKL2, THBS1, PLXND1	428	251	13528	1.88889	1	0.316875	39.4243
GOTERM_BP_FAT	GO:0048514~blood vessel morphogenesis	12	2.15827	0.0702038	ZFP36L1, IL8, PGF, TGFBR1, DICER1, PRRX1, COL15A1, STAB2, MKL2, PLXND1, THBS1, GJC1	428	211	13528	1.79758	1	0.490705	72.0981
GOTERM_BP_FAT	GO:0001525~angiogenesis	7	1.25899	0.325323	IL8, PGF, DICER1, COL15A1, STAB2, PLXND1, THBS1	428	148	13528	1.49495	1	0.88659	99.8993
Annotation Cluster 50	Enrichment Score: 1.1949584791961212
Category	Term	Count	%	PValue	Genes	List Total	Pop Hits	Pop Total	Fold Enrichment	Bonferroni	Benjamini	FDR
GOTERM_BP_FAT	GO:0045861~negative regulation of proteolysis	5	0.899281	0.0045577	IGF2, GIPC1, THBS1, IL10, DNAJC1	428	22	13528	7.18352	0.99998	0.110024	7.69838
GOTERM_BP_FAT	GO:0030162~regulation of proteolysis	5	0.899281	0.0856481	IGF2, GIPC1, THBS1, IL10, DNAJC1	428	53	13528	2.98184	1	0.539511	79.1998
GOTERM_BP_FAT	GO:0031330~negative regulation of cellular catabolic process	3	0.539568	0.130159	IGF2, GIPC1, IL10	428	20	13528	4.74112	1	0.649068	91.3306
GOTERM_BP_FAT	GO:0009895~negative regulation of catabolic process	3	0.539568	0.326759	IGF2, GIPC1, IL10	428	37	13528	2.56277	1	0.887347	99.903
Annotation Cluster 51	Enrichment Score: 1.1943989120866259
Category	Term	Count	%	PValue	Genes	List Total	Pop Hits	Pop Total	Fold Enrichment	Bonferroni	Benjamini	FDR
INTERPRO	IPR011992:EF-Hand type	14	2.51799	0.0335384	UTRN, CBL, ITSN1, CAPN3, CALU, PLCL1, PLCB4, CALML4, RASGRP1, MCFD2, VSNL1, CALN1, CACNA1D, CALM1	518	236	16659	1.90781	1	0.432079	41.1468
SP_PIR_KEYWORDS	calcium	32	5.7554	0.058653	FRAS1, GALNT2, SYT1, PXDN, UTRN, GALNT4, SYT7, GRIN3A, ITSN1, CALU, ATP2B4, PLCB4, GNPTAB, RASGRP1, CALN1, THBS1, TRPM6, SYT11, CACNA1I, CBL, CACNG4, NID2, CAPN3, PCDH19, MMP11, GNS, VSNL1, MCFD2, SULF1, CACNA1E, CACNA1D, CALM1	554	803	19235	1.38362	1	0.428277	57.0527
GOTERM_MF_FAT	GO:0005509~calcium ion binding	37	6.65468	0.132731	FRAS1, GALNT2, SYT1, PXDN, UTRN, GALNT4, GRIN3A, SYT7, EDEM3, ITSN1, CALU, PLCL1, ATP2B4, PLCB4, CALML4, GNPTAB, RASGRP1, CALN1, PPP3CA, THBS1, TRPM6, SYT11, DMP1, CACNA1I, CBL, CACNG4, NID2, CAPN3, PCDH19, MMP11, GNS, VSNL1, SULF1, MCFD2, CACNA1E, CACNA1D, CALM1	421	919	12983	1.24159	1	0.754615	88.1291
Annotation Cluster 52	Enrichment Score: 1.1829348205054837
Category	Term	Count	%	PValue	Genes	List Total	Pop Hits	Pop Total	Fold Enrichment	Bonferroni	Benjamini	FDR
UP_SEQ_FEATURE	domain:Myotubularin phosphatase	3	0.539568	0.0604361	MTMR12, MTMR9, MTMR4	554	14	19113	7.39286	1	0.866369	65.3261
INTERPRO	IPR017906:Myotubularin phosphatase	3	0.539568	0.0683832	MTMR12, MTMR9, MTMR4	518	14	16659	6.89148	1	0.627791	66.7378
INTERPRO	IPR010569:Myotubularin-related	3	0.539568	0.0683832	MTMR12, MTMR9, MTMR4	518	14	16659	6.89148	1	0.627791	66.7378
Annotation Cluster 53	Enrichment Score: 1.1702112100253717
Category	Term	Count	%	PValue	Genes	List Total	Pop Hits	Pop Total	Fold Enrichment	Bonferroni	Benjamini	FDR
UP_SEQ_FEATURE	domain:WW	4	0.719424	0.0246469	UTRN, CEP164, APBB3, GAS7	554	22	19113	6.27273	1	0.667291	34.5584
INTERPRO	IPR001202:WW/Rsp5/WWP	5	0.899281	0.0817157	NEDD4, UTRN, CEP164, APBB3, GAS7	518	53	16659	3.03398	1	0.678691	73.413
SMART	SM00456:WW	5	0.899281	0.153214	NEDD4, UTRN, CEP164, APBB3, GAS7	357	53	9079	2.39919	1	0.791134	88.0705
Annotation Cluster 54	Enrichment Score: 1.156261187797516
Category	Term	Count	%	PValue	Genes	List Total	Pop Hits	Pop Total	Fold Enrichment	Bonferroni	Benjamini	FDR
GOTERM_BP_FAT	GO:0000082~G1/S transition of mitotic cell cycle	9	1.61871	0.00034698	BCAT1, ACVR1B, CDKN1A, CCND1, CCND2, E2F6, CDC34, RB1, PPP3CA	428	56	13528	5.07977	0.561119	0.0254069	0.606737
GOTERM_BP_FAT	GO:0051329~interphase of mitotic cell cycle	9	1.61871	0.0161635	BCAT1, ACVR1B, CDKN1A, CCND1, CCND2, E2F6, CDC34, RB1, PPP3CA	428	103	13528	2.76182	1	0.232685	24.8561
GOTERM_BP_FAT	GO:0051325~interphase	9	1.61871	0.0189129	BCAT1, ACVR1B, CDKN1A, CCND1, CCND2, E2F6, CDC34, RB1, PPP3CA	428	106	13528	2.68365	1	0.254889	28.4548
BIOCARTA	h_cellcyclePathway:Cyclins and Cell Cycle Regulation	4	0.719424	0.0861992	CDKN1A, CCND1, CCND2, RB1	62	25	1437	3.70839	1	0.860804	66.8824
GOTERM_BP_FAT	GO:0007049~cell cycle	29	5.21583	0.255814	BCAT1, STEAP3, E2F6, CEP164, CDC34, SESN2, SENP5, ACVR1B, KLK10, PPP3CA, THBS1, VCPIP1, IL8, GMNN, CEP110, TP53, RB1, HMGA2, GAS7, MAPK1, UHRF1, CDKN1A, CCND1, DUSP1, DMTF1, CCND2, RBM38, PSME3, CALM1	428	776	13528	1.18121	1	0.833571	99.438
GOTERM_BP_FAT	GO:0000278~mitotic cell cycle	13	2.33813	0.51167	BCAT1, E2F6, CEP164, CDC34, RB1, HMGA2, ACVR1B, CCND1, CDKN1A, CCND2, PSME3, PPP3CA, VCPIP1	428	370	13528	1.11053	1	0.96462	99.9997
GOTERM_BP_FAT	GO:0022402~cell cycle process	18	3.23741	0.616304	BCAT1, IL8, E2F6, TP53, CEP164, RB1, CDC34, HMGA2, SESN2, GAS7, ACVR1B, CCND1, CDKN1A, CCND2, PSME3, PPP3CA, THBS1, VCPIP1	428	565	13528	1.00696	1	0.983722	100
GOTERM_BP_FAT	GO:0022403~cell cycle phase	12	2.15827	0.762256	BCAT1, ACVR1B, CDKN1A, CCND1, CCND2, E2F6, CEP164, CDC34, RB1, PPP3CA, HMGA2, VCPIP1	428	414	13528	0.916159	1	0.996813	100
Annotation Cluster 55	Enrichment Score: 1.145547208381048
Category	Term	Count	%	PValue	Genes	List Total	Pop Hits	Pop Total	Fold Enrichment	Bonferroni	Benjamini	FDR
GOTERM_CC_FAT	GO:0005654~nucleoplasm	37	6.65468	0.0265377	E2F6, CREM, TAF9B, INTS2, SMUG1, COIL, CASP3, ORC2L, ERCC6, HNRNPF, HOXA9, PRKAA2, ERCC4, MLL2, ATF7IP, STK24, GMNN, SPTBN4, TP53, TEAD1, SMAD2, RB1, PPARGC1A, ATXN7L3, PPARGC1B, ELL2, ATXN1, MED6, MAPK1, DUSP4, CDKN1A, CCND1, HIPK2, PBX3, KPNA1, CALM1, DUSP6	375	882	12782	1.42988	0.999959	0.382187	31.0487
GOTERM_CC_FAT	GO:0031974~membrane-enclosed lumen	67	12.0504	0.0491373	BACH1, PTGS2, E2F6, CDC14B, INTS2, SENP5, CASP3, P4HA2, MLL2, ATF7IP, GATM, STK24, SUCLG2, GABPA, TP53, RB1, ISG20L2, PPARGC1A, PPARGC1B, ELL2, MED6, MAPK1, CCND1, ADRB2, HIPK2, KTELC1, WASL, KPNA1, ZNF275, ZBTB10, CREM, YPEL2, TAF9B, MUTED, IGF2BP1, EDEM3, COIL, SMUG1, CALU, ORC2L, MEIS2, ERCC6, FIGN, HNRNPF, HOXA9, PRKAA2, THBS1, ERCC4, DNMT3A, GMNN, NLK, SPTBN4, TEAD1, IGF1, IGF2, SMAD2, FOXP1…	375	1856	12782	1.23045	1	0.491661	50.1649
GOTERM_CC_FAT	GO:0031981~nuclear lumen	54	9.71223	0.0510375	BACH1, CDC14B, E2F6, INTS2, SENP5, CASP3, MLL2, ATF7IP, STK24, GABPA, TP53, RB1, ISG20L2, PPARGC1A, PPARGC1B, ELL2, MED6, MAPK1, CCND1, ADRB2, HIPK2, WASL, KPNA1, ZNF275, ZBTB10, YPEL2, CREM, TAF9B, IGF2BP1, SMUG1, COIL, ORC2L, MEIS2, ERCC6, FIGN, HNRNPF, HOXA9, PRKAA2, ERCC4, DNMT3A, NLK, GMNN, SPTBN4, TEAD1, SMAD2, ATXN7L3, FOXP1, ATXN1, DUSP4, CDKN1A, DNAJB9, PBX3, CALM1, DUSP6	375	1450	12782	1.26938	1	0.492983	51.524
GOTERM_CC_FAT	GO:0043233~organelle lumen	65	11.6906	0.0642402	BACH1, PTGS2, E2F6, CDC14B, INTS2, SENP5, CASP3, P4HA2, MLL2, ATF7IP, STK24, SUCLG2, GABPA, TP53, RB1, ISG20L2, PPARGC1A, PPARGC1B, ELL2, MED6, MAPK1, CCND1, ADRB2, HIPK2, KTELC1, WASL, KPNA1, ZNF275, ZBTB10, YPEL2, CREM, TAF9B, MUTED, IGF2BP1, EDEM3, COIL, SMUG1, CALU, ORC2L, MEIS2, ERCC6, FIGN, HNRNPF, HOXA9, PRKAA2, THBS1, ERCC4, DNMT3A, GMNN, NLK, SPTBN4, TEAD1, IGF1, IGF2, SMAD2, FOXP1, ATXN…	375	1820	12782	1.21733	1	0.509969	60.0587
GOTERM_CC_FAT	GO:0070013~intracellular organelle lumen	63	11.3309	0.0798956	BACH1, PTGS2, E2F6, CDC14B, INTS2, SENP5, CASP3, P4HA2, MLL2, ATF7IP, STK24, SUCLG2, GABPA, TP53, RB1, ISG20L2, PPARGC1A, PPARGC1B, ELL2, MED6, MAPK1, CCND1, ADRB2, HIPK2, KTELC1, WASL, KPNA1, ZNF275, ZBTB10, YPEL2, CREM, TAF9B, MUTED, IGF2BP1, EDEM3, SMUG1, COIL, CALU, ORC2L, MEIS2, ERCC6, FIGN, HNRNPF, HOXA9, PRKAA2, ERCC4, DNMT3A, GMNN, NLK, SPTBN4, TEAD1, IGF2, SMAD2, FOXP1, ATXN7L3, ATXN1, D…	375	1779	12782	1.20707	1	0.534028	68.3669
GOTERM_CC_FAT	GO:0005730~nucleolus	23	4.13669	0.391944	BACH1, ZNF275, CDC14B, ZBTB10, NLK, YPEL2, GABPA, TP53, IGF2BP1, ISG20L2, SENP5, SMUG1, COIL, FOXP1, ATXN1, MAPK1, CASP3, ADRB2, ERCC6, MEIS2, DNAJB9, HNRNPF, WASL	375	698	12782	1.12316	1	0.903498	99.8968
Annotation Cluster 56	Enrichment Score: 1.13981242024336
Category	Term	Count	%	PValue	Genes	List Total	Pop Hits	Pop Total	Fold Enrichment	Bonferroni	Benjamini	FDR
GOTERM_BP_FAT	GO:0043009~chordate embryonic development	18	3.23741	0.0335309	DLC1, TGFBR1, GABPA, PRRX1, TP53, ICMT, SMAD2, ACVR1B, HOXB4, ACVR2A, CHD7, HOXA9, TFAP2A, PYGO2, MKL2, PRDM1, COL11A1, MLL2	428	331	13528	1.71884	1	0.343957	45.0143
GOTERM_BP_FAT	GO:0048706~embryonic skeletal system development	7	1.25899	0.0345504	ACVR2A, HOXB4, TGFBR1, PRRX1, HOXA9, TFAP2A, COL11A1	428	77	13528	2.87341	1	0.349551	46.0226
GOTERM_BP_FAT	GO:0009792~embryonic development ending in birth or egg hatching	18	3.23741	0.036082	DLC1, TGFBR1, GABPA, PRRX1, TP53, ICMT, SMAD2, ACVR1B, HOXB4, ACVR2A, CHD7, HOXA9, TFAP2A, PYGO2, MKL2, PRDM1, COL11A1, MLL2	428	334	13528	1.7034	1	0.350603	47.5047
GOTERM_BP_FAT	GO:0001701~in utero embryonic development	11	1.97842	0.0525608	ACVR1B, CHD7, TGFBR1, GABPA, TP53, PYGO2, ICMT, SMAD2, PRDM1, MKL2, MLL2	428	176	13528	1.97547	1	0.429903	61.2033
GOTERM_BP_FAT	GO:0048705~skeletal system morphogenesis	8	1.43885	0.0641116	HOXB4, ACVR2B, TGFBR1, NAB1, PRRX1, TFAP2A, COL11A1, GHR	428	112	13528	2.25768	1	0.470896	68.7124
GOTERM_BP_FAT	GO:0048568~embryonic organ development	10	1.79856	0.0949714	HOXB4, CHD7, TGFBR1, PRRX1, SH2B3, TFAP2A, PRDM1, MKL2, COL11A1, FRS2	428	172	13528	1.83764	1	0.568165	82.6215
GOTERM_BP_FAT	GO:0048704~embryonic skeletal system morphogenesis	5	0.899281	0.105033	HOXB4, TGFBR1, PRRX1, TFAP2A, COL11A1	428	57	13528	2.77259	1	0.589187	85.7153
GOTERM_BP_FAT	GO:0048598~embryonic morphogenesis	15	2.69784	0.106981	DLC1, TGFBR1, DICER1, TP53, UGDH, PRRX1, SMAD2, HOXB4, ACVR2A, ACVR2B, CHD7, TFAP2A, HOXA9, FRS2, COL11A1	428	307	13528	1.54434	1	0.593837	86.2509
GOTERM_BP_FAT	GO:0048701~embryonic cranial skeleton morphogenesis	3	0.539568	0.109137	TGFBR1, PRRX1, TFAP2A	428	18	13528	5.26791	1	0.596694	86.8215
GOTERM_BP_FAT	GO:0048562~embryonic organ morphogenesis	7	1.25899	0.243722	HOXB4, CHD7, TGFBR1, PRRX1, TFAP2A, COL11A1, FRS2	428	133	13528	1.66355	1	0.823655	99.2544
Annotation Cluster 57	Enrichment Score: 1.1350961811757971
Category	Term	Count	%	PValue	Genes	List Total	Pop Hits	Pop Total	Fold Enrichment	Bonferroni	Benjamini	FDR
SP_PIR_KEYWORDS	synapse	14	2.51799	0.00886896	SYT1, GABRB3, GRIK2, SYT11, UTRN, PSD3, BSN, CPEB1, SYT7, GRIN3A, HOMER1, ITSN1, STXBP5, SNAP23	554	213	19235	2.28208	0.973371	0.121458	11.7124
GOTERM_CC_FAT	GO:0044456~synapse part	14	2.51799	0.0292896	SYT1, GABRB3, GRIK2, SYT11, UTRN, PSD3, GIPC1, CPEB1, SYT7, GRIN3A, HOMER1, STXBP5, SEMA4C, ERC1	375	246	12782	1.93982	0.999986	0.39834	33.6947
GOTERM_CC_FAT	GO:0045202~synapse	18	3.23741	0.0326002	SYT1, GABRB3, GRIK2, SYT11, UTRN, PSD3, BSN, GIPC1, GRIN3A, CPEB1, SYT7, ITSN1, HOMER1, STXBP5, SEMA4C, SNAP23, ERC1, INSR	375	355	12782	1.72827	0.999996	0.405031	36.753
SP_PIR_KEYWORDS	cell junction	18	3.23741	0.0685766	SYT1, GABRB3, PANX2, GRIK2, SYT11, UTRN, PSD3, BSN, GRIN3A, CPEB1, SYT7, ITSN1, CLDN12, HOMER1, CLDN23, GJC1, STXBP5, SNAP23	554	399	19235	1.56633	1	0.452488	62.9681
SP_PIR_KEYWORDS	postsynaptic cell membrane	7	1.25899	0.0975787	GABRB3, GRIK2, UTRN, PSD3, CPEB1, GRIN3A, HOMER1	554	110	19235	2.20947	1	0.545454	76.2055
GOTERM_CC_FAT	GO:0014069~postsynaptic density	5	0.899281	0.15402	PSD3, SEMA4C, CPEB1, GRIN3A, HOMER1	375	71	12782	2.40038	1	0.668235	90.0931
GOTERM_CC_FAT	GO:0030054~cell junction	20	3.59712	0.183921	DLC1, SYT1, GABRB3, VAPA, PANX2, GRIK2, SYT11, UTRN, PSD3, BSN, GRIN3A, CPEB1, SYT7, ITSN1, HOMER1, CLDN12, CLDN23, GJC1, STXBP5, SNAP23	375	518	12782	1.31604	1	0.714292	93.9755
GOTERM_BP_FAT	GO:0007215~glutamate signaling pathway	3	0.539568	0.185954	GRIK2, GRIN3A, HOMER1	428	25	13528	3.7929	1	0.753132	97.2892
GOTERM_CC_FAT	GO:0045211~postsynaptic membrane	7	1.25899	0.20379	GABRB3, GRIK2, UTRN, PSD3, CPEB1, GRIN3A, HOMER1	375	135	12782	1.76739	1	0.727004	95.7149
Annotation Cluster 58	Enrichment Score: 1.1253234148481381
Category	Term	Count	%	PValue	Genes	List Total	Pop Hits	Pop Total	Fold Enrichment	Bonferroni	Benjamini	FDR
GOTERM_CC_FAT	GO:0031982~vesicle	28	5.03597	0.0567538	CALCR, SYT1, VAPA, AP1G1, NAP1L1, FASLG, GIPC1, ITGB3, SYT7, ITSN1, CALU, SLC1A4, SLC30A4, SPRED2, RAB6B, SNAP23, SEC24C, THBS1, FNDC3A, AKT2, ATG9A, RAB8B, SYT11, CACNG4, IGF1, STXBP5, SEMA4C, ADAMTS1	375	670	12782	1.42446	1	0.486099	55.408
GOTERM_CC_FAT	GO:0031410~cytoplasmic vesicle	27	4.85612	0.0585251	CALCR, SYT1, AP1G1, NAP1L1, FASLG, GIPC1, ITGB3, SYT7, ITSN1, CALU, SLC1A4, SLC30A4, SPRED2, RAB6B, SNAP23, SEC24C, THBS1, FNDC3A, AKT2, ATG9A, RAB8B, SYT11, CACNG4, IGF1, STXBP5, SEMA4C, ADAMTS1	375	642	12782	1.4335	1	0.486719	56.5516
GOTERM_CC_FAT	GO:0016023~cytoplasmic membrane-bounded vesicle	23	4.13669	0.0863903	CALCR, SYT1, AP1G1, SYT11, NAP1L1, CACNG4, FASLG, IGF1, GIPC1, ITGB3, SYT7, ITSN1, CALU, SLC1A4, STXBP5, SLC30A4, SEMA4C, RAB6B, SNAP23, SEC24C, THBS1, FNDC3A, AKT2	375	550	12782	1.42539	1	0.546179	71.3174
GOTERM_CC_FAT	GO:0031988~membrane-bounded vesicle	23	4.13669	0.109876	CALCR, SYT1, AP1G1, SYT11, NAP1L1, CACNG4, FASLG, IGF1, GIPC1, ITGB3, SYT7, ITSN1, CALU, SLC1A4, STXBP5, SLC30A4, SEMA4C, RAB6B, SNAP23, SEC24C, THBS1, FNDC3A, AKT2	375	568	12782	1.38022	1	0.6138	79.9884
Annotation Cluster 59	Enrichment Score: 1.1191312391828432
Category	Term	Count	%	PValue	Genes	List Total	Pop Hits	Pop Total	Fold Enrichment	Bonferroni	Benjamini	FDR
GOTERM_CC_FAT	GO:0005788~endoplasmic reticulum lumen	7	1.25899	0.0295631	PTGS2, P4HA2, KTELC1, MUTED, IGF2, EDEM3, CALU	375	80	12782	2.98247	0.999987	0.387729	33.9525
UP_SEQ_FEATURE	short sequence motif:Prevents secretion from ER	5	0.899281	0.091065	C3ORF64, KTELC1, MUTED, EDEM3, CALU	554	59	19113	2.92373	1	0.940988	80.2553
INTERPRO	IPR000886:Endoplasmic reticulum, targeting sequence	4	0.719424	0.163119	C3ORF64, KTELC1, MUTED, EDEM3	518	45	16659	2.85869	1	0.87249	93.7165
Annotation Cluster 60	Enrichment Score: 1.1066157606504614
Category	Term	Count	%	PValue	Genes	List Total	Pop Hits	Pop Total	Fold Enrichment	Bonferroni	Benjamini	FDR
INTERPRO	IPR001180:Citron-like	3	0.539568	0.0683832	MAP4K3, MAP4K4, NRK	518	14	16659	6.89148	1	0.627791	66.7378
UP_SEQ_FEATURE	domain:CNH	3	0.539568	0.0684332	MAP4K3, MAP4K4, NRK	554	15	19113	6.9	1	0.89027	70.0133
SMART	SM00036:CNH	3	0.539568	0.102314	MAP4K3, MAP4K4, NRK	357	14	9079	5.44958	1	0.704672	74.8396
Annotation Cluster 61	Enrichment Score: 1.0954412280304129
Category	Term	Count	%	PValue	Genes	List Total	Pop Hits	Pop Total	Fold Enrichment	Bonferroni	Benjamini	FDR
GOTERM_BP_FAT	GO:0032869~cellular response to insulin stimulus	8	1.43885	0.00548948	IGF1R, IRS2, CCND2, IGF2, UBE2B, INSR, GHR, AKT2	428	68	13528	3.71853	0.999998	0.12361	9.20184
GOTERM_MF_FAT	GO:0019903~protein phosphatase binding	4	0.719424	0.131102	IRS2, GRIN3A, INSR, GHR	421	39	12983	3.16292	1	0.755227	87.7911
GOTERM_MF_FAT	GO:0019902~phosphatase binding	4	0.719424	0.169569	IRS2, GRIN3A, INSR, GHR	421	44	12983	2.8035	1	0.814087	93.8001
GOTERM_MF_FAT	GO:0019901~protein kinase binding	7	1.25899	0.340211	MAPK1, IRS2, CCND1, CCND2, INSR, TRIB1, GHR	421	147	12983	1.4685	1	0.930651	99.8017
Annotation Cluster 62	Enrichment Score: 1.077138604031902
Category	Term	Count	%	PValue	Genes	List Total	Pop Hits	Pop Total	Fold Enrichment	Bonferroni	Benjamini	FDR
SP_PIR_KEYWORDS	rna-binding	29	5.21583	0.00203153	EIF2C1, CPEB2, CPEB3, CPEB4, DICER1, IGF2BP1, IGF2BP2, CPEB1, IGF2BP3, RBM9, LIN28B, NUFIP2, DDX19A, DDX19B, HNRNPF, STRBP, MEX3A, CSTF2T, PPARGC1A, PPARGC1B, ATXN1, A2BP1, MEX3D, LSM11, RBM38, THOC2, EIF5A2, EIF2C3, EIF2C4	554	540	19235	1.8646	0.562935	0.0475204	2.80358
INTERPRO	IPR000504:RNA recognition motif, RNP-1	15	2.69784	0.0063556	CPEB2, CPEB3, CPEB4, IGF2BP1, IGF2BP2, CPEB1, IGF2BP3, CSTF2T, RBM9, PPARGC1A, PPARGC1B, A2BP1, HNRNPF, RBM38, SFRS12	518	211	16659	2.28627	0.996318	0.208256	9.43302
INTERPRO	IPR012677:Nucleotide-binding, alpha-beta plait	14	2.51799	0.0160302	CPEB2, CPEB3, CPEB4, IGF2BP1, IGF2BP2, IGF2BP3, CSTF2T, RBM9, PPARGC1A, PPARGC1B, A2BP1, HNRNPF, RBM38, SFRS12	518	213	16659	2.11382	0.999999	0.333589	22.2075
GOTERM_MF_FAT	GO:0003723~RNA binding	34	6.11511	0.0267355	EIF2C1, CPEB2, CPEB3, CPEB4, DICER1, IGF2BP1, IGF2BP2, CPEB1, IGF2BP3, RBM9, LIN28B, NUFIP2, ZFP36L1, DDX19A, DDX19B, HNRNPF, STRBP, LRRFIP1, MEX3A, CSTF2T, PPARGC1A, PPARGC1B, PURB, ATXN1, A2BP1, EIF2S2, MEX3D, LSM11, RBM38, THOC2, EIF5A2, EIF2C3, EIF2C4, SUPT6H	421	718	12983	1.46032	1	0.47257	33.3383
SMART	SM00360:RRM	15	2.69784	0.0377881	CPEB2, CPEB3, CPEB4, IGF2BP1, IGF2BP2, CPEB1, IGF2BP3, CSTF2T, RBM9, PPARGC1A, PPARGC1B, A2BP1, HNRNPF, RBM38, SFRS12	357	211	9079	1.80792	0.999834	0.5468	38.8883
GOTERM_BP_FAT	GO:0016071~mRNA metabolic process	18	3.23741	0.0795283	CALCR, ZC3H3, EIF2C1, IGF2BP1, CPEB1, CSTF2T, RBM9, PPARGC1A, ZFP36L1, CNOT6L, A2BP1, HNRNPF, LSM11, RBM38, THOC2, EIF2C3, EIF2C4, SFRS12	428	370	13528	1.53766	1	0.521218	76.6186
UP_SEQ_FEATURE	domain:RRM	7	1.25899	0.131346	A2BP1, RBM38, RBM9, CSTF2T, PPARGC1A, PPARGC1B, SFRS12	554	119	19113	2.02941	1	0.975019	90.8593
SP_PIR_KEYWORDS	mrna processing	10	1.79856	0.332868	CNOT6L, A2BP1, HNRNPF, LSM11, RBM38, CPEB1, THOC2, RBM9, CSTF2T, SFRS12	554	260	19235	1.33539	1	0.813816	99.6517
GOTERM_BP_FAT	GO:0006397~mRNA processing	12	2.15827	0.430274	ZC3H3, CNOT6L, A2BP1, HNRNPF, LSM11, RBM38, CPEB1, THOC2, RBM9, CSTF2T, PPARGC1A, SFRS12	428	321	13528	1.18159	1	0.940189	99.9948
GOTERM_BP_FAT	GO:0006396~RNA processing	17	3.05755	0.659538	ZC3H3, DICER1, INTS2, SMAD2, CPEB1, CSTF2T, RBM9, PPARGC1A, LIN28B, ATXN1, CNOT6L, A2BP1, HNRNPF, LSM11, RBM38, THOC2, SFRS12	428	547	13528	0.982316	1	0.988818	100
SP_PIR_KEYWORDS	mrna splicing	6	1.07914	0.721471	A2BP1, HNRNPF, RBM38, THOC2, RBM9, SFRS12	554	209	19235	0.996753	1	0.974362	100
GOTERM_BP_FAT	GO:0008380~RNA splicing	8	1.43885	0.797194	A2BP1, HNRNPF, LSM11, RBM38, THOC2, RBM9, PPARGC1A, SFRS12	428	284	13528	0.890351	1	0.998163	100
Annotation Cluster 63	Enrichment Score: 1.0738238435274174
Category	Term	Count	%	PValue	Genes	List Total	Pop Hits	Pop Total	Fold Enrichment	Bonferroni	Benjamini	FDR
GOTERM_BP_FAT	GO:0032869~cellular response to insulin stimulus	8	1.43885	0.00548948	IGF1R, IRS2, CCND2, IGF2, UBE2B, INSR, GHR, AKT2	428	68	13528	3.71853	0.999998	0.12361	9.20184
GOTERM_MF_FAT	GO:0017046~peptide hormone binding	4	0.719424	0.0553882	CALCR, IGF1R, INSR, GHR	421	27	12983	4.56866	1	0.610002	57.3745
GOTERM_MF_FAT	GO:0042562~hormone binding	4	0.719424	0.210791	CALCR, IGF1R, INSR, GHR	421	49	12983	2.51743	1	0.841322	97.106
GOTERM_MF_FAT	GO:0042277~peptide binding	6	1.07914	0.790504	CALCR, IGF1R, CCR7, INSR, KPNA1, GHR	421	203	12983	0.911482	1	0.998367	100
Annotation Cluster 64	Enrichment Score: 1.0662178111218146
Category	Term	Count	%	PValue	Genes	List Total	Pop Hits	Pop Total	Fold Enrichment	Bonferroni	Benjamini	FDR
GOTERM_BP_FAT	GO:0042692~muscle cell differentiation	13	2.33813	0.000438384	ACTA1, UTRN, IGF1, NEO1, RB1, HOMER1, CAPN3, FOXP1, SPEG, MTPN, SEMA4C, PPP3CA, MKL2	428	121	13528	3.39584	0.646726	0.0277302	0.765988
GOTERM_BP_FAT	GO:0051146~striated muscle cell differentiation	10	1.79856	0.0018014	ACTA1, MTPN, UTRN, IGF1, RB1, PPP3CA, NEO1, HOMER1, CAPN3, FOXP1	428	88	13528	3.59176	0.986138	0.0637046	3.1124
GOTERM_BP_FAT	GO:0014706~striated muscle tissue development	10	1.79856	0.0130309	COL19A1, ACTA1, UTRN, PPP3CA, MKL2, HOMER1, COL11A1, FOXP1, FOXP2, GJC1	428	119	13528	2.65609	1	0.203234	20.548
GOTERM_BP_FAT	GO:0060537~muscle tissue development	10	1.79856	0.0174957	COL19A1, ACTA1, UTRN, PPP3CA, MKL2, HOMER1, COL11A1, FOXP1, FOXP2, GJC1	428	125	13528	2.5286	1	0.247933	26.6207
GOTERM_BP_FAT	GO:0060538~skeletal muscle organ development	7	1.25899	0.0176147	COL19A1, ACTA1, UTRN, PPP3CA, HOMER1, FOXP1, FOXP2	428	66	13528	3.35231	1	0.247947	26.7764
GOTERM_BP_FAT	GO:0007519~skeletal muscle tissue development	7	1.25899	0.0176147	COL19A1, ACTA1, UTRN, PPP3CA, HOMER1, FOXP1, FOXP2	428	66	13528	3.35231	1	0.247947	26.7764
GOTERM_BP_FAT	GO:0007517~muscle organ development	13	2.33813	0.035196	ACTA1, UTRN, IGF1, HOMER1, CAPN3, FOXP1, GJC1, FOXP2, COL19A1, SPEG, PPP3CA, MKL2, COL11A1	428	211	13528	1.94738	1	0.350532	46.6521
GOTERM_BP_FAT	GO:0048741~skeletal muscle fiber development	4	0.719424	0.0571089	ACTA1, UTRN, PPP3CA, HOMER1	428	28	13528	4.51535	1	0.447775	64.3429
GOTERM_BP_FAT	GO:0055002~striated muscle cell development	5	0.899281	0.0811005	ACTA1, UTRN, PPP3CA, HOMER1, CAPN3	428	52	13528	3.03918	1	0.524482	77.3091
GOTERM_BP_FAT	GO:0048747~muscle fiber development	4	0.719424	0.0973541	ACTA1, UTRN, PPP3CA, HOMER1	428	35	13528	3.61228	1	0.571249	83.4066
GOTERM_BP_FAT	GO:0055001~muscle cell development	5	0.899281	0.100012	ACTA1, UTRN, PPP3CA, HOMER1, CAPN3	428	56	13528	2.8221	1	0.576535	84.2429
GOTERM_BP_FAT	GO:0048738~cardiac muscle tissue development	4	0.719424	0.268124	MKL2, COL11A1, FOXP1, GJC1	428	57	13528	2.21807	1	0.841593	99.5805
GOTERM_CC_FAT	GO:0030018~Z disc	3	0.539568	0.391364	OBSCN, PPP3CA, HOMER1	375	46	12782	2.22296	1	0.905887	99.8955
GOTERM_CC_FAT	GO:0031674~I band	3	0.539568	0.481387	OBSCN, PPP3CA, HOMER1	375	55	12782	1.8592	1	0.933661	99.9886
GOTERM_CC_FAT	GO:0030017~sarcomere	4	0.719424	0.55025	OBSCN, ACTA1, PPP3CA, HOMER1	375	98	12782	1.39124	1	0.956268	99.9984
GOTERM_CC_FAT	GO:0030016~myofibril	4	0.719424	0.634896	OBSCN, ACTA1, PPP3CA, HOMER1	375	111	12782	1.2283	1	0.968065	99.9999
GOTERM_CC_FAT	GO:0044449~contractile fiber part	4	0.719424	0.646889	OBSCN, ACTA1, PPP3CA, HOMER1	375	113	12782	1.20656	1	0.970583	99.9999
GOTERM_CC_FAT	GO:0043292~contractile fiber	4	0.719424	0.692045	OBSCN, ACTA1, PPP3CA, HOMER1	375	121	12782	1.12679	1	0.979446	100
GOTERM_BP_FAT	GO:0003012~muscle system process	5	0.899281	0.781257	ACTA1, UTRN, IGF1, HOMER1, GJC1	428	168	13528	0.940699	1	0.997645	100
GOTERM_BP_FAT	GO:0006936~muscle contraction	4	0.719424	0.865889	ACTA1, UTRN, HOMER1, GJC1	428	153	13528	0.826339	1	0.999559	100
Annotation Cluster 65	Enrichment Score: 1.046626627953963
Category	Term	Count	%	PValue	Genes	List Total	Pop Hits	Pop Total	Fold Enrichment	Bonferroni	Benjamini	FDR
INTERPRO	IPR000306:Zinc finger, FYVE-type	4	0.719424	0.0649844	ZFYVE26, FGD6, ANKFY1, MTMR4	518	30	16659	4.28803	1	0.614267	64.8012
INTERPRO	IPR017455:Zinc finger, FYVE-related	4	0.719424	0.0876052	ZFYVE26, FGD6, ANKFY1, MTMR4	518	34	16659	3.78356	1	0.694294	75.9428
UP_SEQ_FEATURE	zinc finger region:FYVE-type	4	0.719424	0.102506	ZFYVE26, FGD6, ANKFY1, MTMR4	554	39	19113	3.53846	1	0.955117	84.0787
SMART	SM00064:FYVE	4	0.719424	0.111533	ZFYVE26, FGD6, ANKFY1, MTMR4	357	30	9079	3.39085	1	0.71992	77.9503
Annotation Cluster 66	Enrichment Score: 1.0282178432948352
Category	Term	Count	%	PValue	Genes	List Total	Pop Hits	Pop Total	Fold Enrichment	Bonferroni	Benjamini	FDR
GOTERM_BP_FAT	GO:0051028~mRNA transport	9	1.61871	0.00612087	ZC3H3, SENP2, POM121, DDX19A, DDX19B, POM121C, RANBP2, THOC2, EIF5A2	428	87	13528	3.26974	1	0.12842	10.2074
GOTERM_BP_FAT	GO:0051168~nuclear export	5	0.899281	0.12076	ZC3H3, ATXN1, DDX19B, DUSP16, THOC2	428	60	13528	2.63396	1	0.625435	89.5325
GOTERM_BP_FAT	GO:0006406~mRNA export from nucleus	3	0.539568	0.279768	ZC3H3, DDX19B, THOC2	428	33	13528	2.87341	1	0.851737	99.6834
GOTERM_BP_FAT	GO:0006405~RNA export from nucleus	3	0.539568	0.372901	ZC3H3, DDX19B, THOC2	428	41	13528	2.31274	1	0.914167	99.9721
Annotation Cluster 67	Enrichment Score: 1.016122880434665
Category	Term	Count	%	PValue	Genes	List Total	Pop Hits	Pop Total	Fold Enrichment	Bonferroni	Benjamini	FDR
BBID	58.(CD40L)_immnosurveillance	4	0.719424	0.0457919	IL6, CD8A, IL8, IL10	20	16	358	4.475	0.947819	0.947819	37.7879
BBID	7.IL17_hematopoesis	3	0.539568	0.11028	IL6, CD8A, IL8	20	11	358	4.88182	0.999365	0.914035	69.3689
BIOCARTA	h_stemPathway:Regulation of hematopoiesis by cytokines	3	0.539568	0.130651	IL6, CD8A, IL8	62	15	1437	4.63548	1	0.848133	82.0298
BIOCARTA	h_il17Pathway:IL 17 Signaling Pathway	3	0.539568	0.130651	IL6, CD8A, IL8	62	15	1437	4.63548	1	0.848133	82.0298
Annotation Cluster 68	Enrichment Score: 1.010399523124141
Category	Term	Count	%	PValue	Genes	List Total	Pop Hits	Pop Total	Fold Enrichment	Bonferroni	Benjamini	FDR
GOTERM_BP_FAT	GO:0006029~proteoglycan metabolic process	6	1.07914	0.0109856	NDST2, SULF1, IGF1, CHST3, COL11A1, HS2ST1	428	43	13528	4.41035	1	0.18261	17.6107
GOTERM_BP_FAT	GO:0006790~sulfur metabolic process	9	1.61871	0.0291426	NDST2, SULF1, IGF1, CHST3, SLC19A3, CHST4, ICMT, GHR, HS2ST1	428	115	13528	2.47363	1	0.319972	40.4677
GOTERM_BP_FAT	GO:0030166~proteoglycan biosynthetic process	4	0.719424	0.047445	NDST2, IGF1, CHST3, HS2ST1	428	26	13528	4.86269	1	0.409444	57.361
GOTERM_BP_FAT	GO:0030201~heparan sulfate proteoglycan metabolic process	3	0.539568	0.0704282	NDST2, SULF1, HS2ST1	428	14	13528	6.77303	1	0.490503	72.2159
GOTERM_BP_FAT	GO:0044272~sulfur compound biosynthetic process	4	0.719424	0.209027	NDST2, IGF1, CHST3, HS2ST1	428	50	13528	2.5286	1	0.782274	98.3627
GOTERM_MF_FAT	GO:0008146~sulfotransferase activity	4	0.719424	0.210791	NDST2, CHST3, CHST4, HS2ST1	421	49	12983	2.51743	1	0.841322	97.106
UP_SEQ_FEATURE	nucleotide phosphate-binding region:PAPS	3	0.539568	0.23653	NDST2, CHST3, CHST4	554	32	19113	3.23437	1	0.995027	98.9801
INTERPRO	IPR000863:Sulfotransferase	3	0.539568	0.250011	NDST2, CHST3, CHST4	518	31	16659	3.11228	1	0.941656	98.8562
GOTERM_MF_FAT	GO:0016782~transferase activity, transferring sulfur-containing groups	4	0.719424	0.289211	NDST2, CHST3, CHST4, HS2ST1	421	58	12983	2.12679	1	0.907011	99.3956
Annotation Cluster 69	Enrichment Score: 1.0003477396079057
Category	Term	Count	%	PValue	Genes	List Total	Pop Hits	Pop Total	Fold Enrichment	Bonferroni	Benjamini	FDR
GOTERM_BP_FAT	GO:0043408~regulation of MAPKKK cascade	10	1.79856	0.00754776	ADRB3, ADRB2, IL6, ERCC6, GRIK2, HIPK2, SEMA4C, IGF2, INSR, AKT2	428	109	13528	2.89977	1	0.143576	12.4415
GOTERM_BP_FAT	GO:0070302~regulation of stress-activated protein kinase signaling pathway	5	0.899281	0.173285	ERCC6, GRIK2, HIPK2, SEMA4C, AKT2	428	69	13528	2.2904	1	0.732967	96.446
GOTERM_BP_FAT	GO:0080135~regulation of cellular response to stress	6	1.07914	0.225802	NTRK3, ERCC6, GRIK2, HIPK2, SEMA4C, AKT2	428	103	13528	1.84121	1	0.804573	98.8757
GOTERM_BP_FAT	GO:0046328~regulation of JNK cascade	4	0.719424	0.337522	ERCC6, GRIK2, HIPK2, AKT2	428	65	13528	1.94508	1	0.894207	99.9269
Annotation Cluster 70	Enrichment Score: 0.99987506286535
Category	Term	Count	%	PValue	Genes	List Total	Pop Hits	Pop Total	Fold Enrichment	Bonferroni	Benjamini	FDR
GOTERM_BP_FAT	GO:0060021~palate development	6	1.07914	0.00304875	ACVR2B, CHD7, TGFBR1, PRRX1, PYGO2, SMAD2	428	32	13528	5.9264	0.999287	0.0909349	5.21375
GOTERM_BP_FAT	GO:0009791~post-embryonic development	5	0.899281	0.198789	ACVR2B, TGFBR1, PYGO2, SMAD2, FOXP2	428	73	13528	2.1649	1	0.771754	97.9485
GOTERM_BP_FAT	GO:0001822~kidney development	5	0.899281	0.359613	ACVR2B, PGF, TGFBR1, PYGO2, ADAMTS1	428	96	13528	1.64622	1	0.908129	99.9597
GOTERM_BP_FAT	GO:0001655~urogenital system development	5	0.899281	0.459358	ACVR2B, PGF, TGFBR1, PYGO2, ADAMTS1	428	110	13528	1.4367	1	0.950661	99.9979
Annotation Cluster 71	Enrichment Score: 0.9991663367000263
Category	Term	Count	%	PValue	Genes	List Total	Pop Hits	Pop Total	Fold Enrichment	Bonferroni	Benjamini	FDR
GOTERM_BP_FAT	GO:0032409~regulation of transporter activity	5	0.899281	0.019429	ADRB2, IGF2, HOMER1, INSR, CALM1	428	33	13528	4.78901	1	0.258035	29.112
GOTERM_BP_FAT	GO:0022898~regulation of transmembrane transporter activity	4	0.719424	0.047445	ADRB2, IGF2, HOMER1, CALM1	428	26	13528	4.86269	1	0.409444	57.361
GOTERM_BP_FAT	GO:0034762~regulation of transmembrane transport	4	0.719424	0.0521681	ADRB2, IGF2, HOMER1, CALM1	428	27	13528	4.68259	1	0.430257	60.9204
GOTERM_BP_FAT	GO:0002028~regulation of sodium ion transport	3	0.539568	0.0704282	ADRB2, NEDD4, AKT2	428	14	13528	6.77303	1	0.490503	72.2159
GOTERM_BP_FAT	GO:0043269~regulation of ion transport	7	1.25899	0.0929723	ADRB2, PTGS2, NEDD4, IL13, HOMER1, CALM1, AKT2	428	99	13528	2.23487	1	0.563939	81.9359
GOTERM_BP_FAT	GO:0010959~regulation of metal ion transport	6	1.07914	0.112692	ADRB2, PTGS2, NEDD4, HOMER1, CALM1, AKT2	428	81	13528	2.34129	1	0.605542	87.7141
GOTERM_BP_FAT	GO:0043270~positive regulation of ion transport	4	0.719424	0.146017	ADRB2, IL13, HOMER1, AKT2	428	42	13528	3.01024	1	0.686401	93.7214
GOTERM_BP_FAT	GO:0043271~negative regulation of ion transport	3	0.539568	0.163193	ADRB2, PTGS2, NEDD4	428	23	13528	4.12271	1	0.711616	95.6033
GOTERM_BP_FAT	GO:0032412~regulation of ion transmembrane transporter activity	3	0.539568	0.174513	ADRB2, HOMER1, CALM1	428	24	13528	3.95093	1	0.733654	96.5375
GOTERM_BP_FAT	GO:0034765~regulation of ion transmembrane transport	3	0.539568	0.185954	ADRB2, HOMER1, CALM1	428	25	13528	3.7929	1	0.753132	97.2892
GOTERM_BP_FAT	GO:0051924~regulation of calcium ion transport	4	0.719424	0.372215	ADRB2, PTGS2, HOMER1, CALM1	428	69	13528	1.83232	1	0.915076	99.9715
Annotation Cluster 72	Enrichment Score: 0.9858971507604861
Category	Term	Count	%	PValue	Genes	List Total	Pop Hits	Pop Total	Fold Enrichment	Bonferroni	Benjamini	FDR
GOTERM_BP_FAT	GO:0030500~regulation of bone mineralization	4	0.719424	0.0676242	ACVR2A, ACVR2B, ADRB2, ANKH	428	30	13528	4.21433	1	0.481463	70.709
GOTERM_BP_FAT	GO:0070167~regulation of biomineral formation	4	0.719424	0.0789494	ACVR2A, ACVR2B, ADRB2, ANKH	428	32	13528	3.95093	1	0.519857	76.3593
GOTERM_BP_FAT	GO:0030278~regulation of ossification	6	1.07914	0.0999732	CALCR, ACVR2A, ACVR2B, ADRB2, IL6, ANKH	428	78	13528	2.43134	1	0.577639	84.231
GOTERM_BP_FAT	GO:0030501~positive regulation of bone mineralization	3	0.539568	0.109137	ACVR2A, ACVR2B, ADRB2	428	18	13528	5.26791	1	0.596694	86.8215
GOTERM_BP_FAT	GO:0070169~positive regulation of biomineral formation	3	0.539568	0.119532	ACVR2A, ACVR2B, ADRB2	428	19	13528	4.99065	1	0.623797	89.2731
GOTERM_BP_FAT	GO:0045778~positive regulation of ossification	3	0.539568	0.174513	ACVR2A, ACVR2B, ADRB2	428	24	13528	3.95093	1	0.733654	96.5375
Annotation Cluster 73	Enrichment Score: 0.9805541714204588
Category	Term	Count	%	PValue	Genes	List Total	Pop Hits	Pop Total	Fold Enrichment	Bonferroni	Benjamini	FDR
PIR_SUPERFAMILY	PIRSF038556:beta adrenergic receptor	3	0.539568	0.00223013	ADRB3, ADRB2, ADRB1	205	3	7396	36.078	0.418722	0.237584	2.84613
UP_SEQ_FEATURE	region of interest:Agonist and antagonist binding	3	0.539568	0.00245879	ADRB3, ADRB2, ADRB1	554	3	19113	34.5	0.988333	0.242844	4.0965
UP_SEQ_FEATURE	binding site:Agonist or antagonist	3	0.539568	0.00245879	ADRB3, ADRB2, ADRB1	554	3	19113	34.5	0.988333	0.242844	4.0965
GOTERM_BP_FAT	GO:0002025~vasodilation by norepinephrine-epinephrine involved in regulation of systemic arterial blood pressure	3	0.539568	0.00291964	ADRB3, ADRB2, ADRB1	428	3	13528	31.6075	0.99903	0.0918696	4.99826
GOTERM_BP_FAT	GO:0040014~regulation of multicellular organism growth	8	1.43885	0.00298105	ADRB3, ADRB2, ADRB1, CHD7, SPTBN4, IGF1, GHR, ACVR1C	428	61	13528	4.14524	0.999162	0.0912978	5.10081
GOTERM_MF_FAT	GO:0004939~beta-adrenergic receptor activity	3	0.539568	0.00306509	ADRB3, ADRB2, ADRB1	421	3	12983	30.8385	0.868551	0.183651	4.48999
GOTERM_MF_FAT	GO:0051380~norepinephrine binding	3	0.539568	0.00306509	ADRB3, ADRB2, ADRB1	421	3	12983	30.8385	0.868551	0.183651	4.48999
GOTERM_BP_FAT	GO:0002021~response to dietary excess	4	0.719424	0.00705336	ADRB3, ADRB2, ADRB1, ACVR1C	428	13	13528	9.72538	1	0.140431	11.6734
GOTERM_BP_FAT	GO:0002024~diet induced thermogenesis	3	0.539568	0.00933026	ADRB3, ADRB2, ADRB1	428	5	13528	18.9645	1	0.167931	15.1587
GOTERM_BP_FAT	GO:0044246~regulation of multicellular organismal metabolic process	4	0.719424	0.0152747	ADRB3, ADRB2, IL6, ADRB1	428	17	13528	7.43705	1	0.222683	23.6568
GOTERM_BP_FAT	GO:0001993~regulation of systemic arterial blood pressure by norepinephrine-epinephrine	3	0.539568	0.0187887	ADRB3, ADRB2, ADRB1	428	7	13528	13.5461	1	0.256299	28.2958
GOTERM_BP_FAT	GO:0003085~negative regulation of systemic arterial blood pressure	3	0.539568	0.0187887	ADRB3, ADRB2, ADRB1	428	7	13528	13.5461	1	0.256299	28.2958
GOTERM_BP_FAT	GO:0031649~heat generation	3	0.539568	0.0245338	ADRB3, ADRB2, ADRB1	428	8	13528	11.8528	1	0.297396	35.3124
GOTERM_BP_FAT	GO:0040015~negative regulation of multicellular organism growth	3	0.539568	0.0245338	ADRB3, ADRB2, ADRB1	428	8	13528	11.8528	1	0.297396	35.3124
GOTERM_BP_FAT	GO:0045444~fat cell differentiation	6	1.07914	0.025392	ADRB3, ADRB2, CCND1, ADRB1, INSR, PPARGC1A	428	53	13528	3.5782	1	0.298718	36.3032
GOTERM_BP_FAT	GO:0001659~temperature homeostasis	4	0.719424	0.0272288	ADRB3, ADRB2, ADRB1, PPARGC1A	428	21	13528	6.02047	1	0.312258	38.3759
GOTERM_BP_FAT	GO:0007190~activation of adenylate cyclase activity	6	1.07914	0.0292624	CALCR, ADRB3, ADRB2, CAP2, ADRB1, ADCY9	428	55	13528	3.44809	1	0.319627	40.5964
GOTERM_BP_FAT	GO:0045762~positive regulation of adenylate cyclase activity	6	1.07914	0.0313296	CALCR, ADRB3, ADRB2, CAP2, ADRB1, ADCY9	428	56	13528	3.38652	1	0.330872	42.7762
GOTERM_BP_FAT	GO:0031281~positive regulation of cyclase activity	6	1.07914	0.0334861	CALCR, ADRB3, ADRB2, CAP2, ADRB1, ADCY9	428	57	13528	3.3271	1	0.345026	44.9696
GOTERM_BP_FAT	GO:0045776~negative regulation of blood pressure	4	0.719424	0.0346224	ADRB3, PPARA, ADRB2, ADRB1	428	23	13528	5.49695	1	0.348706	46.0932
GOTERM_BP_FAT	GO:0007189~activation of adenylate cyclase activity by G-protein signaling pathway	5	0.899281	0.0365712	CALCR, ADRB3, ADRB2, ADRB1, ADCY9	428	40	13528	3.95093	1	0.353071	47.97
GOTERM_BP_FAT	GO:0010579~positive regulation of adenylate cyclase activity by G-protein signaling pathway	5	0.899281	0.0365712	CALCR, ADRB3, ADRB2, ADRB1, ADCY9	428	40	13528	3.95093	1	0.353071	47.97
GOTERM_BP_FAT	GO:0010578~regulation of adenylate cyclase activity involved in G-protein signaling	5	0.899281	0.0365712	CALCR, ADRB3, ADRB2, ADRB1, ADCY9	428	40	13528	3.95093	1	0.353071	47.97
GOTERM_BP_FAT	GO:0051349~positive regulation of lyase activity	6	1.07914	0.0380701	CALCR, ADRB3, ADRB2, CAP2, ADRB1, ADCY9	428	59	13528	3.21432	1	0.359145	49.3715
GOTERM_BP_FAT	GO:0050873~brown fat cell differentiation	4	0.719424	0.0386685	ADRB3, ADRB2, ADRB1, PPARGC1A	428	24	13528	5.26791	1	0.362315	49.9209
GOTERM_MF_FAT	GO:0004935~adrenoceptor activity	3	0.539568	0.0395626	ADRB3, ADRB2, ADRB1	421	10	12983	9.25154	1	0.577141	45.3422
GOTERM_BP_FAT	GO:0044253~positive regulation of multicellular organismal metabolic process	3	0.539568	0.0616198	ADRB3, ADRB2, ADRB1	428	13	13528	7.29403	1	0.4654	67.2189
GOTERM_BP_FAT	GO:0009409~response to cold	3	0.539568	0.140994	ADRB3, ADRB2, ADRB1	428	21	13528	4.51535	1	0.674864	93.0413
GOTERM_BP_FAT	GO:0051241~negative regulation of multicellular organismal process	9	1.61871	0.147893	ADRB3, ADRB2, IL6, ADRB1, PTGS2, GRIK2, IGF2, THBS1, IL10	428	164	13528	1.73456	1	0.690305	93.9589
GOTERM_BP_FAT	GO:0045761~regulation of adenylate cyclase activity	6	1.07914	0.186544	CALCR, ADRB3, ADRB2, CAP2, ADRB1, ADCY9	428	96	13528	1.97547	1	0.753359	97.3234
GOTERM_MF_FAT	GO:0043178~alcohol binding	3	0.539568	0.193095	ADRB3, ADRB2, ADRB1	421	25	12983	3.70062	1	0.818888	95.9672
GOTERM_BP_FAT	GO:0042311~vasodilation	3	0.539568	0.197496	ADRB3, ADRB2, ADRB1	428	26	13528	3.64702	1	0.772146	97.8897
GOTERM_BP_FAT	GO:0031279~regulation of cyclase activity	6	1.07914	0.203061	CALCR, ADRB3, ADRB2, CAP2, ADRB1, ADCY9	428	99	13528	1.9156	1	0.776941	98.1321
GOTERM_BP_FAT	GO:0008217~regulation of blood pressure	6	1.07914	0.208673	ADRB3, PPARA, ADRB2, ADRB1, PTGS2, COL1A2	428	100	13528	1.89645	1	0.782549	98.3498
GOTERM_BP_FAT	GO:0003044~regulation of systemic arterial blood pressure mediated by a chemical signal	3	0.539568	0.209122	ADRB3, ADRB2, ADRB1	428	27	13528	3.51194	1	0.781536	98.3662
GOTERM_BP_FAT	GO:0051339~regulation of lyase activity	6	1.07914	0.214335	CALCR, ADRB3, ADRB2, CAP2, ADRB1, ADCY9	428	101	13528	1.87767	1	0.788917	98.5451
GOTERM_BP_FAT	GO:0030817~regulation of cAMP biosynthetic process	6	1.07914	0.214335	CALCR, ADRB3, ADRB2, CAP2, ADRB1, ADCY9	428	101	13528	1.87767	1	0.788917	98.5451
GOTERM_BP_FAT	GO:0030814~regulation of cAMP metabolic process	6	1.07914	0.225802	CALCR, ADRB3, ADRB2, CAP2, ADRB1, ADCY9	428	103	13528	1.84121	1	0.804573	98.8757
GOTERM_BP_FAT	GO:0043393~regulation of protein binding	3	0.539568	0.23256	ADRB3, ADRB2, EPB41	428	29	13528	3.26974	1	0.813528	99.036
GOTERM_BP_FAT	GO:0009266~response to temperature stimulus	5	0.899281	0.266675	ADRB3, ADRB2, ADRB1, XYLT1, THBS1	428	83	13528	1.90406	1	0.841923	99.5657
GOTERM_BP_FAT	GO:0030802~regulation of cyclic nucleotide biosynthetic process	6	1.07914	0.26723	CALCR, ADRB3, ADRB2, CAP2, ADRB1, ADCY9	428	110	13528	1.72404	1	0.841904	99.5714
GOTERM_BP_FAT	GO:0030808~regulation of nucleotide biosynthetic process	6	1.07914	0.26723	CALCR, ADRB3, ADRB2, CAP2, ADRB1, ADCY9	428	110	13528	1.72404	1	0.841904	99.5714
GOTERM_MF_FAT	GO:0008144~drug binding	4	0.719424	0.280339	PPARA, ADRB2, ADRB1, FKBP3	421	57	12983	2.1641	1	0.903498	99.2723
GOTERM_BP_FAT	GO:0048871~multicellular organismal homeostasis	5	0.899281	0.280758	ADRB3, COL9A1, ADRB2, ADRB1, PPARGC1A	428	85	13528	1.85926	1	0.852227	99.6909
GOTERM_BP_FAT	GO:0007188~G-protein signaling, coupled to cAMP nucleotide second messenger	5	0.899281	0.280758	CALCR, ADRB3, ADRB2, ADRB1, ADCY9	428	85	13528	1.85926	1	0.852227	99.6909
GOTERM_MF_FAT	GO:0043176~amine binding	6	1.07914	0.283842	ADRB3, ADRB2, ADRB1, NEDD4, SLC19A3, GRIN3A	421	110	12983	1.6821	1	0.904405	99.3236
GOTERM_BP_FAT	GO:0030799~regulation of cyclic nucleotide metabolic process	6	1.07914	0.285485	CALCR, ADRB3, ADRB2, CAP2, ADRB1, ADCY9	428	113	13528	1.67827	1	0.855739	99.7247
GOTERM_BP_FAT	GO:0003073~regulation of systemic arterial blood pressure	3	0.539568	0.303334	ADRB3, ADRB2, ADRB1	428	35	13528	2.70921	1	0.868994	99.8233
GOTERM_BP_FAT	GO:0006140~regulation of nucleotide metabolic process	6	1.07914	0.303965	CALCR, ADRB3, ADRB2, CAP2, ADRB1, ADCY9	428	116	13528	1.63487	1	0.8684	99.8261
GOTERM_BP_FAT	GO:0019933~cAMP-mediated signaling	5	0.899281	0.352402	CALCR, ADRB3, ADRB2, ADRB1, ADCY9	428	95	13528	1.66355	1	0.903474	99.9509
GOTERM_BP_FAT	GO:0008015~blood circulation	8	1.43885	0.372443	ADRB3, PPARA, ADRB2, ADRB1, CHD7, PTGS2, EPB41, COL1A2	428	186	13528	1.35946	1	0.914772	99.9717
GOTERM_BP_FAT	GO:0003013~circulatory system process	8	1.43885	0.372443	ADRB3, PPARA, ADRB2, ADRB1, CHD7, PTGS2, EPB41, COL1A2	428	186	13528	1.35946	1	0.914772	99.9717
GOTERM_MF_FAT	GO:0008227~amine receptor activity	3	0.539568	0.384529	ADRB3, ADRB2, ADRB1	421	41	12983	2.25647	1	0.941526	99.9299
SP_PIR_KEYWORDS	G protein-coupled receptor	5	0.899281	0.428649	CALCR, ADRB3, ADRB2, CCR7, ADRB1	554	116	19235	1.49656	1	0.862073	99.9601
GOTERM_BP_FAT	GO:0019932~second-messenger-mediated signaling	9	1.61871	0.457428	CALCR, IGF1R, ADRB3, ADRB2, ADRB1, IL8, ADCY9, IGF1, HOMER1	428	235	13528	1.2105	1	0.950103	99.9978
GOTERM_BP_FAT	GO:0007187~G-protein signaling, coupled to cyclic nucleotide second messenger	5	0.899281	0.4938	CALCR, ADRB3, ADRB2, ADRB1, ADCY9	428	115	13528	1.37424	1	0.960489	99.9993
GOTERM_BP_FAT	GO:0035150~regulation of tube size	3	0.539568	0.502083	ADRB3, ADRB2, ADRB1	428	53	13528	1.7891	1	0.962737	99.9995
GOTERM_BP_FAT	GO:0050880~regulation of blood vessel size	3	0.539568	0.502083	ADRB3, ADRB2, ADRB1	428	53	13528	1.7891	1	0.962737	99.9995
GOTERM_BP_FAT	GO:0003018~vascular process in circulatory system	3	0.539568	0.550665	ADRB3, ADRB2, ADRB1	428	58	13528	1.63487	1	0.973845	99.9999
GOTERM_BP_FAT	GO:0019935~cyclic-nucleotide-mediated signaling	5	0.899281	0.590824	CALCR, ADRB3, ADRB2, ADRB1, ADCY9	428	130	13528	1.21567	1	0.980296	100
KEGG_PATHWAY	hsa04080:Neuroactive ligand-receptor interaction	8	1.43885	0.727798	CALCR, ADRB3, ADRB2, ADRB1, GABRB3, GRIK2, GRIN3A, GHR	165	256	5085	0.963068	1	0.923179	100
UP_SEQ_FEATURE	lipid moiety-binding region:S-palmitoyl cysteine	5	0.899281	0.772185	ADRB3, SYT1, ADRB2, ADRB1, PAG1	554	181	19113	0.953039	1	1	100
SP_PIR_KEYWORDS	palmitate	5	0.899281	0.86473	ADRB3, SYT1, ADRB2, ADRB1, PAG1	554	213	19235	0.815029	1	0.995115	100
SP_PIR_KEYWORDS	transducer	10	1.79856	0.999957	CALCR, ADRB3, PLCL1, ADRB2, CCR7, IRS2, ADRB1, PLCB4, GPR63, FZD4	554	874	19235	0.397256	1	1	100
GOTERM_BP_FAT	GO:0007186~G-protein coupled receptor protein signaling pathway	16	2.8777	0.999984	CALCR, IL8, GPR63, GIPC1, IGF2, HOMER1, FZD4, ADRB3, CCR7, ADRB2, ADRB1, ADCY9, RGS6, INSR, FRS2, CALM1	428	1123	13528	0.450329	1	1	100
PIR_SUPERFAMILY	PIRSF800006:rhodopsin-like G protein-coupled receptors	5	0.899281	0.999997	ADRB3, ADRB2, CCR7, ADRB1, GPR63	205	686	7396	0.26296	1	1	100
SP_PIR_KEYWORDS	g-protein coupled receptor	7	1.25899	0.999997	CALCR, ADRB3, ADRB2, CCR7, ADRB1, GPR63, FZD4	554	816	19235	0.297845	1	1	100
INTERPRO	IPR017452:GPCR, rhodopsin-like superfamily	5	0.899281	1	ADRB3, ADRB2, CCR7, ADRB1, GPR63	518	726	16659	0.221489	1	1	100
INTERPRO	IPR000276:7TM GPCR, rhodopsin-like	5	0.899281	1	ADRB3, ADRB2, CCR7, ADRB1, GPR63	518	727	16659	0.221185	1	1	100
Annotation Cluster 74	Enrichment Score: 0.9528529431350188
Category	Term	Count	%	PValue	Genes	List Total	Pop Hits	Pop Total	Fold Enrichment	Bonferroni	Benjamini	FDR
GOTERM_BP_FAT	GO:0002237~response to molecule of bacterial origin	7	1.25899	0.0543438	MAPK1, IL6, PTGS2, FASLG, ABCC5, IL10, TRIB1	428	86	13528	2.5727	1	0.435337	62.464
GOTERM_BP_FAT	GO:0032496~response to lipopolysaccharide	6	1.07914	0.0959028	MAPK1, PTGS2, FASLG, ABCC5, IL10, TRIB1	428	77	13528	2.46292	1	0.56805	82.9325
GOTERM_BP_FAT	GO:0009617~response to bacterium	9	1.61871	0.265742	MAPK1, IL6, PTGS2, FASLG, STAB2, WASL, ABCC5, IL10, TRIB1	428	193	13528	1.47392	1	0.841456	99.5559
Annotation Cluster 75	Enrichment Score: 0.9449533824428016
Category	Term	Count	%	PValue	Genes	List Total	Pop Hits	Pop Total	Fold Enrichment	Bonferroni	Benjamini	FDR
GOTERM_BP_FAT	GO:0044265~cellular macromolecule catabolic process	33	5.93525	0.0353499	EIF2C1, CDC34, EDEM3, SENP5, LIN28B, SMUG1, ZFP36L1, FBXL19, UBE2D3, CASP3, HECTD2, FBXL12, RANBP2, YOD1, ERCC4, FBXO45, VCPIP1, ABCE1, CBL, GAN, UBE2B, SENP2, UHRF1, KCMF1, TRIM33, NEDD4, USP47, USP21, PSME3, SPOPL, EIF2C3, EIF2C4, USP44	428	725	13528	1.43869	1	0.350357	46.8011
GOTERM_BP_FAT	GO:0009057~macromolecule catabolic process	35	6.29496	0.0355441	EIF2C1, CDC34, EDEM3, SENP5, LIN28B, SMUG1, ZFP36L1, FBXL19, UBE2D3, CASP3, HECTD2, FBXL12, RANBP2, YOD1, ERCC4, FBXO45, VCPIP1, ABCE1, CBL, GAN, UBE2B, SENP2, GNS, UHRF1, LYVE1, KCMF1, TRIM33, NEDD4, USP47, USP21, PSME3, SPOPL, EIF2C3, EIF2C4, USP44	428	781	13528	1.41647	1	0.350509	46.9887
SP_PIR_KEYWORDS	ubl conjugation pathway	23	4.13669	0.0382334	CBL, GAN, CDC34, SENP5, UBE2B, FBXL19, SENP2, UHRF1, UBE2D3, TRIM68, TRIM33, KCMF1, NEDD4, USP21, USP47, HECTD2, FBXL12, YOD1, RANBP2, SPOPL, FBXO45, USP44, VCPIP1	554	509	19235	1.56889	1	0.334241	42.0226
GOTERM_BP_FAT	GO:0070647~protein modification by small protein conjugation or removal	10	1.79856	0.0670824	SENP2, UBE2D3, TRIM33, NEDD4, CBL, USP21, CDC34, UBE2B, ATXN7L3, VCPIP1	428	160	13528	1.97547	1	0.479975	70.4091
GOTERM_BP_FAT	GO:0006508~proteolysis	41	7.3741	0.126086	ADAMTS17, NPEPL1, ADAMTS14, CDC34, EDEM3, SENP5, DDI2, FBXL19, UBE2D3, CASP3, PEG10, PAPPA, HECTD2, FBXL12, KLK10, RANBP2, YOD1, FBXO45, VCPIP1, CPA4, TMPRSS2, TRHDE, CBL, GAN, CAPN3, UBE2B, MMP11, SENP2, ADAMTS6, UHRF1, ADAMTS8, KCMF1, TRIM33, NEDD4, TMPRSS11F, USP47, USP21, ADAMTS1, PSME3, SPOPL, USP44	428	1054	13528	1.22951	1	0.638874	90.5905
GOTERM_BP_FAT	GO:0019941~modification-dependent protein catabolic process	24	4.31655	0.141379	CBL, GAN, CDC34, EDEM3, SENP5, UBE2B, FBXL19, SENP2, UHRF1, UBE2D3, TRIM33, KCMF1, NEDD4, USP21, USP47, HECTD2, FBXL12, PSME3, YOD1, RANBP2, SPOPL, FBXO45, USP44, VCPIP1	428	574	13528	1.32157	1	0.674805	93.0958
GOTERM_BP_FAT	GO:0043632~modification-dependent macromolecule catabolic process	24	4.31655	0.141379	CBL, GAN, CDC34, EDEM3, SENP5, UBE2B, FBXL19, SENP2, UHRF1, UBE2D3, TRIM33, KCMF1, NEDD4, USP21, USP47, HECTD2, FBXL12, PSME3, YOD1, RANBP2, SPOPL, FBXO45, USP44, VCPIP1	428	574	13528	1.32157	1	0.674805	93.0958
GOTERM_BP_FAT	GO:0051603~proteolysis involved in cellular protein catabolic process	24	4.31655	0.200589	CBL, GAN, CDC34, EDEM3, SENP5, UBE2B, FBXL19, SENP2, UHRF1, UBE2D3, TRIM33, KCMF1, NEDD4, USP21, USP47, HECTD2, FBXL12, PSME3, YOD1, RANBP2, SPOPL, FBXO45, USP44, VCPIP1	428	600	13528	1.2643	1	0.774208	98.0279
GOTERM_BP_FAT	GO:0044257~cellular protein catabolic process	24	4.31655	0.206816	CBL, GAN, CDC34, EDEM3, SENP5, UBE2B, FBXL19, SENP2, UHRF1, UBE2D3, TRIM33, KCMF1, NEDD4, USP21, USP47, HECTD2, FBXL12, PSME3, YOD1, RANBP2, SPOPL, FBXO45, USP44, VCPIP1	428	603	13528	1.25801	1	0.780119	98.2806
GOTERM_BP_FAT	GO:0030163~protein catabolic process	24	4.31655	0.243511	CBL, GAN, CDC34, EDEM3, SENP5, UBE2B, FBXL19, SENP2, UHRF1, UBE2D3, TRIM33, KCMF1, NEDD4, USP21, USP47, HECTD2, FBXL12, PSME3, YOD1, RANBP2, SPOPL, FBXO45, USP44, VCPIP1	428	622	13528	1.21958	1	0.824151	99.2507
GOTERM_BP_FAT	GO:0006511~ubiquitin-dependent protein catabolic process	9	1.61871	0.491421	UBE2D3, NEDD4, USP21, USP47, FBXL12, PSME3, EDEM3, UBE2B, USP44	428	242	13528	1.17548	1	0.960118	99.9993
Annotation Cluster 76	Enrichment Score: 0.9215408191273268
Category	Term	Count	%	PValue	Genes	List Total	Pop Hits	Pop Total	Fold Enrichment	Bonferroni	Benjamini	FDR
GOTERM_BP_FAT	GO:0030522~intracellular receptor-mediated signaling pathway	8	1.43885	0.00932065	DCBLD2, NEDD4, CREM, EGLN2, RB1, RBM9, PPARGC1A, PPARGC1B	428	75	13528	3.37146	1	0.169045	15.1442
GOTERM_BP_FAT	GO:0030518~steroid hormone receptor signaling pathway	6	1.07914	0.0357327	NEDD4, EGLN2, RB1, RBM9, PPARGC1A, PPARGC1B	428	58	13528	3.26974	1	0.350615	47.1702
GOTERM_BP_FAT	GO:0030520~estrogen receptor signaling pathway	3	0.539568	0.0452798	EGLN2, RBM9, PPARGC1B	428	11	13528	8.62022	1	0.401795	55.6291
GOTERM_MF_FAT	GO:0035258~steroid hormone receptor binding	3	0.539568	0.349381	RB1, PPARGC1A, PPARGC1B	421	38	12983	2.43462	1	0.934905	99.8391
GOTERM_MF_FAT	GO:0035257~nuclear hormone receptor binding	3	0.539568	0.716792	RB1, PPARGC1A, PPARGC1B	421	77	12983	1.2015	1	0.996004	100
GOTERM_MF_FAT	GO:0051427~hormone receptor binding	3	0.539568	0.782791	RB1, PPARGC1A, PPARGC1B	421	88	12983	1.05131	1	0.998249	100
Annotation Cluster 77	Enrichment Score: 0.900126087851886
Category	Term	Count	%	PValue	Genes	List Total	Pop Hits	Pop Total	Fold Enrichment	Bonferroni	Benjamini	FDR
KEGG_PATHWAY	hsa04914:Progesterone-mediated oocyte maturation	7	1.25899	0.0581195	IGF1R, MAPK1, ADCY9, IGF1, IGF2, CPEB1, AKT2	165	86	5085	2.50846	0.999797	0.309041	50.7492
KEGG_PATHWAY	hsa04114:Oocyte meiosis	8	1.43885	0.0637105	IGF1R, MAPK1, ADCY9, IGF1, IGF2, CPEB1, PPP3CA, CALM1	165	110	5085	2.24132	0.999913	0.311966	54.0983
BIOCARTA	h_badPathway:Regulation of BAD phosphorylation	3	0.539568	0.175808	IGF1R, MAPK1, IGF1	62	18	1437	3.8629	1	0.895207	90.6556
KEGG_PATHWAY	hsa04730:Long-term depression	4	0.719424	0.385412	IGF1R, MAPK1, PLCB4, IGF1	165	69	5085	1.78656	1	0.73535	99.6843
Annotation Cluster 78	Enrichment Score: 0.8958271882887504
Category	Term	Count	%	PValue	Genes	List Total	Pop Hits	Pop Total	Fold Enrichment	Bonferroni	Benjamini	FDR
UP_SEQ_FEATURE	domain:Ig-like 4	3	0.539568	0.0604361	OBSCN, SPEG, PRTG	554	14	19113	7.39286	1	0.866369	65.3261
UP_SEQ_FEATURE	domain:Ig-like 3	3	0.539568	0.103414	OBSCN, SPEG, PRTG	554	19	19113	5.44737	1	0.954215	84.3502
UP_SEQ_FEATURE	domain:Ig-like 1	3	0.539568	0.204365	OBSCN, SPEG, PRTG	554	29	19113	3.56897	1	0.990877	97.9438
UP_SEQ_FEATURE	domain:Ig-like 2	3	0.539568	0.204365	OBSCN, SPEG, PRTG	554	29	19113	3.56897	1	0.990877	97.9438
Annotation Cluster 79	Enrichment Score: 0.8860940604224957
Category	Term	Count	%	PValue	Genes	List Total	Pop Hits	Pop Total	Fold Enrichment	Bonferroni	Benjamini	FDR
GOTERM_CC_FAT	GO:0000307~cyclin-dependent protein kinase holoenzyme complex	3	0.539568	0.0394403	CDKN1A, CCND1, CCND2	375	11	12782	9.296	1	0.454033	42.6617
INTERPRO	IPR004367:Cyclin, C-terminal	3	0.539568	0.0683832	CCND1, CCNJ, CCND2	518	14	16659	6.89148	1	0.627791	66.7378
BIOCARTA	h_cellcyclePathway:Cyclins and Cell Cycle Regulation	4	0.719424	0.0861992	CDKN1A, CCND1, CCND2, RB1	62	25	1437	3.70839	1	0.860804	66.8824
INTERPRO	IPR013763:Cyclin-related	4	0.719424	0.106437	CCND1, CCNJ, CCND2, RB1	518	37	16659	3.47678	1	0.751735	82.6024
KEGG_PATHWAY	hsa04110:Cell cycle	8	1.43885	0.107921	CDKN1A, ORC2L, CCND1, CCND2, CDC14B, TP53, SMAD2, RB1	165	125	5085	1.97236	1	0.397557	74.0967
INTERPRO	IPR006670:Cyclin	4	0.719424	0.126687	CCND1, CCNJ, CCND2, RB1	518	40	16659	3.21602	1	0.799923	87.816
SP_PIR_KEYWORDS	cyclin	4	0.719424	0.17339	CDKN1A, CCND1, CCNJ, CCND2	554	50	19235	2.77762	1	0.625079	93.0243
SMART	SM00385:CYCLIN	4	0.719424	0.205975	CCND1, CCNJ, CCND2, RB1	357	40	9079	2.54314	1	0.85493	94.7588
SP_PIR_KEYWORDS	cell cycle control	3	0.539568	0.223659	CCND1, CCND2, RB1	554	31	19235	3.36002	1	0.694052	97.0988
GOTERM_BP_FAT	GO:0000079~regulation of cyclin-dependent protein kinase activity	4	0.719424	0.242491	CDKN1A, CCND1, CASP3, CCND2	428	54	13528	2.34129	1	0.823475	99.2328
INTERPRO	IPR006671:Cyclin, N-terminal	3	0.539568	0.273226	CCND1, CCNJ, CCND2	518	33	16659	2.92366	1	0.951022	99.2983
Annotation Cluster 80	Enrichment Score: 0.8794843263019698
Category	Term	Count	%	PValue	Genes	List Total	Pop Hits	Pop Total	Fold Enrichment	Bonferroni	Benjamini	FDR
GOTERM_BP_FAT	GO:0035295~tube development	13	2.33813	0.0465675	DLC1, PGF, TGFBR1, DICER1, IGF1, SMAD2, FOXP1, MYCN, FOXP2, ACVR2B, HSD11B1, TFAP2A, PLXND1	428	220	13528	1.86771	1	0.407788	56.6669
GOTERM_BP_FAT	GO:0048754~branching morphogenesis of a tube	5	0.899281	0.149028	PGF, DICER1, IGF1, PLXND1, MYCN	428	65	13528	2.43134	1	0.691082	94.0985
GOTERM_BP_FAT	GO:0001763~morphogenesis of a branching structure	5	0.899281	0.205336	PGF, DICER1, IGF1, PLXND1, MYCN	428	74	13528	2.13564	1	0.778345	98.2235
GOTERM_BP_FAT	GO:0035239~tube morphogenesis	7	1.25899	0.212935	DLC1, PGF, DICER1, IGF1, TFAP2A, PLXND1, MYCN	428	127	13528	1.74214	1	0.787376	98.4989
Annotation Cluster 81	Enrichment Score: 0.8761648996421757
Category	Term	Count	%	PValue	Genes	List Total	Pop Hits	Pop Total	Fold Enrichment	Bonferroni	Benjamini	FDR
GOTERM_BP_FAT	GO:0030203~glycosaminoglycan metabolic process	6	1.07914	0.0292624	GNS, LYVE1, XYLT1, UGDH, CHST3, HS2ST1	428	55	13528	3.44809	1	0.319627	40.5964
GOTERM_BP_FAT	GO:0006022~aminoglycan metabolic process	6	1.07914	0.0540294	GNS, LYVE1, XYLT1, UGDH, CHST3, HS2ST1	428	65	13528	2.91761	1	0.434806	62.2445
GOTERM_BP_FAT	GO:0006024~glycosaminoglycan biosynthetic process	3	0.539568	0.140994	XYLT1, UGDH, CHST3	428	21	13528	4.51535	1	0.674864	93.0413
GOTERM_BP_FAT	GO:0006023~aminoglycan biosynthetic process	3	0.539568	0.163193	XYLT1, UGDH, CHST3	428	23	13528	4.12271	1	0.711616	95.6033
GOTERM_BP_FAT	GO:0000271~polysaccharide biosynthetic process	4	0.719424	0.168889	XYLT1, UGDH, CHST3, HS2ST1	428	45	13528	2.80955	1	0.723998	96.0996
GOTERM_BP_FAT	GO:0005976~polysaccharide metabolic process	6	1.07914	0.273287	GNS, LYVE1, XYLT1, UGDH, CHST3, HS2ST1	428	111	13528	1.70851	1	0.846652	99.6295
GOTERM_BP_FAT	GO:0016051~carbohydrate biosynthetic process	5	0.899281	0.438313	XYLT1, UGDH, CHST3, PPARGC1A, HS2ST1	428	107	13528	1.47698	1	0.942934	99.996
Annotation Cluster 82	Enrichment Score: 0.8641391621480496
Category	Term	Count	%	PValue	Genes	List Total	Pop Hits	Pop Total	Fold Enrichment	Bonferroni	Benjamini	FDR
UP_SEQ_FEATURE	repeat:I	5	0.899281	0.00624842	CACNA1I, SCN11A, CACNA1E, ITGB3, CACNA1D	554	26	19113	6.63462	0.999988	0.353297	10.1022
UP_SEQ_FEATURE	repeat:III	5	0.899281	0.00624842	CACNA1I, SCN11A, CACNA1E, ITGB3, CACNA1D	554	26	19113	6.63462	0.999988	0.353297	10.1022
UP_SEQ_FEATURE	repeat:II	5	0.899281	0.00624842	CACNA1I, SCN11A, CACNA1E, ITGB3, CACNA1D	554	26	19113	6.63462	0.999988	0.353297	10.1022
UP_SEQ_FEATURE	repeat:IV	5	0.899281	0.00624842	CACNA1I, SCN11A, CACNA1E, ITGB3, CACNA1D	554	26	19113	6.63462	0.999988	0.353297	10.1022
INTERPRO	IPR002077:Voltage-dependent calcium channel, alpha-1 subunit	3	0.539568	0.0299471	CACNA1I, CACNA1E, CACNA1D	518	9	16659	10.7201	1	0.414046	37.6549
UP_SEQ_FEATURE	site:Calcium ion selectivity and permeability	3	0.539568	0.0322396	CACNA1I, CACNA1E, CACNA1D	554	10	19113	10.35	1	0.708981	42.6956
GOTERM_MF_FAT	GO:0005245~voltage-gated calcium channel activity	4	0.719424	0.0606008	CACNA1I, CACNG4, CACNA1E, CACNA1D	421	28	12983	4.4055	1	0.617483	60.762
GOTERM_CC_FAT	GO:0034703~cation channel complex	8	1.43885	0.0926608	KCNC2, CACNA1I, KCTD21, KCTD17, SCN11A, CACNA1E, KCTD15, CACNA1D	375	132	12782	2.06578	1	0.564365	73.922
SP_PIR_KEYWORDS	calcium transport	6	1.07914	0.0980339	TRPM6, ATP2B4, CACNA1I, CACNG4, CACNA1E, CACNA1D	554	85	19235	2.45084	1	0.54052	76.3728
SP_PIR_KEYWORDS	calcium channel	5	0.899281	0.0982226	TRPM6, CACNA1I, CACNG4, CACNA1E, CACNA1D	554	61	19235	2.84592	1	0.534698	76.4418
GOTERM_MF_FAT	GO:0022843~voltage-gated cation channel activity	9	1.61871	0.104419	KCNC2, CACNA1I, KCTD21, KCTD17, CACNG4, SCN11A, CACNA1E, KCTD15, CACNA1D	421	147	12983	1.88807	1	0.721656	80.8022
GOTERM_MF_FAT	GO:0005262~calcium channel activity	6	1.07914	0.112455	TRPM6, CACNA1I, CACNG4, CACNA1E, GRIN3A, CACNA1D	421	79	12983	2.34216	1	0.731322	83.2244
GOTERM_CC_FAT	GO:0005891~voltage-gated calcium channel complex	3	0.539568	0.134543	CACNA1I, CACNA1E, CACNA1D	375	22	12782	4.648	1	0.662644	86.4299
GOTERM_BP_FAT	GO:0006816~calcium ion transport	8	1.43885	0.162489	TRPM6, ATP2B4, CACNA1I, CACNG4, CACNA1E, PPP3CA, GRIN3A, CACNA1D	428	142	13528	1.7807	1	0.710976	95.538
GOTERM_MF_FAT	GO:0005244~voltage-gated ion channel activity	10	1.79856	0.181497	KCNC2, CACNA1I, KCTD21, KCTD17, CACNG4, SCN11A, CACNA1E, KCTD15, CACNA1D, CLCN5	421	195	12983	1.58146	1	0.824811	95.007
GOTERM_MF_FAT	GO:0022832~voltage-gated channel activity	10	1.79856	0.181497	KCNC2, CACNA1I, KCTD21, KCTD17, CACNG4, SCN11A, CACNA1E, KCTD15, CACNA1D, CLCN5	421	195	12983	1.58146	1	0.824811	95.007
GOTERM_CC_FAT	GO:0034704~calcium channel complex	3	0.539568	0.186372	CACNA1I, CACNA1E, CACNA1D	375	27	12782	3.78726	1	0.70799	94.2208
GOTERM_BP_FAT	GO:0015674~di-, tri-valent inorganic cation transport	9	1.61871	0.193236	STEAP3, TRPM6, ATP2B4, CACNA1I, CACNG4, CACNA1E, PPP3CA, GRIN3A, CACNA1D	428	176	13528	1.61629	1	0.764857	97.6844
GOTERM_CC_FAT	GO:0034702~ion channel complex	9	1.61871	0.253577	KCNC2, GABRB3, CACNA1I, KCTD21, KCTD17, SCN11A, CACNA1E, KCTD15, CACNA1D	375	205	12782	1.49643	1	0.77373	98.2447
INTERPRO	IPR005821:Ion transport	6	1.07914	0.256241	KCNC2, TRPM6, CACNA1I, SCN11A, CACNA1E, CACNA1D	518	110	16659	1.75419	1	0.942705	98.9952
GOTERM_MF_FAT	GO:0022836~gated channel activity	13	2.33813	0.296379	KCNC2, GABRB3, GRIK2, CACNA1I, KCTD21, CACNG4, GRIN3A, KCTD17, KCTD15, CACNA1E, SCN11A, CACNA1D, CLCN5	421	310	12983	1.29323	1	0.906607	99.4807
GOTERM_MF_FAT	GO:0005216~ion channel activity	15	2.69784	0.358256	KCNC2, TRPM6, GABRB3, GRIK2, CACNA1I, KCTD21, CACNG4, GRIN3A, SLC1A4, KCTD17, KCTD15, CACNA1E, SCN11A, CACNA1D, CLCN5	421	386	12983	1.19839	1	0.937087	99.869
GOTERM_MF_FAT	GO:0046873~metal ion transmembrane transporter activity	13	2.33813	0.364754	KCNC2, TRPM6, CACNA1I, KCTD21, CACNG4, GRIN3A, ATP2B4, SLC30A4, KCTD17, KCTD15, CACNA1E, SCN11A, CACNA1D	421	328	12983	1.22226	1	0.936174	99.8875
GOTERM_MF_FAT	GO:0005261~cation channel activity	11	1.97842	0.390096	KCNC2, TRPM6, CACNA1I, KCTD21, KCTD17, CACNG4, SCN11A, CACNA1E, KCTD15, GRIN3A, CACNA1D	421	275	12983	1.23354	1	0.941693	99.9388
GOTERM_MF_FAT	GO:0022838~substrate specific channel activity	15	2.69784	0.402102	KCNC2, TRPM6, GABRB3, GRIK2, CACNA1I, KCTD21, CACNG4, GRIN3A, SLC1A4, KCTD17, KCTD15, CACNA1E, SCN11A, CACNA1D, CLCN5	421	398	12983	1.16225	1	0.94393	99.9546
GOTERM_BP_FAT	GO:0030001~metal ion transport	17	3.05755	0.407482	KCNC2, STEAP3, TRPM6, SLC9A2, CACNA1I, KCTD21, CACNG4, GRIN3A, KIAA1919, ATP2B4, SLC30A4, KCTD17, KCTD15, CACNA1E, SCN11A, PPP3CA, CACNA1D	428	465	13528	1.15554	1	0.93081	99.9897
SP_PIR_KEYWORDS	voltage-gated channel	6	1.07914	0.433058	KCNC2, CACNA1I, CACNG4, SCN11A, CACNA1E, CACNA1D	554	150	19235	1.38881	1	0.86346	99.9642
GOTERM_MF_FAT	GO:0015267~channel activity	15	2.69784	0.452409	KCNC2, TRPM6, GABRB3, GRIK2, CACNA1I, KCTD21, CACNG4, GRIN3A, SLC1A4, KCTD17, KCTD15, CACNA1E, SCN11A, CACNA1D, CLCN5	421	412	12983	1.12276	1	0.956475	99.9878
GOTERM_MF_FAT	GO:0022803~passive transmembrane transporter activity	15	2.69784	0.455385	KCNC2, TRPM6, GABRB3, GRIK2, CACNA1I, KCTD21, CACNG4, GRIN3A, SLC1A4, KCTD17, KCTD15, CACNA1E, SCN11A, CACNA1D, CLCN5	421	413	12983	1.12004	1	0.956634	99.9888
GOTERM_BP_FAT	GO:0006812~cation transport	19	3.41727	0.478976	KCNC2, STEAP3, TRPM6, SLC9A2, CACNA1I, KCTD21, CACNG4, GRIN3A, ATP6V1G1, KIAA1919, MON2, ATP2B4, KCTD17, SLC30A4, KCTD15, CACNA1E, SCN11A, PPP3CA, CACNA1D	428	553	13528	1.08597	1	0.956636	99.9989
SP_PIR_KEYWORDS	ion transport	18	3.23741	0.508366	KCNC2, STEAP3, TRPM6, GABRB3, GRIK2, SLC9A2, CACNA1I, CACNG4, GRIN3A, ATP6V1G1, KIAA1919, MON2, ATP2B4, SLC30A4, CACNA1E, SCN11A, CACNA1D, CLCN5	554	578	19235	1.08125	1	0.904575	99.9951
SP_PIR_KEYWORDS	ionic channel	10	1.79856	0.56634	KCNC2, TRPM6, GABRB3, GRIK2, CACNA1I, CACNG4, SCN11A, CACNA1E, GRIN3A, CACNA1D	554	318	19235	1.09183	1	0.931267	99.9992
GOTERM_BP_FAT	GO:0006811~ion transport	24	4.31655	0.634643	STEAP3, KCNC2, TRPM6, GABRB3, GRIK2, SLC9A2, CACNA1I, KCTD21, CACNG4, GRIN3A, KIAA1919, ATP6V1G1, ANKH, MON2, COL9A1, ATP2B4, KCTD17, SLC30A4, KCTD15, CACNA1E, SCN11A, PPP3CA, CACNA1D, CLCN5	428	768	13528	0.987734	1	0.986184	100
Annotation Cluster 83	Enrichment Score: 0.8600767060531582
Category	Term	Count	%	PValue	Genes	List Total	Pop Hits	Pop Total	Fold Enrichment	Bonferroni	Benjamini	FDR
GOTERM_CC_FAT	GO:0005626~insoluble fraction	33	5.93525	0.0760738	VAPA, PTGS2, GRIK2, UTRN, GIPC1, ITSN1, IGF1R, ADRB3, TNFRSF1B, RASGRP1, PPP3CA, SNAP23, FNDC3A, FRS2, DDOST, INSR, DNAJC1, MOBKL3, AKT2, RAB8B, ANKRA2, PSD3, TP53, BSN, GPR137B, ICMT, HOMER1, MAPK1, ADRB2, LYVE1, ADRB1, NEDD4, ABCC5	375	839	12782	1.34066	1	0.533654	66.5016
GOTERM_CC_FAT	GO:0005624~membrane fraction	30	5.39568	0.150354	VAPA, PTGS2, GRIK2, UTRN, GIPC1, ITSN1, ADRB3, IGF1R, TNFRSF1B, RASGRP1, PPP3CA, SNAP23, FNDC3A, FRS2, DDOST, INSR, DNAJC1, MOBKL3, AKT2, ANKRA2, PSD3, BSN, GPR137B, ICMT, HOMER1, ADRB2, LYVE1, ADRB1, NEDD4, ABCC5	375	809	12782	1.26398	1	0.671718	89.4828
GOTERM_CC_FAT	GO:0000267~cell fraction	37	6.65468	0.229838	VAPA, PTGS2, GRIK2, UTRN, IL13, GIPC1, ITSN1, IARS, IGF1R, ADRB3, TNFRSF1B, ERCC6, RASGRP1, PPP3CA, SNAP23, FNDC3A, FRS2, DDOST, INSR, DNAJC1, MOBKL3, AKT2, RAB8B, ANKRA2, PSD3, TP53, BSN, GPR137B, ICMT, HOMER1, MAPK1, ADRB2, LYVE1, ADRB1, NEDD4, ABCC5, DUSP6	375	1083	12782	1.1645	1	0.754085	97.2942
Annotation Cluster 84	Enrichment Score: 0.8540410110528563
Category	Term	Count	%	PValue	Genes	List Total	Pop Hits	Pop Total	Fold Enrichment	Bonferroni	Benjamini	FDR
GOTERM_BP_FAT	GO:0016192~vesicle-mediated transport	27	4.85612	0.0429356	NPEPL1, AP1G1, MUTED, ARFGEF2, ITSN1, ADRB3, DOCK1, AP3M1, BCAP29, RAB6B, SNAP23, THBS1, SEC24C, GOLGA4, GHR, VAV3, GOLT1B, SPTBN4, STAB2, MON2, COG5, ADRB2, NEDD4, STXBP5, MCFD2, ERC1, CLCN5	428	576	13528	1.4816	1	0.389542	53.6792
GOTERM_BP_FAT	GO:0016044~membrane organization	19	3.41727	0.0577395	VAV3, VAPA, AP1G1, TP53, MUTED, STAB2, REEP1, SYT7, ITSN1, ADRB3, ADRB2, DOCK1, NEDD4, SNAP23, SEC24C, THBS1, CLCN5, GHR, VCPIP1	428	381	13528	1.57623	1	0.448706	64.7587
GOTERM_BP_FAT	GO:0006898~receptor-mediated endocytosis	5	0.899281	0.0856481	ADRB3, ADRB2, NEDD4, STAB2, GHR	428	53	13528	2.98184	1	0.539511	79.1998
GOTERM_BP_FAT	GO:0010324~membrane invagination	10	1.79856	0.259823	ADRB3, ADRB2, DOCK1, NEDD4, AP1G1, STAB2, ITSN1, THBS1, GHR, CLCN5	428	220	13528	1.4367	1	0.835933	99.4888
GOTERM_BP_FAT	GO:0006897~endocytosis	10	1.79856	0.259823	ADRB3, ADRB2, DOCK1, NEDD4, AP1G1, STAB2, ITSN1, THBS1, GHR, CLCN5	428	220	13528	1.4367	1	0.835933	99.4888
SP_PIR_KEYWORDS	Endocytosis	4	0.719424	0.524071	AP1G1, STAB2, ITSN1, GHR	554	96	19235	1.44668	1	0.91258	99.9969
Annotation Cluster 85	Enrichment Score: 0.8339586766065907
Category	Term	Count	%	PValue	Genes	List Total	Pop Hits	Pop Total	Fold Enrichment	Bonferroni	Benjamini	FDR
GOTERM_BP_FAT	GO:0050731~positive regulation of peptidyl-tyrosine phosphorylation	5	0.899281	0.060249	IL6, IGF1, IGF2, RICTOR, GHR	428	47	13528	3.3625	1	0.46043	66.3689
GOTERM_BP_FAT	GO:0050730~regulation of peptidyl-tyrosine phosphorylation	6	1.07914	0.0632626	IL6, IGF1, IGF2, RICTOR, PRKCE, GHR	428	68	13528	2.78889	1	0.467627	68.2109
GOTERM_BP_FAT	GO:0042531~positive regulation of tyrosine phosphorylation of STAT protein	3	0.539568	0.163193	IL6, IGF1, GHR	428	23	13528	4.12271	1	0.711616	95.6033
GOTERM_BP_FAT	GO:0046427~positive regulation of JAK-STAT cascade	3	0.539568	0.197496	IL6, IGF1, GHR	428	26	13528	3.64702	1	0.772146	97.8897
GOTERM_BP_FAT	GO:0042509~regulation of tyrosine phosphorylation of STAT protein	3	0.539568	0.256145	IL6, IGF1, GHR	428	31	13528	3.05879	1	0.833258	99.4424
GOTERM_BP_FAT	GO:0046425~regulation of JAK-STAT cascade	3	0.539568	0.315069	IL6, IGF1, GHR	428	36	13528	2.63396	1	0.877925	99.8688
Annotation Cluster 86	Enrichment Score: 0.8311204116895446
Category	Term	Count	%	PValue	Genes	List Total	Pop Hits	Pop Total	Fold Enrichment	Bonferroni	Benjamini	FDR
SP_PIR_KEYWORDS	protein kinase inhibitor	3	0.539568	0.0759115	CDKN1A, TRIB2, TRIB1	554	16	19235	6.51004	1	0.474094	66.8439
GOTERM_MF_FAT	GO:0019207~kinase regulator activity	7	1.25899	0.0807248	CDKN1A, CCND1, CASP3, FGF13, ITSN1, TRIB2, TRIB1	421	93	12983	2.32118	1	0.671338	71.6229
GOTERM_MF_FAT	GO:0016538~cyclin-dependent protein kinase regulator activity	3	0.539568	0.103194	CDKN1A, CCND1, CASP3	421	17	12983	5.44208	1	0.723513	80.4052
GOTERM_MF_FAT	GO:0004860~protein kinase inhibitor activity	4	0.719424	0.10972	CDKN1A, CASP3, TRIB2, TRIB1	421	36	12983	3.4265	1	0.728025	82.4339
GOTERM_MF_FAT	GO:0019210~kinase inhibitor activity	4	0.719424	0.116688	CDKN1A, CASP3, TRIB2, TRIB1	421	37	12983	3.33389	1	0.733618	84.3829
GOTERM_MF_FAT	GO:0019887~protein kinase regulator activity	6	1.07914	0.121566	CDKN1A, CCND1, CASP3, FGF13, TRIB2, TRIB1	421	81	12983	2.28433	1	0.737807	85.6247
GOTERM_BP_FAT	GO:0000079~regulation of cyclin-dependent protein kinase activity	4	0.719424	0.242491	CDKN1A, CCND1, CASP3, CCND2	428	54	13528	2.34129	1	0.823475	99.2328
GOTERM_MF_FAT	GO:0004857~enzyme inhibitor activity	6	1.07914	0.940261	ABCE1, CDKN1A, PHACTR2, CASP3, TRIB2, TRIB1	421	270	12983	0.6853	1	0.999962	100
Annotation Cluster 87	Enrichment Score: 0.8227087273519419
Category	Term	Count	%	PValue	Genes	List Total	Pop Hits	Pop Total	Fold Enrichment	Bonferroni	Benjamini	FDR
PIR_SUPERFAMILY	PIRSF500233:synaptotagmin	3	0.539568	0.0239879	SYT1, SYT11, SYT7	205	9	7396	12.026	0.997261	0.692728	26.9492
INTERPRO	IPR018029:C2 membrane targeting protein	8	1.43885	0.0469379	SYT1, PLCL1, PLCB4, NEDD4, SYT11, SYT7, ITSN1, PRKCE	518	106	16659	2.42719	1	0.51741	52.6254
PIR_SUPERFAMILY	PIRSF002385:B/K protein/synaptotagmin	3	0.539568	0.0554161	SYT1, SYT11, SYT7	205	14	7396	7.73101	0.999999	0.900633	52.1603
INTERPRO	IPR000008:C2 calcium-dependent membrane targeting	9	1.61871	0.0636859	SYT1, PLCL1, PLCB4, NEDD4, SYT11, PKN2, SYT7, ITSN1, PRKCE	518	137	16659	2.11272	1	0.612573	64.0338
GOTERM_CC_FAT	GO:0008021~synaptic vesicle	6	1.07914	0.0715888	SYT1, STXBP5, SYT11, SEMA4C, GIPC1, SYT7	375	76	12782	2.69095	1	0.529919	64.1826
INTERPRO	IPR001565:Synaptotagmin	3	0.539568	0.0866172	SYT1, SYT11, SYT7	518	16	16659	6.03004	1	0.695359	75.5348
UP_SEQ_FEATURE	topological domain:Vesicular	4	0.719424	0.102506	STEAP3, SYT1, SYT11, SYT7	554	39	19113	3.53846	1	0.955117	84.0787
SMART	SM00239:C2	9	1.61871	0.169553	SYT1, PLCL1, PLCB4, NEDD4, SYT11, PKN2, SYT7, ITSN1, PRKCE	357	137	9079	1.67067	1	0.8011	90.7008
GOTERM_CC_FAT	GO:0030135~coated vesicle	8	1.43885	0.185064	SYT1, AP1G1, STXBP5, SYT11, SEMA4C, GIPC1, SYT7, SEC24C	375	159	12782	1.71499	1	0.710927	94.091
GOTERM_CC_FAT	GO:0030136~clathrin-coated vesicle	7	1.25899	0.190244	SYT1, AP1G1, STXBP5, SYT11, SEMA4C, GIPC1, SYT7	375	132	12782	1.80756	1	0.710546	94.5896
UP_SEQ_FEATURE	domain:C2	5	0.899281	0.201243	PLCL1, PLCB4, PKN2, ITSN1, PRKCE	554	80	19113	2.15625	1	0.990624	97.8023
UP_SEQ_FEATURE	metal ion-binding site:Calcium 3	3	0.539568	0.215042	SYT1, SYT11, SYT7	554	30	19113	3.45	1	0.991857	98.3655
UP_SEQ_FEATURE	metal ion-binding site:Calcium 1	3	0.539568	0.375559	SYT1, SYT11, SYT7	554	45	19113	2.3	1	0.999595	99.9665
SP_PIR_KEYWORDS	cytoplasmic vesicle	9	1.61871	0.377211	SYT1, ATG9A, AP1G1, STXBP5, SYT11, DUSP16, SPRED2, RAB6B, SYT7	554	238	19235	1.31295	1	0.843267	99.8669
UP_SEQ_FEATURE	metal ion-binding site:Calcium 2	3	0.539568	0.475342	SYT1, SYT11, SYT7	554	55	19113	1.88182	1	0.999949	99.9983
UP_SEQ_FEATURE	domain:C2 1	3	0.539568	0.484789	SYT1, SYT11, SYT7	554	56	19113	1.84821	1	0.999954	99.9987
UP_SEQ_FEATURE	domain:C2 2	3	0.539568	0.484789	SYT1, SYT11, SYT7	554	56	19113	1.84821	1	0.999954	99.9987
Annotation Cluster 88	Enrichment Score: 0.8129144455426566
Category	Term	Count	%	PValue	Genes	List Total	Pop Hits	Pop Total	Fold Enrichment	Bonferroni	Benjamini	FDR
INTERPRO	IPR013089:Kelch related	8	1.43885	0.0112709	BACH1, KLHL6, ZBTB10, BTBD3, KLHL24, GAN, KLHDC8B, SPOPL	518	79	16659	3.25673	0.999953	0.290762	16.1502
UP_SEQ_FEATURE	repeat:Kelch 6	5	0.899281	0.0631734	MKLN1, KLHL6, KLHL24, GAN, KLHDC8B	554	52	19113	3.31731	1	0.873803	67.003
UP_SEQ_FEATURE	repeat:Kelch 5	5	0.899281	0.123827	MKLN1, KLHL6, KLHL24, GAN, KLHDC8B	554	66	19113	2.61364	1	0.970245	89.418
UP_SEQ_FEATURE	repeat:Kelch 4	5	0.899281	0.144491	MKLN1, KLHL6, KLHL24, GAN, KLHDC8B	554	70	19113	2.46429	1	0.980135	92.9456
SP_PIR_KEYWORDS	kelch repeat	5	0.899281	0.147448	MKLN1, KLHL6, KLHL24, GAN, KLHDC8B	554	71	19235	2.44509	1	0.589091	89.2538
UP_SEQ_FEATURE	repeat:Kelch 1	5	0.899281	0.149856	MKLN1, KLHL6, KLHL24, GAN, KLHDC8B	554	71	19113	2.42958	1	0.980034	93.6608
UP_SEQ_FEATURE	repeat:Kelch 3	5	0.899281	0.149856	MKLN1, KLHL6, KLHL24, GAN, KLHDC8B	554	71	19113	2.42958	1	0.980034	93.6608
UP_SEQ_FEATURE	repeat:Kelch 2	5	0.899281	0.149856	MKLN1, KLHL6, KLHL24, GAN, KLHDC8B	554	71	19113	2.42958	1	0.980034	93.6608
INTERPRO	IPR015915:Kelch-type beta propeller	5	0.899281	0.166246	MKLN1, KLHL6, KLHL24, GAN, KLHDC8B	518	69	16659	2.33045	1	0.874512	94.0716
INTERPRO	IPR006652:Kelch repeat type 1	5	0.899281	0.166246	MKLN1, KLHL6, KLHL24, GAN, KLHDC8B	518	69	16659	2.33045	1	0.874512	94.0716
UP_SEQ_FEATURE	domain:BACK	3	0.539568	0.215042	KLHL6, KLHL24, GAN	554	30	19113	3.45	1	0.991857	98.3655
SMART	SM00612:Kelch	5	0.899281	0.285507	MKLN1, KLHL6, KLHL24, GAN, KLHDC8B	357	69	9079	1.84285	1	0.92719	98.6403
PIR_SUPERFAMILY	PIRSF037037:Kelch-like_protein_gigaxonin	3	0.539568	0.313018	KLHL6, KLHL24, GAN	205	41	7396	2.63986	1	0.999998	99.2216
INTERPRO	IPR017096:Kelch-like protein, gigaxonin	3	0.539568	0.364996	KLHL6, KLHL24, GAN	518	41	16659	2.35319	1	0.980029	99.9139
INTERPRO	IPR011705:BTB/Kelch-associated	3	0.539568	0.522365	KLHL6, KLHL24, GAN	518	56	16659	1.72287	1	0.995126	99.999
Annotation Cluster 89	Enrichment Score: 0.7809264312925852
Category	Term	Count	%	PValue	Genes	List Total	Pop Hits	Pop Total	Fold Enrichment	Bonferroni	Benjamini	FDR
INTERPRO	IPR011992:EF-Hand type	14	2.51799	0.0335384	UTRN, CBL, ITSN1, CAPN3, CALU, PLCL1, PLCB4, CALML4, RASGRP1, MCFD2, VSNL1, CALN1, CACNA1D, CALM1	518	236	16659	1.90781	1	0.432079	41.1468
UP_SEQ_FEATURE	calcium-binding region:2	8	1.43885	0.0496134	RASGRP1, MCFD2, VSNL1, CALN1, ITSN1, CAPN3, CALM1, CALU	554	115	19113	2.4	1	0.823758	57.8775
UP_SEQ_FEATURE	calcium-binding region:1	8	1.43885	0.0734921	RASGRP1, MCFD2, VSNL1, CALN1, ITSN1, CAPN3, CALM1, CALU	554	126	19113	2.19048	1	0.90359	72.6632
UP_SEQ_FEATURE	domain:EF-hand 4	5	0.899281	0.091065	CALML4, VSNL1, CAPN3, CALM1, CALU	554	59	19113	2.92373	1	0.940988	80.2553
INTERPRO	IPR018249:EF-HAND 2	11	1.97842	0.134715	CALML4, GNPTAB, RASGRP1, MCFD2, VSNL1, CALN1, CACNA1E, ITSN1, CAPN3, CALM1, CALU	518	215	16659	1.64541	1	0.816554	89.4449
UP_SEQ_FEATURE	domain:EF-hand 1	9	1.61871	0.158646	CALML4, RASGRP1, MCFD2, VSNL1, CALN1, ITSN1, CAPN3, CALM1, CALU	554	182	19113	1.70604	1	0.983583	94.6869
UP_SEQ_FEATURE	domain:EF-hand 2	9	1.61871	0.158646	CALML4, RASGRP1, MCFD2, VSNL1, CALN1, ITSN1, CAPN3, CALM1, CALU	554	182	19113	1.70604	1	0.983583	94.6869
INTERPRO	IPR018248:EF hand	7	1.25899	0.217224	RASGRP1, VSNL1, CALN1, ITSN1, CAPN3, CALM1, CALU	518	130	16659	1.7317	1	0.920552	97.776
INTERPRO	IPR002048:Calcium-binding EF-hand	7	1.25899	0.284529	CALML4, VSNL1, CALN1, ITSN1, CAPN3, CALM1, CALU	518	143	16659	1.57428	1	0.95632	99.45
UP_SEQ_FEATURE	domain:EF-hand 3	5	0.899281	0.289155	CALML4, VSNL1, CAPN3, CALM1, CALU	554	94	19113	1.83511	1	0.997779	99.6969
INTERPRO	IPR018247:EF-HAND 1	9	1.61871	0.371004	GNPTAB, RASGRP1, MCFD2, VSNL1, CALN1, ITSN1, CAPN3, CALM1, CALU	518	217	16659	1.33383	1	0.980872	99.9257
SMART	SM00054:EFh	7	1.25899	0.492203	CALML4, VSNL1, CALN1, ITSN1, CAPN3, CALM1, CALU	357	143	9079	1.24489	1	0.982232	99.9827
SP_PIR_KEYWORDS	calcium binding	4	0.719424	0.571825	MCFD2, THBS1, CAPN3, CALM1	554	103	19235	1.34836	1	0.931174	99.9993
Annotation Cluster 90	Enrichment Score: 0.7689077105813953
Category	Term	Count	%	PValue	Genes	List Total	Pop Hits	Pop Total	Fold Enrichment	Bonferroni	Benjamini	FDR
GOTERM_CC_FAT	GO:0030424~axon	10	1.79856	0.0441145	CALCR, MAPK1, ADRB2, GABRB3, GRIK2, MTPN, SPTBN4, NFASC, KLHL24, SEMA3A	375	159	12782	2.14373	1	0.479239	46.4004
GOTERM_CC_FAT	GO:0033267~axon part	4	0.719424	0.209609	MAPK1, GABRB3, GRIK2, SPTBN4	375	54	12782	2.52484	1	0.72765	96.128
GOTERM_CC_FAT	GO:0044463~cell projection part	8	1.43885	0.533687	CALCR, MAPK1, TRPM6, GABRB3, GRIK2, SPTBN4, TTLL4, GIPC1	375	234	12782	1.16531	1	0.951173	99.9974
Annotation Cluster 91	Enrichment Score: 0.7556098813457502
Category	Term	Count	%	PValue	Genes	List Total	Pop Hits	Pop Total	Fold Enrichment	Bonferroni	Benjamini	FDR
GOTERM_BP_FAT	GO:0043627~response to estrogen stimulus	8	1.43885	0.0483571	MAPK1, CCND1, PTGS2, DUSP1, CCND2, TGFBR1, INSR, GHR	428	105	13528	2.40819	1	0.411286	58.0714
GOTERM_BP_FAT	GO:0045471~response to ethanol	4	0.719424	0.328823	CCND1, CCND2, GRIN3A, INSR	428	64	13528	1.97547	1	0.888106	99.9081
GOTERM_MF_FAT	GO:0019901~protein kinase binding	7	1.25899	0.340211	MAPK1, IRS2, CCND1, CCND2, INSR, TRIB1, GHR	421	147	12983	1.4685	1	0.930651	99.8017
Annotation Cluster 92	Enrichment Score: 0.7406457403811951
Category	Term	Count	%	PValue	Genes	List Total	Pop Hits	Pop Total	Fold Enrichment	Bonferroni	Benjamini	FDR
GOTERM_BP_FAT	GO:0007369~gastrulation	6	1.07914	0.069881	ACVR2A, ACVR2B, UGDH, TP53, SMAD2, FRS2	428	70	13528	2.70921	1	0.490407	71.9277
GOTERM_BP_FAT	GO:0009952~anterior/posterior pattern formation	9	1.61871	0.0757576	ACVR2A, HOXB4, ACVR2B, TGFBR1, HIPK2, HOXA9, SMAD2, PBX3, FRS2	428	140	13528	2.03191	1	0.510093	74.8808
GOTERM_BP_FAT	GO:0048598~embryonic morphogenesis	15	2.69784	0.106981	DLC1, TGFBR1, DICER1, TP53, UGDH, PRRX1, SMAD2, HOXB4, ACVR2A, ACVR2B, CHD7, TFAP2A, HOXA9, FRS2, COL11A1	428	307	13528	1.54434	1	0.593837	86.2509
GOTERM_BP_FAT	GO:0003002~regionalization	9	1.61871	0.283884	ACVR2A, HOXB4, ACVR2B, TGFBR1, HIPK2, HOXA9, SMAD2, PBX3, FRS2	428	197	13528	1.444	1	0.855232	99.7136
GOTERM_BP_FAT	GO:0007389~pattern specification process	11	1.97842	0.327718	ASCL1, ACVR2A, HOXB4, ACVR2B, TGFBR1, HIPK2, HOXA9, SMAD2, PLXND1, PBX3, FRS2	428	267	13528	1.30218	1	0.88766	99.9054
GOTERM_BP_FAT	GO:0007498~mesoderm development	3	0.539568	0.682958	ACVR2A, ACVR2B, SMAD2	428	74	13528	1.28138	1	0.991411	100
Annotation Cluster 93	Enrichment Score: 0.7208422677447249
Category	Term	Count	%	PValue	Genes	List Total	Pop Hits	Pop Total	Fold Enrichment	Bonferroni	Benjamini	FDR
GOTERM_BP_FAT	GO:0006913~nucleocytoplasmic transport	10	1.79856	0.0590892	ZC3H3, ATXN1, MAPK1, DDX19B, DUSP16, TP53, PPP3CA, RANBP2, THOC2, KPNA1	428	156	13528	2.02612	1	0.455168	65.6336
GOTERM_BP_FAT	GO:0051169~nuclear transport	10	1.79856	0.0630051	ZC3H3, ATXN1, MAPK1, DDX19B, DUSP16, TP53, PPP3CA, RANBP2, THOC2, KPNA1	428	158	13528	2.00047	1	0.46758	68.0573
GOTERM_BP_FAT	GO:0006605~protein targeting	12	2.15827	0.0783922	MAPK1, C6ORF168, TRAK2, NEDD4, AP3M1, DUSP16, TP53, ICMT, GIPC1, PPP3CA, RANBP2, KPNA1	428	215	13528	1.76414	1	0.518584	76.1073
GOTERM_BP_FAT	GO:0006606~protein import into nucleus	5	0.899281	0.287844	MAPK1, TP53, PPP3CA, RANBP2, KPNA1	428	86	13528	1.83764	1	0.857789	99.7402
GOTERM_BP_FAT	GO:0051170~nuclear import	5	0.899281	0.302087	MAPK1, TP53, PPP3CA, RANBP2, KPNA1	428	88	13528	1.79588	1	0.868303	99.8177
GOTERM_BP_FAT	GO:0034504~protein localization in nucleus	5	0.899281	0.345191	MAPK1, TP53, PPP3CA, RANBP2, KPNA1	428	94	13528	1.68125	1	0.899134	99.9404
GOTERM_BP_FAT	GO:0017038~protein import	6	1.07914	0.398007	MAPK1, C6ORF168, TP53, PPP3CA, RANBP2, KPNA1	428	131	13528	1.44767	1	0.927058	99.9864
GOTERM_BP_FAT	GO:0033365~protein localization in organelle	6	1.07914	0.490757	MAPK1, C6ORF168, TP53, PPP3CA, RANBP2, KPNA1	428	146	13528	1.29894	1	0.960128	99.9993
Annotation Cluster 94	Enrichment Score: 0.7111881737707043
Category	Term	Count	%	PValue	Genes	List Total	Pop Hits	Pop Total	Fold Enrichment	Bonferroni	Benjamini	FDR
GOTERM_BP_FAT	GO:0030278~regulation of ossification	6	1.07914	0.0999732	CALCR, ACVR2A, ACVR2B, ADRB2, IL6, ANKH	428	78	13528	2.43134	1	0.577639	84.231
GOTERM_BP_FAT	GO:0045669~positive regulation of osteoblast differentiation	3	0.539568	0.185954	ACVR2A, ACVR2B, IL6	428	25	13528	3.7929	1	0.753132	97.2892
GOTERM_BP_FAT	GO:0045667~regulation of osteoblast differentiation	3	0.539568	0.3955	ACVR2A, ACVR2B, IL6	428	43	13528	2.20517	1	0.926318	99.9853
Annotation Cluster 95	Enrichment Score: 0.7072166845778624
Category	Term	Count	%	PValue	Genes	List Total	Pop Hits	Pop Total	Fold Enrichment	Bonferroni	Benjamini	FDR
GOTERM_BP_FAT	GO:0022604~regulation of cell morphogenesis	9	1.61871	0.0556711	DLC1, NTRK3, LINGO1, SMAD2, SEMA3A, GAS7, FGD6, TTL, NUMBL	428	131	13528	2.17151	1	0.44199	63.3773
GOTERM_BP_FAT	GO:0048638~regulation of developmental growth	5	0.899281	0.060249	NTRK3, ADRB2, SEMA3A, INSR, TTL	428	47	13528	3.3625	1	0.46043	66.3689
GOTERM_BP_FAT	GO:0010769~regulation of cell morphogenesis involved in differentiation	6	1.07914	0.0959028	NTRK3, LINGO1, SMAD2, SEMA3A, TTL, NUMBL	428	77	13528	2.46292	1	0.56805	82.9325
GOTERM_BP_FAT	GO:0030516~regulation of axon extension	3	0.539568	0.130159	NTRK3, SEMA3A, TTL	428	20	13528	4.74112	1	0.649068	91.3306
GOTERM_BP_FAT	GO:0031344~regulation of cell projection organization	6	1.07914	0.150109	NTRK3, LINGO1, TGFBR1, SEMA3A, TTL, NUMBL	428	89	13528	2.13084	1	0.692816	94.2285
GOTERM_BP_FAT	GO:0010975~regulation of neuron projection development	5	0.899281	0.179552	NTRK3, LINGO1, SEMA3A, TTL, NUMBL	428	70	13528	2.25768	1	0.742647	96.89
GOTERM_BP_FAT	GO:0060284~regulation of cell development	10	1.79856	0.198181	NTRK3, ASCL1, LINGO1, CCND2, TP53, IGF2, SMAD2, SEMA3A, TTL, NUMBL	428	205	13528	1.54183	1	0.771547	97.9211
GOTERM_BP_FAT	GO:0045664~regulation of neuron differentiation	7	1.25899	0.243722	NTRK3, ASCL1, LINGO1, CCND2, SEMA3A, TTL, NUMBL	428	133	13528	1.66355	1	0.823655	99.2544
GOTERM_BP_FAT	GO:0051960~regulation of nervous system development	9	1.61871	0.26126	NTRK3, ASCL1, LINGO1, CCND2, TP53, IGF1, SEMA3A, TTL, NUMBL	428	192	13528	1.4816	1	0.837091	99.5059
GOTERM_BP_FAT	GO:0050770~regulation of axonogenesis	4	0.719424	0.268124	NTRK3, LINGO1, SEMA3A, TTL	428	57	13528	2.21807	1	0.841593	99.5805
GOTERM_BP_FAT	GO:0050767~regulation of neurogenesis	8	1.43885	0.270986	NTRK3, ASCL1, LINGO1, CCND2, TP53, SEMA3A, TTL, NUMBL	428	166	13528	1.52325	1	0.844496	99.6084
GOTERM_BP_FAT	GO:0050768~negative regulation of neurogenesis	3	0.539568	0.417719	LINGO1, TP53, SEMA3A	428	45	13528	2.10717	1	0.934433	99.9924
GOTERM_BP_FAT	GO:0010721~negative regulation of cell development	3	0.539568	0.450248	LINGO1, TP53, SEMA3A	428	48	13528	1.97547	1	0.947746	99.9972
GOTERM_BP_FAT	GO:0010720~positive regulation of cell development	3	0.539568	0.645408	NTRK3, SMAD2, NUMBL	428	69	13528	1.37424	1	0.987151	100
Annotation Cluster 96	Enrichment Score: 0.703339719336332
Category	Term	Count	%	PValue	Genes	List Total	Pop Hits	Pop Total	Fold Enrichment	Bonferroni	Benjamini	FDR
GOTERM_BP_FAT	GO:0009100~glycoprotein metabolic process	13	2.33813	0.02656	GCNT4, GALNT2, NDST2, CHST3, IGF1, EDEM3, HS2ST1, TRAK2, B3GNT5, SULF1, DDOST, FKRP, COL11A1	428	202	13528	2.03414	1	0.307274	37.6286
GOTERM_BP_FAT	GO:0009101~glycoprotein biosynthetic process	10	1.79856	0.0630051	GCNT4, GALNT2, B3GNT5, TRAK2, NDST2, IGF1, CHST3, FKRP, DDOST, HS2ST1	428	158	13528	2.00047	1	0.46758	68.0573
GOTERM_BP_FAT	GO:0006493~protein amino acid O-linked glycosylation	3	0.539568	0.185954	GCNT4, GALNT2, TRAK2	428	25	13528	3.7929	1	0.753132	97.2892
GOTERM_BP_FAT	GO:0006486~protein amino acid glycosylation	5	0.899281	0.578519	GCNT4, GALNT2, B3GNT5, TRAK2, DDOST	428	128	13528	1.23467	1	0.978027	100
GOTERM_BP_FAT	GO:0043413~biopolymer glycosylation	5	0.899281	0.578519	GCNT4, GALNT2, B3GNT5, TRAK2, DDOST	428	128	13528	1.23467	1	0.978027	100
GOTERM_BP_FAT	GO:0070085~glycosylation	5	0.899281	0.578519	GCNT4, GALNT2, B3GNT5, TRAK2, DDOST	428	128	13528	1.23467	1	0.978027	100
Annotation Cluster 97	Enrichment Score: 0.7018425169432926
Category	Term	Count	%	PValue	Genes	List Total	Pop Hits	Pop Total	Fold Enrichment	Bonferroni	Benjamini	FDR
INTERPRO	IPR017448:Speract/scavenger receptor related	3	0.539568	0.169979	TMPRSS2, LOXL4, LOXL3	518	24	16659	4.02003	1	0.877482	94.4709
GOTERM_MF_FAT	GO:0005044~scavenger receptor activity	4	0.719424	0.185777	TMPRSS2, LOXL4, STAB2, LOXL3	421	46	12983	2.68161	1	0.824771	95.3838
INTERPRO	IPR001190:Speract/scavenger receptor	3	0.539568	0.203873	TMPRSS2, LOXL4, LOXL3	518	27	16659	3.57336	1	0.910594	97.1075
SMART	SM00202:SR	3	0.539568	0.242038	TMPRSS2, LOXL4, LOXL3	357	24	9079	3.17892	1	0.893197	97.107
Annotation Cluster 98	Enrichment Score: 0.6646646339246433
Category	Term	Count	%	PValue	Genes	List Total	Pop Hits	Pop Total	Fold Enrichment	Bonferroni	Benjamini	FDR
GOTERM_BP_FAT	GO:0031571~G1 DNA damage checkpoint	3	0.539568	0.0452798	CCND1, TP53, RBM38	428	11	13528	8.62022	1	0.401795	55.6291
GOTERM_BP_FAT	GO:0031575~G1/S transition checkpoint	3	0.539568	0.0990002	CCND1, TP53, RBM38	428	17	13528	5.57779	1	0.575145	83.9294
GOTERM_BP_FAT	GO:0042770~DNA damage response, signal transduction	6	1.07914	0.108369	CCND1, ERCC6, HIPK2, TP53, RBM38, DYRK2	428	80	13528	2.37056	1	0.595169	86.621
GOTERM_BP_FAT	GO:0007346~regulation of mitotic cell cycle	8	1.43885	0.205171	CCND1, TP53, IGF1, RBM38, IGF2, RB1, DCUN1D3, INSR	428	152	13528	1.66355	1	0.778966	98.217
GOTERM_BP_FAT	GO:0007093~mitotic cell cycle checkpoint	3	0.539568	0.3955	CCND1, TP53, RBM38	428	43	13528	2.20517	1	0.926318	99.9853
GOTERM_BP_FAT	GO:0000077~DNA damage checkpoint	3	0.539568	0.450248	CCND1, TP53, RBM38	428	48	13528	1.97547	1	0.947746	99.9972
GOTERM_BP_FAT	GO:0031570~DNA integrity checkpoint	3	0.539568	0.491968	CCND1, TP53, RBM38	428	52	13528	1.82351	1	0.960064	99.9993
GOTERM_BP_FAT	GO:0000075~cell cycle checkpoint	4	0.719424	0.55155	CCND1, TP53, RBM38, RB1	428	91	13528	1.38934	1	0.973896	99.9999
Annotation Cluster 99	Enrichment Score: 0.6556235666180905
Category	Term	Count	%	PValue	Genes	List Total	Pop Hits	Pop Total	Fold Enrichment	Bonferroni	Benjamini	FDR
GOTERM_BP_FAT	GO:0051098~regulation of binding	10	1.79856	0.0535153	ADRB3, ADRB2, IL6, EPB41, HIPK2, SMAD2, ERC1, IL10, CALM1, TRIB1	428	153	13528	2.06585	1	0.433037	61.8831
GOTERM_BP_FAT	GO:0051099~positive regulation of binding	6	1.07914	0.0999732	IL6, EPB41, HIPK2, ERC1, IL10, CALM1	428	78	13528	2.43134	1	0.577639	84.231
GOTERM_BP_FAT	GO:0043388~positive regulation of DNA binding	5	0.899281	0.179552	IL6, HIPK2, ERC1, IL10, CALM1	428	70	13528	2.25768	1	0.742647	96.89
GOTERM_BP_FAT	GO:0051101~regulation of DNA binding	6	1.07914	0.335126	IL6, HIPK2, ERC1, IL10, CALM1, TRIB1	428	121	13528	1.56731	1	0.892655	99.9221
GOTERM_BP_FAT	GO:0051091~positive regulation of transcription factor activity	3	0.539568	0.569142	IL6, ERC1, IL10	428	60	13528	1.58037	1	0.976944	100
GOTERM_BP_FAT	GO:0051090~regulation of transcription factor activity	4	0.719424	0.635737	IL6, ERC1, IL10, TRIB1	428	103	13528	1.22747	1	0.986254	100
Annotation Cluster 100	Enrichment Score: 0.6527728263392447
Category	Term	Count	%	PValue	Genes	List Total	Pop Hits	Pop Total	Fold Enrichment	Bonferroni	Benjamini	FDR
UP_SEQ_FEATURE	lipid moiety-binding region:N-myristoyl glycine	7	1.25899	0.113288	ARL5A, VSNL1, KIAA1274, BSN, SCYL3, ABL2, FRS2	554	114	19113	2.11842	1	0.964718	87.0343
SP_PIR_KEYWORDS	myristate	7	1.25899	0.128555	ARL5A, VSNL1, KIAA1274, BSN, SCYL3, ABL2, FRS2	554	119	19235	2.04237	1	0.566509	85.3998
SP_PIR_KEYWORDS	lipoprotein	17	3.05755	0.755802	SYT1, RAB8B, RAP2C, NAP1L1, BSN, KIAA1274, SCYL3, ADRB3, ARL5A, ADRB2, ADRB1, VSNL1, RAB6B, ABL2, FRS2, PAG1, INPP5A	554	642	19235	0.919383	1	0.9814	100
Annotation Cluster 101	Enrichment Score: 0.6498208812446871
Category	Term	Count	%	PValue	Genes	List Total	Pop Hits	Pop Total	Fold Enrichment	Bonferroni	Benjamini	FDR
GOTERM_BP_FAT	GO:0033554~cellular response to stress	27	4.85612	0.0357671	PXDN, CEP164, SMUG1, TRIB1, CASP3, ERCC6, XYLT1, DYRK2, THBS1, ERCC4, POLL, ATG9A, TP53, CHST3, UBE2B, MAP4K3, MAPK1, CDKN1A, CCND1, UHRF1, NEDD4, CSNK1E, HIPK2, RBM38, ALKBH1, DUSP9, ATG16L1	428	566	13528	1.50778	1	0.349492	47.2031
GOTERM_BP_FAT	GO:0006974~response to DNA damage stimulus	17	3.05755	0.132143	POLL, TP53, CEP164, SMUG1, UBE2B, MAPK1, UHRF1, CCND1, CDKN1A, CASP3, ERCC6, CSNK1E, HIPK2, ALKBH1, RBM38, DYRK2, ERCC4	428	373	13528	1.44056	1	0.653873	91.6708
GOTERM_BP_FAT	GO:0006259~DNA metabolic process	20	3.59712	0.247623	POLL, ATF7IP, DNMT3A, RAG1, TP53, NAP1L1, IGF1, CEP164, CDC34, SMUG1, UBE2B, FOXP1, UHRF1, ORC2L, CASP3, ERCC6, CSNK1E, RRM2, ALKBH1, ERCC4	428	506	13528	1.24931	1	0.826073	99.319
GOTERM_BP_FAT	GO:0006289~nucleotide-excision repair	4	0.719424	0.250995	POLL, ERCC6, TP53, ERCC4	428	55	13528	2.29873	1	0.829253	99.3706
SP_PIR_KEYWORDS	DNA damage	8	1.43885	0.376067	POLL, UHRF1, CCND1, ERCC6, CEP164, SMUG1, ERCC4, UBE2B	554	205	19235	1.35494	1	0.844941	99.8634
SP_PIR_KEYWORDS	dna repair	7	1.25899	0.471198	POLL, UHRF1, ERCC6, CEP164, SMUG1, ERCC4, UBE2B	554	191	19235	1.27247	1	0.884787	99.9865
GOTERM_BP_FAT	GO:0006281~DNA repair	10	1.79856	0.543005	POLL, UHRF1, ERCC6, CSNK1E, TP53, ALKBH1, CEP164, SMUG1, ERCC4, UBE2B	428	284	13528	1.11294	1	0.972137	99.9999
Annotation Cluster 102	Enrichment Score: 0.6493003521303297
Category	Term	Count	%	PValue	Genes	List Total	Pop Hits	Pop Total	Fold Enrichment	Bonferroni	Benjamini	FDR
KEGG_PATHWAY	hsa04660:T cell receptor signaling pathway	8	1.43885	0.0588343	MAPK1, VAV3, CD8A, RASGRP1, CBL, PPP3CA, IL10, AKT2	165	108	5085	2.28283	0.999818	0.301461	51.1895
KEGG_PATHWAY	hsa04370:VEGF signaling pathway	4	0.719424	0.437758	MAPK1, PTGS2, PPP3CA, AKT2	165	75	5085	1.64364	1	0.761767	99.8898
KEGG_PATHWAY	hsa04662:B cell receptor signaling pathway	4	0.719424	0.437758	MAPK1, VAV3, PPP3CA, AKT2	165	75	5085	1.64364	1	0.761767	99.8898
Annotation Cluster 103	Enrichment Score: 0.6439519783815043
Category	Term	Count	%	PValue	Genes	List Total	Pop Hits	Pop Total	Fold Enrichment	Bonferroni	Benjamini	FDR
GOTERM_BP_FAT	GO:0046777~protein amino acid autophosphorylation	7	1.25899	0.0518662	NTRK3, IGF1R, ACVR1B, MAP3K3, NLK, TGFBR1, INSR	428	85	13528	2.60297	1	0.429768	60.7015
INTERPRO	IPR002011:Receptor tyrosine kinase, class II, conserved site	3	0.539568	0.0598112	NTRK3, IGF1R, INSR	518	13	16659	7.42159	1	0.594864	61.65
SP_PIR_KEYWORDS	tyrosine-protein kinase	7	1.25899	0.100803	NTRK3, IGF1R, EPHA4, SGK269, DYRK2, INSR, ABL2	554	111	19235	2.18956	1	0.525552	77.3671
GOTERM_MF_FAT	GO:0004713~protein tyrosine kinase activity	9	1.61871	0.170273	NTRK3, IGF1R, EPHA4, OBSCN, STK24, SGK269, DYRK2, INSR, ABL2	421	166	12983	1.67197	1	0.811247	93.8782
INTERPRO	IPR008266:Tyrosine protein kinase, active site	6	1.07914	0.183303	NTRK3, IGF1R, EPHA4, SGK269, INSR, ABL2	518	97	16659	1.98929	1	0.891914	95.7003
GOTERM_MF_FAT	GO:0004714~transmembrane receptor protein tyrosine kinase activity	4	0.719424	0.369365	NTRK3, IGF1R, EPHA4, INSR	421	67	12983	1.8411	1	0.93736	99.8991
SP_PIR_KEYWORDS	tyrosine-specific protein kinase	3	0.539568	0.40331	NTRK3, IGF1R, INSR	554	48	19235	2.17001	1	0.851997	99.9268
SP_PIR_KEYWORDS	autophosphorylation	3	0.539568	0.413396	NTRK3, IGF1R, INSR	554	49	19235	2.12573	1	0.85606	99.9424
INTERPRO	IPR001245:Tyrosine protein kinase	4	0.719424	0.713603	NTRK3, IGF1R, INSR, ABL2	518	118	16659	1.09018	1	0.999672	100
SMART	SM00219:TyrKc	4	0.719424	0.847434	NTRK3, IGF1R, INSR, ABL2	357	118	9079	0.86208	1	0.999559	100
Annotation Cluster 104	Enrichment Score: 0.6285891502203639
Category	Term	Count	%	PValue	Genes	List Total	Pop Hits	Pop Total	Fold Enrichment	Bonferroni	Benjamini	FDR
BBID	58.(CD40L)_immnosurveillance	4	0.719424	0.0457919	IL6, CD8A, IL8, IL10	20	16	358	4.475	0.947819	0.947819	37.7879
BIOCARTA	h_cytokinePathway:Cytokine Network	4	0.719424	0.0495862	IL6, IL8, IL13, IL10	62	20	1437	4.63548	0.999864	0.891936	46.3931
KEGG_PATHWAY	hsa04060:Cytokine-cytokine receptor interaction	14	2.51799	0.0789803	IL6, IL8, TGFBR1, FASLG, IL13, TNFSF9, IL10, CCL7, ACVR1B, ACVR2A, ACVR2B, CCR7, TNFRSF1B, GHR	165	262	5085	1.64677	0.999992	0.341141	62.2115
GOTERM_BP_FAT	GO:0007626~locomotory behavior	14	2.51799	0.0931948	IL6, IL8, SPTBN4, ANKH, IL10, CCL7, ATXN1, EPHA4, MAPK1, CCR7, CHD7, HIPK2, SEMA3A, PBX3	428	274	13528	1.61498	1	0.563553	82.0135
BIOCARTA	h_inflamPathway:Cytokines and Inflammatory Response	4	0.719424	0.0945999	IL6, IL8, IL13, IL10	62	26	1437	3.56576	1	0.824325	70.4277
BBID	22.Cytokine-chemokine_CNS	3	0.539568	0.128209	IL6, IL8, IL10	20	12	358	4.475	0.999824	0.884789	75.0746
GOTERM_BP_FAT	GO:0007610~behavior	19	3.41727	0.232148	IL6, IL8, PTGS2, GRIK2, SPTBN4, ANKH, IL10, CCL7, FOXP2, ATXN1, MAPK1, PLCL1, EPHA4, CCR7, CHD7, HIPK2, SEMA3A, STRBP, PBX3	428	469	13528	1.28047	1	0.81373	99.0269
SP_PIR_KEYWORDS	cytokine	8	1.43885	0.265781	IL6, IL8, GDF6, IL13, FASLG, TNFSF9, CCL7, IL10	554	181	19235	1.5346	1	0.737546	98.6702
KEGG_PATHWAY	hsa04621:NOD-like receptor signaling pathway	4	0.719424	0.323133	MAPK1, IL6, IL8, CCL7	165	62	5085	1.98827	1	0.677295	99.0111
GOTERM_BP_FAT	GO:0030595~leukocyte chemotaxis	3	0.539568	0.326759	IL6, IL8, IL10	428	37	13528	2.56277	1	0.887347	99.903
GOTERM_BP_FAT	GO:0060326~cell chemotaxis	3	0.539568	0.349969	IL6, IL8, IL10	428	39	13528	2.43134	1	0.902024	99.9476
GOTERM_BP_FAT	GO:0042330~taxis	7	1.25899	0.393004	MAPK1, CCR7, IL6, IL8, SEMA3A, CCL7, IL10	428	160	13528	1.38283	1	0.925152	99.9842
GOTERM_BP_FAT	GO:0006935~chemotaxis	7	1.25899	0.393004	MAPK1, CCR7, IL6, IL8, SEMA3A, CCL7, IL10	428	160	13528	1.38283	1	0.925152	99.9842
GOTERM_MF_FAT	GO:0005125~cytokine activity	8	1.43885	0.44422	IL6, IL8, GDF6, IL13, FASLG, TNFSF9, CCL7, IL10	421	195	12983	1.26517	1	0.955224	99.9848
GOTERM_BP_FAT	GO:0050900~leukocyte migration	3	0.539568	0.541219	IL6, IL8, IL10	428	57	13528	1.66355	1	0.97183	99.9999
GOTERM_CC_FAT	GO:0005615~extracellular space	20	3.59712	0.629513	OLFM4, IL6, IL8, PGF, GDF6, COL3A1, IL13, FASLG, IGF1, IGF2, TNFSF9, CCL7, IL10, SULF1, COL1A2, LOXL4, LOXL3, THBS1, ANGPTL2, GHR	375	685	12782	0.995192	1	0.968472	99.9999
KEGG_PATHWAY	hsa04620:Toll-like receptor signaling pathway	4	0.719424	0.63871	MAPK1, IL6, IL8, AKT2	165	101	5085	1.22052	1	0.888128	99.9994
GOTERM_BP_FAT	GO:0006954~inflammatory response	10	1.79856	0.7023	CCR7, TNFRSF1B, IL6, IL8, IL13, IGF2, CHST4, THBS1, CCL7, IL10	428	325	13528	0.972538	1	0.993088	100
Annotation Cluster 105	Enrichment Score: 0.6005778694749802
Category	Term	Count	%	PValue	Genes	List Total	Pop Hits	Pop Total	Fold Enrichment	Bonferroni	Benjamini	FDR
GOTERM_BP_FAT	GO:0019048~virus-host interaction	3	0.539568	0.130159	HIPK2, THOC2, INSR	428	20	13528	4.74112	1	0.649068	91.3306
GOTERM_BP_FAT	GO:0022415~viral reproductive process	4	0.719424	0.311421	NEDD4, HIPK2, THOC2, INSR	428	62	13528	2.03919	1	0.874878	99.856
GOTERM_BP_FAT	GO:0016032~viral reproduction	4	0.719424	0.389442	NEDD4, HIPK2, THOC2, INSR	428	71	13528	1.7807	1	0.923276	99.9825
Annotation Cluster 106	Enrichment Score: 0.5976124805697206
Category	Term	Count	%	PValue	Genes	List Total	Pop Hits	Pop Total	Fold Enrichment	Bonferroni	Benjamini	FDR
SP_PIR_KEYWORDS	thiol protease	9	1.61871	0.029177	SENP2, CASP3, USP21, USP47, YOD1, SENP5, CAPN3, VCPIP1, USP44	554	126	19235	2.48002	0.999994	0.291309	33.9039
GOTERM_MF_FAT	GO:0008234~cysteine-type peptidase activity	9	1.61871	0.0871699	SENP2, CASP3, USP21, USP47, YOD1, SENP5, CAPN3, VCPIP1, USP44	421	141	12983	1.96841	1	0.679377	74.4588
GOTERM_MF_FAT	GO:0019783~small conjugating protein-specific protease activity	3	0.539568	0.181299	SENP2, USP21, VCPIP1	421	24	12983	3.85481	1	0.828468	94.9889
INTERPRO	IPR018200:Peptidase C19, ubiquitin carboxyl-terminal hydrolase 2, conserved site	3	0.539568	0.550598	USP21, USP47, USP44	518	59	16659	1.63527	1	0.996707	99.9996
INTERPRO	IPR001394:Peptidase C19, ubiquitin carboxyl-terminal hydrolase 2	3	0.539568	0.568757	USP21, USP47, USP44	518	61	16659	1.58165	1	0.997426	99.9998
GOTERM_MF_FAT	GO:0016790~thiolester hydrolase activity	4	0.719424	0.645826	USP21, USP47, YOD1, USP44	421	102	12983	1.20935	1	0.991473	100
GOTERM_MF_FAT	GO:0004221~ubiquitin thiolesterase activity	3	0.539568	0.703125	USP21, USP47, USP44	421	75	12983	1.23354	1	0.995427	100
Annotation Cluster 107	Enrichment Score: 0.5957879135931182
Category	Term	Count	%	PValue	Genes	List Total	Pop Hits	Pop Total	Fold Enrichment	Bonferroni	Benjamini	FDR
GOTERM_BP_FAT	GO:0002520~immune system development	14	2.51799	0.0976435	CALCR, POLL, CD8A, TGFBR1, RAG1, TP53, RB1, CD164, FOXP1, IL10, HOXB4, CHD7, SH2B3, HOXA9	428	276	13528	1.60328	1	0.571121	83.4997
GOTERM_BP_FAT	GO:0048534~hemopoietic or lymphoid organ development	13	2.33813	0.120639	CALCR, CD8A, TGFBR1, RAG1, TP53, RB1, CD164, FOXP1, IL10, HOXB4, CHD7, SH2B3, HOXA9	428	260	13528	1.58037	1	0.626227	89.5073
GOTERM_BP_FAT	GO:0030097~hemopoiesis	12	2.15827	0.126972	CALCR, HOXB4, CHD7, CD8A, TP53, RAG1, HOXA9, SH2B3, RB1, CD164, IL10, FOXP1	428	236	13528	1.60716	1	0.640462	90.7564
GOTERM_BP_FAT	GO:0030183~B cell differentiation	4	0.719424	0.192709	TP53, RAG1, IL10, FOXP1	428	48	13528	2.63396	1	0.764787	97.6577
GOTERM_BP_FAT	GO:0030098~lymphocyte differentiation	6	1.07914	0.225802	CHD7, CD8A, TP53, RAG1, IL10, FOXP1	428	103	13528	1.84121	1	0.804573	98.8757
GOTERM_BP_FAT	GO:0002521~leukocyte differentiation	7	1.25899	0.233312	CALCR, CHD7, CD8A, TP53, RAG1, IL10, FOXP1	428	131	13528	1.68895	1	0.813848	99.0524
GOTERM_BP_FAT	GO:0030217~T cell differentiation	4	0.719424	0.337522	CHD7, CD8A, TP53, RAG1	428	65	13528	1.94508	1	0.894207	99.9269
GOTERM_BP_FAT	GO:0042110~T cell activation	6	1.07914	0.366545	CHD7, CD8A, TP53, RAG1, IGF2, DDOST	428	126	13528	1.50512	1	0.911414	99.9667
GOTERM_BP_FAT	GO:0001775~cell activation	11	1.97842	0.408859	IL6, CHD7, CD8A, IL8, COL3A1, TP53, RAG1, IGF2, DDOST, IL10, FOXP1	428	287	13528	1.21144	1	0.931232	99.9901
GOTERM_BP_FAT	GO:0042113~B cell activation	4	0.719424	0.431937	TP53, RAG1, IL10, FOXP1	428	76	13528	1.66355	1	0.940705	99.9951
GOTERM_BP_FAT	GO:0046649~lymphocyte activation	8	1.43885	0.434772	CHD7, CD8A, TP53, RAG1, IGF2, DDOST, IL10, FOXP1	428	199	13528	1.27065	1	0.941821	99.9955
GOTERM_BP_FAT	GO:0045321~leukocyte activation	9	1.61871	0.491421	CHD7, CD8A, IL8, TP53, RAG1, IGF2, DDOST, IL10, FOXP1	428	242	13528	1.17548	1	0.960118	99.9993
Annotation Cluster 108	Enrichment Score: 0.5883253884061321
Category	Term	Count	%	PValue	Genes	List Total	Pop Hits	Pop Total	Fold Enrichment	Bonferroni	Benjamini	FDR
KEGG_PATHWAY	hsa05410:Hypertrophic cardiomyopathy (HCM)	6	1.07914	0.138491	IL6, IGF1, CACNG4, ITGB3, PRKAA2, CACNA1D	165	85	5085	2.1754	1	0.463444	82.8513
KEGG_PATHWAY	hsa05414:Dilated cardiomyopathy	6	1.07914	0.174764	ADRB1, ADCY9, IGF1, CACNG4, ITGB3, CACNA1D	165	92	5085	2.00988	1	0.521546	89.6901
KEGG_PATHWAY	hsa05412:Arrhythmogenic right ventricular cardiomyopathy (ARVC)	3	0.539568	0.709824	CACNG4, ITGB3, CACNA1D	165	76	5085	1.21651	1	0.915798	100
Annotation Cluster 109	Enrichment Score: 0.586846435836091
Category	Term	Count	%	PValue	Genes	List Total	Pop Hits	Pop Total	Fold Enrichment	Bonferroni	Benjamini	FDR
INTERPRO	IPR001005:SANT, DNA-binding	4	0.719424	0.194219	CHD7, DMTF1, C14ORF43, DNAJC1	518	49	16659	2.62533	1	0.901214	96.5116
INTERPRO	IPR014778:Myb, DNA-binding	3	0.539568	0.29641	DMTF1, C14ORF43, DNAJC1	518	35	16659	2.75659	1	0.958654	99.576
SMART	SM00717:SANT	4	0.719424	0.301493	CHD7, DMTF1, C14ORF43, DNAJC1	357	49	9079	2.07603	1	0.932998	98.9819
Annotation Cluster 110	Enrichment Score: 0.5825316529667185
Category	Term	Count	%	PValue	Genes	List Total	Pop Hits	Pop Total	Fold Enrichment	Bonferroni	Benjamini	FDR
GOTERM_BP_FAT	GO:0007267~cell-cell signaling	27	4.85612	0.0652127	SYT1, GABRB3, GRIK2, PGF, FGF11, FASLG, IL13, GIPC1, FGF13, IL10, CCL7, GJC1, SLC1A4, PPP3CA, FRS2, IL6, TRHDE, BSN, CHST4, SMAD2, IGF2, HOMER1, TNFSF9, ATXN1, MAPK1, ACVR2B, CACNA1E	428	600	13528	1.42234	1	0.474117	69.3517
GOTERM_BP_FAT	GO:0019226~transmission of nerve impulse	15	2.69784	0.215743	SYT1, GABRB3, GRIK2, SPTBN4, CACNG4, BSN, GIPC1, HOMER1, GJC1, ATXN1, SLC1A4, MAPK1, NAB1, CACNA1E, PPP3CA	428	350	13528	1.35461	1	0.790458	98.5902
GOTERM_BP_FAT	GO:0007268~synaptic transmission	12	2.15827	0.332699	SLC1A4, ATXN1, MAPK1, SYT1, GABRB3, GRIK2, BSN, CACNA1E, GIPC1, PPP3CA, HOMER1, GJC1	428	298	13528	1.27278	1	0.891052	99.917
GOTERM_BP_FAT	GO:0050877~neurological system process	23	4.13669	0.998968	SYT1, GABRB3, PTGS2, GRIK2, SPTBN4, CACNG4, BSN, GIPC1, GRIN3A, HOMER1, GJC1, FOXP2, SLC1A4, ATXN1, MAPK1, CASP3, ERCC6, CHD7, NAB1, CACNA1E, PPP3CA, PBX3, COL11A1	428	1210	13528	0.600803	1	1	100
Annotation Cluster 111	Enrichment Score: 0.5703340530673752
Category	Term	Count	%	PValue	Genes	List Total	Pop Hits	Pop Total	Fold Enrichment	Bonferroni	Benjamini	FDR
GOTERM_BP_FAT	GO:0042594~response to starvation	4	0.719424	0.146017	ATG9A, TP53, ATG16L1, PPARGC1A	428	42	13528	3.01024	1	0.686401	93.7214
GOTERM_BP_FAT	GO:0009267~cellular response to starvation	3	0.539568	0.267958	ATG9A, TP53, ATG16L1	428	32	13528	2.9632	1	0.842107	99.5788
GOTERM_BP_FAT	GO:0031668~cellular response to extracellular stimulus	4	0.719424	0.328823	CDKN1A, ATG9A, TP53, ATG16L1	428	64	13528	1.97547	1	0.888106	99.9081
GOTERM_BP_FAT	GO:0031669~cellular response to nutrient levels	3	0.539568	0.40666	ATG9A, TP53, ATG16L1	428	44	13528	2.15506	1	0.930717	99.9894
Annotation Cluster 112	Enrichment Score: 0.5548003029352123
Category	Term	Count	%	PValue	Genes	List Total	Pop Hits	Pop Total	Fold Enrichment	Bonferroni	Benjamini	FDR
BBID	97.Immune_injury_MS-lesions_MS_antigen	4	0.719424	0.0457919	IL6, CD8A, IL13, IL10	20	16	358	4.475	0.947819	0.947819	37.7879
GOTERM_BP_FAT	GO:0002637~regulation of immunoglobulin production	4	0.719424	0.047445	IL6, IL13, IL10, FOXP1	428	26	13528	4.86269	1	0.409444	57.361
BIOCARTA	h_cytokinePathway:Cytokine Network	4	0.719424	0.0495862	IL6, IL8, IL13, IL10	62	20	1437	4.63548	0.999864	0.891936	46.3931
GOTERM_BP_FAT	GO:0030888~regulation of B cell proliferation	4	0.719424	0.0571089	CDKN1A, CASP3, IL13, IL10	428	28	13528	4.51535	1	0.447775	64.3429
GOTERM_BP_FAT	GO:0050864~regulation of B cell activation	5	0.899281	0.0766763	CDKN1A, CASP3, IL6, IL13, IL10	428	51	13528	3.09877	1	0.51315	75.315
GOTERM_BP_FAT	GO:0060341~regulation of cellular localization	13	2.33813	0.0936113	ZC3H3, SYT1, IL6, RAB8B, TGFBR1, IL13, IGF2, IL10, ACVR1C, CHD7, NEDD4, DNAJC1, CALM1	428	248	13528	1.65684	1	0.563959	82.1578
BIOCARTA	h_inflamPathway:Cytokines and Inflammatory Response	4	0.719424	0.0945999	IL6, IL8, IL13, IL10	62	26	1437	3.56576	1	0.824325	70.4277
GOTERM_BP_FAT	GO:0050708~regulation of protein secretion	5	0.899281	0.110166	IL6, IL13, IGF2, IL10, DNAJC1	428	58	13528	2.72478	1	0.599129	87.086
GOTERM_BP_FAT	GO:0002683~negative regulation of immune system process	6	1.07914	0.121583	CASP3, COL3A1, IGF2, THBS1, PAG1, IL10	428	83	13528	2.28488	1	0.626921	89.703
KEGG_PATHWAY	hsa04630:Jak-STAT signaling pathway	9	1.61871	0.126532	CCND1, IL6, CCND2, CBL, SPRED2, IL13, IL10, GHR, AKT2	165	155	5085	1.78944	1	0.441293	79.814
GOTERM_BP_FAT	GO:0050714~positive regulation of protein secretion	4	0.719424	0.138635	IL6, IL13, IGF2, IL10	428	41	13528	3.08366	1	0.669346	92.6984
GOTERM_BP_FAT	GO:0002700~regulation of production of molecular mediator of immune response	4	0.719424	0.138635	IL6, IL13, IL10, FOXP1	428	41	13528	3.08366	1	0.669346	92.6984
GOTERM_BP_FAT	GO:0051222~positive regulation of protein transport	5	0.899281	0.160988	IL6, TGFBR1, IL13, IGF2, IL10	428	67	13528	2.35877	1	0.710524	95.3957
SP_PIR_KEYWORDS	cytokine	8	1.43885	0.265781	IL6, IL8, GDF6, IL13, FASLG, TNFSF9, CCL7, IL10	554	181	19235	1.5346	1	0.737546	98.6702
GOTERM_BP_FAT	GO:0050670~regulation of lymphocyte proliferation	5	0.899281	0.266675	CDKN1A, CASP3, IL6, IL13, IL10	428	83	13528	1.90406	1	0.841923	99.5657
GOTERM_BP_FAT	GO:0032944~regulation of mononuclear cell proliferation	5	0.899281	0.273701	CDKN1A, CASP3, IL6, IL13, IL10	428	84	13528	1.8814	1	0.846454	99.6332
GOTERM_BP_FAT	GO:0070663~regulation of leukocyte proliferation	5	0.899281	0.273701	CDKN1A, CASP3, IL6, IL13, IL10	428	84	13528	1.8814	1	0.846454	99.6332
GOTERM_BP_FAT	GO:0050871~positive regulation of B cell activation	3	0.539568	0.279768	CDKN1A, IL6, IL13	428	33	13528	2.87341	1	0.851737	99.6834
GOTERM_BP_FAT	GO:0051223~regulation of protein transport	6	1.07914	0.291622	IL6, TGFBR1, IL13, IGF2, IL10, DNAJC1	428	114	13528	1.66355	1	0.860086	99.7633
GOTERM_BP_FAT	GO:0051046~regulation of secretion	9	1.61871	0.303757	SYT1, IL6, CHD7, RAB8B, IL13, IGF2, IL10, DNAJC1, ACVR1C	428	202	13528	1.40825	1	0.868811	99.8252
BBID	80.T_cell_Activation	3	0.539568	0.307979	IL6, IL13, IL10	20	21	358	2.55714	1	0.979047	97.595
GOTERM_BP_FAT	GO:0070201~regulation of establishment of protein localization	6	1.07914	0.335126	IL6, TGFBR1, IL13, IGF2, IL10, DNAJC1	428	121	13528	1.56731	1	0.892655	99.9221
GOTERM_BP_FAT	GO:0050868~negative regulation of T cell activation	3	0.539568	0.384246	CASP3, PAG1, IL10	428	42	13528	2.25768	1	0.92026	99.9797
GOTERM_BP_FAT	GO:0002697~regulation of immune effector process	5	0.899281	0.395595	IL6, IL13, IGF2, IL10, FOXP1	428	101	13528	1.56473	1	0.925957	99.9854
INTERPRO	IPR012351:Four-helical cytokine, core	3	0.539568	0.420143	IL6, IL13, IL10	518	46	16659	2.09741	1	0.988632	99.979
GOTERM_BP_FAT	GO:0002694~regulation of leukocyte activation	7	1.25899	0.4269	CDKN1A, CASP3, IL6, IL13, THBS1, PAG1, IL10	428	166	13528	1.33285	1	0.939117	99.9942
GOTERM_BP_FAT	GO:0032880~regulation of protein localization	6	1.07914	0.441752	IL6, TGFBR1, IL13, IGF2, IL10, DNAJC1	428	138	13528	1.37424	1	0.943976	99.9964
GOTERM_MF_FAT	GO:0005125~cytokine activity	8	1.43885	0.44422	IL6, IL8, GDF6, IL13, FASLG, TNFSF9, CCL7, IL10	421	195	12983	1.26517	1	0.955224	99.9848
GOTERM_BP_FAT	GO:0051047~positive regulation of secretion	5	0.899281	0.452371	IL6, RAB8B, IL13, IGF2, IL10	428	109	13528	1.44988	1	0.948417	99.9974
GOTERM_BP_FAT	GO:0050865~regulation of cell activation	7	1.25899	0.477135	CDKN1A, CASP3, IL6, IL13, THBS1, PAG1, IL10	428	175	13528	1.2643	1	0.956173	99.9988
GOTERM_BP_FAT	GO:0051249~regulation of lymphocyte activation	6	1.07914	0.502774	CDKN1A, CASP3, IL6, IL13, PAG1, IL10	428	148	13528	1.28138	1	0.962737	99.9995
GOTERM_BP_FAT	GO:0051250~negative regulation of lymphocyte activation	3	0.539568	0.512067	CASP3, PAG1, IL10	428	54	13528	1.75597	1	0.964522	99.9997
GOTERM_BP_FAT	GO:0050671~positive regulation of lymphocyte proliferation	3	0.539568	0.521919	CDKN1A, IL6, IL13	428	55	13528	1.72404	1	0.966861	99.9998
GOTERM_BP_FAT	GO:0032946~positive regulation of mononuclear cell proliferation	3	0.539568	0.531637	CDKN1A, IL6, IL13	428	56	13528	1.69326	1	0.969652	99.9998
GOTERM_BP_FAT	GO:0070665~positive regulation of leukocyte proliferation	3	0.539568	0.531637	CDKN1A, IL6, IL13	428	56	13528	1.69326	1	0.969652	99.9998
GOTERM_BP_FAT	GO:0002695~negative regulation of leukocyte activation	3	0.539568	0.541219	CASP3, PAG1, IL10	428	57	13528	1.66355	1	0.97183	99.9999
GOTERM_BP_FAT	GO:0050866~negative regulation of cell activation	3	0.539568	0.578173	CASP3, PAG1, IL10	428	61	13528	1.55447	1	0.978103	100
GOTERM_BP_FAT	GO:0042129~regulation of T cell proliferation	3	0.539568	0.587065	CASP3, IL6, IL10	428	62	13528	1.52939	1	0.979782	100
GOTERM_BP_FAT	GO:0002696~positive regulation of leukocyte activation	4	0.719424	0.654979	CDKN1A, IL6, IL13, THBS1	428	106	13528	1.19273	1	0.988273	100
GOTERM_BP_FAT	GO:0050867~positive regulation of cell activation	4	0.719424	0.685408	CDKN1A, IL6, IL13, THBS1	428	111	13528	1.13901	1	0.991613	100
GOTERM_BP_FAT	GO:0006954~inflammatory response	10	1.79856	0.7023	CCR7, TNFRSF1B, IL6, IL8, IL13, IGF2, CHST4, THBS1, CCL7, IL10	428	325	13528	0.972538	1	0.993088	100
GOTERM_BP_FAT	GO:0050863~regulation of T cell activation	4	0.719424	0.719224	CASP3, IL6, PAG1, IL10	428	117	13528	1.0806	1	0.994266	100
GOTERM_BP_FAT	GO:0051251~positive regulation of lymphocyte activation	3	0.539568	0.815644	CDKN1A, IL6, IL13	428	97	13528	0.977551	1	0.998683	100
GOTERM_BP_FAT	GO:0002684~positive regulation of immune system process	6	1.07914	0.875108	MAPK1, CDKN1A, IL6, IL13, THBS1, FOXP1	428	238	13528	0.796827	1	0.999643	100
Annotation Cluster 113	Enrichment Score: 0.54586066436058
Category	Term	Count	%	PValue	Genes	List Total	Pop Hits	Pop Total	Fold Enrichment	Bonferroni	Benjamini	FDR
GOTERM_BP_FAT	GO:0001836~release of cytochrome c from mitochondria	3	0.539568	0.140994	CASP3, TP53, PMAIP1	428	21	13528	4.51535	1	0.674864	93.0413
GOTERM_BP_FAT	GO:0008637~apoptotic mitochondrial changes	3	0.539568	0.256145	CASP3, TP53, PMAIP1	428	31	13528	3.05879	1	0.833258	99.4424
GOTERM_BP_FAT	GO:0007005~mitochondrion organization	5	0.899281	0.637868	C6ORF168, CASP3, TP53, PMAIP1, PPARGC1A	428	138	13528	1.1452	1	0.986175	100
Annotation Cluster 114	Enrichment Score: 0.5313800850264422
Category	Term	Count	%	PValue	Genes	List Total	Pop Hits	Pop Total	Fold Enrichment	Bonferroni	Benjamini	FDR
SP_PIR_KEYWORDS	sh3 domain	10	1.79856	0.152546	CASKIN1, OBSCN, OSTF1, DOCK1, VAV3, SRGAP3, SH3RF3, ITSN1, GAS7, ABL2	554	210	19235	1.65334	1	0.592705	90.1184
INTERPRO	IPR000108:Neutrophil cytosol factor 2	3	0.539568	0.181177	OSTF1, SH3RF3, ITSN1	518	25	16659	3.85923	1	0.891831	95.5231
UP_SEQ_FEATURE	domain:SH3 1	3	0.539568	0.279744	VAV3, SH3RF3, ITSN1	554	36	19113	2.875	1	0.997349	99.621
UP_SEQ_FEATURE	domain:SH3 2	3	0.539568	0.290539	VAV3, SH3RF3, ITSN1	554	37	19113	2.7973	1	0.997583	99.7068
INTERPRO	IPR001452:Src homology-3 domain	9	1.61871	0.34836	CASKIN1, OSTF1, DOCK1, VAV3, SRGAP3, SH3RF3, ITSN1, GAS7, ABL2	518	213	16659	1.35888	1	0.976819	99.8713
UP_SEQ_FEATURE	domain:SH3	7	1.25899	0.405668	CASKIN1, OBSCN, OSTF1, DOCK1, SRGAP3, GAS7, ABL2	554	177	19113	1.36441	1	0.999758	99.9855
SMART	SM00326:SH3	9	1.61871	0.600717	CASKIN1, OSTF1, DOCK1, VAV3, SRGAP3, SH3RF3, ITSN1, GAS7, ABL2	357	213	9079	1.07457	1	0.991976	99.9992
Annotation Cluster 115	Enrichment Score: 0.5013208413133092
Category	Term	Count	%	PValue	Genes	List Total	Pop Hits	Pop Total	Fold Enrichment	Bonferroni	Benjamini	FDR
INTERPRO	IPR000798:Ezrin/radixin/moesin ERM	3	0.539568	0.106103	EPB41, RDX, FARP1	518	18	16659	5.36004	1	0.755484	82.5011
INTERPRO	IPR019750:Band 4.1 subgroup	3	0.539568	0.181177	EPB41, RDX, FARP1	518	25	16659	3.85923	1	0.891831	95.5231
INTERPRO	IPR018980:FERM, C-terminal PH-like domain	3	0.539568	0.181177	EPB41, RDX, FARP1	518	25	16659	3.85923	1	0.891831	95.5231
INTERPRO	IPR018979:FERM, N-terminal	3	0.539568	0.23842	EPB41, RDX, FARP1	518	30	16659	3.21602	1	0.936186	98.5483
INTERPRO	IPR014352:FERM/acyl-CoA-binding protein, 3-helical bundle	3	0.539568	0.387324	EPB41, RDX, FARP1	518	43	16659	2.24374	1	0.984089	99.9506
UP_SEQ_FEATURE	domain:FERM	3	0.539568	0.406422	EPB41, RDX, FARP1	554	48	19113	2.15625	1	0.999744	99.9858
INTERPRO	IPR019748:FERM central domain	3	0.539568	0.430884	EPB41, RDX, FARP1	518	47	16659	2.05278	1	0.989823	99.9843
INTERPRO	IPR000299:FERM domain	3	0.539568	0.430884	EPB41, RDX, FARP1	518	47	16659	2.05278	1	0.989823	99.9843
INTERPRO	IPR019749:Band 4.1 domain	3	0.539568	0.462451	EPB41, RDX, FARP1	518	50	16659	1.92961	1	0.991301	99.9935
INTERPRO	IPR019747:FERM conserved site	3	0.539568	0.462451	EPB41, RDX, FARP1	518	50	16659	1.92961	1	0.991301	99.9935
SMART	SM00295:B41	3	0.539568	0.589236	EPB41, RDX, FARP1	357	50	9079	1.52588	1	0.991668	99.9989
Annotation Cluster 116	Enrichment Score: 0.49939506026711666
Category	Term	Count	%	PValue	Genes	List Total	Pop Hits	Pop Total	Fold Enrichment	Bonferroni	Benjamini	FDR
GOTERM_BP_FAT	GO:0070647~protein modification by small protein conjugation or removal	10	1.79856	0.0670824	SENP2, UBE2D3, TRIM33, NEDD4, CBL, USP21, CDC34, UBE2B, ATXN7L3, VCPIP1	428	160	13528	1.97547	1	0.479975	70.4091
SP_PIR_KEYWORDS	ligase	14	2.51799	0.101566	SUCLG2, CBL, TTLL4, CDC34, UBE2B, TTL, IARS, UBE2D3, UHRF1, TRIM33, KCMF1, TRIM68, NEDD4, HECTD2	554	305	19235	1.59371	1	0.516404	77.634
UP_SEQ_FEATURE	active site:Glycyl thioester intermediate	5	0.899281	0.139203	UBE2D3, NEDD4, HECTD2, CDC34, UBE2B	554	69	19113	2.5	1	0.978008	92.167
GOTERM_BP_FAT	GO:0016567~protein ubiquitination	7	1.25899	0.174246	UBE2D3, TRIM33, NEDD4, CBL, CDC34, UBE2B, VCPIP1	428	119	13528	1.85926	1	0.734085	96.5178
GOTERM_BP_FAT	GO:0032446~protein modification by small protein conjugation	7	1.25899	0.2385	UBE2D3, TRIM33, NEDD4, CBL, CDC34, UBE2B, VCPIP1	428	132	13528	1.67615	1	0.820038	99.1588
INTERPRO	IPR000608:Ubiquitin-conjugating enzyme, E2	3	0.539568	0.364996	UBE2D3, CDC34, UBE2B	518	41	16659	2.35319	1	0.980029	99.9139
INTERPRO	IPR016135:Ubiquitin-conjugating enzyme/RWD-like	3	0.539568	0.441518	UBE2D3, CDC34, UBE2B	518	48	16659	2.01001	1	0.990884	99.9883
GOTERM_MF_FAT	GO:0016881~acid-amino acid ligase activity	8	1.43885	0.46572	UBE2D3, NEDD4, CBL, HECTD2, TTLL4, CDC34, UBE2B, TTL	421	201	12983	1.2274	1	0.958713	99.9916
SMART	SM00212:UBCc	3	0.539568	0.481879	UBE2D3, CDC34, UBE2B	357	41	9079	1.86083	1	0.983884	99.9777
GOTERM_MF_FAT	GO:0016879~ligase activity, forming carbon-nitrogen bonds	8	1.43885	0.623266	UBE2D3, NEDD4, CBL, HECTD2, TTLL4, CDC34, UBE2B, TTL	421	231	12983	1.068	1	0.989709	100
KEGG_PATHWAY	hsa04120:Ubiquitin mediated proteolysis	5	0.899281	0.651128	UBE2D3, NEDD4, CBL, CDC34, UBE2B	165	137	5085	1.12475	1	0.889088	99.9996
GOTERM_MF_FAT	GO:0004842~ubiquitin-protein ligase activity	5	0.899281	0.704938	UBE2D3, NEDD4, CBL, CDC34, UBE2B	421	147	12983	1.04893	1	0.995386	100
GOTERM_MF_FAT	GO:0019787~small conjugating protein ligase activity	5	0.899281	0.789624	UBE2D3, NEDD4, CBL, CDC34, UBE2B	421	166	12983	0.92887	1	0.998404	100
Annotation Cluster 117	Enrichment Score: 0.48286923956263467
Category	Term	Count	%	PValue	Genes	List Total	Pop Hits	Pop Total	Fold Enrichment	Bonferroni	Benjamini	FDR
GOTERM_CC_FAT	GO:0034703~cation channel complex	8	1.43885	0.0926608	KCNC2, CACNA1I, KCTD21, KCTD17, SCN11A, CACNA1E, KCTD15, CACNA1D	375	132	12782	2.06578	1	0.564365	73.922
GOTERM_MF_FAT	GO:0022843~voltage-gated cation channel activity	9	1.61871	0.104419	KCNC2, CACNA1I, KCTD21, KCTD17, CACNG4, SCN11A, CACNA1E, KCTD15, CACNA1D	421	147	12983	1.88807	1	0.721656	80.8022
GOTERM_MF_FAT	GO:0005244~voltage-gated ion channel activity	10	1.79856	0.181497	KCNC2, CACNA1I, KCTD21, KCTD17, CACNG4, SCN11A, CACNA1E, KCTD15, CACNA1D, CLCN5	421	195	12983	1.58146	1	0.824811	95.007
GOTERM_MF_FAT	GO:0022832~voltage-gated channel activity	10	1.79856	0.181497	KCNC2, CACNA1I, KCTD21, KCTD17, CACNG4, SCN11A, CACNA1E, KCTD15, CACNA1D, CLCN5	421	195	12983	1.58146	1	0.824811	95.007
INTERPRO	IPR003131:Potassium channel, voltage dependent, Kv, tetramerisation	4	0.719424	0.21842	KCNC2, KCTD21, KCTD17, KCTD15	518	52	16659	2.47386	1	0.919446	97.8282
GOTERM_CC_FAT	GO:0034702~ion channel complex	9	1.61871	0.253577	KCNC2, GABRB3, CACNA1I, KCTD21, KCTD17, SCN11A, CACNA1E, KCTD15, CACNA1D	375	205	12782	1.49643	1	0.77373	98.2447
GOTERM_MF_FAT	GO:0005261~cation channel activity	11	1.97842	0.390096	KCNC2, TRPM6, CACNA1I, KCTD21, KCTD17, CACNG4, SCN11A, CACNA1E, KCTD15, GRIN3A, CACNA1D	421	275	12983	1.23354	1	0.941693	99.9388
GOTERM_CC_FAT	GO:0008076~voltage-gated potassium channel complex	4	0.719424	0.462759	KCNC2, KCTD21, KCTD17, KCTD15	375	86	12782	1.58536	1	0.929679	99.9814
GOTERM_CC_FAT	GO:0034705~potassium channel complex	4	0.719424	0.462759	KCNC2, KCTD21, KCTD17, KCTD15	375	86	12782	1.58536	1	0.929679	99.9814
GOTERM_MF_FAT	GO:0005249~voltage-gated potassium channel activity	4	0.719424	0.632509	KCNC2, KCTD21, KCTD17, KCTD15	421	100	12983	1.23354	1	0.990532	100
GOTERM_BP_FAT	GO:0015672~monovalent inorganic cation transport	9	1.61871	0.790662	KCNC2, SLC9A2, KCTD21, KCTD17, SCN11A, KCTD15, KIAA1919, ATP6V1G1, MON2	428	318	13528	0.894551	1	0.997982	100
GOTERM_MF_FAT	GO:0005267~potassium channel activity	4	0.719424	0.809155	KCNC2, KCTD21, KCTD17, KCTD15	421	133	12983	0.927473	1	0.998739	100
GOTERM_BP_FAT	GO:0006813~potassium ion transport	4	0.719424	0.884935	KCNC2, KCTD21, KCTD17, KCTD15	428	160	13528	0.790187	1	0.999732	100
Annotation Cluster 118	Enrichment Score: 0.47491628126570923
Category	Term	Count	%	PValue	Genes	List Total	Pop Hits	Pop Total	Fold Enrichment	Bonferroni	Benjamini	FDR
KEGG_PATHWAY	hsa04912:GnRH signaling pathway	7	1.25899	0.0955844	MAPK1, PLCB4, MAP3K3, ADCY9, ELK1, CACNA1D, CALM1	165	98	5085	2.2013	0.999999	0.368843	69.5277
KEGG_PATHWAY	hsa04270:Vascular smooth muscle contraction	6	1.07914	0.293727	MAPK1, PLCB4, ADCY9, PRKCE, CACNA1D, CALM1	165	112	5085	1.65097	1	0.65819	98.3647
KEGG_PATHWAY	hsa04720:Long-term potentiation	4	0.719424	0.376567	MAPK1, PLCB4, PPP3CA, CALM1	165	68	5085	1.81283	1	0.731694	99.6261
KEGG_PATHWAY	hsa04916:Melanogenesis	5	0.899281	0.396948	MAPK1, PLCB4, ADCY9, FZD4, CALM1	165	99	5085	1.55647	1	0.722641	99.7477
KEGG_PATHWAY	hsa04540:Gap junction	4	0.719424	0.55225	MAPK1, ADRB1, PLCB4, ADCY9	165	89	5085	1.38509	1	0.85068	99.9925
KEGG_PATHWAY	hsa05010:Alzheimer's disease	6	1.07914	0.610182	MAPK1, CASP3, PLCB4, PPP3CA, CACNA1D, CALM1	165	163	5085	1.13441	1	0.880377	99.9986
Annotation Cluster 119	Enrichment Score: 0.4716512049800114
Category	Term	Count	%	PValue	Genes	List Total	Pop Hits	Pop Total	Fold Enrichment	Bonferroni	Benjamini	FDR
GOTERM_MF_FAT	GO:0042802~identical protein binding	26	4.67626	0.189342	BCAT1, SYT1, OSTF1, CD8A, SNX6, GRIK2, PGF, GIPC1, GRIN3A, ITGB3, CLDN12, ADRB3, IGF1R, MKL2, THBS1, GHR, IKZF2, ARID3A, CLDN23, FOXP1, FOXP2, ATXN1, ADRB2, COL1A2, KCTD17, PSME3	421	640	12983	1.25281	1	0.823489	95.6772
GOTERM_MF_FAT	GO:0046983~protein dimerization activity	20	3.59712	0.398257	BACH1, IKZF2, VAPA, SNX6, CD8A, PGF, GRIK2, CREM, TGFBR1, ARID3A, TP53, GIPC1, POLR2J3, FOXP1, FOXP2, ADRB3, ADRB2, TFAP2A, PPP3CA, GHR	421	542	12983	1.13795	1	0.943276	99.95
GOTERM_MF_FAT	GO:0042803~protein homodimerization activity	12	2.15827	0.510077	ADRB3, ADRB2, IKZF2, CD8A, SNX6, GRIK2, PGF, ARID3A, GIPC1, FOXP1, GHR, FOXP2	421	334	12983	1.10797	1	0.966393	99.9977
Annotation Cluster 120	Enrichment Score: 0.47159638677889576
Category	Term	Count	%	PValue	Genes	List Total	Pop Hits	Pop Total	Fold Enrichment	Bonferroni	Benjamini	FDR
GOTERM_BP_FAT	GO:0002377~immunoglobulin production	3	0.539568	0.244342	POLL, GALNT2, FOXP1	428	30	13528	3.16075	1	0.823751	99.265
GOTERM_BP_FAT	GO:0002440~production of molecular mediator of immune response	3	0.539568	0.256145	POLL, GALNT2, FOXP1	428	31	13528	3.05879	1	0.833258	99.4424
GOTERM_BP_FAT	GO:0002252~immune effector process	5	0.899281	0.61479	POLL, GALNT2, IL6, CD8A, FOXP1	428	134	13528	1.17938	1	0.983567	100
Annotation Cluster 121	Enrichment Score: 0.4698146330887988
Category	Term	Count	%	PValue	Genes	List Total	Pop Hits	Pop Total	Fold Enrichment	Bonferroni	Benjamini	FDR
GOTERM_BP_FAT	GO:0050921~positive regulation of chemotaxis	3	0.539568	0.23256	IL6, IL8, THBS1	428	29	13528	3.26974	1	0.813528	99.036
GOTERM_BP_FAT	GO:0050920~regulation of chemotaxis	3	0.539568	0.256145	IL6, IL8, THBS1	428	31	13528	3.05879	1	0.833258	99.4424
GOTERM_BP_FAT	GO:0048520~positive regulation of behavior	3	0.539568	0.291564	IL6, IL8, THBS1	428	34	13528	2.78889	1	0.860682	99.763
GOTERM_BP_FAT	GO:0032103~positive regulation of response to external stimulus	4	0.719424	0.328823	NTRK3, IL6, IL8, THBS1	428	64	13528	1.97547	1	0.888106	99.9081
GOTERM_BP_FAT	GO:0050795~regulation of behavior	3	0.539568	0.428673	IL6, IL8, THBS1	428	46	13528	2.06136	1	0.939701	99.9945
GOTERM_BP_FAT	GO:0048584~positive regulation of response to stimulus	8	1.43885	0.619824	NTRK3, MAPK1, IL6, IL8, HIPK2, SEMA4C, IGF2, THBS1	428	236	13528	1.07144	1	0.984236	100
Annotation Cluster 122	Enrichment Score: 0.46926060215643495
Category	Term	Count	%	PValue	Genes	List Total	Pop Hits	Pop Total	Fold Enrichment	Bonferroni	Benjamini	FDR
KEGG_PATHWAY	hsa04664:Fc epsilon RI signaling pathway	5	0.899281	0.243158	MAPK1, VAV3, IL13, PRKCE, AKT2	165	78	5085	1.97552	1	0.610128	96.2946
KEGG_PATHWAY	hsa04666:Fc gamma R-mediated phagocytosis	5	0.899281	0.367363	MAPK1, VAV3, WASL, PRKCE, AKT2	165	95	5085	1.62201	1	0.727555	99.5554
KEGG_PATHWAY	hsa04662:B cell receptor signaling pathway	4	0.719424	0.437758	MAPK1, VAV3, PPP3CA, AKT2	165	75	5085	1.64364	1	0.761767	99.8898
Annotation Cluster 123	Enrichment Score: 0.46630725090968406
Category	Term	Count	%	PValue	Genes	List Total	Pop Hits	Pop Total	Fold Enrichment	Bonferroni	Benjamini	FDR
UP_SEQ_FEATURE	zinc finger region:C3H1-type 1	3	0.539568	0.215042	ZFP36L1, ZC3H3, ZC3H6	554	30	19113	3.45	1	0.991857	98.3655
UP_SEQ_FEATURE	zinc finger region:C3H1-type 2	3	0.539568	0.215042	ZFP36L1, ZC3H3, ZC3H6	554	30	19113	3.45	1	0.991857	98.3655
INTERPRO	IPR000571:Zinc finger, CCCH-type	3	0.539568	0.482916	ZFP36L1, ZC3H3, ZC3H6	518	52	16659	1.8554	1	0.99265	99.9965
SMART	SM00356:ZnF_C3H1	3	0.539568	0.610736	ZFP36L1, ZC3H3, ZC3H6	357	52	9079	1.46719	1	0.992141	99.9994
Annotation Cluster 124	Enrichment Score: 0.45998273245766863
Category	Term	Count	%	PValue	Genes	List Total	Pop Hits	Pop Total	Fold Enrichment	Bonferroni	Benjamini	FDR
INTERPRO	IPR013098:Immunoglobulin I-set	12	2.15827	0.0038446	NTRK3, LINGO1, OBSCN, PXDN, PTPRD, SPEG, PRTG, NFASC, LRIG2, LRIG3, NEO1, MFAP3L	518	138	16659	2.79654	0.966153	0.180591	5.81034
INTERPRO	IPR003598:Immunoglobulin subtype 2	10	1.79856	0.191204	LINGO1, PXDN, PTPRD, SPEG, PRTG, NFASC, LRIG2, LRIG3, NEO1, MFAP3L	518	205	16659	1.56879	1	0.900027	96.3032
UP_SEQ_FEATURE	domain:Ig-like C2-type 3	6	1.07914	0.278561	PXDN, PTPRD, NFASC, LRIG2, LRIG3, NEO1	554	122	19113	1.69672	1	0.997428	99.6103
INTERPRO	IPR000483:Cysteine-rich flanking region, C-terminal	5	0.899281	0.291613	NTRK3, LINGO1, PXDN, LRIG2, LRIG3	518	88	16659	1.82729	1	0.957436	99.5288
SP_PIR_KEYWORDS	Immunoglobulin domain	16	2.8777	0.38093	OBSCN, PTPRD, PXDN, CD8A, PRTG, NFASC, LRIG2, LRIG3, NEO1, NTRK3, LINGO1, SEMA4G, SPEG, SEMA4C, SEMA3A, MFAP3L	554	470	19235	1.18196	1	0.838626	99.8776
SMART	SM00408:IGc2	10	1.79856	0.412893	LINGO1, PXDN, PTPRD, SPEG, PRTG, NFASC, LRIG2, LRIG3, NEO1, MFAP3L	357	205	9079	1.24055	1	0.976742	99.8896
INTERPRO	IPR013151:Immunoglobulin	8	1.43885	0.445217	NTRK3, OBSCN, PTPRD, PRTG, NFASC, LRIG2, SEMA3A, NEO1	518	202	16659	1.27367	1	0.990978	99.9894
INTERPRO	IPR013783:Immunoglobulin-like fold	19	3.41727	0.44556	OBSCN, PTPRD, PXDN, CD8A, PRTG, NFASC, LRIG2, LRIG3, NEO1, TRIM71, NTRK3, LINGO1, TRIM2, SEMA4G, SPEG, SEMA4C, SEMA3A, MFAP3L, CD200R1	518	553	16659	1.10496	1	0.990633	99.9895
SMART	SM00082:LRRCT	5	0.899281	0.455066	NTRK3, LINGO1, PXDN, LRIG2, LRIG3	357	88	9079	1.44496	1	0.98016	99.9574
INTERPRO	IPR003599:Immunoglobulin subtype	12	2.15827	0.457468	NTRK3, OBSCN, SEMA4G, CD8A, SPEG, NFASC, SEMA4C, LRIG2, LRIG3, SEMA3A, NEO1, CD200R1	518	330	16659	1.16946	1	0.991407	99.9925
UP_SEQ_FEATURE	domain:Ig-like C2-type 1	7	1.25899	0.472275	NTRK3, PXDN, PTPRD, NFASC, LRIG2, LRIG3, NEO1	554	190	19113	1.27105	1	0.999949	99.9981
UP_SEQ_FEATURE	domain:Ig-like C2-type 2	7	1.25899	0.477325	NTRK3, PXDN, PTPRD, NFASC, LRIG2, LRIG3, NEO1	554	191	19113	1.2644	1	0.999948	99.9984
INTERPRO	IPR007110:Immunoglobulin-like	17	3.05755	0.510059	OBSCN, PTPRD, PXDN, CD8A, PRTG, NFASC, LRIG2, LRIG3, NEO1, NTRK3, LINGO1, SEMA4G, SPEG, SEMA4C, SEMA3A, MFAP3L, CD200R1	518	501	16659	1.09127	1	0.994626	99.9985
UP_SEQ_FEATURE	domain:Ig-like C2-type 4	3	0.539568	0.650033	PXDN, NFASC, NEO1	554	76	19113	1.36184	1	0.999999	100
SMART	SM00409:IG	12	2.15827	0.752961	NTRK3, OBSCN, SEMA4G, CD8A, SPEG, NFASC, SEMA4C, LRIG2, LRIG3, SEMA3A, NEO1, CD200R1	357	330	9079	0.924777	1	0.998418	100
INTERPRO	IPR003591:Leucine-rich repeat, typical subtype	4	0.719424	0.777084	LINGO1, PXDN, LRIG2, LRIG3	518	131	16659	0.981992	1	0.999895	100
SMART	SM00369:LRR_TYP	4	0.719424	0.89293	LINGO1, PXDN, LRIG2, LRIG3	357	131	9079	0.77653	1	0.999858	100
Annotation Cluster 125	Enrichment Score: 0.45857822488632455
Category	Term	Count	%	PValue	Genes	List Total	Pop Hits	Pop Total	Fold Enrichment	Bonferroni	Benjamini	FDR
SP_PIR_KEYWORDS	heparin-binding	5	0.899281	0.116873	ADAMTS8, PGF, ADAMTS1, THBS1, CCL7	554	65	19235	2.67079	1	0.557748	82.4114
GOTERM_MF_FAT	GO:0005539~glycosaminoglycan binding	7	1.25899	0.300199	LYVE1, ADAMTS8, PGF, ADAMTS1, STAB2, THBS1, CCL7	421	140	12983	1.54192	1	0.907758	99.5213
GOTERM_MF_FAT	GO:0030247~polysaccharide binding	7	1.25899	0.380739	LYVE1, ADAMTS8, PGF, ADAMTS1, STAB2, THBS1, CCL7	421	154	12983	1.40175	1	0.942374	99.9232
GOTERM_MF_FAT	GO:0001871~pattern binding	7	1.25899	0.380739	LYVE1, ADAMTS8, PGF, ADAMTS1, STAB2, THBS1, CCL7	421	154	12983	1.40175	1	0.942374	99.9232
GOTERM_MF_FAT	GO:0008201~heparin binding	5	0.899281	0.428192	ADAMTS8, PGF, ADAMTS1, THBS1, CCL7	421	103	12983	1.49701	1	0.952804	99.9767
GOTERM_MF_FAT	GO:0030246~carbohydrate binding	10	1.79856	0.813796	GALNT2, LYVE1, ADAMTS8, PGF, GALNT4, HK2, ADAMTS1, STAB2, THBS1, CCL7	421	354	12983	0.871143	1	0.99881	100
Annotation Cluster 126	Enrichment Score: 0.4561748893782603
Category	Term	Count	%	PValue	Genes	List Total	Pop Hits	Pop Total	Fold Enrichment	Bonferroni	Benjamini	FDR
SP_PIR_KEYWORDS	chromatin regulator	10	1.79856	0.161605	DOT1L, DNMT3A, CHD9, DPF3, CHD7, USP21, RB1, ATXN7L3, BAHD1, MLL2	554	213	19235	1.63006	1	0.601379	91.4972
GOTERM_BP_FAT	GO:0016568~chromatin modification	12	2.15827	0.245128	DOT1L, DNMT3A, CHD9, CPA4, DPF3, CHD7, USP21, RB1, UBE2B, ATXN7L3, SUPT6H, MLL2	428	274	13528	1.38427	1	0.824087	99.2783
GOTERM_BP_FAT	GO:0006325~chromatin organization	14	2.51799	0.409745	DPF3, CPA4, DNMT3A, NAP1L1, RB1, HMGA2, UBE2B, ATXN7L3, DOT1L, CHD9, CHD7, USP21, SUPT6H, MLL2	428	378	13528	1.17065	1	0.931361	99.9903
GOTERM_BP_FAT	GO:0016569~covalent chromatin modification	5	0.899281	0.566007	DNMT3A, CPA4, USP21, UBE2B, ATXN7L3	428	126	13528	1.25426	1	0.976518	100
GOTERM_BP_FAT	GO:0051276~chromosome organization	16	2.8777	0.570091	DNMT3A, DPF3, CPA4, TP53, NAP1L1, RB1, HMGA2, UBE2B, ATXN7L3, DOT1L, CHD9, CHD7, USP21, ERCC4, SUPT6H, MLL2	428	485	13528	1.04272	1	0.977008	100
Annotation Cluster 127	Enrichment Score: 0.4517786836087615
Category	Term	Count	%	PValue	Genes	List Total	Pop Hits	Pop Total	Fold Enrichment	Bonferroni	Benjamini	FDR
GOTERM_BP_FAT	GO:0043281~regulation of caspase activity	5	0.899281	0.238939	DLC1, TP53, RAG1, DIABLO, PMAIP1	428	79	13528	2.00047	1	0.819874	99.1672
GOTERM_BP_FAT	GO:0006919~activation of caspase activity	4	0.719424	0.242491	DLC1, TP53, DIABLO, PMAIP1	428	54	13528	2.34129	1	0.823475	99.2328
GOTERM_BP_FAT	GO:0052548~regulation of endopeptidase activity	5	0.899281	0.259682	DLC1, TP53, RAG1, DIABLO, PMAIP1	428	82	13528	1.92729	1	0.836497	99.4871
GOTERM_BP_FAT	GO:0043280~positive regulation of caspase activity	4	0.719424	0.285383	DLC1, TP53, DIABLO, PMAIP1	428	59	13528	2.14288	1	0.856299	99.724
GOTERM_BP_FAT	GO:0010952~positive regulation of peptidase activity	4	0.719424	0.285383	DLC1, TP53, DIABLO, PMAIP1	428	59	13528	2.14288	1	0.856299	99.724
GOTERM_BP_FAT	GO:0052547~regulation of peptidase activity	5	0.899281	0.287844	DLC1, TP53, RAG1, DIABLO, PMAIP1	428	86	13528	1.83764	1	0.857789	99.7402
GOTERM_BP_FAT	GO:0051345~positive regulation of hydrolase activity	5	0.899281	0.821046	DLC1, TP53, DIABLO, PMAIP1, HOMER1	428	179	13528	0.88289	1	0.998815	100
GOTERM_BP_FAT	GO:0051336~regulation of hydrolase activity	9	1.61871	0.839389	DLC1, VAV3, TP53, RAG1, DIABLO, PMAIP1, RICTOR, HOMER1, FGD6	428	337	13528	0.844117	1	0.999196	100
Annotation Cluster 128	Enrichment Score: 0.443967611384962
Category	Term	Count	%	PValue	Genes	List Total	Pop Hits	Pop Total	Fold Enrichment	Bonferroni	Benjamini	FDR
GOTERM_BP_FAT	GO:0001654~eye development	7	1.25899	0.2385	MEIS2, CHD7, PYGO2, FASLG, COL5A2, FRS2, FOXP2	428	132	13528	1.67615	1	0.820038	99.1588
GOTERM_BP_FAT	GO:0007423~sensory organ development	10	1.79856	0.295296	ASCL1, MEIS2, CHD7, PRRX1, PYGO2, FASLG, COL5A2, COL11A1, FRS2, FOXP2	428	229	13528	1.38024	1	0.861568	99.7839
GOTERM_BP_FAT	GO:0043010~camera-type eye development	4	0.719424	0.661229	CHD7, PYGO2, FRS2, FOXP2	428	107	13528	1.18159	1	0.988961	100
Annotation Cluster 129	Enrichment Score: 0.43092318587298845
Category	Term	Count	%	PValue	Genes	List Total	Pop Hits	Pop Total	Fold Enrichment	Bonferroni	Benjamini	FDR
GOTERM_BP_FAT	GO:0030030~cell projection organization	18	3.23741	0.0748562	NRTN, IL6, VAV3, SPTBN4, ONECUT2, NFASC, CHST3, RDX, GRIN3A, UBE2B, GAS7, NUMBL, LINGO1, EPHA4, IGF1R, NEDD4, SEMA3A, FGD6	428	368	13528	1.54602	1	0.50842	74.4476
GOTERM_BP_FAT	GO:0031175~neuron projection development	13	2.33813	0.111202	IL6, NRTN, SPTBN4, NFASC, CHST3, GRIN3A, GAS7, NUMBL, LINGO1, EPHA4, IGF1R, NEDD4, SEMA3A	428	256	13528	1.60507	1	0.601561	87.3471
GOTERM_BP_FAT	GO:0048666~neuron development	16	2.8777	0.117474	IL6, NRTN, ONECUT2, SPTBN4, NFASC, CHST3, GRIN3A, GAS7, NUMBL, ASCL1, LINGO1, EPHA4, IGF1R, NEDD4, SEMA3A, PBX3	428	339	13528	1.4918	1	0.618182	88.8247
GOTERM_BP_FAT	GO:0030182~neuron differentiation	19	3.41727	0.149024	NRTN, IL6, TGFBR1, SPTBN4, ONECUT2, NFASC, CHST3, GRIN3A, GAS7, NUMBL, NTRK3, ASCL1, LINGO1, EPHA4, IGF1R, NEDD4, MTPN, SEMA3A, PBX3	428	438	13528	1.3711	1	0.692186	94.098
GOTERM_BP_FAT	GO:0048812~neuron projection morphogenesis	8	1.43885	0.501408	IGF1R, EPHA4, SPTBN4, NFASC, CHST3, SEMA3A, GAS7, NUMBL	428	213	13528	1.18714	1	0.962986	99.9995
GOTERM_BP_FAT	GO:0048858~cell projection morphogenesis	9	1.61871	0.505582	IGF1R, EPHA4, SPTBN4, ONECUT2, NFASC, CHST3, SEMA3A, GAS7, NUMBL	428	245	13528	1.16109	1	0.963239	99.9996
GOTERM_BP_FAT	GO:0032990~cell part morphogenesis	9	1.61871	0.562015	IGF1R, EPHA4, SPTBN4, ONECUT2, NFASC, CHST3, SEMA3A, GAS7, NUMBL	428	256	13528	1.1112	1	0.975703	99.9999
GOTERM_BP_FAT	GO:0007409~axonogenesis	7	1.25899	0.572962	IGF1R, EPHA4, SPTBN4, NFASC, CHST3, SEMA3A, NUMBL	428	193	13528	1.14639	1	0.977526	100
GOTERM_BP_FAT	GO:0032989~cellular component morphogenesis	13	2.33813	0.602728	CAP2, ACTA1, ONECUT2, SPTBN4, NFASC, CHST3, UBE2B, CAPN3, GAS7, NUMBL, EPHA4, IGF1R, SEMA3A	428	397	13528	1.03501	1	0.982037	100
GOTERM_BP_FAT	GO:0048667~cell morphogenesis involved in neuron differentiation	7	1.25899	0.65029	IGF1R, EPHA4, SPTBN4, NFASC, CHST3, SEMA3A, NUMBL	428	209	13528	1.05862	1	0.987688	100
GOTERM_BP_FAT	GO:0000904~cell morphogenesis involved in differentiation	7	1.25899	0.78679	IGF1R, EPHA4, SPTBN4, NFASC, CHST3, SEMA3A, NUMBL	428	244	13528	0.906772	1	0.997852	100
GOTERM_BP_FAT	GO:0000902~cell morphogenesis	10	1.79856	0.796241	IGF1R, EPHA4, CAP2, SPTBN4, ONECUT2, NFASC, CHST3, SEMA3A, GAS7, NUMBL	428	356	13528	0.88785	1	0.998168	100
GOTERM_BP_FAT	GO:0007411~axon guidance	3	0.539568	0.856001	EPHA4, NFASC, SEMA3A	428	107	13528	0.886191	1	0.999441	100
Annotation Cluster 130	Enrichment Score: 0.4231124320316043
Category	Term	Count	%	PValue	Genes	List Total	Pop Hits	Pop Total	Fold Enrichment	Bonferroni	Benjamini	FDR
GOTERM_MF_FAT	GO:0003702~RNA polymerase II transcription factor activity	13	2.33813	0.0971453	PPARA, ONECUT2, GABPA, CNOT2, PPARGC1A, FOXP1, PPARGC1B, ELL2, MED6, UHRF1, MEIS2, GTF2I, MLLT1	421	244	12983	1.64303	1	0.707176	78.3316
GOTERM_BP_FAT	GO:0006351~transcription, DNA-dependent	10	1.79856	0.57674	PPARA, ERCC6, GTF2I, TAF9B, GABPA, HIF3A, TP53, MLLT1, PPARGC1A, ELL2	428	292	13528	1.08245	1	0.97793	100
GOTERM_BP_FAT	GO:0032774~RNA biosynthetic process	10	1.79856	0.59319	PPARA, ERCC6, GTF2I, TAF9B, GABPA, HIF3A, TP53, MLLT1, PPARGC1A, ELL2	428	296	13528	1.06782	1	0.980651	100
GOTERM_BP_FAT	GO:0006366~transcription from RNA polymerase II promoter	8	1.43885	0.610879	PPARA, ERCC6, GTF2I, GABPA, HIF3A, MLLT1, PPARGC1A, ELL2	428	234	13528	1.0806	1	0.983088	100
Annotation Cluster 131	Enrichment Score: 0.41494768310345037
Category	Term	Count	%	PValue	Genes	List Total	Pop Hits	Pop Total	Fold Enrichment	Bonferroni	Benjamini	FDR
UP_SEQ_FEATURE	binding site:2-oxoglutarate	3	0.539568	0.0604361	TET3, P4HA2, EGLN2	554	14	19113	7.39286	1	0.866369	65.3261
SP_PIR_KEYWORDS	dioxygenase	5	0.899281	0.12176	TET3, PTGS2, P4HA2, EGLN2, PHF8	554	66	19235	2.63032	1	0.556462	83.7248
GOTERM_MF_FAT	GO:0016706~oxidoreductase activity, acting on paired donors, with incorporation or reduction of molecular oxygen, 2-oxoglutarate as one donor, and incorporation of one atom each of oxygen into both donors	3	0.539568	0.228981	TET3, P4HA2, EGLN2	421	28	12983	3.30412	1	0.8519	97.9585
GOTERM_MF_FAT	GO:0016702~oxidoreductase activity, acting on single donors with incorporation of molecular oxygen, incorporation of two atoms of oxygen	4	0.719424	0.360489	TET3, PTGS2, P4HA2, EGLN2	421	66	12983	1.869	1	0.936815	99.8757
GOTERM_MF_FAT	GO:0016701~oxidoreductase activity, acting on single donors with incorporation of molecular oxygen	4	0.719424	0.369365	TET3, PTGS2, P4HA2, EGLN2	421	67	12983	1.8411	1	0.93736	99.8991
UP_SEQ_FEATURE	metal ion-binding site:Iron	3	0.539568	0.385924	P4HA2, EGLN2, PPP3CA	554	46	19113	2.25	1	0.999619	99.9748
SP_PIR_KEYWORDS	iron	9	1.61871	0.577302	STEAP3, PXDN, TET3, PTGS2, P4HA2, RRM2, EGLN2, PPP3CA, PHF8	554	285	19235	1.09643	1	0.932518	99.9994
UP_SEQ_FEATURE	metal ion-binding site:Iron (heme axial ligand)	3	0.539568	0.780133	STEAP3, PXDN, PTGS2	554	98	19113	1.05612	1	1	100
SP_PIR_KEYWORDS	oxidoreductase	14	2.51799	0.824814	STEAP3, PXDN, PTGS2, UGDH, EGLN2, MSRB3, TET3, P4HA2, L2HGDH, RRM2, HSD11B1, LOXL4, LOXL3, PHF8	554	562	19235	0.864916	1	0.991956	100
GOTERM_MF_FAT	GO:0005506~iron ion binding	8	1.43885	0.874695	STEAP3, PXDN, TET3, PTGS2, P4HA2, RRM2, EGLN2, PPP3CA	421	308	12983	0.800999	1	0.999626	100
GOTERM_BP_FAT	GO:0055114~oxidation reduction	14	2.51799	0.969035	STEAP3, PXDN, PTGS2, UGDH, EGLN2, PPARGC1A, MSRB3, TET3, P4HA2, L2HGDH, RRM2, HSD11B1, LOXL4, LOXL3	428	639	13528	0.692496	1	0.999997	100
Annotation Cluster 132	Enrichment Score: 0.4066562327624952
Category	Term	Count	%	PValue	Genes	List Total	Pop Hits	Pop Total	Fold Enrichment	Bonferroni	Benjamini	FDR
GOTERM_BP_FAT	GO:0006928~cell motion	21	3.77698	0.11605	IL6, NRTN, VAV3, IL8, PTGS2, TGFBR1, NFASC, IGF1, IL13, GIPC1, CHST4, SCYL3, IL10, ACTR2, ASCL1, EPHA4, LYVE1, SEMA3A, STRBP, WASL, THBS1	428	475	13528	1.39738	1	0.615805	88.5044
GOTERM_BP_FAT	GO:0016477~cell migration	10	1.79856	0.502035	ASCL1, NRTN, IL6, VAV3, IL8, TGFBR1, GIPC1, SCYL3, THBS1, IL10	428	276	13528	1.1452	1	0.962964	99.9995
GOTERM_BP_FAT	GO:0048870~cell motility	10	1.79856	0.636792	ASCL1, NRTN, IL6, VAV3, IL8, TGFBR1, GIPC1, SCYL3, THBS1, IL10	428	307	13528	1.02956	1	0.986213	100
GOTERM_BP_FAT	GO:0051674~localization of cell	10	1.79856	0.636792	ASCL1, NRTN, IL6, VAV3, IL8, TGFBR1, GIPC1, SCYL3, THBS1, IL10	428	307	13528	1.02956	1	0.986213	100
Annotation Cluster 133	Enrichment Score: 0.4022850911824375
Category	Term	Count	%	PValue	Genes	List Total	Pop Hits	Pop Total	Fold Enrichment	Bonferroni	Benjamini	FDR
UP_SEQ_FEATURE	domain:Helicase C-terminal	6	1.07914	0.188259	CHD9, ERCC6, CHD7, DDX19A, DDX19B, DICER1	554	105	19113	1.97143	1	0.989363	97.1096
UP_SEQ_FEATURE	domain:Helicase ATP-binding	6	1.07914	0.21371	CHD9, ERCC6, CHD7, DDX19A, DDX19B, DICER1	554	110	19113	1.88182	1	0.992013	98.3177
INTERPRO	IPR001650:DNA/RNA helicase, C-terminal	6	1.07914	0.238767	CHD9, ERCC6, CHD7, DDX19A, DDX19B, DICER1	518	107	16659	1.80338	1	0.934458	98.5586
INTERPRO	IPR014021:Helicase, superfamily 1 and 2, ATP-binding	6	1.07914	0.238767	CHD9, ERCC6, CHD7, DDX19A, DDX19B, DICER1	518	107	16659	1.80338	1	0.934458	98.5586
INTERPRO	IPR014001:DEAD-like helicase, N-terminal	6	1.07914	0.250381	CHD9, ERCC6, CHD7, DDX19A, DDX19B, DICER1	518	109	16659	1.77029	1	0.940075	98.8649
INTERPRO	IPR000330:SNF2-related	3	0.539568	0.261617	CHD9, ERCC6, CHD7	518	32	16659	3.01502	1	0.944853	99.1023
SP_PIR_KEYWORDS	helicase	6	1.07914	0.341805	CHD9, ERCC6, CHD7, DDX19A, DDX19B, DICER1	554	134	19235	1.55464	1	0.820842	99.7116
SMART	SM00490:HELICc	6	1.07914	0.402414	CHD9, ERCC6, CHD7, DDX19A, DDX19B, DICER1	357	106	9079	1.43951	1	0.976564	99.8615
SMART	SM00487:DEXDc	6	1.07914	0.425866	CHD9, ERCC6, CHD7, DDX19A, DDX19B, DICER1	357	109	9079	1.39989	1	0.977633	99.917
GOTERM_MF_FAT	GO:0004386~helicase activity	6	1.07914	0.475552	CHD9, ERCC6, CHD7, DDX19A, DDX19B, DICER1	421	140	12983	1.32165	1	0.959548	99.9936
INTERPRO	IPR011545:DNA/RNA helicase, DEAD/DEAH box type, N-terminal	3	0.539568	0.568757	DDX19A, DDX19B, DICER1	518	61	16659	1.58165	1	0.997426	99.9998
GOTERM_MF_FAT	GO:0003682~chromatin binding	5	0.899281	0.719773	DNMT3A, CHD9, ERCC6, CHD7, TP53	421	150	12983	1.02795	1	0.996043	100
GOTERM_MF_FAT	GO:0042623~ATPase activity, coupled	8	1.43885	0.781647	ERCC6, ATP2B4, DDX19A, DDX19B, DICER1, ATP6V1G1, KATNAL1, ABCC5	421	272	12983	0.907014	1	0.998281	100
GOTERM_MF_FAT	GO:0070035~purine NTP-dependent helicase activity	3	0.539568	0.830683	DDX19A, DDX19B, DICER1	421	98	12983	0.944035	1	0.999038	100
GOTERM_MF_FAT	GO:0008026~ATP-dependent helicase activity	3	0.539568	0.830683	DDX19A, DDX19B, DICER1	421	98	12983	0.944035	1	0.999038	100
Annotation Cluster 134	Enrichment Score: 0.40121471214223053
Category	Term	Count	%	PValue	Genes	List Total	Pop Hits	Pop Total	Fold Enrichment	Bonferroni	Benjamini	FDR
SP_PIR_KEYWORDS	postsynaptic cell membrane	7	1.25899	0.0975787	GABRB3, GRIK2, UTRN, PSD3, CPEB1, GRIN3A, HOMER1	554	110	19235	2.20947	1	0.545454	76.2055
GOTERM_BP_FAT	GO:0007215~glutamate signaling pathway	3	0.539568	0.185954	GRIK2, GRIN3A, HOMER1	428	25	13528	3.7929	1	0.753132	97.2892
GOTERM_CC_FAT	GO:0045211~postsynaptic membrane	7	1.25899	0.20379	GABRB3, GRIK2, UTRN, PSD3, CPEB1, GRIN3A, HOMER1	375	135	12782	1.76739	1	0.727004	95.7149
GOTERM_MF_FAT	GO:0005230~extracellular ligand-gated ion channel activity	3	0.539568	0.681602	GABRB3, GRIK2, GRIN3A	421	72	12983	1.28494	1	0.99438	100
KEGG_PATHWAY	hsa04080:Neuroactive ligand-receptor interaction	8	1.43885	0.727798	CALCR, ADRB3, ADRB2, ADRB1, GABRB3, GRIK2, GRIN3A, GHR	165	256	5085	0.963068	1	0.923179	100
GOTERM_MF_FAT	GO:0015276~ligand-gated ion channel activity	3	0.539568	0.920462	GABRB3, GRIK2, GRIN3A	421	127	12983	0.728468	1	0.999908	100
GOTERM_MF_FAT	GO:0022834~ligand-gated channel activity	3	0.539568	0.920462	GABRB3, GRIK2, GRIN3A	421	127	12983	0.728468	1	0.999908	100
Annotation Cluster 135	Enrichment Score: 0.399694906260721
Category	Term	Count	%	PValue	Genes	List Total	Pop Hits	Pop Total	Fold Enrichment	Bonferroni	Benjamini	FDR
GOTERM_CC_FAT	GO:0030141~secretory granule	8	1.43885	0.275241	CALCR, SYT1, IGF1, ITGB3, SNAP23, THBS1, FNDC3A, AKT2	375	180	12782	1.5149	1	0.796612	98.8318
GOTERM_CC_FAT	GO:0044433~cytoplasmic vesicle part	7	1.25899	0.467976	SYT1, SEMA4C, IGF1, CACNG4, ITGB3, SEC24C, THBS1	375	187	12782	1.27592	1	0.930476	99.9837
GOTERM_CC_FAT	GO:0031091~platelet alpha granule	3	0.539568	0.490883	IGF1, ITGB3, THBS1	375	56	12782	1.826	1	0.936646	99.9911
Annotation Cluster 136	Enrichment Score: 0.3932288514316863
Category	Term	Count	%	PValue	Genes	List Total	Pop Hits	Pop Total	Fold Enrichment	Bonferroni	Benjamini	FDR
GOTERM_BP_FAT	GO:0031016~pancreas development	4	0.719424	0.0973541	ACVR2B, IL6, ONECUT2, SMAD2	428	35	13528	3.61228	1	0.571249	83.4066
GOTERM_BP_FAT	GO:0003001~generation of a signal involved in cell-cell signaling	5	0.899281	0.280758	SYT1, ACVR2B, IL6, SMAD2, GIPC1	428	85	13528	1.85926	1	0.852227	99.6909
GOTERM_BP_FAT	GO:0030072~peptide hormone secretion	3	0.539568	0.349969	ACVR2B, IL6, SMAD2	428	39	13528	2.43134	1	0.902024	99.9476
GOTERM_BP_FAT	GO:0002790~peptide secretion	3	0.539568	0.372901	ACVR2B, IL6, SMAD2	428	41	13528	2.31274	1	0.914167	99.9721
GOTERM_BP_FAT	GO:0046879~hormone secretion	3	0.539568	0.417719	ACVR2B, IL6, SMAD2	428	45	13528	2.10717	1	0.934433	99.9924
GOTERM_BP_FAT	GO:0009914~hormone transport	3	0.539568	0.460862	ACVR2B, IL6, SMAD2	428	49	13528	1.93515	1	0.951026	99.998
GOTERM_BP_FAT	GO:0032940~secretion by cell	8	1.43885	0.473826	SYT1, ACVR2B, IL6, GNPTAB, STXBP5, SMAD2, GIPC1, ARFGEF2	428	207	13528	1.22154	1	0.955103	99.9987
GOTERM_BP_FAT	GO:0015833~peptide transport	3	0.539568	0.512067	ACVR2B, IL6, SMAD2	428	54	13528	1.75597	1	0.964522	99.9997
GOTERM_BP_FAT	GO:0046903~secretion	9	1.61871	0.735164	SYT1, ACVR2B, IL6, GNPTAB, STXBP5, SMAD2, GIPC1, ARFGEF2, CLCN5	428	300	13528	0.948224	1	0.995266	100
GOTERM_BP_FAT	GO:0010817~regulation of hormone levels	3	0.539568	0.954149	ACVR2B, IL6, SMAD2	428	151	13528	0.627963	1	0.999987	100
Annotation Cluster 137	Enrichment Score: 0.3626050819312477
Category	Term	Count	%	PValue	Genes	List Total	Pop Hits	Pop Total	Fold Enrichment	Bonferroni	Benjamini	FDR
GOTERM_CC_FAT	GO:0000785~chromatin	9	1.61871	0.233594	DNMT3A, CHD9, ORC2L, CHD7, NEDD4, RB1, HMGA2, UBE2B, MYCN	375	200	12782	1.53384	1	0.75559	97.4711
GOTERM_CC_FAT	GO:0044427~chromosomal part	13	2.33813	0.449072	DNMT3A, TP53, WAPAL, RB1, HMGA2, UBE2B, PURB, MYCN, CHD9, ORC2L, CHD7, NEDD4, ERCC4	375	386	12782	1.14795	1	0.928431	99.9736
GOTERM_CC_FAT	GO:0044454~nuclear chromosome part	5	0.899281	0.480698	DNMT3A, ORC2L, WAPAL, ERCC4, PURB	375	122	12782	1.39694	1	0.935273	99.9883
GOTERM_CC_FAT	GO:0000228~nuclear chromosome	6	1.07914	0.515652	DNMT3A, ORC2L, WAPAL, HMGA2, ERCC4, PURB	375	162	12782	1.26242	1	0.946656	99.9956
GOTERM_CC_FAT	GO:0005694~chromosome	14	2.51799	0.591516	DNMT3A, TP53, WAPAL, CEP164, RB1, HMGA2, UBE2B, PURB, MYCN, CHD9, ORC2L, CHD7, NEDD4, ERCC4	375	460	12782	1.03738	1	0.958239	99.9996
Annotation Cluster 138	Enrichment Score: 0.35740398808438173
Category	Term	Count	%	PValue	Genes	List Total	Pop Hits	Pop Total	Fold Enrichment	Bonferroni	Benjamini	FDR
GOTERM_BP_FAT	GO:0042326~negative regulation of phosphorylation	3	0.539568	0.417719	ATXN1, CDKN1A, INSR	428	45	13528	2.10717	1	0.934433	99.9924
GOTERM_BP_FAT	GO:0045936~negative regulation of phosphate metabolic process	3	0.539568	0.450248	ATXN1, CDKN1A, INSR	428	48	13528	1.97547	1	0.947746	99.9972
GOTERM_BP_FAT	GO:0010563~negative regulation of phosphorus metabolic process	3	0.539568	0.450248	ATXN1, CDKN1A, INSR	428	48	13528	1.97547	1	0.947746	99.9972
Annotation Cluster 139	Enrichment Score: 0.3456590319023407
Category	Term	Count	%	PValue	Genes	List Total	Pop Hits	Pop Total	Fold Enrichment	Bonferroni	Benjamini	FDR
GOTERM_CC_FAT	GO:0030864~cortical actin cytoskeleton	3	0.539568	0.19706	EPB41, SPTBN4, UTRN	375	28	12782	3.652	1	0.719051	95.1862
GOTERM_MF_FAT	GO:0003779~actin binding	13	2.33813	0.355194	PHACTR2, CAP2, EPB41, UTRN, SPTBN4, GIPC1, SPIRE1, RDX, GAS7, ACTR2, MED28, WASL, MKL2	421	326	12983	1.22976	1	0.936859	99.8594
GOTERM_CC_FAT	GO:0030863~cortical cytoskeleton	3	0.539568	0.422223	EPB41, SPTBN4, UTRN	375	49	12782	2.08686	1	0.919168	99.9491
SP_PIR_KEYWORDS	actin-binding	9	1.61871	0.423717	ACTR2, PHACTR2, EPB41, MED28, SPTBN4, UTRN, SPIRE1, RDX, WASL	554	247	19235	1.26511	1	0.862639	99.955
GOTERM_MF_FAT	GO:0008092~cytoskeletal protein binding	18	3.23741	0.462851	OBSCN, PHACTR2, CAP2, EPB41, ACTA1, UTRN, SPTBN4, RDX, SPIRE1, GIPC1, ARFGEF2, GAS7, FARP1, ACTR2, MED28, WASL, MKL2, CALM1	421	504	12983	1.10137	1	0.9586	99.9909
GOTERM_CC_FAT	GO:0005938~cell cortex	5	0.899281	0.622521	EPB41, NEDD4, SPTBN4, UTRN, GIPC1	375	146	12782	1.16731	1	0.967402	99.9999
GOTERM_CC_FAT	GO:0015629~actin cytoskeleton	8	1.43885	0.676614	ACTR2, ACTA1, EPB41, SPTBN4, UTRN, WASL, GAS7, ABL2	375	269	12782	1.01369	1	0.977402	100
GOTERM_CC_FAT	GO:0044448~cell cortex part	3	0.539568	0.703248	EPB41, SPTBN4, UTRN	375	83	12782	1.232	1	0.981165	100
Annotation Cluster 140	Enrichment Score: 0.3446022775753181
Category	Term	Count	%	PValue	Genes	List Total	Pop Hits	Pop Total	Fold Enrichment	Bonferroni	Benjamini	FDR
GOTERM_BP_FAT	GO:0022610~biological adhesion	25	4.4964	0.364218	DLC1, DCBLD2, OLFM4, C21ORF29, COL3A1, NEO1, ITGB3, CLDN12, COL9A1, THBS1, FNDC3A, COL11A1, COL22A1, COL15A1, NFASC, CHST4, STAB2, NID2, CD164, CLDN23, COL4A6, PCDH19, LYVE1, COL19A1, ABL2	428	701	13528	1.12723	1	0.910159	99.9645
GOTERM_BP_FAT	GO:0007155~cell adhesion	25	4.4964	0.377912	DLC1, DCBLD2, OLFM4, C21ORF29, COL3A1, NEO1, ITGB3, CLDN12, COL9A1, THBS1, FNDC3A, COL11A1, COL22A1, COL15A1, NFASC, CHST4, STAB2, NID2, CD164, CLDN23, COL4A6, PCDH19, LYVE1, COL19A1, ABL2	428	700	13528	1.12884	1	0.916803	99.9757
SP_PIR_KEYWORDS	cell adhesion	12	2.15827	0.672111	OLFM4, COL19A1, NFASC, COL15A1, NID2, ITGB3, NEO1, CD164, THBS1, ABL2, COL4A6, PCDH19	554	422	19235	0.987305	1	0.963582	100
Annotation Cluster 141	Enrichment Score: 0.33917912639167674
Category	Term	Count	%	PValue	Genes	List Total	Pop Hits	Pop Total	Fold Enrichment	Bonferroni	Benjamini	FDR
GOTERM_BP_FAT	GO:0006006~glucose metabolic process	7	1.25899	0.353415	IRS2, CREM, HK2, UGDH, IGF2, PPARGC1A, PGM2L1	428	153	13528	1.44609	1	0.903774	99.9522
KEGG_PATHWAY	hsa00500:Starch and sucrose metabolism	3	0.539568	0.394883	HK2, UGDH, PGM2L1	165	42	5085	2.2013	1	0.726631	99.7373
GOTERM_BP_FAT	GO:0005996~monosaccharide metabolic process	8	1.43885	0.554999	IRS2, CREM, HK2, UGDH, IGF2, CHST4, PPARGC1A, PGM2L1	428	222	13528	1.13901	1	0.97444	99.9999
GOTERM_BP_FAT	GO:0019318~hexose metabolic process	7	1.25899	0.567857	IRS2, CREM, HK2, UGDH, IGF2, PPARGC1A, PGM2L1	428	192	13528	1.15236	1	0.9768	100
Annotation Cluster 142	Enrichment Score: 0.337129413650042
Category	Term	Count	%	PValue	Genes	List Total	Pop Hits	Pop Total	Fold Enrichment	Bonferroni	Benjamini	FDR
UP_SEQ_FEATURE	DNA-binding region:Basic motif	7	1.25899	0.323147	BACH1, ASCL1, CREM, HIF3A, MGA, MXD1, MYCN	554	161	19113	1.5	1	0.998633	99.8682
UP_SEQ_FEATURE	domain:Helix-loop-helix motif	5	0.899281	0.420445	ASCL1, HIF3A, MGA, MXD1, MYCN	554	114	19113	1.51316	1	0.999811	99.9906
INTERPRO	IPR001092:Basic helix-loop-helix dimerisation region bHLH	5	0.899281	0.473721	ASCL1, HIF3A, MGA, MXD1, MYCN	518	114	16659	1.41054	1	0.991955	99.9953
INTERPRO	IPR011598:Helix-loop-helix DNA-binding	4	0.719424	0.486064	ASCL1, MGA, MXD1, MYCN	518	84	16659	1.53144	1	0.992678	99.9968
SMART	SM00353:HLH	5	0.899281	0.659216	ASCL1, HIF3A, MGA, MXD1, MYCN	357	114	9079	1.11541	1	0.994953	99.9999
Annotation Cluster 143	Enrichment Score: 0.32807244399807006
Category	Term	Count	%	PValue	Genes	List Total	Pop Hits	Pop Total	Fold Enrichment	Bonferroni	Benjamini	FDR
GOTERM_CC_FAT	GO:0012506~vesicle membrane	7	1.25899	0.28106	SYT1, SEMA4C, CACNG4, GIPC1, ITGB3, SEC24C, FNDC3A	375	151	12782	1.58011	1	0.800375	98.9549
GOTERM_CC_FAT	GO:0044433~cytoplasmic vesicle part	7	1.25899	0.467976	SYT1, SEMA4C, IGF1, CACNG4, ITGB3, SEC24C, THBS1	375	187	12782	1.27592	1	0.930476	99.9837
GOTERM_CC_FAT	GO:0030659~cytoplasmic vesicle membrane	5	0.899281	0.583686	SYT1, SEMA4C, CACNG4, ITGB3, SEC24C	375	139	12782	1.22609	1	0.959196	99.9995
GOTERM_CC_FAT	GO:0030662~coated vesicle membrane	3	0.539568	0.634613	SYT1, SEMA4C, SEC24C	375	73	12782	1.40077	1	0.968976	99.9999
Annotation Cluster 144	Enrichment Score: 0.3191408153279931
Category	Term	Count	%	PValue	Genes	List Total	Pop Hits	Pop Total	Fold Enrichment	Bonferroni	Benjamini	FDR
INTERPRO	IPR000626:Ubiquitin	3	0.539568	0.420143	DDI2, UHRF1, UBFD1	518	46	16659	2.09741	1	0.988632	99.979
INTERPRO	IPR019955:Ubiquitin supergroup	3	0.539568	0.482916	DDI2, UHRF1, UBFD1	518	52	16659	1.8554	1	0.99265	99.9965
SMART	SM00213:UBQ	3	0.539568	0.543636	DDI2, UHRF1, UBFD1	357	46	9079	1.65857	1	0.986755	99.9956
Annotation Cluster 145	Enrichment Score: 0.31606312894074745
Category	Term	Count	%	PValue	Genes	List Total	Pop Hits	Pop Total	Fold Enrichment	Bonferroni	Benjamini	FDR
GOTERM_BP_FAT	GO:0003006~reproductive developmental process	12	2.15827	0.204877	IGF1R, ACVR2A, CCND1, CHD7, PTGS2, CCND2, DZIP1, ADAMTS1, STRBP, UBE2B, INSR, FNDC3A	428	262	13528	1.44767	1	0.779354	98.2054
GOTERM_BP_FAT	GO:0048610~reproductive cellular process	7	1.25899	0.404321	ACVR2A, CCND1, DZIP1, TGFBR1, STRBP, UBE2B, FNDC3A	428	162	13528	1.36576	1	0.929712	99.9887
GOTERM_BP_FAT	GO:0007276~gamete generation	14	2.51799	0.472214	DNMT3A, PTGS2, CREM, TGFBR1, DZIP1, CRTAP, UBE2B, ACVR2A, CCND2, ADAMTS1, MYCBP, STRBP, EIF5A2, FNDC3A	428	395	13528	1.12026	1	0.955006	99.9986
GOTERM_BP_FAT	GO:0048232~male gamete generation	11	1.97842	0.502926	DNMT3A, ACVR2A, CCND2, CREM, DZIP1, CRTAP, MYCBP, STRBP, UBE2B, EIF5A2, FNDC3A	428	308	13528	1.12884	1	0.962548	99.9995
GOTERM_BP_FAT	GO:0007283~spermatogenesis	11	1.97842	0.502926	DNMT3A, ACVR2A, CCND2, CREM, DZIP1, CRTAP, MYCBP, STRBP, UBE2B, EIF5A2, FNDC3A	428	308	13528	1.12884	1	0.962548	99.9995
GOTERM_BP_FAT	GO:0007286~spermatid development	3	0.539568	0.512067	STRBP, UBE2B, FNDC3A	428	54	13528	1.75597	1	0.964522	99.9997
GOTERM_BP_FAT	GO:0048515~spermatid differentiation	3	0.539568	0.541219	STRBP, UBE2B, FNDC3A	428	57	13528	1.66355	1	0.97183	99.9999
GOTERM_BP_FAT	GO:0032504~multicellular organism reproduction	16	2.8777	0.576594	DNMT3A, PTGS2, CREM, TGFBR1, DZIP1, CRTAP, HK2, UBE2B, ACVR2A, CCND2, SLC30A4, ADAMTS1, MYCBP, STRBP, EIF5A2, FNDC3A	428	487	13528	1.03844	1	0.978053	100
GOTERM_BP_FAT	GO:0048609~reproductive process in a multicellular organism	16	2.8777	0.576594	DNMT3A, PTGS2, CREM, TGFBR1, DZIP1, CRTAP, HK2, UBE2B, ACVR2A, CCND2, SLC30A4, ADAMTS1, MYCBP, STRBP, EIF5A2, FNDC3A	428	487	13528	1.03844	1	0.978053	100
GOTERM_BP_FAT	GO:0019953~sexual reproduction	15	2.69784	0.587974	DNMT3A, PTGS2, CREM, TGFBR1, DZIP1, CRTAP, SPTBN4, UBE2B, ACVR2A, CCND2, ADAMTS1, MYCBP, STRBP, EIF5A2, FNDC3A	428	458	13528	1.03518	1	0.979832	100
GOTERM_BP_FAT	GO:0007281~germ cell development	4	0.719424	0.622501	DZIP1, STRBP, UBE2B, FNDC3A	428	101	13528	1.25178	1	0.984475	100
Annotation Cluster 146	Enrichment Score: 0.31602367692618366
Category	Term	Count	%	PValue	Genes	List Total	Pop Hits	Pop Total	Fold Enrichment	Bonferroni	Benjamini	FDR
GOTERM_BP_FAT	GO:0033043~regulation of organelle organization	10	1.79856	0.245336	DLC1, GOLPH3, SPTBN4, IGF1, RDX, IGF2, RICTOR, ERCC4, INSR, PPARGC1A	428	217	13528	1.45657	1	0.823592	99.2818
GOTERM_BP_FAT	GO:0044087~regulation of cellular component biogenesis	7	1.25899	0.29207	DLC1, ATF7IP, TGFBR1, SPTBN4, RDX, RICTOR, THBS1	428	142	13528	1.55812	1	0.859929	99.7659
GOTERM_BP_FAT	GO:0051129~negative regulation of cellular component organization	7	1.25899	0.29207	DLC1, LINGO1, SPTBN4, RDX, SEMA3A, THBS1, ERCC4	428	142	13528	1.55812	1	0.859929	99.7659
GOTERM_BP_FAT	GO:0010639~negative regulation of organelle organization	4	0.719424	0.481426	DLC1, SPTBN4, RDX, ERCC4	428	82	13528	1.54183	1	0.957337	99.999
GOTERM_BP_FAT	GO:0030833~regulation of actin filament polymerization	3	0.539568	0.512067	SPTBN4, RDX, RICTOR	428	54	13528	1.75597	1	0.964522	99.9997
GOTERM_BP_FAT	GO:0051494~negative regulation of cytoskeleton organization	3	0.539568	0.521919	DLC1, SPTBN4, RDX	428	55	13528	1.72404	1	0.966861	99.9998
GOTERM_BP_FAT	GO:0032956~regulation of actin cytoskeleton organization	4	0.719424	0.536447	DLC1, SPTBN4, RDX, RICTOR	428	89	13528	1.42056	1	0.970663	99.9999
GOTERM_BP_FAT	GO:0043254~regulation of protein complex assembly	4	0.719424	0.544035	ATF7IP, SPTBN4, RDX, RICTOR	428	90	13528	1.40478	1	0.972232	99.9999
GOTERM_BP_FAT	GO:0032970~regulation of actin filament-based process	4	0.719424	0.558991	DLC1, SPTBN4, RDX, RICTOR	428	92	13528	1.37424	1	0.975288	99.9999
GOTERM_BP_FAT	GO:0008064~regulation of actin polymerization or depolymerization	3	0.539568	0.578173	SPTBN4, RDX, RICTOR	428	61	13528	1.55447	1	0.978103	100
GOTERM_BP_FAT	GO:0030832~regulation of actin filament length	3	0.539568	0.595817	SPTBN4, RDX, RICTOR	428	63	13528	1.50512	1	0.980916	100
GOTERM_BP_FAT	GO:0032271~regulation of protein polymerization	3	0.539568	0.637489	SPTBN4, RDX, RICTOR	428	68	13528	1.39445	1	0.986219	100
GOTERM_BP_FAT	GO:0051493~regulation of cytoskeleton organization	4	0.719424	0.807785	DLC1, SPTBN4, RDX, RICTOR	428	136	13528	0.929632	1	0.998465	100
Annotation Cluster 147	Enrichment Score: 0.3143450795202638
Category	Term	Count	%	PValue	Genes	List Total	Pop Hits	Pop Total	Fold Enrichment	Bonferroni	Benjamini	FDR
INTERPRO	IPR017892:Protein kinase, C-terminal	3	0.539568	0.353714	PKN2, PRKCE, AKT2	518	40	16659	2.41202	1	0.977606	99.8868
UP_SEQ_FEATURE	domain:AGC-kinase C-terminal	3	0.539568	0.475342	PKN2, PRKCE, AKT2	554	55	19113	1.88182	1	0.999949	99.9983
INTERPRO	IPR000961:AGC-kinase, C-terminal	3	0.539568	0.512693	PKN2, PRKCE, AKT2	518	55	16659	1.75419	1	0.994604	99.9986
SMART	SM00133:S_TK_X	3	0.539568	0.641363	PKN2, PRKCE, AKT2	357	55	9079	1.38717	1	0.994201	99.9998
Annotation Cluster 148	Enrichment Score: 0.3043826666992591
Category	Term	Count	%	PValue	Genes	List Total	Pop Hits	Pop Total	Fold Enrichment	Bonferroni	Benjamini	FDR
GOTERM_BP_FAT	GO:0003006~reproductive developmental process	12	2.15827	0.204877	IGF1R, ACVR2A, CCND1, CHD7, PTGS2, CCND2, DZIP1, ADAMTS1, STRBP, UBE2B, INSR, FNDC3A	428	262	13528	1.44767	1	0.779354	98.2054
GOTERM_BP_FAT	GO:0045137~development of primary sexual characteristics	6	1.07914	0.37284	ACVR2A, CCND1, CHD7, CCND2, ADAMTS1, FNDC3A	428	127	13528	1.49327	1	0.91459	99.972
GOTERM_BP_FAT	GO:0008406~gonad development	5	0.899281	0.473237	ACVR2A, CCND1, CCND2, ADAMTS1, FNDC3A	428	112	13528	1.41105	1	0.955144	99.9987
GOTERM_BP_FAT	GO:0008584~male gonad development	3	0.539568	0.491968	ACVR2A, CCND1, FNDC3A	428	52	13528	1.82351	1	0.960064	99.9993
GOTERM_BP_FAT	GO:0007548~sex differentiation	6	1.07914	0.520588	ACVR2A, CCND1, CHD7, CCND2, ADAMTS1, FNDC3A	428	151	13528	1.25593	1	0.966875	99.9997
GOTERM_BP_FAT	GO:0048608~reproductive structure development	5	0.899281	0.566007	ACVR2A, CCND1, CCND2, ADAMTS1, FNDC3A	428	126	13528	1.25426	1	0.976518	100
GOTERM_BP_FAT	GO:0046546~development of primary male sexual characteristics	3	0.539568	0.612903	ACVR2A, CCND1, FNDC3A	428	65	13528	1.45881	1	0.983342	100
GOTERM_BP_FAT	GO:0046545~development of primary female sexual characteristics	3	0.539568	0.645408	CHD7, CCND2, ADAMTS1	428	69	13528	1.37424	1	0.987151	100
GOTERM_BP_FAT	GO:0046660~female sex differentiation	3	0.539568	0.645408	CHD7, CCND2, ADAMTS1	428	69	13528	1.37424	1	0.987151	100
GOTERM_BP_FAT	GO:0046661~male sex differentiation	3	0.539568	0.675717	ACVR2A, CCND1, FNDC3A	428	73	13528	1.29894	1	0.990722	100
Annotation Cluster 149	Enrichment Score: 0.3023276656547172
Category	Term	Count	%	PValue	Genes	List Total	Pop Hits	Pop Total	Fold Enrichment	Bonferroni	Benjamini	FDR
GOTERM_BP_FAT	GO:0048729~tissue morphogenesis	8	1.43885	0.341478	FRAS1, DLC1, HOXB4, PGF, COL1A2, TFAP2A, SMAD2, COL11A1	428	180	13528	1.40478	1	0.89707	99.9342
GOTERM_BP_FAT	GO:0002009~morphogenesis of an epithelium	5	0.899281	0.395595	FRAS1, DLC1, HOXB4, PGF, TFAP2A	428	101	13528	1.56473	1	0.925957	99.9854
GOTERM_BP_FAT	GO:0060562~epithelial tube morphogenesis	3	0.539568	0.629433	DLC1, PGF, TFAP2A	428	67	13528	1.41526	1	0.985548	100
GOTERM_BP_FAT	GO:0060429~epithelium development	7	1.25899	0.726319	FRAS1, DLC1, HOXB4, CASP3, PGF, ONECUT2, TFAP2A	428	227	13528	0.97468	1	0.994691	100
Annotation Cluster 150	Enrichment Score: 0.29462404013448223
Category	Term	Count	%	PValue	Genes	List Total	Pop Hits	Pop Total	Fold Enrichment	Bonferroni	Benjamini	FDR
GOTERM_BP_FAT	GO:0009611~response to wounding	22	3.95683	0.160895	DCBLD2, PPARA, IL6, IL8, GATM, COL3A1, IL13, CHST3, IGF1, IGF2, CHST4, ITGB3, SYT7, CCL7, IL10, FNTB, LYVE1, CASP3, CCR7, TNFRSF1B, MTPN, THBS1	428	530	13528	1.31201	1	0.711365	95.3867
GOTERM_BP_FAT	GO:0006955~immune response	22	3.95683	0.601279	POLL, GALNT2, PXDN, IL6, IL8, CD8A, RAG1, TP53, IL13, FASLG, CHST4, TNFSF9, CD164, CCL7, IL10, FOXP1, IGF1R, TNFRSF1B, CCR7, THBS1, TBKBP1, PAG1	428	690	13528	1.00777	1	0.981884	100
GOTERM_BP_FAT	GO:0006954~inflammatory response	10	1.79856	0.7023	CCR7, TNFRSF1B, IL6, IL8, IL13, IGF2, CHST4, THBS1, CCL7, IL10	428	325	13528	0.972538	1	0.993088	100
GOTERM_BP_FAT	GO:0006952~defense response	13	2.33813	0.975806	IL6, IL8, GRIK2, IL13, CHST4, IGF2, STAB2, IL10, CCL7, CCR7, TNFRSF1B, THBS1, TBKBP1	428	615	13528	0.668126	1	0.999999	100
Annotation Cluster 151	Enrichment Score: 0.2893558106000878
Category	Term	Count	%	PValue	Genes	List Total	Pop Hits	Pop Total	Fold Enrichment	Bonferroni	Benjamini	FDR
INTERPRO	IPR003960:ATPase, AAA-type, conserved site	3	0.539568	0.284828	FIGN, FIGNL2, KATNAL1	518	34	16659	2.83767	1	0.955031	99.4535
INTERPRO	IPR003959:ATPase, AAA-type, core	3	0.539568	0.452041	FIGN, FIGNL2, KATNAL1	518	49	16659	1.96899	1	0.991095	99.9913
INTERPRO	IPR003593:ATPase, AAA+ type, core	5	0.899281	0.657464	ABCE1, FIGN, FIGNL2, KATNAL1, ABCC5	518	144	16659	1.11667	1	0.999159	100
SMART	SM00382:AAA	5	0.899281	0.822138	ABCE1, FIGN, FIGNL2, KATNAL1, ABCC5	357	144	9079	0.883034	1	0.999366	100
Annotation Cluster 152	Enrichment Score: 0.28232677043115906
Category	Term	Count	%	PValue	Genes	List Total	Pop Hits	Pop Total	Fold Enrichment	Bonferroni	Benjamini	FDR
GOTERM_BP_FAT	GO:0007015~actin filament organization	4	0.719424	0.398014	ACTA1, WASL, GAS7, ABL2	428	72	13528	1.75597	1	0.926646	99.9864
GOTERM_BP_FAT	GO:0030036~actin cytoskeleton organization	9	1.61871	0.41686	DLC1, ACTA1, EPB41, WASL, RICTOR, GAS7, FGD6, CAPN3, ABL2	428	226	13528	1.2587	1	0.934325	99.9922
GOTERM_BP_FAT	GO:0030029~actin filament-based process	9	1.61871	0.483908	DLC1, ACTA1, EPB41, WASL, RICTOR, GAS7, FGD6, CAPN3, ABL2	428	241	13528	1.18036	1	0.957771	99.9991
GOTERM_BP_FAT	GO:0008360~regulation of cell shape	3	0.539568	0.512067	DLC1, GAS7, FGD6	428	54	13528	1.75597	1	0.964522	99.9997
GOTERM_CC_FAT	GO:0015629~actin cytoskeleton	8	1.43885	0.676614	ACTR2, ACTA1, EPB41, SPTBN4, UTRN, WASL, GAS7, ABL2	375	269	12782	1.01369	1	0.977402	100
GOTERM_BP_FAT	GO:0007010~cytoskeleton organization	13	2.33813	0.727313	DLC1, CAP2, EPB41, ACTA1, SPTBN4, RICTOR, UBE2B, CAPN3, GAS7, TTL, WASL, FGD6, ABL2	428	436	13528	0.942425	1	0.994722	100
Annotation Cluster 153	Enrichment Score: 0.26717880193723664
Category	Term	Count	%	PValue	Genes	List Total	Pop Hits	Pop Total	Fold Enrichment	Bonferroni	Benjamini	FDR
GOTERM_CC_FAT	GO:0005773~vacuole	9	1.61871	0.459828	GNS, ADRB2, ATG9A, AP3M1, SYT7, ATP6V1G1, SNAP23, CD164, ATG16L1	375	252	12782	1.21733	1	0.930169	99.9799
GOTERM_CC_FAT	GO:0000323~lytic vacuole	7	1.25899	0.586049	GNS, ADRB2, AP3M1, SYT7, ATP6V1G1, SNAP23, CD164	375	211	12782	1.13079	1	0.958779	99.9995
GOTERM_CC_FAT	GO:0005764~lysosome	7	1.25899	0.586049	GNS, ADRB2, AP3M1, SYT7, ATP6V1G1, SNAP23, CD164	375	211	12782	1.13079	1	0.958779	99.9995
Annotation Cluster 154	Enrichment Score: 0.26640375962982765
Category	Term	Count	%	PValue	Genes	List Total	Pop Hits	Pop Total	Fold Enrichment	Bonferroni	Benjamini	FDR
GOTERM_BP_FAT	GO:0048562~embryonic organ morphogenesis	7	1.25899	0.243722	HOXB4, CHD7, TGFBR1, PRRX1, TFAP2A, COL11A1, FRS2	428	133	13528	1.66355	1	0.823655	99.2544
GOTERM_BP_FAT	GO:0042472~inner ear morphogenesis	3	0.539568	0.531637	CHD7, PRRX1, COL11A1	428	56	13528	1.69326	1	0.969652	99.9998
GOTERM_BP_FAT	GO:0042471~ear morphogenesis	3	0.539568	0.621237	CHD7, PRRX1, COL11A1	428	66	13528	1.4367	1	0.984369	100
GOTERM_BP_FAT	GO:0048839~inner ear development	3	0.539568	0.717195	CHD7, PRRX1, COL11A1	428	79	13528	1.20028	1	0.994199	100
GOTERM_BP_FAT	GO:0043583~ear development	3	0.539568	0.806448	CHD7, PRRX1, COL11A1	428	95	13528	0.998131	1	0.998439	100
Annotation Cluster 155	Enrichment Score: 0.25844238387154594
Category	Term	Count	%	PValue	Genes	List Total	Pop Hits	Pop Total	Fold Enrichment	Bonferroni	Benjamini	FDR
GOTERM_MF_FAT	GO:0008509~anion transmembrane transporter activity	7	1.25899	0.340211	SLC1A4, SLC12A9, ADAMTS8, GABRB3, ANKH, ABCC5, CLCN5	421	147	12983	1.4685	1	0.930651	99.8017
GOTERM_MF_FAT	GO:0005254~chloride channel activity	3	0.539568	0.681602	SLC1A4, GABRB3, CLCN5	421	72	12983	1.28494	1	0.99438	100
GOTERM_MF_FAT	GO:0005253~anion channel activity	3	0.539568	0.723425	SLC1A4, GABRB3, CLCN5	421	78	12983	1.1861	1	0.996123	100
Annotation Cluster 156	Enrichment Score: 0.24315189226481201
Category	Term	Count	%	PValue	Genes	List Total	Pop Hits	Pop Total	Fold Enrichment	Bonferroni	Benjamini	FDR
GOTERM_BP_FAT	GO:0030336~negative regulation of cell migration	3	0.539568	0.541219	DLC1, THBS1, TRIB1	428	57	13528	1.66355	1	0.97183	99.9999
GOTERM_BP_FAT	GO:0040013~negative regulation of locomotion	3	0.539568	0.578173	DLC1, THBS1, TRIB1	428	61	13528	1.55447	1	0.978103	100
GOTERM_BP_FAT	GO:0051271~negative regulation of cell motion	3	0.539568	0.595817	DLC1, THBS1, TRIB1	428	63	13528	1.50512	1	0.980916	100
Annotation Cluster 157	Enrichment Score: 0.2317532838963726
Category	Term	Count	%	PValue	Genes	List Total	Pop Hits	Pop Total	Fold Enrichment	Bonferroni	Benjamini	FDR
GOTERM_BP_FAT	GO:0035113~embryonic appendage morphogenesis	4	0.719424	0.52106	CHD7, DICER1, PRRX1, HOXA9	428	87	13528	1.45322	1	0.966805	99.9998
GOTERM_BP_FAT	GO:0030326~embryonic limb morphogenesis	4	0.719424	0.52106	CHD7, DICER1, PRRX1, HOXA9	428	87	13528	1.45322	1	0.966805	99.9998
GOTERM_BP_FAT	GO:0035107~appendage morphogenesis	4	0.719424	0.608941	CHD7, DICER1, PRRX1, HOXA9	428	99	13528	1.27707	1	0.982849	100
GOTERM_BP_FAT	GO:0035108~limb morphogenesis	4	0.719424	0.608941	CHD7, DICER1, PRRX1, HOXA9	428	99	13528	1.27707	1	0.982849	100
GOTERM_BP_FAT	GO:0060173~limb development	4	0.719424	0.635737	CHD7, DICER1, PRRX1, HOXA9	428	103	13528	1.22747	1	0.986254	100
GOTERM_BP_FAT	GO:0048736~appendage development	4	0.719424	0.635737	CHD7, DICER1, PRRX1, HOXA9	428	103	13528	1.22747	1	0.986254	100
Annotation Cluster 158	Enrichment Score: 0.22803406049147976
Category	Term	Count	%	PValue	Genes	List Total	Pop Hits	Pop Total	Fold Enrichment	Bonferroni	Benjamini	FDR
SP_PIR_KEYWORDS	cytoskeleton	21	3.77698	0.375892	EPB41, ACTA1, ANKRA2, CEP110, SPTBN4, UTRN, TTLL4, BSN, SPIRE1, RDX, CEP164, GAN, ITGB3, TRIB2, ACTR2, PLEKHG6, WASL, APPBP2, ABL2, FGD6, CALM1	554	636	19235	1.14642	1	0.847578	99.8629
GOTERM_CC_FAT	GO:0005856~cytoskeleton	39	7.01439	0.682816	VAPA, UTRN, TTLL4, IGF2BP2, RDX, CEP164, GRIN3A, CPEB1, TRIB2, SLC1A4, FNTB, ACTR2, PLEKHG6, APPBP2, LRRFIP1, STRBP, FGD6, ANKRA2, ACTA1, EPB41, CEP110, SPTBN4, PSD3, BSN, SPIRE1, DPYSL3, GAN, RB1, HOMER1, GAS7, FARP1, MAPK1, HIPK2, SEMA4C, WASL, APBB3, KATNAL1, ABL2, CALM1	375	1381	12782	0.962584	1	0.97809	100
GOTERM_CC_FAT	GO:0044430~cytoskeletal part	25	4.4964	0.806364	VAPA, UTRN, TTLL4, CEP164, IGF2BP2, CPEB1, GRIN3A, SLC1A4, FNTB, ACTR2, PLEKHG6, APPBP2, ACTA1, EPB41, CEP110, SPTBN4, PSD3, GAN, RB1, HOMER1, GAS7, HIPK2, SEMA4C, KATNAL1, CALM1	375	952	12782	0.895098	1	0.993114	100
Annotation Cluster 159	Enrichment Score: 0.22352411274876302
Category	Term	Count	%	PValue	Genes	List Total	Pop Hits	Pop Total	Fold Enrichment	Bonferroni	Benjamini	FDR
SP_PIR_KEYWORDS	nuclease	5	0.899281	0.363553	CNOT6L, DICER1, RAG1, ISG20L2, ERCC4	554	106	19235	1.63775	1	0.83811	99.8197
SP_PIR_KEYWORDS	Endonuclease	3	0.539568	0.552935	DICER1, RAG1, ERCC4	554	64	19235	1.62751	1	0.925759	99.9987
GOTERM_MF_FAT	GO:0004518~nuclease activity	5	0.899281	0.756623	CNOT6L, DICER1, RAG1, ISG20L2, ERCC4	421	158	12983	0.975901	1	0.997586	100
GOTERM_MF_FAT	GO:0004519~endonuclease activity	3	0.539568	0.83904	DICER1, RAG1, ERCC4	421	100	12983	0.925154	1	0.999177	100
Annotation Cluster 160	Enrichment Score: 0.21912077402579733
Category	Term	Count	%	PValue	Genes	List Total	Pop Hits	Pop Total	Fold Enrichment	Bonferroni	Benjamini	FDR
GOTERM_MF_FAT	GO:0008276~protein methyltransferase activity	3	0.539568	0.48433	DOT1L, ICMT, MLL2	421	50	12983	1.85031	1	0.960944	99.995
SP_PIR_KEYWORDS	s-adenosyl-l-methionine	4	0.719424	0.571825	DOT1L, DNMT3A, ICMT, MLL2	554	103	19235	1.34836	1	0.931174	99.9993
SP_PIR_KEYWORDS	methyltransferase	4	0.719424	0.794754	DOT1L, DNMT3A, ICMT, MLL2	554	146	19235	0.951239	1	0.987898	100
Annotation Cluster 161	Enrichment Score: 0.1990076718839435
Category	Term	Count	%	PValue	Genes	List Total	Pop Hits	Pop Total	Fold Enrichment	Bonferroni	Benjamini	FDR
INTERPRO	IPR000483:Cysteine-rich flanking region, C-terminal	5	0.899281	0.291613	NTRK3, LINGO1, PXDN, LRIG2, LRIG3	518	88	16659	1.82729	1	0.957436	99.5288
UP_SEQ_FEATURE	repeat:LRR 13	4	0.719424	0.37786	LINGO1, CEP110, LRIG2, LRIG3	554	76	19113	1.81579	1	0.99959	99.9685
SMART	SM00082:LRRCT	5	0.899281	0.455066	NTRK3, LINGO1, PXDN, LRIG2, LRIG3	357	88	9079	1.44496	1	0.98016	99.9574
UP_SEQ_FEATURE	domain:Ig-like C2-type 1	7	1.25899	0.472275	NTRK3, PXDN, PTPRD, NFASC, LRIG2, LRIG3, NEO1	554	190	19113	1.27105	1	0.999949	99.9981
UP_SEQ_FEATURE	domain:Ig-like C2-type 2	7	1.25899	0.477325	NTRK3, PXDN, PTPRD, NFASC, LRIG2, LRIG3, NEO1	554	191	19113	1.2644	1	0.999948	99.9984
UP_SEQ_FEATURE	repeat:LRR 12	4	0.719424	0.492482	LINGO1, CEP110, LRIG2, LRIG3	554	91	19113	1.51648	1	0.99996	99.999
UP_SEQ_FEATURE	repeat:LRR 14	3	0.539568	0.5215	CEP110, LRIG2, LRIG3	554	60	19113	1.725	1	0.999977	99.9996
UP_SEQ_FEATURE	repeat:LRR 11	4	0.719424	0.569537	LINGO1, CEP110, LRIG2, LRIG3	554	102	19113	1.35294	1	0.999993	99.9999
INTERPRO	IPR000372:Leucine-rich repeat, cysteine-rich flanking region, N-terminal	4	0.719424	0.597219	NTRK3, LINGO1, PXDN, LRIG3	518	99	16659	1.2994	1	0.998153	99.9999
INTERPRO	IPR001611:Leucine-rich repeat	7	1.25899	0.651848	NTRK3, LINGO1, PXDN, CNOT6L, CEP110, LRIG2, LRIG3	518	213	16659	1.05691	1	0.999112	100
UP_SEQ_FEATURE	repeat:LRR 10	4	0.719424	0.662158	LINGO1, CEP110, LRIG2, LRIG3	554	117	19113	1.17949	1	0.999999	100
UP_SEQ_FEATURE	repeat:LRR 1	9	1.61871	0.704761	FBXL19, NTRK3, LINGO1, PXDN, CNOT6L, CEP110, FBXL12, LRIG2, LRIG3	554	318	19113	0.976415	1	1	100
UP_SEQ_FEATURE	repeat:LRR 2	9	1.61871	0.708026	FBXL19, NTRK3, LINGO1, PXDN, CNOT6L, CEP110, FBXL12, LRIG2, LRIG3	554	319	19113	0.973354	1	1	100
SP_PIR_KEYWORDS	leucine-rich repeat	9	1.61871	0.711108	FBXL19, NTRK3, LINGO1, PXDN, CNOT6L, CEP110, FBXL12, LRIG2, LRIG3	554	322	19235	0.970441	1	0.972943	100
UP_SEQ_FEATURE	repeat:LRR 4	7	1.25899	0.740631	FBXL19, LINGO1, PXDN, CEP110, FBXL12, LRIG2, LRIG3	554	252	19113	0.958333	1	1	100
SMART	SM00013:LRRNT	4	0.719424	0.751496	NTRK3, LINGO1, PXDN, LRIG3	357	99	9079	1.02753	1	0.998578	100
UP_SEQ_FEATURE	repeat:LRR 9	4	0.719424	0.753109	LINGO1, CEP110, LRIG2, LRIG3	554	135	19113	1.02222	1	1	100
UP_SEQ_FEATURE	repeat:LRR 3	8	1.43885	0.765642	FBXL19, LINGO1, PXDN, CNOT6L, CEP110, FBXL12, LRIG2, LRIG3	554	299	19113	0.923077	1	1	100
INTERPRO	IPR003591:Leucine-rich repeat, typical subtype	4	0.719424	0.777084	LINGO1, PXDN, LRIG2, LRIG3	518	131	16659	0.981992	1	0.999895	100
UP_SEQ_FEATURE	repeat:LRR 5	6	1.07914	0.801909	LINGO1, PXDN, CEP110, FBXL12, LRIG2, LRIG3	554	231	19113	0.896104	1	1	100
UP_SEQ_FEATURE	repeat:LRR 8	4	0.719424	0.809357	LINGO1, CEP110, LRIG2, LRIG3	554	149	19113	0.926174	1	1	100
UP_SEQ_FEATURE	repeat:LRR 6	5	0.899281	0.860743	LINGO1, PXDN, CEP110, LRIG2, LRIG3	554	210	19113	0.821429	1	1	100
UP_SEQ_FEATURE	repeat:LRR 7	4	0.719424	0.889862	LINGO1, CEP110, LRIG2, LRIG3	554	177	19113	0.779661	1	1	100
SMART	SM00369:LRR_TYP	4	0.719424	0.89293	LINGO1, PXDN, LRIG2, LRIG3	357	131	9079	0.77653	1	0.999858	100
Annotation Cluster 162	Enrichment Score: 0.18883618570748328
Category	Term	Count	%	PValue	Genes	List Total	Pop Hits	Pop Total	Fold Enrichment	Bonferroni	Benjamini	FDR
GOTERM_CC_FAT	GO:0005886~plasma membrane	120	21.5827	0.178862	KCNC2, DLC1, SYT1, PLXNA4, GABRB3, VAPA, PTGS2, AP1G1, GRIK2, UTRN, GRIN3A, SYT7, ITSN1, MEGF11, ATP2B4, TRAK2, SPRED2, INSR, FRS2, PAG1, IRS2, SLC12A9, PSD3, BSN, PTPRO, CCR7, TMPRSS11F, COL1A2, HAS2, FRAS1, DCBLD2, RALGPS1, PANX2, LRIG2, ITGB3, KIAA1919, ADRB3, MFAP3L, PLXND1, OBSCN, RAB8B, VAV3, EPB41, SYT11, TGFBR1, CACNA1I, GPR137B, HOMER1, ANKH, PCDH19, NTRK3, EPHA4, LYVE1, NEDD4, KCTD17, R…	375	3777	12782	1.08293	1	0.715172	93.4382
UP_SEQ_FEATURE	topological domain:Cytoplasmic	100	17.9856	0.466978	KCNC2, SYT1, STARD3NL, PLXNA4, VAPA, GABRB3, TSPAN2, GRIK2, SLC9A2, SYT7, GRIN3A, HS2ST1, ATP2B4, INSR, DDOST, DNAJC1, PAG1, ATG9A, SLC12A9, GOLT1B, PIK3IP1, PTPRO, CCR7, TMPRSS11F, HSD11B1, HAS2, FRAS1, DCBLD2, GCNT4, PANX2, LRIG2, ITGB3, KIAA1919, ZPLD1, ADRB3, B3GNT5, SLC30A4, MFAP3L, PLXND1, SYT11, TGFBR1, CACNA1I, GPR137B, ANKH, PCDH19, NTRK3, EPHA4, LYVE1, CACNA1E, CACNA1D, CLCN5, STEAP3, C…	554	3374	19113	1.02253	1	0.999945	99.9977
UP_SEQ_FEATURE	topological domain:Extracellular	76	13.6691	0.693131	STARD3NL, PLXNA4, CD8A, GABRB3, TSPAN2, SLC16A10, GRIK2, SLC9A2, FASLG, GRIN3A, ACVR1C, SLC1A4, ACVR1B, ATP2B4, SLC35D2, CALN1, INSR, PAG1, CD200R1, GHR, TRPM6, SLC12A9, PIK3IP1, CD164, PTPRO, ACVR2A, ADRB2, ACVR2B, CCR7, ADRB1, SEMA4G, TMPRSS11F, SEMA4C, HAS2, FRAS1, CALCR, DCBLD2, PANX2, GPR63, SLC19A3, LRIG2, ITGB3, NEO1, KIAA1919, CLDN12, GJC1, ZPLD1, LINGO1, ADRB3, IGF1R, TNFRSF1B, FNDC5, MF…	554	2719	19113	0.964325	1	1	100
SP_PIR_KEYWORDS	membrane	175	31.4748	0.719794	KCNC2, SYT1, PLXNA4, STARD3NL, PTGS2, TSPAN2, GABRB3, VAPA, AP1G1, GRIK2, SLC9A2, PRTG, UTRN, INTS2, GRIN3A, SYT7, FAM119B, ITSN1, MEGF11, NFXL1, HS2ST1, ATP2B4, MED28, PAPPA, SPRED2, FNDC3A, FRS2, DDOST, INSR, PAG1, FNDC3B, DNAJC1, SLC12A9, ATG9A, GATM, GOLT1B, PSD3, PIK3IP1, TMEM26, PTPRO, CCR7, TMPRSS11F, HSD11B1, SURF4, HAS2, ERC1, ANKFY1, DCBLD2, FRAS1, GCNT4, RALGPS1, PANX2, GIPC1, LRIG2, I…	554	6256	19235	0.971234	1	0.974583	100
GOTERM_CC_FAT	GO:0016021~integral to membrane	145	26.0791	0.889837	KCNC2, SYT1, STARD3NL, PLXNA4, TSPAN2, GABRB3, VAPA, GRIK2, SLC9A2, PRTG, INTS2, GRIN3A, FAM119B, SYT7, MEGF11, NFXL1, HS2ST1, ATP2B4, PAPPA, FNDC3A, FRS2, DDOST, INSR, PAG1, FNDC3B, DNAJC1, SLC12A9, ATG9A, GOLT1B, PIK3IP1, TMEM26, PTPRO, CCR7, TMPRSS11F, HSD11B1, SURF4, HAS2, DCBLD2, FRAS1, GCNT4, PANX2, LRIG2, ITGB3, KIAA1919, LRIG3, ZPLD1, ADRB3, TRAM2, B3GNT5, SLC30A4, ARL6IP6, MFAP3L, PLXND1…	375	5297	12782	0.933051	1	0.99822	100
SP_PIR_KEYWORDS	transmembrane	129	23.2014	0.937665	KCNC2, SYT1, STARD3NL, PLXNA4, TSPAN2, GABRB3, VAPA, GRIK2, SLC9A2, PRTG, INTS2, GRIN3A, FAM119B, SYT7, MEGF11, NFXL1, HS2ST1, ATP2B4, PAPPA, FNDC3A, INSR, DDOST, PAG1, DNAJC1, FNDC3B, ATG9A, SLC12A9, GOLT1B, PIK3IP1, TMEM26, PTPRO, CCR7, TMPRSS11F, HSD11B1, SURF4, HAS2, FRAS1, DCBLD2, GCNT4, PANX2, LRIG2, ITGB3, KIAA1919, LRIG3, ZPLD1, ADRB3, TRAM2, B3GNT5, SLC30A4, ARL6IP6, MFAP3L, PLXND1, SYT1…	554	4973	19235	0.900645	1	0.999141	100
UP_SEQ_FEATURE	transmembrane region	128	23.0216	0.939534	KCNC2, SYT1, STARD3NL, PLXNA4, TSPAN2, GABRB3, VAPA, GRIK2, SLC9A2, PRTG, INTS2, GRIN3A, FAM119B, SYT7, MEGF11, NFXL1, HS2ST1, ATP2B4, PAPPA, FNDC3A, INSR, DDOST, PAG1, DNAJC1, FNDC3B, ATG9A, SLC12A9, GOLT1B, PIK3IP1, TMEM26, PTPRO, CCR7, TMPRSS11F, HSD11B1, SURF4, HAS2, FRAS1, DCBLD2, GCNT4, PANX2, LRIG2, ITGB3, KIAA1919, LRIG3, ZPLD1, ADRB3, TRAM2, B3GNT5, SLC30A4, ARL6IP6, MFAP3L, PLXND1, SYT1…	554	4911	19113	0.899206	1	1	100
GOTERM_CC_FAT	GO:0031224~intrinsic to membrane	147	26.4388	0.944498	KCNC2, SYT1, STARD3NL, PLXNA4, TSPAN2, GABRB3, VAPA, GRIK2, SLC9A2, PRTG, INTS2, GRIN3A, SYT7, FAM119B, MEGF11, NFXL1, HS2ST1, ATP2B4, PAPPA, FNDC3A, FRS2, DDOST, INSR, PAG1, FNDC3B, DNAJC1, SLC12A9, ATG9A, GOLT1B, PIK3IP1, TMEM26, PTPRO, CCR7, TMPRSS11F, HSD11B1, SURF4, HAS2, DCBLD2, FRAS1, GCNT4, PANX2, LRIG2, ITGB3, KIAA1919, LRIG3, ZPLD1, ADRB3, TRAM2, B3GNT5, SLC30A4, ARL6IP6, MFAP3L, PLXND1…	375	5485	12782	0.913499	1	0.999599	100
Annotation Cluster 163	Enrichment Score: 0.18553643590077096
Category	Term	Count	%	PValue	Genes	List Total	Pop Hits	Pop Total	Fold Enrichment	Bonferroni	Benjamini	FDR
UP_SEQ_FEATURE	domain:SH2	4	0.719424	0.528386	VAV3, SH2B3, ABL2, SUPT6H	554	96	19113	1.4375	1	0.999979	99.9997
SP_PIR_KEYWORDS	SH2 domain	4	0.719424	0.622614	VAV3, CBL, SH2B3, ABL2	554	111	19235	1.25118	1	0.949312	99.9999
INTERPRO	IPR000980:SH2 motif	4	0.719424	0.674041	VAV3, SH2B3, ABL2, SUPT6H	518	111	16659	1.15893	1	0.99936	100
SMART	SM00252:SH2	4	0.719424	0.816579	VAV3, SH2B3, ABL2, SUPT6H	357	111	9079	0.916446	1	0.999371	100
Annotation Cluster 164	Enrichment Score: 0.18136661162514192
Category	Term	Count	%	PValue	Genes	List Total	Pop Hits	Pop Total	Fold Enrichment	Bonferroni	Benjamini	FDR
GOTERM_BP_FAT	GO:0060079~regulation of excitatory postsynaptic membrane potential	3	0.539568	0.119532	ATXN1, GRIK2, PPP3CA	428	19	13528	4.99065	1	0.623797	89.2731
GOTERM_BP_FAT	GO:0060078~regulation of postsynaptic membrane potential	3	0.539568	0.163193	ATXN1, GRIK2, PPP3CA	428	23	13528	4.12271	1	0.711616	95.6033
GOTERM_BP_FAT	GO:0042592~homeostatic process	27	4.85612	0.344274	CALCR, GRIK2, SLC9A2, MUTED, EGLN2, CCL7, ADRB3, COL9A1, CASP3, SLC30A4, PPP3CA, ERCC4, INSR, IL6, IRS2, TP53, IGF1, IGF2, RB1, PPARGC1A, ATXN1, ADRB2, CCR7, ADRB1, NAB1, CACNA1E, EIF5A2	428	751	13528	1.13635	1	0.898897	99.9389
GOTERM_BP_FAT	GO:0051899~membrane depolarization	3	0.539568	0.3955	ATXN1, GRIK2, PPP3CA	428	43	13528	2.20517	1	0.926318	99.9853
GOTERM_BP_FAT	GO:0048878~chemical homeostasis	17	3.05755	0.553143	CALCR, IRS2, GRIK2, SLC9A2, TP53, IGF1, IGF2, PPARGC1A, CCL7, ATXN1, CCR7, NAB1, SLC30A4, CACNA1E, PPP3CA, INSR, EIF5A2	428	512	13528	1.04947	1	0.974135	99.9999
GOTERM_BP_FAT	GO:0042391~regulation of membrane potential	4	0.719424	0.799715	ATXN1, GRIK2, NAB1, PPP3CA	428	134	13528	0.943507	1	0.998233	100
GOTERM_BP_FAT	GO:0055080~cation homeostasis	7	1.25899	0.892334	CALCR, CCR7, GRIK2, SLC9A2, SLC30A4, TP53, CCL7	428	286	13528	0.77361	1	0.999786	100
GOTERM_BP_FAT	GO:0050801~ion homeostasis	10	1.79856	0.903223	CALCR, ATXN1, CCR7, GRIK2, NAB1, SLC9A2, SLC30A4, TP53, PPP3CA, CCL7	428	409	13528	0.772799	1	0.999855	100
GOTERM_BP_FAT	GO:0055082~cellular chemical homeostasis	9	1.61871	0.916753	CALCR, ATXN1, CCR7, GRIK2, NAB1, TP53, PPP3CA, PPARGC1A, CCL7	428	380	13528	0.748598	1	0.999912	100
GOTERM_BP_FAT	GO:0019725~cellular homeostasis	11	1.97842	0.926959	CALCR, ATXN1, CCR7, GRIK2, NAB1, MUTED, TP53, EGLN2, PPP3CA, PPARGC1A, CCL7	428	466	13528	0.746099	1	0.999943	100
GOTERM_BP_FAT	GO:0006874~cellular calcium ion homeostasis	4	0.719424	0.931652	CALCR, CCR7, GRIK2, CCL7	428	183	13528	0.690874	1	0.999955	100
GOTERM_BP_FAT	GO:0055074~calcium ion homeostasis	4	0.719424	0.939165	CALCR, CCR7, GRIK2, CCL7	428	188	13528	0.6725	1	0.999969	100
GOTERM_BP_FAT	GO:0055066~di-, tri-valent inorganic cation homeostasis	5	0.899281	0.946735	CALCR, CCR7, GRIK2, SLC30A4, CCL7	428	239	13528	0.661244	1	0.99998	100
GOTERM_BP_FAT	GO:0006875~cellular metal ion homeostasis	4	0.719424	0.949616	CALCR, CCR7, GRIK2, CCL7	428	196	13528	0.645051	1	0.999983	100
GOTERM_BP_FAT	GO:0006873~cellular ion homeostasis	8	1.43885	0.953718	CALCR, ATXN1, CCR7, GRIK2, NAB1, TP53, PPP3CA, CCL7	428	374	13528	0.676096	1	0.999987	100
GOTERM_BP_FAT	GO:0055065~metal ion homeostasis	4	0.719424	0.959366	CALCR, CCR7, GRIK2, CCL7	428	205	13528	0.616731	1	0.999992	100
GOTERM_BP_FAT	GO:0030003~cellular cation homeostasis	5	0.899281	0.961638	CALCR, CCR7, GRIK2, TP53, CCL7	428	254	13528	0.622194	1	0.999993	100
GOTERM_BP_FAT	GO:0030005~cellular di-, tri-valent inorganic cation homeostasis	4	0.719424	0.97627	CALCR, CCR7, GRIK2, CCL7	428	227	13528	0.55696	1	0.999999	100
Annotation Cluster 165	Enrichment Score: 0.17258065533098593
Category	Term	Count	%	PValue	Genes	List Total	Pop Hits	Pop Total	Fold Enrichment	Bonferroni	Benjamini	FDR
UP_SEQ_FEATURE	domain:F-box	3	0.539568	0.620691	FBXL19, FBXL12, FBXO45	554	72	19113	1.4375	1	0.999998	100
INTERPRO	IPR001810:Cyclin-like F-box	3	0.539568	0.643824	FBXL19, FBXL12, FBXO45	518	70	16659	1.3783	1	0.999019	100
SMART	SM00256:FBOX	3	0.539568	0.759653	FBXL19, FBXL12, FBXO45	357	69	9079	1.10571	1	0.99841	100
Annotation Cluster 166	Enrichment Score: 0.16958251830387935
Category	Term	Count	%	PValue	Genes	List Total	Pop Hits	Pop Total	Fold Enrichment	Bonferroni	Benjamini	FDR
GOTERM_BP_FAT	GO:0031644~regulation of neurological system process	6	1.07914	0.532312	ADRB2, PTGS2, GRIK2, GIPC1, PPP3CA, IL10	428	153	13528	1.23951	1	0.969648	99.9998
GOTERM_BP_FAT	GO:0048167~regulation of synaptic plasticity	3	0.539568	0.60443	PTGS2, GRIK2, GIPC1	428	64	13528	1.4816	1	0.982239	100
GOTERM_BP_FAT	GO:0044057~regulation of system process	10	1.79856	0.644443	ADRB2, ADRB1, PTGS2, GRIK2, IGF2, GIPC1, SEMA3A, PPP3CA, PBX3, IL10	428	309	13528	1.0229	1	0.987103	100
GOTERM_BP_FAT	GO:0050804~regulation of synaptic transmission	4	0.719424	0.807785	PTGS2, GRIK2, GIPC1, PPP3CA	428	136	13528	0.929632	1	0.998465	100
GOTERM_BP_FAT	GO:0051969~regulation of transmission of nerve impulse	4	0.719424	0.847413	PTGS2, GRIK2, GIPC1, PPP3CA	428	147	13528	0.860067	1	0.999326	100
Annotation Cluster 167	Enrichment Score: 0.16909108415400423
Category	Term	Count	%	PValue	Genes	List Total	Pop Hits	Pop Total	Fold Enrichment	Bonferroni	Benjamini	FDR
GOTERM_BP_FAT	GO:0043414~biopolymer methylation	3	0.539568	0.645408	ATF7IP, DNMT3A, ICMT	428	69	13528	1.37424	1	0.987151	100
GOTERM_BP_FAT	GO:0006730~one-carbon metabolic process	4	0.719424	0.691247	ATF7IP, DNMT3A, CA7, ICMT	428	112	13528	1.12884	1	0.992106	100
GOTERM_BP_FAT	GO:0032259~methylation	3	0.539568	0.697043	ATF7IP, DNMT3A, ICMT	428	76	13528	1.24766	1	0.992636	100
Annotation Cluster 168	Enrichment Score: 0.16742143778171348
Category	Term	Count	%	PValue	Genes	List Total	Pop Hits	Pop Total	Fold Enrichment	Bonferroni	Benjamini	FDR
GOTERM_BP_FAT	GO:0051259~protein oligomerization	7	1.25899	0.471608	IGF1R, SYT1, RRM2, TP53, PRKAA2, ATG16L1, INSR	428	174	13528	1.27157	1	0.955041	99.9986
GOTERM_BP_FAT	GO:0006461~protein complex assembly	16	2.8777	0.633251	SYT1, GRIK2, TAF9B, TP53, SMAD2, PPARGC1A, GAS7, IGF1R, ADRB2, GTF2I, RRM2, PRKAA2, WASL, ATG16L1, ATPAF1, INSR	428	505	13528	1.00143	1	0.986066	100
GOTERM_BP_FAT	GO:0070271~protein complex biogenesis	16	2.8777	0.633251	SYT1, GRIK2, TAF9B, TP53, SMAD2, PPARGC1A, GAS7, IGF1R, ADRB2, GTF2I, RRM2, PRKAA2, WASL, ATG16L1, ATPAF1, INSR	428	505	13528	1.00143	1	0.986066	100
GOTERM_BP_FAT	GO:0065003~macromolecular complex assembly	18	3.23741	0.847182	SYT1, GRIK2, DICER1, TAF9B, TP53, NAP1L1, SMAD2, PPARGC1A, GAS7, IGF1R, ADRB2, GTF2I, RRM2, PRKAA2, WASL, ATG16L1, ATPAF1, INSR	428	665	13528	0.855541	1	0.99933	100
GOTERM_BP_FAT	GO:0043933~macromolecular complex subunit organization	18	3.23741	0.908203	SYT1, GRIK2, DICER1, TAF9B, TP53, NAP1L1, SMAD2, PPARGC1A, GAS7, IGF1R, ADRB2, GTF2I, RRM2, PRKAA2, WASL, ATG16L1, ATPAF1, INSR	428	710	13528	0.801316	1	0.999878	100
Annotation Cluster 169	Enrichment Score: 0.16527469767179306
Category	Term	Count	%	PValue	Genes	List Total	Pop Hits	Pop Total	Fold Enrichment	Bonferroni	Benjamini	FDR
GOTERM_CC_FAT	GO:0016327~apicolateral plasma membrane	4	0.719424	0.5775	VAPA, NEDD4, CLDN12, CLDN23	375	102	12782	1.33668	1	0.959539	99.9993
GOTERM_CC_FAT	GO:0070160~occluding junction	3	0.539568	0.634613	VAPA, CLDN12, CLDN23	375	73	12782	1.40077	1	0.968976	99.9999
GOTERM_CC_FAT	GO:0005923~tight junction	3	0.539568	0.634613	VAPA, CLDN12, CLDN23	375	73	12782	1.40077	1	0.968976	99.9999
GOTERM_CC_FAT	GO:0043296~apical junction complex	3	0.539568	0.790538	VAPA, CLDN12, CLDN23	375	99	12782	1.03289	1	0.992231	100
GOTERM_CC_FAT	GO:0005911~cell-cell junction	5	0.899281	0.81121	VAPA, PANX2, CLDN12, CLDN23, GJC1	375	190	12782	0.896982	1	0.99336	100
Annotation Cluster 170	Enrichment Score: 0.1516165125015295
Category	Term	Count	%	PValue	Genes	List Total	Pop Hits	Pop Total	Fold Enrichment	Bonferroni	Benjamini	FDR
GOTERM_CC_FAT	GO:0005856~cytoskeleton	39	7.01439	0.682816	VAPA, UTRN, TTLL4, IGF2BP2, RDX, CEP164, GRIN3A, CPEB1, TRIB2, SLC1A4, FNTB, ACTR2, PLEKHG6, APPBP2, LRRFIP1, STRBP, FGD6, ANKRA2, ACTA1, EPB41, CEP110, SPTBN4, PSD3, BSN, SPIRE1, DPYSL3, GAN, RB1, HOMER1, GAS7, FARP1, MAPK1, HIPK2, SEMA4C, WASL, APBB3, KATNAL1, ABL2, CALM1	375	1381	12782	0.962584	1	0.97809	100
GOTERM_CC_FAT	GO:0043228~non-membrane-bounded organelle	73	13.1295	0.716842	BACH1, VAPA, CDC14B, UTRN, TTLL4, GRIN3A, CPEB1, SENP5, FNTB, SLC1A4, ACTR2, CASP3, LRRFIP1, ACTA1, ANKRA2, CEP110, GABPA, TP53, PSD3, BSN, SPIRE1, GAN, RB1, ISG20L2, HMGA2, UBE2B, PURB, FARP1, MYCN, MAPK1, ADRB2, HIPK2, SEMA4C, WASL, ZNF275, ZBTB10, YPEL2, IGF2BP1, CEP164, IGF2BP2, RDX, COIL, SMUG1, TRIB2, NUFIP2, CHD9, ORC2L, MEIS2, CHD7, ERCC6, HNRNPF, PLEKHG6, APPBP2, STRBP, ERCC4, FGD6, DNMT…	375	2596	12782	0.958486	1	0.982662	100
GOTERM_CC_FAT	GO:0043232~intracellular non-membrane-bounded organelle	73	13.1295	0.716842	BACH1, VAPA, CDC14B, UTRN, TTLL4, GRIN3A, CPEB1, SENP5, FNTB, SLC1A4, ACTR2, CASP3, LRRFIP1, ACTA1, ANKRA2, CEP110, GABPA, TP53, PSD3, BSN, SPIRE1, GAN, RB1, ISG20L2, HMGA2, UBE2B, PURB, FARP1, MYCN, MAPK1, ADRB2, HIPK2, SEMA4C, WASL, ZNF275, ZBTB10, YPEL2, IGF2BP1, CEP164, IGF2BP2, RDX, COIL, SMUG1, TRIB2, NUFIP2, CHD9, ORC2L, MEIS2, CHD7, ERCC6, HNRNPF, PLEKHG6, APPBP2, STRBP, ERCC4, FGD6, DNMT…	375	2596	12782	0.958486	1	0.982662	100
Annotation Cluster 171	Enrichment Score: 0.14377384809326058
Category	Term	Count	%	PValue	Genes	List Total	Pop Hits	Pop Total	Fold Enrichment	Bonferroni	Benjamini	FDR
SP_PIR_KEYWORDS	ank repeat	8	1.43885	0.538443	ANKRD52, CASKIN1, OSTF1, ANKRA2, MTPN, GLS, ANKFY1, ANKRD43	554	240	19235	1.15734	1	0.919329	99.998
INTERPRO	IPR002110:Ankyrin	8	1.43885	0.610551	ANKRD52, CASKIN1, OSTF1, ANKRA2, MTPN, GLS, ANKFY1, ANKRD43	518	238	16659	1.08102	1	0.99846	100
UP_SEQ_FEATURE	repeat:ANK 1	7	1.25899	0.661929	ANKRD52, CASKIN1, OSTF1, ANKRA2, MTPN, ANKFY1, ANKRD43	554	231	19113	1.04545	1	0.999999	100
UP_SEQ_FEATURE	repeat:ANK 3	6	1.07914	0.664636	ANKRD52, CASKIN1, OSTF1, ANKRA2, MTPN, ANKFY1	554	194	19113	1.06701	1	0.999999	100
UP_SEQ_FEATURE	repeat:ANK 2	7	1.25899	0.665991	ANKRD52, CASKIN1, OSTF1, ANKRA2, MTPN, ANKFY1, ANKRD43	554	232	19113	1.04095	1	0.999999	100
UP_SEQ_FEATURE	repeat:ANK 6	3	0.539568	0.749593	ANKRD52, CASKIN1, ANKFY1	554	92	19113	1.125	1	1	100
SMART	SM00248:ANK	8	1.43885	0.830776	ANKRD52, CASKIN1, OSTF1, ANKRA2, MTPN, GLS, ANKFY1, ANKRD43	357	238	9079	0.854836	1	0.99941	100
UP_SEQ_FEATURE	repeat:ANK 5	3	0.539568	0.896067	ANKRD52, CASKIN1, ANKFY1	554	131	19113	0.790076	1	1	100
UP_SEQ_FEATURE	repeat:ANK 4	3	0.539568	0.945497	ANKRD52, CASKIN1, ANKFY1	554	158	19113	0.655063	1	1	100
Annotation Cluster 172	Enrichment Score: 0.1429150289471182
Category	Term	Count	%	PValue	Genes	List Total	Pop Hits	Pop Total	Fold Enrichment	Bonferroni	Benjamini	FDR
GOTERM_CC_FAT	GO:0044432~endoplasmic reticulum part	12	2.15827	0.449609	TRAM2, PTGS2, P4HA2, VAPA, KTELC1, MUTED, HSD11B1, IGF2, EDEM3, SEC24C, DDOST, CALU	375	347	12782	1.17874	1	0.926516	99.974
GOTERM_CC_FAT	GO:0005789~endoplasmic reticulum membrane	6	1.07914	0.898675	TRAM2, VAPA, HSD11B1, IGF2, SEC24C, DDOST	375	269	12782	0.760268	1	0.998528	100
GOTERM_CC_FAT	GO:0042175~nuclear envelope-endoplasmic reticulum network	6	1.07914	0.922184	TRAM2, VAPA, HSD11B1, IGF2, SEC24C, DDOST	375	284	12782	0.720113	1	0.999227	100
Annotation Cluster 173	Enrichment Score: 0.13894009119800013
Category	Term	Count	%	PValue	Genes	List Total	Pop Hits	Pop Total	Fold Enrichment	Bonferroni	Benjamini	FDR
INTERPRO	IPR012287:Homeodomain-related	9	1.61871	0.468166	HOXB4, ZFHX4, MEIS2, POGZ, DMTF1, ONECUT2, PRRX1, HOXA9, PBX3	518	238	16659	1.21614	1	0.991643	99.9945
SP_PIR_KEYWORDS	Homeobox	7	1.25899	0.69911	HOXB4, ZFHX4, MEIS2, ONECUT2, PRRX1, HOXA9, PBX3	554	242	19235	1.0043	1	0.970301	100
INTERPRO	IPR017970:Homeobox, conserved site	7	1.25899	0.730121	HOXB4, ZFHX4, MEIS2, ONECUT2, PRRX1, HOXA9, PBX3	518	232	16659	0.970352	1	0.999762	100
INTERPRO	IPR001356:Homeobox	7	1.25899	0.741269	HOXB4, ZFHX4, MEIS2, ONECUT2, PRRX1, HOXA9, PBX3	518	235	16659	0.957964	1	0.999806	100
SMART	SM00389:HOX	7	1.25899	0.904294	HOXB4, ZFHX4, MEIS2, ONECUT2, PRRX1, HOXA9, PBX3	357	235	9079	0.75753	1	0.999875	100
UP_SEQ_FEATURE	DNA-binding region:Homeobox	4	0.719424	0.91566	HOXB4, ONECUT2, PRRX1, HOXA9	554	190	19113	0.726316	1	1	100
Annotation Cluster 174	Enrichment Score: 0.13264960892949196
Category	Term	Count	%	PValue	Genes	List Total	Pop Hits	Pop Total	Fold Enrichment	Bonferroni	Benjamini	FDR
INTERPRO	IPR002219:Protein kinase C-like, phorbol ester/diacylglycerol binding	3	0.539568	0.620011	VAV3, RASGRP1, PRKCE	518	67	16659	1.44001	1	0.99863	100
GOTERM_MF_FAT	GO:0019992~diacylglycerol binding	3	0.539568	0.650945	VAV3, RASGRP1, PRKCE	421	68	12983	1.36052	1	0.991754	100
SMART	SM00109:C1	3	0.539568	0.745103	VAV3, RASGRP1, PRKCE	357	67	9079	1.13872	1	0.998602	100
GOTERM_MF_FAT	GO:0008289~lipid binding	9	1.61871	0.980035	PPARA, SYT1, VAV3, PTGS2, EPB41, SNX6, RASGRP1, SYT11, PRKCE	421	450	12983	0.61677	1	0.999999	100
Annotation Cluster 175	Enrichment Score: 0.11908878480773191
Category	Term	Count	%	PValue	Genes	List Total	Pop Hits	Pop Total	Fold Enrichment	Bonferroni	Benjamini	FDR
UP_SEQ_FEATURE	domain:EGF-like 4	3	0.539568	0.503364	NID2, STAB2, MEGF11	554	58	19113	1.78448	1	0.999969	99.9993
UP_SEQ_FEATURE	domain:EGF-like 3	3	0.539568	0.642871	STAB2, THBS1, MEGF11	554	75	19113	1.38	1	0.999999	100
UP_SEQ_FEATURE	domain:EGF-like 1	4	0.719424	0.678844	NID2, STAB2, THBS1, MEGF11	554	120	19113	1.15	1	1	100
UP_SEQ_FEATURE	domain:EGF-like 2	3	0.539568	0.727261	NID2, STAB2, MEGF11	554	88	19113	1.17614	1	1	100
INTERPRO	IPR006210:EGF-like	6	1.07914	0.751534	FRAS1, PTGS2, NID2, STAB2, THBS1, MEGF11	518	201	16659	0.960007	1	0.99983	100
INTERPRO	IPR006209:EGF	4	0.719424	0.758894	PTGS2, NID2, STAB2, THBS1	518	127	16659	1.01292	1	0.99985	100
INTERPRO	IPR000742:EGF-like, type 3	5	0.899281	0.85635	PTGS2, NID2, STAB2, THBS1, MEGF11	518	194	16659	0.828872	1	0.999988	100
SMART	SM00181:EGF	6	1.07914	0.900608	FRAS1, PTGS2, NID2, STAB2, THBS1, MEGF11	357	201	9079	0.759145	1	0.999876	100
INTERPRO	IPR013032:EGF-like region, conserved site	6	1.07914	0.95202	PTGS2, NID2, ITGB3, STAB2, THBS1, MEGF11	518	293	16659	0.658571	1	1	100
SP_PIR_KEYWORDS	egf-like domain	4	0.719424	0.963125	NID2, STAB2, THBS1, MEGF11	554	230	19235	0.60383	1	0.999709	100
Annotation Cluster 176	Enrichment Score: 0.11130495074613231
Category	Term	Count	%	PValue	Genes	List Total	Pop Hits	Pop Total	Fold Enrichment	Bonferroni	Benjamini	FDR
GOTERM_BP_FAT	GO:0007264~small GTPase mediated signal transduction	13	2.33813	0.255071	RAB8B, VAV3, RAP2C, RALGPS1, IGF1, ITSN1, MAPK1, ARL5A, DOCK1, RASGRP1, COL1A2, RAB6B, NKIRAS2	428	305	13528	1.3472	1	0.833326	99.4281
UP_SEQ_FEATURE	short sequence motif:Effector region	4	0.719424	0.521317	RAP2C, RAB8B, RAB6B, NKIRAS2	554	95	19113	1.45263	1	0.999978	99.9996
SP_PIR_KEYWORDS	prenylation	5	0.899281	0.659851	RAP2C, RAB8B, NAP1L1, RAB6B, INPP5A	554	156	19235	1.11283	1	0.960331	100
INTERPRO	IPR005225:Small GTP-binding protein	5	0.899281	0.765587	ARL5A, RAP2C, RAB8B, RAB6B, NKIRAS2	518	167	16659	0.962881	1	0.999866	100
INTERPRO	IPR001806:Ras GTPase	4	0.719424	0.794133	RAP2C, RAB8B, RAB6B, NKIRAS2	518	135	16659	0.952896	1	0.999926	100
UP_SEQ_FEATURE	lipid moiety-binding region:S-geranylgeranyl cysteine	3	0.539568	0.798637	RAP2C, RAB8B, RAB6B	554	102	19113	1.01471	1	1	100
SP_PIR_KEYWORDS	methylation	6	1.07914	0.828804	RAP2C, RAB8B, ACTA1, TP53, RAB6B, CALM1	554	242	19235	0.860832	1	0.9922	100
INTERPRO	IPR013753:Ras	3	0.539568	0.903616	RAP2C, RAB8B, RAB6B	518	125	16659	0.771846	1	0.999998	100
SP_PIR_KEYWORDS	gtp-binding	6	1.07914	0.961887	ARL5A, RAP2C, RAB8B, SUCLG2, RAB6B, NKIRAS2	554	329	19235	0.633195	1	0.999699	100
GOTERM_MF_FAT	GO:0003924~GTPase activity	4	0.719424	0.969138	RAP2C, RAB8B, RAB6B, NKIRAS2	421	211	12983	0.584616	1	0.999995	100
UP_SEQ_FEATURE	nucleotide phosphate-binding region:GTP	5	0.899281	0.973075	ARL5A, RAP2C, RAB8B, RAB6B, NKIRAS2	554	295	19113	0.584746	1	1	100
GOTERM_MF_FAT	GO:0005525~GTP binding	7	1.25899	0.982684	ARL5A, RAP2C, RAB8B, SUCLG2, RAB6B, INSR, NKIRAS2	421	372	12983	0.580294	1	0.999999	100
GOTERM_MF_FAT	GO:0019001~guanyl nucleotide binding	7	1.25899	0.986029	ARL5A, RAP2C, RAB8B, SUCLG2, RAB6B, INSR, NKIRAS2	421	382	12983	0.565103	1	1	100
GOTERM_MF_FAT	GO:0032561~guanyl ribonucleotide binding	7	1.25899	0.986029	ARL5A, RAP2C, RAB8B, SUCLG2, RAB6B, INSR, NKIRAS2	421	382	12983	0.565103	1	1	100
Annotation Cluster 177	Enrichment Score: 0.1055413642398646
Category	Term	Count	%	PValue	Genes	List Total	Pop Hits	Pop Total	Fold Enrichment	Bonferroni	Benjamini	FDR
GOTERM_BP_FAT	GO:0007605~sensory perception of sound	4	0.719424	0.59506	CASP3, CHD7, SPTBN4, COL11A1	428	97	13528	1.3034	1	0.980899	100
GOTERM_BP_FAT	GO:0050954~sensory perception of mechanical stimulus	4	0.719424	0.635737	CASP3, CHD7, SPTBN4, COL11A1	428	103	13528	1.22747	1	0.986254	100
GOTERM_BP_FAT	GO:0050890~cognition	11	1.97842	0.999991	SLC1A4, ATXN1, MAPK1, CASP3, ERCC6, CHD7, PTGS2, SPTBN4, COL11A1, FOXP2, GJC1	428	909	13528	0.382489	1	1	100
GOTERM_BP_FAT	GO:0007600~sensory perception	7	1.25899	1	MAPK1, CASP3, ERCC6, CHD7, SPTBN4, COL11A1, GJC1	428	810	13528	0.273151	1	1	100
Annotation Cluster 178	Enrichment Score: 0.10268249200452352
Category	Term	Count	%	PValue	Genes	List Total	Pop Hits	Pop Total	Fold Enrichment	Bonferroni	Benjamini	FDR
GOTERM_MF_FAT	GO:0022890~inorganic cation transmembrane transporter activity	5	0.899281	0.724594	ATP2B4, SLC9A2, SLC30A4, ATP6V1G1, MON2	421	151	12983	1.02114	1	0.996053	100
GOTERM_BP_FAT	GO:0015672~monovalent inorganic cation transport	9	1.61871	0.790662	KCNC2, SLC9A2, KCTD21, KCTD17, SCN11A, KCTD15, KIAA1919, ATP6V1G1, MON2	428	318	13528	0.894551	1	0.997982	100
GOTERM_MF_FAT	GO:0015078~hydrogen ion transmembrane transporter activity	3	0.539568	0.793231	SLC9A2, ATP6V1G1, MON2	421	90	12983	1.02795	1	0.998389	100
GOTERM_MF_FAT	GO:0015077~monovalent inorganic cation transmembrane transporter activity	3	0.539568	0.854643	SLC9A2, ATP6V1G1, MON2	421	104	12983	0.889572	1	0.999396	100
Annotation Cluster 179	Enrichment Score: 0.06984027284519691
Category	Term	Count	%	PValue	Genes	List Total	Pop Hits	Pop Total	Fold Enrichment	Bonferroni	Benjamini	FDR
UP_SEQ_FEATURE	zinc finger region:C2H2-type 1; atypical	3	0.539568	0.301314	ZNF614, ZNF322A, POGZ	554	38	19113	2.72368	1	0.998037	99.7739
INTERPRO	IPR007087:Zinc finger, C2H2-type	24	4.31655	0.640718	ZNF614, ADAMTS17, ZNF275, DPF3, ZNF583, IKZF2, POGZ, ZBTB10, DZIP1, ZBTB39, C20ORF194, ZNF689, FOXP1, FOXP2, HIC2, ZFHX4, ZNF784, ZNF322A, KCMF1, BNC2, ZNF473, MZF1, YOD1, PRDM1	518	784	16659	0.984497	1	0.999014	100
INTERPRO	IPR015880:Zinc finger, C2H2-like	23	4.13669	0.745649	ZNF614, ZNF275, DPF3, ZNF583, IKZF2, POGZ, ZBTB10, DZIP1, RAG1, ZBTB39, ZNF689, FOXP1, FOXP2, HIC2, ZFHX4, ZNF784, ZNF322A, KCMF1, BNC2, ZNF473, MZF1, YOD1, PRDM1	518	797	16659	0.928087	1	0.999815	100
UP_SEQ_FEATURE	zinc finger region:C2H2-type 4	14	2.51799	0.853385	ZNF275, ZNF614, ZNF583, IKZF2, POGZ, ZBTB39, ZNF689, HIC2, ZNF322A, ZNF784, BNC2, MZF1, ZNF473, PRDM1	554	575	19113	0.84	1	1	100
UP_SEQ_FEATURE	zinc finger region:C2H2-type 11	7	1.25899	0.85457	ZNF614, ZNF275, ZFHX4, ZNF583, MZF1, ZNF473, ZNF689	554	293	19113	0.824232	1	1	100
UP_SEQ_FEATURE	zinc finger region:C2H2-type 9	9	1.61871	0.855207	ZNF614, ZNF275, ZFHX4, ZNF583, ZNF322A, POGZ, MZF1, ZNF473, ZNF689	554	376	19113	0.825798	1	1	100
UP_SEQ_FEATURE	zinc finger region:C2H2-type 5	13	2.33813	0.857412	ZNF275, ZNF614, IKZF2, ZNF583, POGZ, ZBTB39, ZNF689, HIC2, ZFHX4, ZNF322A, ZNF784, MZF1, ZNF473	554	538	19113	0.833643	1	1	100
UP_SEQ_FEATURE	zinc finger region:C2H2-type 6	11	1.97842	0.902458	ZNF614, ZNF275, ZFHX4, ZNF583, IKZF2, ZNF784, ZNF322A, POGZ, MZF1, ZBTB39, ZNF689	554	488	19113	0.777664	1	1	100
UP_SEQ_FEATURE	zinc finger region:C2H2-type 7	10	1.79856	0.908401	ZNF614, ZNF275, ZFHX4, ZNF583, ZNF322A, POGZ, MZF1, ZNF473, ZBTB39, ZNF689	554	451	19113	0.764967	1	1	100
UP_SEQ_FEATURE	zinc finger region:C2H2-type 3	14	2.51799	0.914976	ZNF275, ZNF614, ZNF583, IKZF2, POGZ, ZNF689, HIC2, ZFHX4, ZNF322A, ZNF784, BNC2, MZF1, ZNF473, PRDM1	554	622	19113	0.776527	1	1	100
UP_SEQ_FEATURE	zinc finger region:C2H2-type 1	12	2.15827	0.917312	HIC2, ZNF275, ZFHX4, ZNF583, IKZF2, ZNF784, ZBTB10, BNC2, MZF1, ZNF473, ZBTB39, PRDM1	554	542	19113	0.763838	1	1	100
UP_SEQ_FEATURE	zinc finger region:C2H2-type 8	9	1.61871	0.91875	ZNF614, ZNF275, ZFHX4, ZNF583, ZNF322A, POGZ, MZF1, ZNF473, ZNF689	554	417	19113	0.744604	1	1	100
INTERPRO	IPR013087:Zinc finger, C2H2-type/integrase, DNA-binding	15	2.69784	0.918878	ZNF614, ZNF275, ZNF583, IKZF2, ZBTB10, RAG1, ZNF689, FOXP2, HIC2, ZFHX4, ZNF322A, ZNF784, MZF1, ZNF473, PRDM1	518	621	16659	0.776817	1	0.999999	100
UP_SEQ_FEATURE	zinc finger region:C2H2-type 10	7	1.25899	0.923884	ZNF614, ZNF275, ZFHX4, ZNF583, MZF1, ZNF473, ZNF689	554	334	19113	0.723054	1	1	100
UP_SEQ_FEATURE	zinc finger region:C2H2-type 12	5	0.899281	0.936164	ZNF614, ZFHX4, ZNF583, MZF1, ZNF473	554	252	19113	0.684524	1	1	100
UP_SEQ_FEATURE	zinc finger region:C2H2-type 2	13	2.33813	0.939952	ZNF275, IKZF2, ZNF583, POGZ, ZBTB10, ZNF689, HIC2, ZFHX4, ZNF322A, ZNF784, BNC2, MZF1, PRDM1	554	608	19113	0.737664	1	1	100
SMART	SM00355:ZnF_C2H2	23	4.13669	0.973495	ZNF614, ZNF275, DPF3, ZNF583, IKZF2, POGZ, ZBTB10, DZIP1, RAG1, ZBTB39, ZNF689, FOXP1, FOXP2, HIC2, ZFHX4, ZNF784, ZNF322A, KCMF1, BNC2, ZNF473, MZF1, YOD1, PRDM1	357	797	9079	0.733904	1	0.999999	100
UP_SEQ_FEATURE	zinc finger region:C2H2-type 13	3	0.539568	0.981302	ZFHX4, MZF1, ZNF473	554	201	19113	0.514925	1	1	100
UP_SEQ_FEATURE	domain:KRAB	5	0.899281	0.98771	ZNF614, ZNF275, ZNF583, ZNF473, ZNF689	554	332	19113	0.519578	1	1	100
INTERPRO	IPR001909:Krueppel-associated box	5	0.899281	0.995878	ZNF614, ZNF275, ZNF583, ZNF473, ZNF689	518	355	16659	0.452961	1	1	100
SMART	SM00349:KRAB	5	0.899281	0.999647	ZNF614, ZNF275, ZNF583, ZNF473, ZNF689	357	355	9079	0.358188	1	1	100
Annotation Cluster 180	Enrichment Score: 0.061786107489058925
Category	Term	Count	%	PValue	Genes	List Total	Pop Hits	Pop Total	Fold Enrichment	Bonferroni	Benjamini	FDR
GOTERM_BP_FAT	GO:0007596~blood coagulation	3	0.539568	0.836947	IL6, COL3A1, ITGB3	428	102	13528	0.929632	1	0.999157	100
GOTERM_BP_FAT	GO:0050817~coagulation	3	0.539568	0.836947	IL6, COL3A1, ITGB3	428	102	13528	0.929632	1	0.999157	100
GOTERM_BP_FAT	GO:0007599~hemostasis	3	0.539568	0.85956	IL6, COL3A1, ITGB3	428	108	13528	0.877985	1	0.999486	100
GOTERM_BP_FAT	GO:0050878~regulation of body fluid levels	3	0.539568	0.940121	IL6, COL3A1, ITGB3	428	141	13528	0.6725	1	0.999971	100
Annotation Cluster 181	Enrichment Score: 0.06050959851020241
Category	Term	Count	%	PValue	Genes	List Total	Pop Hits	Pop Total	Fold Enrichment	Bonferroni	Benjamini	FDR
GOTERM_MF_FAT	GO:0042623~ATPase activity, coupled	8	1.43885	0.781647	ERCC6, ATP2B4, DDX19A, DDX19B, DICER1, ATP6V1G1, KATNAL1, ABCC5	421	272	12983	0.907014	1	0.998281	100
GOTERM_MF_FAT	GO:0042626~ATPase activity, coupled to transmembrane movement of substances	3	0.539568	0.872205	ATP2B4, ATP6V1G1, ABCC5	421	109	12983	0.848765	1	0.999614	100
GOTERM_MF_FAT	GO:0043492~ATPase activity, coupled to movement of substances	3	0.539568	0.875474	ATP2B4, ATP6V1G1, ABCC5	421	110	12983	0.841049	1	0.999617	100
GOTERM_MF_FAT	GO:0016820~hydrolase activity, acting on acid anhydrides, catalyzing transmembrane movement of substances	3	0.539568	0.878667	ATP2B4, ATP6V1G1, ABCC5	421	111	12983	0.833472	1	0.999637	100
GOTERM_MF_FAT	GO:0015405~P-P-bond-hydrolysis-driven transmembrane transporter activity	3	0.539568	0.909123	ATP2B4, ATP6V1G1, ABCC5	421	122	12983	0.758323	1	0.999864	100
GOTERM_MF_FAT	GO:0015399~primary active transmembrane transporter activity	3	0.539568	0.909123	ATP2B4, ATP6V1G1, ABCC5	421	122	12983	0.758323	1	0.999864	100
Annotation Cluster 182	Enrichment Score: 0.058859976631603035
Category	Term	Count	%	PValue	Genes	List Total	Pop Hits	Pop Total	Fold Enrichment	Bonferroni	Benjamini	FDR
GOTERM_BP_FAT	GO:0015672~monovalent inorganic cation transport	9	1.61871	0.790662	KCNC2, SLC9A2, KCTD21, KCTD17, SCN11A, KCTD15, KIAA1919, ATP6V1G1, MON2	428	318	13528	0.894551	1	0.997982	100
SP_PIR_KEYWORDS	Sodium	3	0.539568	0.850451	SLC9A2, SCN11A, KIAA1919	554	116	19235	0.897937	1	0.994234	100
SP_PIR_KEYWORDS	Sodium transport	3	0.539568	0.850451	SLC9A2, SCN11A, KIAA1919	554	116	19235	0.897937	1	0.994234	100
GOTERM_MF_FAT	GO:0031402~sodium ion binding	3	0.539568	0.896288	SLC9A2, SCN11A, KIAA1919	421	117	12983	0.79073	1	0.999789	100
GOTERM_BP_FAT	GO:0006814~sodium ion transport	3	0.539568	0.920026	SLC9A2, SCN11A, KIAA1919	428	130	13528	0.729403	1	0.999923	100
GOTERM_MF_FAT	GO:0031420~alkali metal ion binding	5	0.899281	0.940379	KCNC2, SLC9A2, SCN11A, KIAA1919, TTL	421	228	12983	0.676282	1	0.99996	100
[truncated: 85 more rows]

## Sheet: Novel_2_targets
Human ortholog of target gene	Gene name	Conserved sites
		total	8mer	7mer-m8	7mer-1A
DNAJC8	DnaJ (Hsp40) homolog, subfamily C, member 8	1	1	0	0
ENAH	enabled homolog (Drosophila)	1	1	0	0
HNRNPC	heterogeneous nuclear ribonucleoprotein C (C1/C2)	1	1	0	0
KIAA0831	KIAA0831	1	1	0	0
MYO5C	myosin VC	1	1	0	0
OGT	O-linked N-acetylglucosamine (GlcNAc) transferase (UDP-N-acetylglucosamine:polypeptide-N-acetylglucosaminyl transferase)	1	1	0	0
PFN2	profilin 2	1	1	0	0
PREX1	phosphatidylinositol 3,4,5-trisphosphate-dependent RAC exchanger 1	1	1	0	0
RAB5B	RAB5B, member RAS oncogene family	1	1	0	0
SGSM1	small G protein signaling modulator 1	1	1	0	0
SLC38A1	solute carrier family 38, member 1	1	1	0	0
SNX9	sorting nexin 9	1	1	0	0
TEAD1	TEA domain family member 1 (SV40 transcriptional enhancer factor)	1	1	0	0
TET2	tet oncogene family member 2	1	1	0	0
WHSC1	Wolf-Hirschhorn syndrome candidate 1	1	1	0	0
WNT5A	wingless-type MMTV integration site family, member 5A	1	1	0	0
BNC2	basonuclin 2	2	0	0	2
BACH2	BTB and CNC homology 1, basic leucine zipper transcription factor 2	1	0	1	0
BAK1	BCL2-antagonist/killer 1	1	0	1	0
BTNL3	butyrophilin-like 3	1	0	1	0
CCDC136	coiled-coil domain containing 136	1	0	1	0
CELSR2	cadherin, EGF LAG seven-pass G-type receptor 2 (flamingo homolog, Drosophila)	1	0	1	0
COL5A2	collagen, type V, alpha 2	1	0	1	0
CRTAP	cartilage associated protein	1	0	1	0
DDX6	DEAD (Asp-Glu-Ala-Asp) box polypeptide 6	1	0	1	0
EGR3	early growth response 3	1	0	1	0
EPB41L1	erythrocyte membrane protein band 4.1-like 1	1	0	1	0
HNRNPK	heterogeneous nuclear ribonucleoprotein K	1	0	1	0
HPCAL4	hippocalcin like 4	1	0	1	0
KIAA1128	KIAA1128	1	0	1	0
KLF12	Kruppel-like factor 12	1	0	1	0
LNX2	ligand of numb-protein X 2	1	0	1	0
LRP6	low density lipoprotein receptor-related protein 6	1	0	1	0
MAP1A	microtubule-associated protein 1A	1	0	1	0
NFIX	nuclear factor I/X (CCAAT-binding transcription factor)	1	0	1	0
NR4A2	nuclear receptor subfamily 4, group A, member 2	1	0	1	0
NXF1	nuclear RNA export factor 1	1	0	1	0
PHF20	PHD finger protein 20	1	0	1	0
PPP3R1	protein phosphatase 3 (formerly 2B), regulatory subunit B, alpha isoform	1	0	1	0
RMND5A	required for meiotic nuclear division 5 homolog A (S. cerevisiae)	1	0	1	0
RPS6KA3	ribosomal protein S6 kinase, 90kDa, polypeptide 3	1	0	1	0
RYBP	RING1 and YY1 binding protein	1	0	1	0
SCN3B	sodium channel, voltage-gated, type III, beta	1	0	1	0
SEC62	SEC62 homolog (S. cerevisiae)	1	0	1	0
SET	SET nuclear oncogene	1	0	1	0
SLC39A10	solute carrier family 39 (zinc transporter), member 10	1	0	1	0
TNKS2	tankyrase, TRF1-interacting ankyrin-related ADP-ribose polymerase 2	1	0	1	0
TULP4	tubby like protein 4	1	0	1	0
UBE2D2	ubiquitin-conjugating enzyme E2D 2 (UBC4/5 homolog, yeast)	1	0	1	0
XYLT1	xylosyltransferase I	1	0	1	0
ZFAND5	zinc finger, AN1-type domain 5	1	0	1	0
ZKSCAN1	zinc finger with KRAB and SCAN domains 1	1	0	1	0
ADC	arginine decarboxylase	1	0	0	1
C14orf147	chromosome 14 open reading frame 147	1	0	0	1
C16orf72	chromosome 16 open reading frame 72	1	0	0	1
CADPS2	Ca2+-dependent activator protein for secretion 2	1	0	0	1
FBXO45	F-box protein 45	1	0	0	1
IL33	interleukin 33	1	0	0	1
KIF24	kinesin family member 24	1	0	0	1
LAMC2	laminin, gamma 2	1	0	0	1
MEF2C	myocyte enhancer factor 2C	1	0	0	1
TOMM20	translocase of outer mitochondrial membrane 20 homolog (yeast)	1	0	0	1

## Sheet: Novel_2_Functional_clustering
Annotation Cluster 1	Enrichment Score: 1.2554413058815705
Category	Term	Count	%	PValue	Genes	List Total	Pop Hits	Pop Total	Fold Enrichment	Bonferroni	Benjamini	FDR
GOTERM_BP_FAT	GO:0035108~limb morphogenesis	3	4.91803	0.0536188	WNT5A, BAK1, LRP6	52	99	13528	7.88345	1	0.999921	54.918
GOTERM_BP_FAT	GO:0035107~appendage morphogenesis	3	4.91803	0.0536188	WNT5A, BAK1, LRP6	52	99	13528	7.88345	1	0.999921	54.918
GOTERM_BP_FAT	GO:0060173~limb development	3	4.91803	0.0575175	WNT5A, BAK1, LRP6	52	103	13528	7.5773	1	0.999506	57.5296
GOTERM_BP_FAT	GO:0048736~appendage development	3	4.91803	0.0575175	WNT5A, BAK1, LRP6	52	103	13528	7.5773	1	0.999506	57.5296
Annotation Cluster 2	Enrichment Score: 0.8715980859766929
Category	Term	Count	%	PValue	Genes	List Total	Pop Hits	Pop Total	Fold Enrichment	Bonferroni	Benjamini	FDR
GOTERM_CC_FAT	GO:0005624~membrane fraction	6	9.83607	0.124087	SNX9, RAB5B, LRP6, LAMC2, SLC38A1, TNKS2	43	809	12782	2.20462	1	0.954962	77.9952
GOTERM_CC_FAT	GO:0005626~insoluble fraction	6	9.83607	0.13874	SNX9, RAB5B, LRP6, LAMC2, SLC38A1, TNKS2	43	839	12782	2.12579	1	0.94566	81.8531
GOTERM_CC_FAT	GO:0000267~cell fraction	7	11.4754	0.141019	WNT5A, SNX9, RAB5B, LRP6, LAMC2, SLC38A1, TNKS2	43	1083	12782	1.92132	1	0.92119	82.3944
Annotation Cluster 3	Enrichment Score: 0.7977424413925334
Category	Term	Count	%	PValue	Genes	List Total	Pop Hits	Pop Total	Fold Enrichment	Bonferroni	Benjamini	FDR
GOTERM_BP_FAT	GO:0046907~intracellular transport	7	11.4754	0.0361377	SNX9, BAK1, ENAH, SET, TOMM20, NXF1, SEC62	52	657	13528	2.77181	1	1	41.2625
GOTERM_CC_FAT	GO:0031967~organelle envelope	4	6.55738	0.333596	BAK1, TOMM20, NXF1, TNKS2	43	620	12782	1.91778	1	0.97408	99.0319
GOTERM_CC_FAT	GO:0031975~envelope	4	6.55738	0.335422	BAK1, TOMM20, NXF1, TNKS2	43	622	12782	1.91161	1	0.967116	99.0618
Annotation Cluster 4	Enrichment Score: 0.7934303906257688
Category	Term	Count	%	PValue	Genes	List Total	Pop Hits	Pop Total	Fold Enrichment	Bonferroni	Benjamini	FDR
SP_PIR_KEYWORDS	dna-binding	12	19.6721	0.0281718	MEF2C, EGR3, HNRNPK, BACH2, KLF12, NR4A2, RYBP, TEAD1, PHF20, WHSC1, NFIX, ZKSCAN1	61	1868	19235	2.02566	0.989365	0.531055	29.1556
GOTERM_MF_FAT	GO:0003700~transcription factor activity	9	14.7541	0.0387946	MEF2C, TULP4, EGR3, BACH2, KLF12, NR4A2, TEAD1, NFIX, ZKSCAN1	53	975	12983	2.26119	0.998355	0.998355	38.0463
SP_PIR_KEYWORDS	transcription regulation	12	19.6721	0.0468945	MEF2C, EGR3, BACH2, KLF12, BNC2, NR4A2, RYBP, TEAD1, PHF20, WHSC1, NFIX, ZKSCAN1	61	2026	19235	1.86769	0.999518	0.571954	43.9727
SP_PIR_KEYWORDS	Transcription	12	19.6721	0.053526	MEF2C, EGR3, BACH2, KLF12, BNC2, NR4A2, RYBP, TEAD1, PHF20, WHSC1, NFIX, ZKSCAN1	61	2071	19235	1.8271	0.999841	0.583007	48.498
GOTERM_MF_FAT	GO:0003677~DNA binding	15	24.5902	0.0708312	MEF2C, ZFAND5, EGR3, BACH2, KLF12, NR4A2, RYBP, TEAD1, NFIX, WHSC1, ZKSCAN1, PHF20, TULP4, HNRNPK, BNC2	53	2331	12983	1.57633	0.999993	0.981072	58.8917
SP_PIR_KEYWORDS	zinc	12	19.6721	0.0738973	BAK1, ZFAND5, EGR3, KLF12, SLC39A10, BNC2, NR4A2, LNX2, RYBP, PHF20, WHSC1, ZKSCAN1	61	2189	19235	1.72861	0.999995	0.638395	60.3864
SP_PIR_KEYWORDS	zinc-finger	10	16.3934	0.0838859	ZFAND5, EGR3, KLF12, BNC2, NR4A2, LNX2, RYBP, PHF20, WHSC1, ZKSCAN1	61	1718	19235	1.83544	0.999999	0.604938	65.2433
INTERPRO	IPR007087:Zinc finger, C2H2-type	6	9.83607	0.109207	EGR3, KLF12, SLC39A10, BNC2, PHF20, ZKSCAN1	55	784	16659	2.31804	1	1	76.4175
GOTERM_BP_FAT	GO:0006355~regulation of transcription, DNA-dependent	11	18.0328	0.12328	MEF2C, TULP4, BACH2, KLF12, NR4A2, RYBP, TEAD1, WHSC1, NFIX, ZKSCAN1, CELSR2	52	1773	13528	1.61404	1	0.999787	85.0728
SP_PIR_KEYWORDS	metal-binding	14	22.9508	0.125879	ZFAND5, EGR3, KLF12, RYBP, LNX2, NR4A2, WHSC1, ZKSCAN1, PHF20, TET2, BAK1, RPS6KA3, CADPS2, BNC2	61	2972	19235	1.48539	1	0.737355	80.2648
GOTERM_BP_FAT	GO:0051252~regulation of RNA metabolic process	11	18.0328	0.137296	MEF2C, TULP4, BACH2, KLF12, NR4A2, RYBP, TEAD1, WHSC1, NFIX, ZKSCAN1, CELSR2	52	1813	13528	1.57843	1	0.999495	88.1751
GOTERM_MF_FAT	GO:0030528~transcription regulator activity	10	16.3934	0.145142	MEF2C, TULP4, EGR3, BACH2, KLF12, NR4A2, RYBP, TEAD1, NFIX, ZKSCAN1	53	1512	12983	1.62012	1	0.993786	85.0072
GOTERM_BP_FAT	GO:0006350~transcription	12	19.6721	0.158177	MEF2C, EGR3, BACH2, KLF12, BNC2, NR4A2, RYBP, TEAD1, PHF20, WHSC1, NFIX, ZKSCAN1	52	2101	13528	1.48589	1	0.99968	91.7022
SP_PIR_KEYWORDS	nucleus	18	29.5082	0.163961	MEF2C, EGR3, BACH2, KLF12, NR4A2, RYBP, TEAD1, PHF20, ZKSCAN1, NFIX, WHSC1, NXF1, TNKS2, SET, HNRNPK, BNC2, HNRNPC, OGT	61	4283	19235	1.32522	1	0.742282	88.4681
GOTERM_BP_FAT	GO:0045449~regulation of transcription	14	22.9508	0.167612	MEF2C, EGR3, BACH2, KLF12, RYBP, NR4A2, TEAD1, CELSR2, NFIX, WHSC1, ZKSCAN1, PHF20, TULP4, BNC2	52	2601	13528	1.40029	1	0.999292	92.9498
UP_SEQ_FEATURE	zinc finger region:C2H2-type 1	4	6.55738	0.241861	EGR3, KLF12, BNC2, ZKSCAN1	61	542	19113	2.31238	1	1	97.6847
INTERPRO	IPR015880:Zinc finger, C2H2-like	5	8.19672	0.257946	EGR3, KLF12, BNC2, PHF20, ZKSCAN1	55	797	16659	1.90019	1	1	97.5933
GOTERM_MF_FAT	GO:0046872~metal ion binding	20	32.7869	0.279786	ZFAND5, EGR3, KLF12, SCN3B, SLC39A10, HPCAL4, NR4A2, PPP3R1, RYBP, LNX2, CELSR2, WHSC1, ZKSCAN1, PHF20, TET2, BAK1, RPS6KA3, CADPS2, BNC2, SLC38A1	53	4140	12983	1.18339	1	0.998701	98.1154
GOTERM_BP_FAT	GO:0006357~regulation of transcription from RNA polymerase II promoter	5	8.19672	0.29311	MEF2C, KLF12, NR4A2, RYBP, TEAD1	52	727	13528	1.78923	1	0.993868	99.336
GOTERM_MF_FAT	GO:0043169~cation binding	20	32.7869	0.295881	ZFAND5, EGR3, KLF12, SCN3B, SLC39A10, HPCAL4, NR4A2, PPP3R1, RYBP, LNX2, CELSR2, WHSC1, ZKSCAN1, PHF20, TET2, BAK1, RPS6KA3, CADPS2, BNC2, SLC38A1	53	4179	12983	1.17235	1	0.99819	98.5664
UP_SEQ_FEATURE	zinc finger region:C2H2-type 2	4	6.55738	0.298135	EGR3, KLF12, BNC2, ZKSCAN1	61	608	19113	2.06137	1	1	99.1889
UP_SEQ_FEATURE	zinc finger region:C2H2-type 3	4	6.55738	0.310222	EGR3, KLF12, BNC2, ZKSCAN1	61	622	19113	2.01497	1	1	99.3596
GOTERM_MF_FAT	GO:0008270~zinc ion binding	12	19.6721	0.314817	BAK1, ZFAND5, EGR3, KLF12, SLC39A10, BNC2, NR4A2, LNX2, RYBP, PHF20, WHSC1, ZKSCAN1	53	2311	12983	1.27198	1	0.997812	98.9692
GOTERM_MF_FAT	GO:0043167~ion binding	20	32.7869	0.322189	ZFAND5, EGR3, KLF12, SCN3B, SLC39A10, HPCAL4, NR4A2, PPP3R1, RYBP, LNX2, CELSR2, WHSC1, ZKSCAN1, PHF20, TET2, BAK1, RPS6KA3, CADPS2, BNC2, SLC38A1	53	4241	12983	1.15521	1	0.996744	99.0957
GOTERM_MF_FAT	GO:0046914~transition metal ion binding	13	21.3115	0.440958	ZFAND5, EGR3, KLF12, SLC39A10, RYBP, LNX2, NR4A2, WHSC1, ZKSCAN1, PHF20, TET2, BAK1, BNC2	53	2785	12983	1.14345	1	0.998804	99.9121
SMART	SM00355:ZnF_C2H2	5	8.19672	0.565876	EGR3, KLF12, BNC2, PHF20, ZKSCAN1	46	797	9079	1.2382	1	1	99.985
INTERPRO	IPR013087:Zinc finger, C2H2-type/integrase, DNA-binding	3	4.91803	0.6031	EGR3, KLF12, ZKSCAN1	55	621	16659	1.46324	1	1	99.999
Annotation Cluster 5	Enrichment Score: 0.7590755150397083
Category	Term	Count	%	PValue	Genes	List Total	Pop Hits	Pop Total	Fold Enrichment	Bonferroni	Benjamini	FDR
GOTERM_BP_FAT	GO:0046907~intracellular transport	7	11.4754	0.0361377	SNX9, BAK1, ENAH, SET, TOMM20, NXF1, SEC62	52	657	13528	2.77181	1	1	41.2625
SP_PIR_KEYWORDS	protein transport	5	8.19672	0.0645478	SNX9, CADPS2, RAB5B, TOMM20, SEC62	61	485	19235	3.2508	0.999975	0.61882	55.2839
SP_PIR_KEYWORDS	transport	9	14.7541	0.146406	SNX9, CADPS2, RAB5B, SCN3B, SLC39A10, TOMM20, SLC38A1, NXF1, SEC62	61	1670	19235	1.69937	1	0.734121	85.183
GOTERM_BP_FAT	GO:0034613~cellular protein localization	4	6.55738	0.20162	SNX9, TOMM20, SEC62, TNKS2	52	411	13528	2.53191	1	0.998387	96.1425
GOTERM_BP_FAT	GO:0070727~cellular macromolecule localization	4	6.55738	0.204538	SNX9, TOMM20, SEC62, TNKS2	52	414	13528	2.51356	1	0.997951	96.3413
GOTERM_BP_FAT	GO:0008104~protein localization	6	9.83607	0.237417	SNX9, CADPS2, RAB5B, TOMM20, SEC62, TNKS2	52	882	13528	1.76975	1	0.9962	98.0125
GOTERM_BP_FAT	GO:0015031~protein transport	5	8.19672	0.323294	SNX9, CADPS2, RAB5B, TOMM20, SEC62	52	762	13528	1.70705	1	0.994919	99.6466
GOTERM_BP_FAT	GO:0045184~establishment of protein localization	5	8.19672	0.32937	SNX9, CADPS2, RAB5B, TOMM20, SEC62	52	769	13528	1.69151	1	0.994107	99.6898
GOTERM_BP_FAT	GO:0006886~intracellular protein transport	3	4.91803	0.413828	SNX9, TOMM20, SEC62	52	374	13528	2.0868	1	0.995407	99.9557
Annotation Cluster 6	Enrichment Score: 0.6892031778163004
Category	Term	Count	%	PValue	Genes	List Total	Pop Hits	Pop Total	Fold Enrichment	Bonferroni	Benjamini	FDR
GOTERM_CC_FAT	GO:0005654~nucleoplasm	8	13.1148	0.0235396	MEF2C, RPS6KA3, HNRNPK, SET, RYBP, TEAD1, OGT, NXF1	43	882	12782	2.6962	0.938398	0.938398	23.8295
GOTERM_CC_FAT	GO:0031981~nuclear lumen	8	13.1148	0.193188	MEF2C, RPS6KA3, HNRNPK, SET, RYBP, TEAD1, OGT, NXF1	43	1450	12782	1.64003	1	0.938618	91.3957
GOTERM_CC_FAT	GO:0044451~nucleoplasm part	4	6.55738	0.274512	MEF2C, TEAD1, OGT, NXF1	43	555	12782	2.14238	1	0.967068	97.4446
GOTERM_CC_FAT	GO:0070013~intracellular organelle lumen	8	13.1148	0.366589	MEF2C, RPS6KA3, HNRNPK, SET, RYBP, TEAD1, OGT, NXF1	43	1779	12782	1.33673	1	0.971611	99.4581
GOTERM_CC_FAT	GO:0043233~organelle lumen	8	13.1148	0.389914	MEF2C, RPS6KA3, HNRNPK, SET, RYBP, TEAD1, OGT, NXF1	43	1820	12782	1.30662	1	0.966659	99.647
GOTERM_CC_FAT	GO:0031974~membrane-enclosed lumen	8	13.1148	0.41048	MEF2C, RPS6KA3, HNRNPK, SET, RYBP, TEAD1, OGT, NXF1	43	1856	12782	1.28128	1	0.967772	99.7615
Annotation Cluster 7	Enrichment Score: 0.6341417917759977
Category	Term	Count	%	PValue	Genes	List Total	Pop Hits	Pop Total	Fold Enrichment	Bonferroni	Benjamini	FDR
GOTERM_BP_FAT	GO:0000375~RNA splicing, via transesterification reactions	3	4.91803	0.113269	HNRNPK, DNAJC8, HNRNPC	52	153	13528	5.10106	1	0.999966	82.4102
GOTERM_BP_FAT	GO:0000377~RNA splicing, via transesterification reactions with bulged adenosine as nucleophile	3	4.91803	0.113269	HNRNPK, DNAJC8, HNRNPC	52	153	13528	5.10106	1	0.999966	82.4102
GOTERM_BP_FAT	GO:0000398~nuclear mRNA splicing, via spliceosome	3	4.91803	0.113269	HNRNPK, DNAJC8, HNRNPC	52	153	13528	5.10106	1	0.999966	82.4102
GOTERM_BP_FAT	GO:0008380~RNA splicing	3	4.91803	0.290516	HNRNPK, DNAJC8, HNRNPC	52	284	13528	2.7481	1	0.99442	99.2999
GOTERM_BP_FAT	GO:0006397~mRNA processing	3	4.91803	0.34207	HNRNPK, DNAJC8, HNRNPC	52	321	13528	2.43134	1	0.994745	99.7647
GOTERM_BP_FAT	GO:0016071~mRNA metabolic process	3	4.91803	0.408531	HNRNPK, DNAJC8, HNRNPC	52	370	13528	2.10936	1	0.995477	99.9495
GOTERM_BP_FAT	GO:0006396~RNA processing	3	4.91803	0.616823	HNRNPK, DNAJC8, HNRNPC	52	547	13528	1.4268	1	0.99943	99.9999
Annotation Cluster 8	Enrichment Score: 0.6319098415334637
Category	Term	Count	%	PValue	Genes	List Total	Pop Hits	Pop Total	Fold Enrichment	Bonferroni	Benjamini	FDR
GOTERM_MF_FAT	GO:0003700~transcription factor activity	9	14.7541	0.0387946	MEF2C, TULP4, EGR3, BACH2, KLF12, NR4A2, TEAD1, NFIX, ZKSCAN1	53	975	12983	2.26119	0.998355	0.998355	38.0463
GOTERM_MF_FAT	GO:0030528~transcription regulator activity	10	16.3934	0.145142	MEF2C, TULP4, EGR3, BACH2, KLF12, NR4A2, RYBP, TEAD1, NFIX, ZKSCAN1	53	1512	12983	1.62012	1	0.993786	85.0072
GOTERM_BP_FAT	GO:0045944~positive regulation of transcription from RNA polymerase II promoter	4	6.55738	0.163834	MEF2C, KLF12, NR4A2, TEAD1	52	371	13528	2.80489	1	0.999531	92.4728
GOTERM_BP_FAT	GO:0045935~positive regulation of nucleobase, nucleoside, nucleotide and nucleic acid metabolic process	5	8.19672	0.207886	MEF2C, KLF12, NR4A2, TEAD1, TNKS2	52	624	13528	2.08457	1	0.997495	96.5578
SP_PIR_KEYWORDS	activator	4	6.55738	0.220812	MEF2C, BACH2, TEAD1, NFIX	61	520	19235	2.4256	1	0.808518	95.0683
GOTERM_BP_FAT	GO:0051173~positive regulation of nitrogen compound metabolic process	5	8.19672	0.223846	MEF2C, KLF12, NR4A2, TEAD1, TNKS2	52	644	13528	2.01983	1	0.997316	97.4352
GOTERM_BP_FAT	GO:0010557~positive regulation of macromolecule biosynthetic process	5	8.19672	0.231952	MEF2C, KLF12, NR4A2, TEAD1, TNKS2	52	654	13528	1.98894	1	0.996489	97.7964
GOTERM_BP_FAT	GO:0031328~positive regulation of cellular biosynthetic process	5	8.19672	0.257542	MEF2C, KLF12, NR4A2, TEAD1, TNKS2	52	685	13528	1.89893	1	0.996549	98.6498
GOTERM_BP_FAT	GO:0009891~positive regulation of biosynthetic process	5	8.19672	0.265928	MEF2C, KLF12, NR4A2, TEAD1, TNKS2	52	695	13528	1.87161	1	0.995828	98.8543
GOTERM_BP_FAT	GO:0045893~positive regulation of transcription, DNA-dependent	4	6.55738	0.267783	MEF2C, KLF12, NR4A2, TEAD1	52	477	13528	2.18158	1	0.995205	98.8954
GOTERM_BP_FAT	GO:0051254~positive regulation of RNA metabolic process	4	6.55738	0.271895	MEF2C, KLF12, NR4A2, TEAD1	52	481	13528	2.16344	1	0.994811	98.9818
GOTERM_BP_FAT	GO:0006357~regulation of transcription from RNA polymerase II promoter	5	8.19672	0.29311	MEF2C, KLF12, NR4A2, RYBP, TEAD1	52	727	13528	1.78923	1	0.993868	99.336
GOTERM_BP_FAT	GO:0045941~positive regulation of transcription	4	6.55738	0.358192	MEF2C, KLF12, NR4A2, TEAD1	52	564	13528	1.84506	1	0.995604	99.8356
GOTERM_BP_FAT	GO:0010628~positive regulation of gene expression	4	6.55738	0.375867	MEF2C, KLF12, NR4A2, TEAD1	52	581	13528	1.79108	1	0.994842	99.8902
GOTERM_BP_FAT	GO:0010604~positive regulation of macromolecule metabolic process	5	8.19672	0.406046	MEF2C, KLF12, NR4A2, TEAD1, TNKS2	52	857	13528	1.51782	1	0.995766	99.9464
GOTERM_MF_FAT	GO:0043565~sequence-specific DNA binding	4	6.55738	0.441291	MEF2C, BACH2, NR4A2, NFIX	53	607	12983	1.61425	1	0.99814	99.9127
Annotation Cluster 9	Enrichment Score: 0.6096853131120741
Category	Term	Count	%	PValue	Genes	List Total	Pop Hits	Pop Total	Fold Enrichment	Bonferroni	Benjamini	FDR
GOTERM_MF_FAT	GO:0003779~actin binding	5	8.19672	0.0411642	ENAH, PFN2, EPB41L1, MAP1A, MYO5C	53	326	12983	3.75709	0.998897	0.966789	39.8693
SP_PIR_KEYWORDS	actin-binding	4	6.55738	0.0419142	ENAH, PFN2, EPB41L1, MYO5C	61	247	19235	5.10652	0.998895	0.573015	40.3375
GOTERM_MF_FAT	GO:0008092~cytoskeletal protein binding	5	8.19672	0.142285	ENAH, PFN2, EPB41L1, MAP1A, MYO5C	53	504	12983	2.43018	1	0.998003	84.3894
GOTERM_CC_FAT	GO:0005856~cytoskeleton	8	13.1148	0.162259	ENAH, PFN2, KIF24, EPB41L1, MAP1A, SEC62, TNKS2, MYO5C	43	1381	12782	1.72197	1	0.924927	86.7748
GOTERM_CC_FAT	GO:0015630~microtubule cytoskeleton	3	4.91803	0.54396	KIF24, MAP1A, TNKS2	43	549	12782	1.62435	1	0.98988	99.9873
SP_PIR_KEYWORDS	cytoskeleton	3	4.91803	0.59454	ENAH, PFN2, EPB41L1	61	636	19235	1.4874	1	0.979335	99.9981
GOTERM_CC_FAT	GO:0044430~cytoskeletal part	4	6.55738	0.614658	KIF24, MAP1A, TNKS2, MYO5C	43	952	12782	1.24897	1	0.995073	99.9981
GOTERM_CC_FAT	GO:0043232~intracellular non-membrane-bounded organelle	9	14.7541	0.64136	ENAH, PFN2, KIF24, HNRNPK, EPB41L1, MAP1A, SEC62, TNKS2, MYO5C	43	2596	12782	1.03055	1	0.995719	99.9992
GOTERM_CC_FAT	GO:0043228~non-membrane-bounded organelle	9	14.7541	0.64136	ENAH, PFN2, KIF24, HNRNPK, EPB41L1, MAP1A, SEC62, TNKS2, MYO5C	43	2596	12782	1.03055	1	0.995719	99.9992
Annotation Cluster 10	Enrichment Score: 0.5685520069627928
Category	Term	Count	%	PValue	Genes	List Total	Pop Hits	Pop Total	Fold Enrichment	Bonferroni	Benjamini	FDR
GOTERM_BP_FAT	GO:0016055~Wnt receptor signaling pathway	3	4.91803	0.089584	WNT5A, LRP6, CELSR2	52	133	13528	5.86813	1	0.999935	74.2511
SP_PIR_KEYWORDS	developmental protein	5	8.19672	0.224813	WNT5A, MEF2C, LRP6, CELSR2, FBXO45	61	779	19235	2.02393	1	0.802018	95.3652
GOTERM_BP_FAT	GO:0007166~cell surface receptor linked signal transduction	4	6.55738	0.977895	WNT5A, ZFAND5, LRP6, CELSR2	52	1856	13528	0.560676	1	1	100
Annotation Cluster 11	Enrichment Score: 0.5413562711807556
Category	Term	Count	%	PValue	Genes	List Total	Pop Hits	Pop Total	Fold Enrichment	Bonferroni	Benjamini	FDR
GOTERM_BP_FAT	GO:0030036~actin cytoskeleton organization	3	4.91803	0.209433	PFN2, EPB41L1, PREX1	52	226	13528	3.45337	1	0.996824	96.6537
GOTERM_BP_FAT	GO:0030029~actin filament-based process	3	4.91803	0.230261	PFN2, EPB41L1, PREX1	52	241	13528	3.23843	1	0.997116	97.7252
GOTERM_BP_FAT	GO:0007010~cytoskeleton organization	3	4.91803	0.492793	PFN2, EPB41L1, PREX1	52	436	13528	1.79005	1	0.997805	99.9945
Annotation Cluster 12	Enrichment Score: 0.5065919492515124
Category	Term	Count	%	PValue	Genes	List Total	Pop Hits	Pop Total	Fold Enrichment	Bonferroni	Benjamini	FDR
GOTERM_BP_FAT	GO:0016265~death	6	9.83607	0.13576	MEF2C, BAK1, PREX1, NR4A2, RYBP, PPP3R1	52	724	13528	2.15597	1	0.999759	87.867
GOTERM_BP_FAT	GO:0006915~apoptosis	5	8.19672	0.190759	MEF2C, BAK1, PREX1, RYBP, PPP3R1	52	602	13528	2.16075	1	0.999292	95.3103
GOTERM_BP_FAT	GO:0012501~programmed cell death	5	8.19672	0.197708	MEF2C, BAK1, PREX1, RYBP, PPP3R1	52	611	13528	2.12892	1	0.999155	95.86
GOTERM_BP_FAT	GO:0008219~cell death	5	8.19672	0.28627	MEF2C, BAK1, PREX1, RYBP, PPP3R1	52	719	13528	1.80914	1	0.994768	99.2368
GOTERM_BP_FAT	GO:0010605~negative regulation of macromolecule metabolic process	5	8.19672	0.299115	MEF2C, BAK1, SET, KLF12, RYBP	52	734	13528	1.77217	1	0.993746	99.413
SP_PIR_KEYWORDS	Apoptosis	3	4.91803	0.333969	MEF2C, BAK1, RYBP	61	381	19235	2.4829	1	0.900528	99.257
GOTERM_BP_FAT	GO:0042981~regulation of apoptosis	5	8.19672	0.359858	MEF2C, BAK1, PREX1, NR4A2, PPP3R1	52	804	13528	1.61787	1	0.995166	99.8417
GOTERM_BP_FAT	GO:0043067~regulation of programmed cell death	5	8.19672	0.366839	MEF2C, BAK1, PREX1, NR4A2, PPP3R1	52	812	13528	1.60193	1	0.995199	99.8649
GOTERM_BP_FAT	GO:0010941~regulation of cell death	5	8.19672	0.369457	MEF2C, BAK1, PREX1, NR4A2, PPP3R1	52	815	13528	1.59604	1	0.994844	99.8728
GOTERM_BP_FAT	GO:0043065~positive regulation of apoptosis	3	4.91803	0.48543	BAK1, PREX1, PPP3R1	52	430	13528	1.81503	1	0.998208	99.9933
GOTERM_BP_FAT	GO:0043068~positive regulation of programmed cell death	3	4.91803	0.489119	BAK1, PREX1, PPP3R1	52	433	13528	1.80245	1	0.99812	99.9939
GOTERM_BP_FAT	GO:0010942~positive regulation of cell death	3	4.91803	0.49157	BAK1, PREX1, PPP3R1	52	435	13528	1.79416	1	0.997988	99.9943
Annotation Cluster 13	Enrichment Score: 0.4512054701730981
Category	Term	Count	%	PValue	Genes	List Total	Pop Hits	Pop Total	Fold Enrichment	Bonferroni	Benjamini	FDR
GOTERM_BP_FAT	GO:0016477~cell migration	3	4.91803	0.279295	ZFAND5, NR4A2, LRP6	52	276	13528	2.82776	1	0.994809	99.1216
GOTERM_BP_FAT	GO:0051674~localization of cell	3	4.91803	0.322656	ZFAND5, NR4A2, LRP6	52	307	13528	2.54222	1	0.995537	99.6418
GOTERM_BP_FAT	GO:0048870~cell motility	3	4.91803	0.322656	ZFAND5, NR4A2, LRP6	52	307	13528	2.54222	1	0.995537	99.6418
GOTERM_BP_FAT	GO:0006928~cell motion	3	4.91803	0.539057	ZFAND5, NR4A2, LRP6	52	475	13528	1.64308	1	0.998535	99.9986
Annotation Cluster 14	Enrichment Score: 0.4048729600664331
Category	Term	Count	%	PValue	Genes	List Total	Pop Hits	Pop Total	Fold Enrichment	Bonferroni	Benjamini	FDR
SP_PIR_KEYWORDS	endoplasmic reticulum	4	6.55738	0.384927	C14ORF147, SET, XYLT1, SEC62	61	713	19235	1.76902	1	0.91732	99.7155
GOTERM_CC_FAT	GO:0005783~endoplasmic reticulum	5	8.19672	0.388618	BAK1, C14ORF147, SET, XYLT1, SEC62	43	960	12782	1.54821	1	0.972621	99.6384
UP_SEQ_FEATURE	topological domain:Lumenal	3	4.91803	0.407831	C14ORF147, XYLT1, SEC62	61	444	19113	2.11708	1	1	99.9196
Annotation Cluster 15	Enrichment Score: 0.3912876713095567
Category	Term	Count	%	PValue	Genes	List Total	Pop Hits	Pop Total	Fold Enrichment	Bonferroni	Benjamini	FDR
SP_PIR_KEYWORDS	rna-binding	4	6.55738	0.237317	HNRNPK, HNRNPC, NXF1, DDX6	61	540	19235	2.33576	1	0.809239	96.1907
GOTERM_CC_FAT	GO:0030529~ribonucleoprotein complex	3	4.91803	0.509113	HNRNPK, HNRNPC, DDX6	43	515	12782	1.73159	1	0.987495	99.9706
GOTERM_MF_FAT	GO:0003723~RNA binding	4	6.55738	0.554619	HNRNPK, HNRNPC, NXF1, DDX6	53	718	12983	1.36469	1	0.999722	99.9944
Annotation Cluster 16	Enrichment Score: 0.3556192339963004
Category	Term	Count	%	PValue	Genes	List Total	Pop Hits	Pop Total	Fold Enrichment	Bonferroni	Benjamini	FDR
GOTERM_BP_FAT	GO:0007283~spermatogenesis	3	4.91803	0.324047	CRTAP, CELSR2, ADC	52	308	13528	2.53397	1	0.994267	99.6523
GOTERM_BP_FAT	GO:0048232~male gamete generation	3	4.91803	0.324047	CRTAP, CELSR2, ADC	52	308	13528	2.53397	1	0.994267	99.6523
GOTERM_BP_FAT	GO:0007276~gamete generation	3	4.91803	0.441259	CRTAP, CELSR2, ADC	52	395	13528	1.97585	1	0.996828	99.9778
GOTERM_BP_FAT	GO:0019953~sexual reproduction	3	4.91803	0.519236	CRTAP, CELSR2, ADC	52	458	13528	1.70406	1	0.998482	99.9975
GOTERM_BP_FAT	GO:0032504~multicellular organism reproduction	3	4.91803	0.552719	CRTAP, CELSR2, ADC	52	487	13528	1.60259	1	0.998732	99.9991
GOTERM_BP_FAT	GO:0048609~reproductive process in a multicellular organism	3	4.91803	0.552719	CRTAP, CELSR2, ADC	52	487	13528	1.60259	1	0.998732	99.9991
Annotation Cluster 17	Enrichment Score: 0.3365588660148528
Category	Term	Count	%	PValue	Genes	List Total	Pop Hits	Pop Total	Fold Enrichment	Bonferroni	Benjamini	FDR
GOTERM_BP_FAT	GO:0000122~negative regulation of transcription from RNA polymerase II promoter	3	4.91803	0.26526	MEF2C, KLF12, RYBP	52	266	13528	2.93407	1	0.996512	98.8391
GOTERM_BP_FAT	GO:0006357~regulation of transcription from RNA polymerase II promoter	5	8.19672	0.29311	MEF2C, KLF12, NR4A2, RYBP, TEAD1	52	727	13528	1.78923	1	0.993868	99.336
GOTERM_BP_FAT	GO:0010605~negative regulation of macromolecule metabolic process	5	8.19672	0.299115	MEF2C, BAK1, SET, KLF12, RYBP	52	734	13528	1.77217	1	0.993746	99.413
GOTERM_BP_FAT	GO:0045892~negative regulation of transcription, DNA-dependent	3	4.91803	0.389825	MEF2C, KLF12, RYBP	52	356	13528	2.19231	1	0.995495	99.9208
GOTERM_BP_FAT	GO:0051253~negative regulation of RNA metabolic process	3	4.91803	0.397873	MEF2C, KLF12, RYBP	52	362	13528	2.15597	1	0.995627	99.9347
GOTERM_BP_FAT	GO:0016481~negative regulation of transcription	3	4.91803	0.520417	MEF2C, KLF12, RYBP	52	459	13528	1.70035	1	0.998341	99.9976
GOTERM_BP_FAT	GO:0010629~negative regulation of gene expression	3	4.91803	0.571597	MEF2C, KLF12, RYBP	52	504	13528	1.54853	1	0.999008	99.9995
GOTERM_BP_FAT	GO:0045934~negative regulation of nucleobase, nucleoside, nucleotide and nucleic acid metabolic process	3	4.91803	0.580286	MEF2C, KLF12, RYBP	52	512	13528	1.52434	1	0.999063	99.9996
GOTERM_BP_FAT	GO:0051172~negative regulation of nitrogen compound metabolic process	3	4.91803	0.587786	MEF2C, KLF12, RYBP	52	519	13528	1.50378	1	0.999095	99.9997
GOTERM_BP_FAT	GO:0010558~negative regulation of macromolecule biosynthetic process	3	4.91803	0.616823	MEF2C, KLF12, RYBP	52	547	13528	1.4268	1	0.99943	99.9999
GOTERM_BP_FAT	GO:0031327~negative regulation of cellular biosynthetic process	3	4.91803	0.630763	MEF2C, KLF12, RYBP	52	561	13528	1.3912	1	0.999464	99.9999
GOTERM_BP_FAT	GO:0009890~negative regulation of biosynthetic process	3	4.91803	0.642404	MEF2C, KLF12, RYBP	52	573	13528	1.36206	1	0.999529	100
Annotation Cluster 18	Enrichment Score: 0.32890099849900195
Category	Term	Count	%	PValue	Genes	List Total	Pop Hits	Pop Total	Fold Enrichment	Bonferroni	Benjamini	FDR
SP_PIR_KEYWORDS	extracellular matrix	4	6.55738	0.0394295	WNT5A, CRTAP, LAMC2, COL5A2	61	241	19235	5.23366	0.998332	0.598981	38.4442
GOTERM_CC_FAT	GO:0005578~proteinaceous extracellular matrix	4	6.55738	0.0873543	WNT5A, CRTAP, LAMC2, COL5A2	43	320	12782	3.7157	0.999977	0.9717	64.8127
GOTERM_CC_FAT	GO:0031012~extracellular matrix	4	6.55738	0.103661	WNT5A, CRTAP, LAMC2, COL5A2	43	345	12782	3.44644	0.999997	0.959279	71.3637
INTERPRO	IPR013032:EGF-like region, conserved site	3	4.91803	0.24555	LRP6, LAMC2, CELSR2	55	293	16659	3.10127	1	1	97.0399
GOTERM_CC_FAT	GO:0044421~extracellular region part	5	8.19672	0.388618	WNT5A, CRTAP, LAMC2, IL33, COL5A2	43	960	12782	1.54821	1	0.972621	99.6384
SP_PIR_KEYWORDS	Secreted	6	9.83607	0.615302	WNT5A, XYLT1, CRTAP, LAMC2, IL33, COL5A2	61	1689	19235	1.12017	1	0.977569	99.999
GOTERM_CC_FAT	GO:0005615~extracellular space	3	4.91803	0.666277	WNT5A, LAMC2, IL33	43	685	12782	1.30185	1	0.996237	99.9996
GOTERM_CC_FAT	GO:0005576~extracellular region	6	9.83607	0.811798	WNT5A, XYLT1, CRTAP, LAMC2, IL33, COL5A2	43	2010	12782	0.887331	1	0.999069	100
SP_PIR_KEYWORDS	signal	9	14.7541	0.817121	WNT5A, SCN3B, SLC39A10, CRTAP, LRP6, BTNL3, LAMC2, CELSR2, COL5A2	61	3250	19235	0.873216	1	0.998131	100
UP_SEQ_FEATURE	signal peptide	9	14.7541	0.822795	WNT5A, SCN3B, SLC39A10, CRTAP, LRP6, BTNL3, LAMC2, CELSR2, COL5A2	61	3250	19113	0.867677	1	1	100
UP_SEQ_FEATURE	topological domain:Cytoplasmic	9	14.7541	0.854201	C14ORF147, SCN3B, XYLT1, LRP6, TOMM20, BTNL3, CELSR2, SLC38A1, SEC62	61	3374	19113	0.835789	1	1	100
UP_SEQ_FEATURE	glycosylation site:N-linked (GlcNAc...)	10	16.3934	0.924832	WNT5A, SCN3B, XYLT1, SLC39A10, CRTAP, LRP6, LAMC2, CELSR2, SLC38A1, COL5A2	61	4129	19113	0.758847	1	1	100
SP_PIR_KEYWORDS	glycoprotein	10	16.3934	0.944056	WNT5A, SCN3B, XYLT1, SLC39A10, CRTAP, LRP6, LAMC2, CELSR2, SLC38A1, COL5A2	61	4318	19235	0.730264	1	0.999953	100
UP_SEQ_FEATURE	topological domain:Extracellular	5	8.19672	0.978503	SCN3B, LRP6, BTNL3, CELSR2, SLC38A1	61	2719	19113	0.576182	1	1	100
SP_PIR_KEYWORDS	disulfide bond	5	8.19672	0.986682	SCN3B, XYLT1, LRP6, LAMC2, CELSR2	61	2924	19235	0.539206	1	0.999999	100
UP_SEQ_FEATURE	disulfide bond	4	6.55738	0.995571	SCN3B, LRP6, LAMC2, CELSR2	61	2819	19113	0.444594	1	1	100
Annotation Cluster 19	Enrichment Score: 0.21239014873694465
Category	Term	Count	%	PValue	Genes	List Total	Pop Hits	Pop Total	Fold Enrichment	Bonferroni	Benjamini	FDR
GOTERM_BP_FAT	GO:0030001~metal ion transport	3	4.91803	0.527464	SCN3B, SLC39A10, SLC38A1	52	465	13528	1.67841	1	0.998374	99.998
SP_PIR_KEYWORDS	ion transport	3	4.91803	0.54205	SCN3B, SLC39A10, SLC38A1	61	578	19235	1.63665	1	0.974069	99.9919
GOTERM_BP_FAT	GO:0006812~cation transport	3	4.91803	0.622845	SCN3B, SLC39A10, SLC38A1	52	553	13528	1.41132	1	0.999436	99.9999
GOTERM_BP_FAT	GO:0006811~ion transport	3	4.91803	0.794013	SCN3B, SLC39A10, SLC38A1	52	768	13528	1.01623	1	0.99997	100
Annotation Cluster 20	Enrichment Score: 0.2021294993295471
Category	Term	Count	%	PValue	Genes	List Total	Pop Hits	Pop Total	Fold Enrichment	Bonferroni	Benjamini	FDR
SP_PIR_KEYWORDS	ubl conjugation pathway	4	6.55738	0.211844	ZFAND5, TULP4, UBE2D2, FBXO45	61	509	19235	2.47802	1	0.821027	94.3384
GOTERM_BP_FAT	GO:0043632~modification-dependent macromolecule catabolic process	3	4.91803	0.643361	TULP4, UBE2D2, FBXO45	52	574	13528	1.35969	1	0.999485	100
GOTERM_BP_FAT	GO:0019941~modification-dependent protein catabolic process	3	4.91803	0.643361	TULP4, UBE2D2, FBXO45	52	574	13528	1.35969	1	0.999485	100
GOTERM_BP_FAT	GO:0051603~proteolysis involved in cellular protein catabolic process	3	4.91803	0.667569	TULP4, UBE2D2, FBXO45	52	600	13528	1.30077	1	0.999655	100
GOTERM_BP_FAT	GO:0044257~cellular protein catabolic process	3	4.91803	0.670278	TULP4, UBE2D2, FBXO45	52	603	13528	1.2943	1	0.999637	100
GOTERM_BP_FAT	GO:0030163~protein catabolic process	3	4.91803	0.687033	TULP4, UBE2D2, FBXO45	52	622	13528	1.25476	1	0.99972	100
GOTERM_BP_FAT	GO:0044265~cellular macromolecule catabolic process	3	4.91803	0.766304	TULP4, UBE2D2, FBXO45	52	725	13528	1.0765	1	0.999939	100
GOTERM_BP_FAT	GO:0009057~macromolecule catabolic process	3	4.91803	0.801816	TULP4, UBE2D2, FBXO45	52	781	13528	0.999311	1	0.999973	100
GOTERM_BP_FAT	GO:0006508~proteolysis	3	4.91803	0.915596	TULP4, UBE2D2, FBXO45	52	1054	13528	0.740476	1	1	100
Annotation Cluster 21	Enrichment Score: 0.08688516496070055
Category	Term	Count	%	PValue	Genes	List Total	Pop Hits	Pop Total	Fold Enrichment	Bonferroni	Benjamini	FDR
SP_PIR_KEYWORDS	atp-binding	5	8.19672	0.600676	RPS6KA3, UBE2D2, KIF24, DDX6, MYO5C	61	1326	19235	1.18902	1	0.978529	99.9984
SP_PIR_KEYWORDS	nucleotide-binding	6	9.83607	0.613684	RPS6KA3, UBE2D2, KIF24, RAB5B, DDX6, MYO5C	61	1686	19235	1.12216	1	0.979299	99.999
UP_SEQ_FEATURE	nucleotide phosphate-binding region:ATP	3	4.91803	0.811888	RPS6KA3, KIF24, DDX6	61	962	19113	0.977114	1	1	100
GOTERM_MF_FAT	GO:0000166~nucleotide binding	8	13.1148	0.818573	RPS6KA3, UBE2D2, KIF24, RAB5B, HNRNPC, NXF1, DDX6, MYO5C	53	2245	12983	0.872917	1	0.999999	100
GOTERM_MF_FAT	GO:0005524~ATP binding	5	8.19672	0.857655	RPS6KA3, UBE2D2, KIF24, DDX6, MYO5C	53	1477	12983	0.829256	1	1	100
GOTERM_MF_FAT	GO:0032559~adenyl ribonucleotide binding	5	8.19672	0.864947	RPS6KA3, UBE2D2, KIF24, DDX6, MYO5C	53	1497	12983	0.818177	1	1	100
GOTERM_MF_FAT	GO:0032553~ribonucleotide binding	6	9.83607	0.876709	RPS6KA3, UBE2D2, KIF24, RAB5B, DDX6, MYO5C	53	1836	12983	0.80053	1	1	100
GOTERM_MF_FAT	GO:0032555~purine ribonucleotide binding	6	9.83607	0.876709	RPS6KA3, UBE2D2, KIF24, RAB5B, DDX6, MYO5C	53	1836	12983	0.80053	1	1	100
GOTERM_MF_FAT	GO:0030554~adenyl nucleotide binding	5	8.19672	0.891089	RPS6KA3, UBE2D2, KIF24, DDX6, MYO5C	53	1577	12983	0.776672	1	1	100
GOTERM_MF_FAT	GO:0001883~purine nucleoside binding	5	8.19672	0.898045	RPS6KA3, UBE2D2, KIF24, DDX6, MYO5C	53	1601	12983	0.765029	1	1	100
GOTERM_MF_FAT	GO:0017076~purine nucleotide binding	6	9.83607	0.899979	RPS6KA3, UBE2D2, KIF24, RAB5B, DDX6, MYO5C	53	1918	12983	0.766305	1	0.999999	100
GOTERM_MF_FAT	GO:0001882~nucleoside binding	5	8.19672	0.901105	RPS6KA3, UBE2D2, KIF24, DDX6, MYO5C	53	1612	12983	0.759809	1	0.999999	100
Annotation Cluster 22	Enrichment Score: 0.029296505976870363
Category	Term	Count	%	PValue	Genes	List Total	Pop Hits	Pop Total	Fold Enrichment	Bonferroni	Benjamini	FDR
UP_SEQ_FEATURE	topological domain:Cytoplasmic	9	14.7541	0.854201	C14ORF147, SCN3B, XYLT1, LRP6, TOMM20, BTNL3, CELSR2, SLC38A1, SEC62	61	3374	19113	0.835789	1	1	100
SP_PIR_KEYWORDS	membrane	16	26.2295	0.919557	RAB5B, SCN3B, SLC39A10, PREX1, CCDC136, BTNL3, CELSR2, SEC62, TNKS2, BAK1, C14ORF147, CADPS2, XYLT1, TOMM20, LRP6, SLC38A1	61	6256	19235	0.806465	1	0.999889	100
[truncated: 5 more rows]

## Sheet: Novel_3_targets
Human ortholog of target gene	Gene name	Conserved sites
		total	8mer	7mer-m8	7mer-1A
[truncated: 5 more rows]

## Sheet: Novel_3_Functional_clustering
NA

## Sheet: Novel_4_Targets
Human ortholog of target gene	Gene name	Conserved sites
[truncated: 109 more rows]

[truncated: 5 more sheets: Novel_4_Functional_clustering, chr16_targets, chr16_Functional_clustering, chr13_targets, chr13_Functional_clustering]
