# Supplementary material for: Deep Sequencing Reveals Predominant Expression of miR-21 Amongst the Small Non-Coding RNAs in Retinal Microvascular Endothelial Cells
Source: J Cell Biochem. 2012 Feb 1;113(6):2098–111. doi: 10.1002/jcb.24084 (PMC3708110; doi:10.1002/jcb.24084)
Supplement: Supplementary file 8 [file jcb0113-2098-SD8.xlsx]

## Sheet: Sheet1
ENSEMBL Gene name	Associated Gene Name	Reads
ENSBTAG00000042504	SNORD78	124728
ENSBTAG00000042751	SNORD60	56028
ENSBTAG00000045316	SNORD11	22139
ENSBTAG00000042456	SNORD43	17226
ENSBTAG00000043462	SNORD14	7877
ENSBTAG00000042741	SNORND104	5063
ENSBTAG00000042235	SNORD30	5034
ENSBTAG00000042098	SNORD49	4550
ENSBTAG00000043207	SNORD74	4486
ENSBTAG00000028359	U3	4244
ENSBTAG00000042545	snosnR61	3659
ENSBTAG00000044311	snR39B	3506
ENSBTAG00000043302	SNORD31	3187
ENSBTAG00000043224	SNORD95	2939
ENSBTAG00000042482	SNORA17	2797
ENSBTAG00000042094	SNORD66	2777
ENSBTAG00000043377	SNORD16	2747
ENSBTAG00000042357	SNORD21	2668
ENSBTAG00000043509	SNORD27	2611
ENSBTAG00000043297	SNORD20	2376
ENSBTAG00000042353	SNORD45	2223
ENSBTAG00000042974	SNORD24	1804
ENSBTAG00000042198	SNORD57	1777
ENSBTAG00000042526	SNORD28	1498
ENSBTAG00000043472	SNORD71	1481
ENSBTAG00000043081	SNORD98	1462
ENSBTAG00000042758	SNORD29	1387
ENSBTAG00000043519	SNORD93	1321
ENSBTAG00000045184	SNORD127	1206
ENSBTAG00000034770	U3	1147
ENSBTAG00000044685	SCARNA15	1137
ENSBTAG00000034337	U3	1122
ENSBTAG00000034772	U3	1120
ENSBTAG00000042461	snoR38	1089
ENSBTAG00000042134	SNORD14	1077
ENSBTAG00000042479	SNORD26	1029
ENSBTAG00000042206	SNORD58	1027
ENSBTAG00000042649	SNORD15	1022
ENSBTAG00000043378	SNORD81	1013
ENSBTAG00000043140	SNORD69	940
ENSBTAG00000042950	SNORD45	925
ENSBTAG00000043373	SNORD62	923
ENSBTAG00000042292	SNORD38	892
ENSBTAG00000043432	SNORD44	886
ENSBTAG00000044406	SCARNA15	862
ENSBTAG00000042706	snoR38	847
ENSBTAG00000043383	SNORD24	806
ENSBTAG00000043394	SNORA32	806
ENSBTAG00000042645	SNORD46	792
ENSBTAG00000042464	SNORD25	788
ENSBTAG00000043776	SNORD63	761
ENSBTAG00000042863	SNORA7	741
ENSBTAG00000042605	SNORA7	734
ENSBTAG00000042553	SNORD99	730
ENSBTAG00000043270	SNORD99	727
ENSBTAG00000043036	SNORD12	708
ENSBTAG00000043376	snoU2_19	704
ENSBTAG00000043453	SNORD34	703
ENSBTAG00000042283	snoU2_19	698
ENSBTAG00000042711	snoU2_19	698
ENSBTAG00000042650	snoU2_19	698
ENSBTAG00000042916	SNORD15	692
ENSBTAG00000042358	snoU2_19	690
ENSBTAG00000042169	snoU2_19	690
ENSBTAG00000043264	snoU2_19	687
ENSBTAG00000042350	SNORD62	683
ENSBTAG00000042275	SNORD101	605
ENSBTAG00000042801	SNORD100	600
ENSBTAG00000042143	SNORD105	586
ENSBTAG00000042602	SNORA36	526
ENSBTAG00000042846	snoZ40	526
ENSBTAG00000043447	SNORD45	509
ENSBTAG00000043306	SNORD110	481
ENSBTAG00000043202	SNORD50	480
ENSBTAG00000028330	U3	478
ENSBTAG00000042099	SNORD12	474
ENSBTAG00000044856	snoU6-77	462
ENSBTAG00000044240	SNORD64	457
ENSBTAG00000043914	SNORD19	455
ENSBTAG00000042377	SNORD33	432
ENSBTAG00000043301	SNORD58	432
ENSBTAG00000042381	SNORD36	430
ENSBTAG00000044741	snoU97	428
ENSBTAG00000044227	SNORD107	427
ENSBTAG00000043442	SNORD65	410
ENSBTAG00000042383	SNORD37	403
ENSBTAG00000043048	SNORD59	395
ENSBTAG00000043234	SNORD87	388
ENSBTAG00000042936	SNORD96	376
ENSBTAG00000037147	U3	367
ENSBTAG00000042329	SNORD90	348
ENSBTAG00000042946	snoU83B	341
ENSBTAG00000043197	SNORD33	339
ENSBTAG00000042447	SNORD49	324
ENSBTAG00000034773	U3	324
ENSBTAG00000034771	U3	321
ENSBTAG00000033071	U3	320
ENSBTAG00000043508	U8	303
ENSBTAG00000042297	SNORD72	295
ENSBTAG00000042585	SNORD82	286
ENSBTAG00000042233	SNORD18	271
ENSBTAG00000043414	snoR38	270
ENSBTAG00000042354	SNORA3	262
ENSBTAG00000042229	SNORD116	255
ENSBTAG00000043392	SNORD83	252
ENSBTAG00000042123	SNORD116	250
ENSBTAG00000042422	SNORD116	249
ENSBTAG00000043274	SNORD116	246
ENSBTAG00000042812	SNORD116	246
ENSBTAG00000042252	SNORD116	244
ENSBTAG00000043470	SNORD116	241
ENSBTAG00000042600	SNORD94	239
ENSBTAG00000042406	SNORD18	232
ENSBTAG00000042225	SNORD30	226
ENSBTAG00000042280	SNORA40	223
ENSBTAG00000042450	SNORA40	222
ENSBTAG00000043151	SNORD48	220
ENSBTAG00000042662	SNORD17	220
ENSBTAG00000043101	SNORD24	203
ENSBTAG00000042368	SNORD58	201
ENSBTAG00000042535	SNORA40	200
ENSBTAG00000043590	SNORA58	195
ENSBTAG00000042484	SNORD22	194
ENSBTAG00000042448	U8	193
ENSBTAG00000042931	SNORD75	190
ENSBTAG00000043778	SNORD41	179
ENSBTAG00000045275	snoU90	173
ENSBTAG00000045102	snoU89	172
ENSBTAG00000043483	SNORD83	162
ENSBTAG00000043530	SNORA24	160
ENSBTAG00000042475	SNORA63	153
ENSBTAG00000042180	SNORD47	153
ENSBTAG00000028696	U3	149
ENSBTAG00000042100	SNORD102	142
ENSBTAG00000042780	SNORD91	139
ENSBTAG00000043268	SNORD79	139
ENSBTAG00000043480	SNORD14	133
ENSBTAG00000042217	snosnR60_Z15	133
ENSBTAG00000043468	SNORD50	131
ENSBTAG00000042860	SNORD103	131
ENSBTAG00000043350	SNORD12	129
ENSBTAG00000043261	SNORD70	123
ENSBTAG00000042806	SNORD111	119
ENSBTAG00000043016	SNORD36	116
ENSBTAG00000044847	snoU13	114
ENSBTAG00000044443	SCARNA16	110
ENSBTAG00000042117	SNORD19	108
ENSBTAG00000042963	SNORA8	103
ENSBTAG00000045209	SCARNA15	101
ENSBTAG00000042989	SNORD52	100
ENSBTAG00000042607	SNORD56	93
ENSBTAG00000043287	SNORD56	90
ENSBTAG00000037030	U3	89
ENSBTAG00000044861	SCARNA6	86
ENSBTAG00000044972	SNORD19B	86
ENSBTAG00000043217	SNORA29	85
ENSBTAG00000042677	SNORD59	82
ENSBTAG00000044659	SCARNA13	79
ENSBTAG00000043502	snoU83B	77
ENSBTAG00000042669	SNORA1	74
ENSBTAG00000044367	SNORD116	73
ENSBTAG00000043295	SNORA13	73
ENSBTAG00000042675	SNORA73	73
ENSBTAG00000028811	U3	70
ENSBTAG00000043000	SNORA1	68
ENSBTAG00000042339	snosnR60_Z15	66
ENSBTAG00000045460	SCARNA11	65
ENSBTAG00000043192	SNORA76	65
ENSBTAG00000042680	SNORA54	64
ENSBTAG00000045459	SNORD109A	64
ENSBTAG00000042671	SNORA73	62
ENSBTAG00000045097	snoU54	60
ENSBTAG00000043531	SNORD18	58
ENSBTAG00000042410	SNORA61	58
ENSBTAG00000042499	SNORA61	57
ENSBTAG00000042440	SNORA9	57
ENSBTAG00000043315	SNORA61	57
ENSBTAG00000045080	SNORD5	57
ENSBTAG00000042703	SNORA61	56
ENSBTAG00000044256	SNORD5	55
ENSBTAG00000042713	SNORA28	55
ENSBTAG00000043049	SNORD111	55
ENSBTAG00000042822	SNORA73	54
ENSBTAG00000036968	U3	54
ENSBTAG00000045197	SNORD125	53
ENSBTAG00000042273	SNORA57	53
ENSBTAG00000043258	SNORA18	53
ENSBTAG00000042181	SNORD70	52
ENSBTAG00000042305	snoZ30	51
ENSBTAG00000044870	U3	50
ENSBTAG00000045111	snoU54	49
ENSBTAG00000045045	SNORD5	49
ENSBTAG00000043128	SNORA69	49
ENSBTAG00000044913	SNORD125	49
ENSBTAG00000042276	SNORA30	48
ENSBTAG00000042986	SNORA16	47
ENSBTAG00000042083	SNORA69	47
ENSBTAG00000042786	snoMBII-202	46
ENSBTAG00000044308	SCARNA3	44
ENSBTAG00000043158	SNORD89	43
ENSBTAG00000042435	SNORA75	43
ENSBTAG00000042398	SNORA50	40
ENSBTAG00000042763	SNORD22	39
ENSBTAG00000042929	SNORA16	39
ENSBTAG00000042696	SNORD73	39
ENSBTAG00000042417	SNORA53	38
ENSBTAG00000043077	SNORA51	37
ENSBTAG00000042673	SNORA65	36
ENSBTAG00000042524	SNORD22	36
ENSBTAG00000042463	snoU2_19	36
ENSBTAG00000042837	snoU2_19	36
ENSBTAG00000043359	SNORA21	36
ENSBTAG00000044853	snoU85	36
ENSBTAG00000045293	SNORA48	35
ENSBTAG00000042880	SNORA42	35
ENSBTAG00000045156	SNORA48	34
ENSBTAG00000042718	SNORA58	34
ENSBTAG00000036858	U3	34
ENSBTAG00000036927	U3	33
ENSBTAG00000044748	SNORA81	33
ENSBTAG00000038668	U3	33
ENSBTAG00000042626	SNORD22	33
ENSBTAG00000043105	SNORA65	32
ENSBTAG00000043047	SNORA65	31
ENSBTAG00000042536	SNORA2	31
ENSBTAG00000045203	SNORA84	30
ENSBTAG00000043190	SNORD36	30
ENSBTAG00000042376	SNORA65	30
ENSBTAG00000042170	SNORD41	29
ENSBTAG00000042471	SNORA25	29
ENSBTAG00000042559	SNORA42	27
ENSBTAG00000045310	SNORA31	27
ENSBTAG00000042185	SNORD61	26
ENSBTAG00000043243	SNORA31	25
ENSBTAG00000044788	SNORA81	25
ENSBTAG00000042394	SNORA64	24
ENSBTAG00000043269	SNORD103	24
ENSBTAG00000044275	SNORA31	24
ENSBTAG00000042335	SNORA3	23
ENSBTAG00000042142	SNORD103	21
ENSBTAG00000042579	snoU6-53	20
ENSBTAG00000042387	SNORD91	20
ENSBTAG00000044791	SNORA22	20
ENSBTAG00000045104	snoU13	20
ENSBTAG00000044260	SCARNA8	19
ENSBTAG00000042221	SNORD42	19
ENSBTAG00000042374	SNORD42	19
ENSBTAG00000043196	snoU6-53	18
ENSBTAG00000044807	snoU13	18
ENSBTAG00000043398	SNORA5	17
ENSBTAG00000029168	U3	16
ENSBTAG00000045062	SNORD11B	16
ENSBTAG00000042256	SNORA74	16
ENSBTAG00000042688	SNORA64	15
ENSBTAG00000042742	SNORD88	15
ENSBTAG00000043103	SNORA8	15
ENSBTAG00000042433	snoU2_19	14
ENSBTAG00000043168	SNORD35	14
ENSBTAG00000042122	SNORA44	14
ENSBTAG00000043528	SNORA46	14
ENSBTAG00000042871	SNORA44	13
ENSBTAG00000042138	snoZ39	13
ENSBTAG00000042615	SNORA74	13
ENSBTAG00000044312	snoU85	13
ENSBTAG00000044490	SNORA81	13
ENSBTAG00000044557	U3	13
ENSBTAG00000042930	SNORA43	13
ENSBTAG00000042434	SNORA66	13
ENSBTAG00000042226	SNORA62	12
ENSBTAG00000044461	U3	12
ENSBTAG00000042883	SNORD35	12
ENSBTAG00000042631	SNORD86	11
ENSBTAG00000043098	SNORD67	11
ENSBTAG00000042507	SNORA41	11
ENSBTAG00000042765	SNORA43	11
ENSBTAG00000042819	snoZ39	11
ENSBTAG00000043167	SNORA52	11
ENSBTAG00000036929	U3	10
ENSBTAG00000043341	SNORD36	10
ENSBTAG00000042702	SNORA4	10
ENSBTAG00000042613	SNORD88	10
ENSBTAG00000043260	SNORD88	10
ENSBTAG00000044538	U3	10
ENSBTAG00000043240	SNORD23	10
ENSBTAG00000042518	SNORA33	9
ENSBTAG00000045235	SCARNA18	9
ENSBTAG00000042478	SNORA41	9
ENSBTAG00000045022	SNORA21	9
ENSBTAG00000042925	SNORD35	9
ENSBTAG00000042824	SNORD35	9
ENSBTAG00000044747	U3	9
ENSBTAG00000044441	SCARNA1	9
ENSBTAG00000043226	SNORA33	9
ENSBTAG00000044400	SCARNA18	9
ENSBTAG00000043349	snoU2-30	8
ENSBTAG00000044425	SCARNA14	8
ENSBTAG00000042875	SNORA62	8
ENSBTAG00000045327	ACA64	8
ENSBTAG00000042833	SNORA33	8
ENSBTAG00000042391	SNORA27	8
ENSBTAG00000045426	SNORD116	8
ENSBTAG00000043177	SNORA16	8
ENSBTAG00000043325	SNORD14	8
ENSBTAG00000043406	SNORA72	7
ENSBTAG00000042625	snoU2-30	7
ENSBTAG00000042610	snoU2-30	7
ENSBTAG00000045405	snoU13	7
ENSBTAG00000042512	snoU2-30	7
ENSBTAG00000043193	SNORA70	7
ENSBTAG00000043467	SNORA72	7
ENSBTAG00000043499	SNORA72	7
ENSBTAG00000042366	SNORA22	7
ENSBTAG00000043641	SNORA19	7
ENSBTAG00000042898	snoU2-30	7
ENSBTAG00000042924	SNORA70	7
ENSBTAG00000042890	SNORD62	6
ENSBTAG00000042250	SNORA72	6
ENSBTAG00000043512	SNORA68	6
ENSBTAG00000042733	SNORD14	6
ENSBTAG00000042191	snoU2_19	6
ENSBTAG00000042293	SNORA72	6
ENSBTAG00000044466	SCARNA20	6
ENSBTAG00000042131	snoU2-30	6
ENSBTAG00000042836	SNORA48	6
ENSBTAG00000043324	SNORA14	5
ENSBTAG00000042984	SNORA38	5
ENSBTAG00000043327	SNORA72	5
ENSBTAG00000042549	SNORA67	5
ENSBTAG00000042881	SNORA70	5
ENSBTAG00000044261	SNORA31	5
ENSBTAG00000042771	SNORA72	5
ENSBTAG00000043282	SNORA70	5
ENSBTAG00000043162	SNORA74	5
ENSBTAG00000042423	SNORA42	5
ENSBTAG00000045219	SNORD79	5
ENSBTAG00000042234	SNORA70	5
ENSBTAG00000042272	SNORA79	5
ENSBTAG00000042135	SNORA48	5
ENSBTAG00000042712	SNORA70	5
ENSBTAG00000042493	SNORA70	5
ENSBTAG00000042249	SNORA26	5
ENSBTAG00000042490	SNORA17	5
ENSBTAG00000042775	SNORD103	5
ENSBTAG00000042303	U8	5
ENSBTAG00000044934	SNORA68	5
ENSBTAG00000042321	SNORA70	5
ENSBTAG00000042320	snoU2-30	4
ENSBTAG00000043347	SNORA36	4
ENSBTAG00000042744	SNORA71	4
ENSBTAG00000044851	U3	4
ENSBTAG00000042852	SNORA43	4
ENSBTAG00000043328	U8	4
ENSBTAG00000043402	SNORA17	4
ENSBTAG00000042087	SNORA62	3
ENSBTAG00000042114	SNORA48	3
ENSBTAG00000043249	SNORA2	3
ENSBTAG00000042661	SNORA55	3
ENSBTAG00000043058	SNORA42	3
ENSBTAG00000042685	SNORA26	3
ENSBTAG00000042492	SNORA14	3
ENSBTAG00000042784	SNORD88	3
ENSBTAG00000043599	SNORD115	3
ENSBTAG00000042884	snoU2-30	3
ENSBTAG00000042183	SNORA20	3
ENSBTAG00000044324	SNORA70	3
ENSBTAG00000045135	SNORD121A	3
ENSBTAG00000043521	SNORA70	3
ENSBTAG00000043589	SNORA79	3
ENSBTAG00000042868	SNORA67	3
