# Supplementary material for: Deep Sequencing Reveals Predominant Expression of miR-21 Amongst the Small Non-Coding RNAs in Retinal Microvascular Endothelial Cells
Source: J Cell Biochem. 2012 Feb 1;113(6):2098–111. doi: 10.1002/jcb.24084 (PMC3708110; doi:10.1002/jcb.24084)
Supplement: Supplementary file 9 [file jcb0113-2098-SD9.xlsx]

## Sheet: bta_miR21_targetscan
Human ortholog of target gene	Representative transcript	Gene name	Conserved sites				Poorly conserved sites				Repre- sentative miRNA	Total context+ score	Aggregate PCT
			total	8mer	7mer-m8	7mer-1A	total	8mer	7mer-m8	7mer-1A
TIMP3	NM_000362	TIMP metallopeptidase inhibitor 3	2	2	0	0	0	0	0	0	bta-miR-21	-0.09	0.81
GATAD2B	NM_020699	GATA zinc finger domain containing 2B	2	2	0	0	0	0	0	0	bta-miR-21	-0.44	0.8
PIK3R1	NM_001242466	phosphoinositide-3-kinase, regulatory subunit 1 (alpha)	2	0	2	0	0	0	0	0	bta-miR-21	-0.08	0.7
THRB	NM_000461	thyroid hormone receptor, beta (erythroblastic leukemia viral (v-erb-a) oncogene homolog 2, avian)	2	1	1	0	0	0	0	0	bta-miR-21	-0.07	0.69
YOD1	NM_018566	YOD1 OTU deubiquinating enzyme 1 homolog (S. cerevisiae)	2	2	0	0	0	0	0	0	bta-miR-21	-0.36	0.69
JHDM1D	NM_030647	jumonji C domain containing histone demethylase 1 homolog D (S. cerevisiae)	1	1	0	0	1	0	0	1	bta-miR-21	-0.25	0.68
TNRC6B	NM_001024843	trinucleotide repeat containing 6B	2	0	2	0	1	0	1	0	bta-miR-21	-0.21	0.67
MPRIP	NM_015134	myosin phosphatase Rho interacting protein	1	1	0	0	0	0	0	0	bta-miR-21	-0.15	0.67
PDCD4	NM_001199492	programmed cell death 4 (neoplastic transformation inhibitor)	1	1	0	0	0	0	0	0	bta-miR-21	-0.22	0.67
ARHGAP24	NM_001025616	Rho GTPase activating protein 24	1	1	0	0	0	0	0	0	bta-miR-21	-0.24	0.67
SKI	NM_003036	v-ski sarcoma viral oncogene homolog (avian)	1	1	0	0	0	0	0	0	bta-miR-21	-0.33	0.67
KLF3	NM_016531	Kruppel-like factor 3 (basic)	1	1	0	0	0	0	0	0	bta-miR-21	-0.22	0.66
DUSP8	NM_004420	dual specificity phosphatase 8	1	1	0	0	0	0	0	0	bta-miR-21	-0.17	0.66
BCL11A	NM_022893	B-cell CLL/lymphoma 11A (zinc finger protein)	2	1	0	1	0	0	0	0	bta-miR-21	-0.07	0.66
GLIS2	NM_032575	GLIS family zinc finger 2	1	1	0	0	0	0	0	0	bta-miR-21	-0.32	0.66
SMAD7	NM_001190821	SMAD family member 7	1	1	0	0	0	0	0	0	bta-miR-21	-0.24	0.66
CSRNP3	NM_001172173	cysteine-serine-rich nuclear protein 3	1	1	0	0	3	0	1	2	bta-miR-21	-0.3	0.66
IL12A	NM_000882	interleukin 12A (natural killer cell stimulatory factor 1, cytotoxic lymphocyte maturation factor 1, p35)	1	1	0	0	0	0	0	0	bta-miR-21	-0.35	0.65
PLAG1	NM_001114634	pleiomorphic adenoma gene 1	3	0	2	1	1	0	1	0	bta-miR-21	-0.29	0.65
BMPR2	NM_001204	bone morphogenetic protein receptor, type II (serine/threonine kinase)	2	1	1	0	1	0	1	0	bta-miR-21	-0.4	0.65
GRAMD3	NM_001146319	GRAM domain containing 3	1	1	0	0	0	0	0	0	bta-miR-21	-0.36	0.65
SCML2	NM_006089	sex comb on midleg-like 2 (Drosophila)	1	1	0	0	0	0	0	0	bta-miR-21	-0.29	0.64
PURB	NM_033224	purine-rich element binding protein B	2	1	0	1	0	0	0	0	bta-miR-21	> -0.04	0.63
RECK	NM_021111	reversion-inducing-cysteine-rich protein with kazal motifs	1	1	0	0	0	0	0	0	bta-miR-21	-0.37	0.63
MATN2	NM_002380	matrilin 2	1	1	0	0	0	0	0	0	bta-miR-21	-0.29	0.63
IL6R	NM_000565	interleukin 6 receptor	1	1	0	0	0	0	0	0	bta-miR-21	-0.03	0.63
CASKIN1	NM_020764	CASK interacting protein 1	1	1	0	0	0	0	0	0	bta-miR-21	-0.24	0.63
SGMS2	NM_001136257	sphingomyelin synthase 2	1	1	0	0	0	0	0	0	bta-miR-21	-0.18	0.62
RASGRP1	NM_001128602	RAS guanyl releasing protein 1 (calcium and DAG-regulated)	1	1	0	0	0	0	0	0	bta-miR-21	-0.12	0.61
SOX5	NM_006940	SRY (sex determining region Y)-box 5	1	1	0	0	0	0	0	0	bta-miR-21	-0.31	0.61
SCML1	NM_001037535	sex comb on midleg-like 1 (Drosophila)	1	1	0	0	0	0	0	0	bta-miR-21	-0.3	0.6
STAG2	NM_001042749	stromal antigen 2	1	1	0	0	0	0	0	0	bta-miR-21	-0.28	0.6
ELF2	NM_006874	E74-like factor 2 (ets domain transcription factor)	1	1	0	0	0	0	0	0	bta-miR-21	-0.22	0.6
KLHL15	NM_030624	kelch-like 15 (Drosophila)	1	1	0	0	1	0	0	1	bta-miR-21	-0.28	0.59
PELI1	NM_020651	pellino homolog 1 (Drosophila)	1	1	0	0	0	0	0	0	bta-miR-21	-0.36	0.59
ZSWIM6	NM_020928	zinc finger, SWIM-type containing 6	1	1	0	0	0	0	0	0	bta-miR-21	-0.21	0.59
NFIB	NM_001190737	nuclear factor I/B	1	1	0	0	0	0	0	0	bta-miR-21	-0.2	0.59
ZNF367	NM_153695	zinc finger protein 367	2	2	0	0	0	0	0	0	bta-miR-21	-0.6	0.58
MAP3K1	NM_005921	mitogen-activated protein kinase kinase kinase 1	1	1	0	0	0	0	0	0	bta-miR-21	-0.15	0.58
SATB1	NM_001131010	SATB homeobox 1	2	0	2	0	0	0	0	0	bta-miR-21	-0.31	0.56
VCL	NM_003373	vinculin	2	1	1	0	0	0	0	0	bta-miR-21	-0.46	0.55
GAB1	NM_002039	GRB2-associated binding protein 1	2	0	0	2	1	0	0	1	bta-miR-21	-0.11	0.55
FAM13A	NM_001015045	family with sequence similarity 13, member A	1	1	0	0	0	0	0	0	bta-miR-21	-0.25	0.53
SPRY2	NM_005842	sprouty homolog 2 (Drosophila)	1	1	0	0	0	0	0	0	bta-miR-21	-0.23	0.52
NPAS3	NM_001164749	neuronal PAS domain protein 3	2	0	1	1	0	0	0	0	bta-miR-21	-0.06	0.5
SEZ6L	NM_001184773	seizure related 6 homolog (mouse)-like	2	0	1	1	0	0	0	0	bta-miR-21	-0.26	0.5
YAP1	NM_001130145	Yes-associated protein 1	1	1	0	0	1	0	1	0	bta-miR-21	-0.11	0.49
PTPN14	NM_005401	protein tyrosine phosphatase, non-receptor type 14	1	0	1	0	0	0	0	0	bta-miR-21	-0.26	0.49
CUX1	NM_001202543	cut-like homeobox 1	1	0	1	0	0	0	0	0	bta-miR-21	> -0.02	0.49
FASLG	NM_000639	Fas ligand (TNF superfamily, member 6)	1	1	0	0	0	0	0	0	bta-miR-21	-0.15	0.49
CDC25A	NM_001789	cell division cycle 25 homolog A (S. pombe)	1	1	0	0	0	0	0	0	bta-miR-21	-0.1	0.49
C11orf95	NM_001144936	chromosome 11 open reading frame 95	1	0	1	0	0	0	0	0	bta-miR-21	> -0.02	0.49
SNX29	NM_001080530	sorting nexin 29	1	0	1	0	0	0	0	0	bta-miR-21	-0.18	0.48
C20orf194	NM_001009984	chromosome 20 open reading frame 194	1	0	1	0	1	1	0	0	bta-miR-21	-0.4	0.48
TNKS	NM_003747	tankyrase, TRF1-interacting ankyrin-related ADP-ribose polymerase	1	0	1	0	0	0	0	0	bta-miR-21	-0.2	0.48
DNAJA2	NM_005880	DnaJ (Hsp40) homolog, subfamily A, member 2	1	0	1	0	0	0	0	0	bta-miR-21	-0.04	0.48
EIF4EBP2	NM_004096	eukaryotic translation initiation factor 4E binding protein 2	1	0	1	0	0	0	0	0	bta-miR-21	> -0.02	0.48
MEF2C	NM_001131005	myocyte enhancer factor 2C	2	0	2	0	1	0	0	1	bta-miR-21	-0.18	0.48
FBXL20	NM_001184906	F-box and leucine-rich repeat protein 20	1	0	1	0	0	0	0	0	bta-miR-21	-0.21	0.47
PCBP2	NM_001098620	poly(rC) binding protein 2	1	0	1	0	0	0	0	0	bta-miR-21	-0.2	0.47
ZBTB47	NM_145166	zinc finger and BTB domain containing 47	1	1	0	0	0	0	0	0	bta-miR-21	> -0.03	0.47
TGFBR2	NM_001024847	transforming growth factor, beta receptor II (70/80kDa)	1	0	1	0	0	0	0	0	bta-miR-21	-0.11	0.47
TRAPPC8	NM_014939	trafficking protein particle complex 8	1	0	1	0	0	0	0	0	bta-miR-21	-0.21	0.47
SRSF3	NM_003017	serine/arginine-rich splicing factor 3	1	0	1	0	0	0	0	0	bta-miR-21	-0.15	0.47
FBXO28	NM_001136115	F-box protein 28	1	1	0	0	0	0	0	0	bta-miR-21	-0.09	0.47
DNAJC16	NM_015291	DnaJ (Hsp40) homolog, subfamily C, member 16	1	0	1	0	0	0	0	0	bta-miR-21	> -0.02	0.47
C17orf39	NM_024052	chromosome 17 open reading frame 39	1	1	0	0	0	0	0	0	bta-miR-21	-0.32	0.47
ALX4	NM_021926	ALX homeobox 4	1	1	0	0	1	0	1	0	bta-miR-21	-0.18	0.47
PHF14	NM_014660	PHD finger protein 14	1	0	1	0	0	0	0	0	bta-miR-21	-0.1	0.46
RALGPS2	NM_152663	Ral GEF with PH domain and SH3 binding motif 2	1	1	0	0	1	0	0	1	bta-miR-21	-0.07	0.46
TBX2	NM_005994	T-box 2	1	0	1	0	0	0	0	0	bta-miR-21	-0.19	0.46
MTMR12	NM_001040446	myotubularin related protein 12	1	0	1	0	1	0	1	0	bta-miR-21	-0.37	0.46
MIA3	NM_198551	melanoma inhibitory activity family, member 3	1	0	1	0	1	0	0	1	bta-miR-21	-0.32	0.46
KCNK10	NM_021161	potassium channel, subfamily K, member 10	1	0	1	0	1	0	0	1	bta-miR-21	-0.18	0.46
PLEKHA1	NM_001001974	pleckstrin homology domain containing, family A (phosphoinositide binding specific) member 1	1	1	0	0	2	0	2	0	bta-miR-21	-0.43	0.46
HNRNPU	NM_004501	heterogeneous nuclear ribonucleoprotein U (scaffold attachment factor A)	1	0	0	1	1	0	0	1	bta-miR-21	-0.11	0.46
RAB11A	NM_001206836	RAB11A, member RAS oncogene family	1	1	0	0	0	0	0	0	bta-miR-21	-0.26	0.46
STRN	NM_003162	striatin, calmodulin binding protein	1	1	0	0	1	1	0	0	bta-miR-21	> -0.06	0.46
FMN1	NM_001103184	formin 1	1	1	0	0	0	0	0	0	bta-miR-21	-0.28	0.46
GATA2	NM_001145661	GATA binding protein 2	1	0	1	0	0	0	0	0	bta-miR-21	-0.06	0.46
TET1	NM_030625	tet oncogene 1	1	0	1	0	0	0	0	0	bta-miR-21	-0.19	0.46
NFAT5	NM_001113178	nuclear factor of activated T-cells 5, tonicity-responsive	1	0	1	0	0	0	0	0	bta-miR-21	-0.08	0.46
ERG	NM_001136154	v-ets erythroblastosis virus E26 oncogene homolog (avian)	1	0	1	0	0	0	0	0	bta-miR-21	> -0.02	0.45
FGD4	NM_139241	FYVE, RhoGEF and PH domain containing 4	1	1	0	0	0	0	0	0	bta-miR-21	-0.04	0.45
TRPM7	NM_017672	transient receptor potential cation channel, subfamily M, member 7	1	0	1	0	1	0	0	1	bta-miR-21	-0.14	0.45
KLF5	NM_001730	Kruppel-like factor 5 (intestinal)	1	1	0	0	0	0	0	0	bta-miR-21	-0.23	0.45
CCL1	NM_002981	chemokine (C-C motif) ligand 1	1	1	0	0	0	0	0	0	bta-miR-21	-0.33	0.44
TGFBI	NM_000358	transforming growth factor, beta-induced, 68kDa	1	1	0	0	0	0	0	0	bta-miR-21	-0.3	0.44
PI15	NM_015886	peptidase inhibitor 15	1	1	0	0	0	0	0	0	bta-miR-21	> -0.03	0.44
SPG20	NM_001142294	spastic paraplegia 20 (Troyer syndrome)	1	0	0	1	2	0	1	1	bta-miR-21	-0.39	0.44
FAM63B	NM_001040450	family with sequence similarity 63, member B	1	0	0	1	1	0	0	1	bta-miR-21	-0.16	0.43
GLYR1	NM_032569	glyoxylate reductase 1 homolog (Arabidopsis)	1	0	0	1	1	0	0	1	bta-miR-21	-0.15	0.43
TAGAP	NM_054114	T-cell activation RhoGTPase activating protein	1	0	1	0	0	0	0	0	bta-miR-21	-0.14	0.43
PAG1	NM_018440	phosphoprotein associated with glycosphingolipid microdomains 1	1	0	1	0	2	0	2	0	bta-miR-21	-0.12	0.43
PCSK6	NM_002570	proprotein convertase subtilisin/kexin type 6	1	1	0	0	0	0	0	0	bta-miR-21	-0.29	0.42
OSR1	NM_145260	odd-skipped related 1 (Drosophila)	1	0	1	0	0	0	0	0	bta-miR-21	-0.14	0.42
ESM1	NM_001135604	endothelial cell-specific molecule 1	1	0	1	0	0	0	0	0	bta-miR-21	-0.19	0.42
ACVR1C	NM_001111031	activin A receptor, type IC	2	2	0	0	0	0	0	0	bta-miR-21	-0.4	0.42
XKR6	NM_173683	XK, Kell blood group complex subunit-related family, member 6	1	0	1	0	0	0	0	0	bta-miR-21	-0.15	0.42
MEIS1	NM_002398	Meis homeobox 1	1	1	0	0	0	0	0	0	bta-miR-21	-0.27	0.42
ST6GAL1	NM_003032	ST6 beta-galactosamide alpha-2,6-sialyltranferase 1	2	1	0	1	1	0	1	0	bta-miR-21	-0.5	0.41
CCL20	NM_001130046	chemokine (C-C motif) ligand 20	1	1	0	0	0	0	0	0	bta-miR-21	-0.3	0.41
C17orf75	NM_022344	chromosome 17 open reading frame 75	1	1	0	0	0	0	0	0	bta-miR-21	-0.43	0.41
CBX4	NM_003655	chromobox homolog 4	1	0	1	0	0	0	0	0	bta-miR-21	-0.2	0.41
FBXO11	NM_001190274	F-box protein 11	1	0	1	0	0	0	0	0	bta-miR-21	-0.19	0.41
KCNA1	NM_000217	potassium voltage-gated channel, shaker-related subfamily, member 1 (episodic ataxia with myokymia)	1	0	1	0	0	0	0	0	bta-miR-21	> -0.02	0.41
FGF18	NM_003862	fibroblast growth factor 18	1	1	0	0	0	0	0	0	bta-miR-21	-0.41	0.41
CHIC1	NM_001039840	cysteine-rich hydrophobic domain 1	1	0	1	0	2	0	1	1	bta-miR-21	-0.25	0.41
MBNL3	NM_001170701	muscleblind-like 3 (Drosophila)	1	0	1	0	1	0	1	0	bta-miR-21	-0.06	0.4
UQCRB	NM_001199975	ubiquinol-cytochrome c reductase binding protein	1	0	0	1	1	1	0	0	bta-miR-21	-0.29	0.4
MRPL49	NM_004927	mitochondrial ribosomal protein L49	1	0	0	1	0	0	0	0	bta-miR-21	-0.17	0.4
MSX1	NM_002448	msh homeobox 1	1	0	0	1	0	0	0	0	bta-miR-21	-0.16	0.4
SOX7	NM_031439	SRY (sex determining region Y)-box 7	1	0	0	1	0	0	0	0	bta-miR-21	-0.14	0.4
HMGN2	NM_005517	high mobility group nucleosomal binding domain 2	1	0	0	1	0	0	0	0	bta-miR-21	-0.14	0.4
AP3M1	NM_012095	adaptor-related protein complex 3, mu 1 subunit	1	0	0	1	0	0	0	0	bta-miR-21	-0.11	0.4
RBMS3	NM_001003792	RNA binding motif, single stranded interacting protein 3	1	0	0	1	0	0	0	0	bta-miR-21	-0.11	0.4
CD44	NM_000610	CD44 molecule (Indian blood group)	1	0	0	1	0	0	0	0	bta-miR-21	-0.1	0.4
BTG2	NM_006763	BTG family, member 2	1	0	0	1	0	0	0	0	bta-miR-21	-0.15	0.4
IFFO2	NM_001136265	intermediate filament family orphan 2	1	0	0	1	0	0	0	0	bta-miR-21	-0.05	0.4
GABRB2	NM_000813	gamma-aminobutyric acid (GABA) A receptor, beta 2	1	1	0	0	1	0	1	0	bta-miR-21	> -0.05	0.4
UNKL	NM_001193388	unkempt homolog (Drosophila)-like	1	1	0	0	0	0	0	0	bta-miR-21	-0.17	0.4
TNS1	NM_022648	tensin 1	1	0	0	1	0	0	0	0	bta-miR-21	-0.01	0.4
AP1AR	NM_001128426	adaptor-related protein complex 1 associated regulatory protein	1	1	0	0	0	0	0	0	bta-miR-21	-0.26	0.4
POM121	NM_172020	POM121 membrane glycoprotein	1	0	0	1	0	0	0	0	bta-miR-21	-0.1	0.4
POM121C	NM_001099415	POM121 membrane glycoprotein C	1	0	0	1	0	0	0	0	bta-miR-21	-0.1	0.4
CXCL10	NM_001565	chemokine (C-X-C motif) ligand 10	1	0	0	1	0	0	0	0	bta-miR-21	-0.07	0.4
FAM107B	NM_031453	family with sequence similarity 107, member B	1	0	0	1	1	0	1	0	bta-miR-21	-0.16	0.4
TNPO1	NM_002270	transportin 1	1	0	1	0	0	0	0	0	bta-miR-21	-0.14	0.39
TTR	NM_000371	transthyretin	1	1	0	0	0	0	0	0	bta-miR-21	-0.39	0.39
JAG1	NM_000214	jagged 1	1	1	0	0	0	0	0	0	bta-miR-21	-0.22	0.39
ASF1A	NM_014034	ASF1 anti-silencing function 1 homolog A (S. cerevisiae)	1	0	0	1	0	0	0	0	bta-miR-21	-0.16	0.39
RMND5A	NM_022780	required for meiotic nuclear division 5 homolog A (S. cerevisiae)	1	1	0	0	0	0	0	0	bta-miR-21	-0.29	0.39
THBD	NM_000361	thrombomodulin	1	0	0	1	0	0	0	0	bta-miR-21	-0.06	0.39
MSL1	NM_001012241	male-specific lethal 1 homolog (Drosophila)	1	0	0	1	0	0	0	0	bta-miR-21	-0.13	0.39
GTPBP1	NM_004286	GTP binding protein 1	1	0	1	0	0	0	0	0	bta-miR-21	-0.13	0.39
MBNL1	NM_021038	muscleblind-like (Drosophila)	1	0	1	0	0	0	0	0	bta-miR-21	-0.04	0.39
RPS6KA3	NM_004586	ribosomal protein S6 kinase, 90kDa, polypeptide 3	1	0	1	0	0	0	0	0	bta-miR-21	-0.03	0.38
CHD7	NM_017780	chromodomain helicase DNA binding protein 7	1	0	1	0	0	0	0	0	bta-miR-21	-0.22	0.38
RAB6A	NM_002869	RAB6A, member RAS oncogene family	1	0	0	1	0	0	0	0	bta-miR-21	-0.07	0.38
FAM126B	NM_173822	family with sequence similarity 126, member B	1	0	1	0	1	0	0	1	bta-miR-21	> -0.03	0.38
NFIA	NM_001134673	nuclear factor I/A	1	1	0	0	0	0	0	0	bta-miR-21	-0.08	0.38
PTCH1	NM_000264	patched 1	1	0	0	1	0	0	0	0	bta-miR-21	> -0.01	0.38
TIAM1	NM_003253	T-cell lymphoma invasion and metastasis 1	1	0	1	0	0	0	0	0	bta-miR-21	-0.24	0.38
NBEA	NM_001204197	neurobeachin	1	0	0	1	0	0	0	0	bta-miR-21	-0.13	0.38
CCL22	NM_002990	chemokine (C-C motif) ligand 22	1	0	1	0	0	0	0	0	bta-miR-21	-0.13	0.38
SLC8A3	NM_001130417	solute carrier family 8 (sodium/calcium exchanger), member 3	1	1	0	0	0	0	0	0	bta-miR-21	-0.3	0.38
LEMD3	NM_001167614	LEM domain containing 3	1	0	1	0	0	0	0	0	bta-miR-21	-0.17	0.37
DCUN1D3	NM_173475	DCN1, defective in cullin neddylation 1, domain containing 3 (S. cerevisiae)	1	0	0	1	0	0	0	0	bta-miR-21	-0.06	0.37
BTK	NM_000061	Bruton agammaglobulinemia tyrosine kinase	1	0	1	0	0	0	0	0	bta-miR-21	N/A	0.37
ZCCHC3	NM_033089	zinc finger, CCHC domain containing 3	1	0	1	0	0	0	0	0	bta-miR-21	-0.09	0.37
SESTD1	NM_178123	SEC14 and spectrin domains 1	1	0	1	0	1	0	0	1	bta-miR-21	-0.2	0.36
PCBP1	NM_006196	poly(rC) binding protein 1	1	0	1	0	0	0	0	0	bta-miR-21	-0.23	0.36
BAHD1	NM_014952	bromo adjacent homology domain containing 1	1	0	1	0	0	0	0	0	bta-miR-21	-0.11	0.36
CNTFR	NM_001207011	ciliary neurotrophic factor receptor	1	0	1	0	0	0	0	0	bta-miR-21	-0.14	0.36
ZYG11B	NM_024646	zyg-11 homolog B (C. elegans)	1	0	1	0	0	0	0	0	bta-miR-21	-0.11	0.36
RGS7BP	NM_001029875	regulator of G-protein signaling 7 binding protein	1	0	0	1	0	0	0	0	bta-miR-21	-0.04	0.36
KLHDC5	NM_020782	kelch domain containing 5	1	0	1	0	0	0	0	0	bta-miR-21	-0.22	0.35
SAMD8	NM_001174156	sterile alpha motif domain containing 8	1	0	0	1	1	0	0	1	bta-miR-21	-0.11	0.35
DCAF7	NM_005828	DDB1 and CUL4 associated factor 7	1	1	0	0	0	0	0	0	bta-miR-21	-0.12	0.35
PAIP2B	NM_020459	poly(A) binding protein interacting protein 2B	1	0	1	0	0	0	0	0	bta-miR-21	-0.13	0.35
MICALL1	NM_033386	MICAL-like 1	1	1	0	0	0	0	0	0	bta-miR-21	-0.07	0.35
PPP1R3B	NM_001201329	protein phosphatase 1, regulatory (inhibitor) subunit 3B	1	0	1	0	0	0	0	0	bta-miR-21	-0.07	0.34
BRD2	NM_001113182	bromodomain containing 2	1	0	0	1	0	0	0	0	bta-miR-21	-0.08	0.34
38412	NM_017824	membrane-associated ring finger (C3HC4) 5	1	0	1	0	0	0	0	0	bta-miR-21	-0.16	0.33
NTF3	NM_001102654	neurotrophin 3	1	0	1	0	0	0	0	0	bta-miR-21	-0.25	0.33
MAP2K3	NM_002756	mitogen-activated protein kinase kinase 3	1	1	0	0	0	0	0	0	bta-miR-21	-0.16	0.33
SLC30A10	NM_018713	solute carrier family 30, member 10	1	1	0	0	0	0	0	0	bta-miR-21	-0.27	0.33
IL6ST	NM_001190981	interleukin 6 signal transducer (gp130, oncostatin M receptor)	1	1	0	0	1	0	1	0	bta-miR-21	-0.06	0.33
CREBL2	NM_001310	cAMP responsive element binding protein-like 2	1	0	1	0	0	0	0	0	bta-miR-21	-0.07	0.33
UBE2D3	NM_003340	ubiquitin-conjugating enzyme E2D 3	1	1	0	0	0	0	0	0	bta-miR-21	-0.3	0.33
RBPJ	NM_005349	recombination signal binding protein for immunoglobulin kappa J region	1	0	1	0	0	0	0	0	bta-miR-21	-0.18	0.33
PFKM	NM_000289	phosphofructokinase, muscle	1	0	1	0	0	0	0	0	bta-miR-21	-0.24	0.33
UBN2	NM_173569	ubinuclein 2	1	0	1	0	0	0	0	0	bta-miR-21	> -0.02	0.32
ACVR2A	NM_001616	activin A receptor, type IIA	1	0	0	1	0	0	0	0	bta-miR-21	-0.05	0.32
TLK2	NM_001112707	tousled-like kinase 2	1	0	1	0	0	0	0	0	bta-miR-21	-0.04	0.32
SPRY4	NM_001127496	sprouty homolog 4 (Drosophila)	1	0	1	0	0	0	0	0	bta-miR-21	> -0.02	0.32
SNTB2	NM_006750	syntrophin, beta 2 (dystrophin-associated protein A1, 59kDa, basic component 2)	1	1	0	0	2	0	1	1	bta-miR-21	-0.19	0.31
MYCL1	NM_001033081	v-myc myelocytomatosis viral oncogene homolog 1, lung carcinoma derived (avian)	1	0	1	0	0	0	0	0	bta-miR-21	-0.13	0.31
KPNA1	NM_002264	karyopherin alpha 1 (importin alpha 5)	1	0	1	0	0	0	0	0	bta-miR-21	-0.04	0.31
CADM1	NM_001098517	cell adhesion molecule 1	1	0	1	0	0	0	0	0	bta-miR-21	-0.16	0.31
ZNF217	NM_006526	zinc finger protein 217	1	0	1	0	0	0	0	0	bta-miR-21	-0.18	0.31
SOX2	NM_003106	SRY (sex determining region Y)-box 2	1	0	1	0	0	0	0	0	bta-miR-21	-0.14	0.31
PJA2	NM_014819	praja ring finger 2	1	0	1	0	1	0	0	1	bta-miR-21	-0.35	0.31
MAPK10	NM_002753	mitogen-activated protein kinase 10	1	1	0	0	0	0	0	0	bta-miR-21	-0.25	0.31
ABCD2	NM_005164	ATP-binding cassette, sub-family D (ALD), member 2	1	0	0	1	0	0	0	0	bta-miR-21	-0.1	0.3
BOLL	NM_033030	bol, boule-like (Drosophila)	1	0	1	0	0	0	0	0	bta-miR-21	-0.18	0.3
TNFRSF11B	NM_002546	tumor necrosis factor receptor superfamily, member 11b	1	0	1	0	0	0	0	0	bta-miR-21	-0.18	0.3
WWP1	NM_007013	WW domain containing E3 ubiquitin protein ligase 1	1	0	1	0	0	0	0	0	bta-miR-21	-0.21	0.3
CRLS1	NM_001127458	cardiolipin synthase 1	1	0	1	0	0	0	0	0	bta-miR-21	-0.17	0.3
LMBR1	NM_022458	limb region 1 homolog (mouse)	1	1	0	0	0	0	0	0	bta-miR-21	-0.13	0.3
SLC10A7	NM_001029998	solute carrier family 10 (sodium/bile acid cotransporter family), member 7	1	0	1	0	0	0	0	0	bta-miR-21	-0.11	0.29
PRKCE	NM_005400	protein kinase C, epsilon	1	0	0	1	0	0	0	0	bta-miR-21	-0.02	0.29
C14orf101	NM_017799	chromosome 14 open reading frame 101	1	0	1	0	0	0	0	0	bta-miR-21	> -0.02	0.29
GNPDA1	NM_005471	glucosamine-6-phosphate deaminase 1	1	0	0	1	0	0	0	0	bta-miR-21	-0.14	0.29
STAT3	NM_003150	signal transducer and activator of transcription 3 (acute-phase response factor)	1	0	1	0	1	0	1	0	bta-miR-21	-0.16	0.29
PPP3CA	NM_000944	protein phosphatase 3, catalytic subunit, alpha isozyme	1	0	1	0	0	0	0	0	bta-miR-21	> -0.02	0.28
ALX1	NM_006982	ALX homeobox 1	1	0	1	0	0	0	0	0	bta-miR-21	-0.13	0.28
LRRC57	NM_153260	leucine rich repeat containing 57	1	1	0	0	0	0	0	0	bta-miR-21	-0.35	0.28
PITX2	NM_000325	paired-like homeodomain 2	1	0	1	0	0	0	0	0	bta-miR-21	-0.21	0.28
ARHGAP32	NM_001142685	Rho GTPase activating protein 32	1	0	1	0	0	0	0	0	bta-miR-21	-0.17	0.28
FGFR1OP2	NM_001171887	FGFR1 oncogene partner 2	1	1	0	0	0	0	0	0	bta-miR-21	-0.33	0.28
PBRM1	NM_018165	polybromo 1	1	1	0	0	0	0	0	0	bta-miR-21	-0.38	0.27
CNKSR2	NM_001168648	connector enhancer of kinase suppressor of Ras 2	1	1	0	0	0	0	0	0	bta-miR-21	-0.32	0.27
MEGF9	NM_001080497	multiple EGF-like-domains 9	1	0	1	0	0	0	0	0	bta-miR-21	-0.06	0.27
GPR64	NM_001079858	G protein-coupled receptor 64	2	2	0	0	0	0	0	0	bta-miR-21	-0.49	0.27
BRWD3	NM_153252	bromodomain and WD repeat domain containing 3	1	0	1	0	2	1	1	0	bta-miR-21	-0.15	0.27
GGA3	NM_001172703	golgi-associated, gamma adaptin ear containing, ARF binding protein 3	1	0	1	0	0	0	0	0	bta-miR-21	-0.18	0.27
RFFL	NM_001017368	ring finger and FYVE-like domain containing 1	1	0	1	0	0	0	0	0	bta-miR-21	-0.17	0.27
DAG1	NM_001165928	dystroglycan 1 (dystrophin-associated glycoprotein 1)	1	0	1	0	1	0	1	0	bta-miR-21	-0.11	0.26
EHD1	NM_006795	EH-domain containing 1	1	0	0	1	0	0	0	0	bta-miR-21	-0.06	0.26
PAN3	NM_175854	PAN3 poly(A) specific ribonuclease subunit homolog (S. cerevisiae)	1	0	1	0	0	0	0	0	bta-miR-21	-0.08	0.26
PER2	NM_022817	period homolog 2 (Drosophila)	1	0	1	0	0	0	0	0	bta-miR-21	-0.17	0.26
SPRY1	NM_005841	sprouty homolog 1, antagonist of FGF signaling (Drosophila)	1	1	0	0	0	0	0	0	bta-miR-21	-0.29	0.25
PDZD2	NM_178140	PDZ domain containing 2	1	1	0	0	2	0	1	1	bta-miR-21	-0.46	0.25
JPH1	NM_020647	junctophilin 1	1	0	1	0	0	0	0	0	bta-miR-21	-0.24	0.25
BCL7A	NM_001024808	B-cell CLL/lymphoma 7A	1	1	0	0	0	0	0	0	bta-miR-21	-0.27	0.25
PTPN9	NM_002833	protein tyrosine phosphatase, non-receptor type 9	1	0	1	0	0	0	0	0	bta-miR-21	-0.21	0.25
EIF2C4	NM_017629	eukaryotic translation initiation factor 2C, 4	1	1	0	0	0	0	0	0	bta-miR-21	-0.07	0.24
RASA1	NM_002890	RAS p21 protein activator (GTPase activating protein) 1	1	0	0	1	0	0	0	0	bta-miR-21	-0.12	0.24
XKR8	NM_018053	XK, Kell blood group complex subunit-related family, member 8	1	1	0	0	0	0	0	0	bta-miR-21	-0.25	0.24
MSH2	NM_000251	mutS homolog 2, colon cancer, nonpolyposis type 1 (E. coli)	1	0	1	0	0	0	0	0	bta-miR-21	-0.18	0.24
C2orf18	NM_017877	chromosome 2 open reading frame 18	1	1	0	0	0	0	0	0	bta-miR-21	-0.23	0.24
RHOB	NM_004040	ras homolog gene family, member B	1	0	1	0	0	0	0	0	bta-miR-21	-0.22	0.24
SEC63	NM_007214	SEC63 homolog (S. cerevisiae)	1	1	0	0	1	0	1	0	bta-miR-21	-0.42	0.24
C17orf102	NM_207454	chromosome 17 open reading frame 102	1	0	0	1	0	0	0	0	bta-miR-21	-0.07	0.24
FAM105B	NM_138348	family with sequence similarity 105, member B	1	1	0	0	0	0	0	0	bta-miR-21	> -0.03	0.24
FOXP2	NM_001172766	forkhead box P2	1	0	1	0	1	0	0	1	bta-miR-21	-0.07	0.23
TSC1	NM_000368	tuberous sclerosis 1	1	0	1	0	1	1	0	0	bta-miR-21	-0.11	0.22
ATPAF1	NM_001042546	ATP synthase mitochondrial F1 complex assembly factor 1	1	0	1	0	0	0	0	0	bta-miR-21	-0.11	0.22
FAM84A	NM_145175	family with sequence similarity 84, member A	1	0	1	0	1	1	0	0	bta-miR-21	-0.38	0.22
SOCS6	NM_004232	suppressor of cytokine signaling 6	1	1	0	0	0	0	0	0	bta-miR-21	-0.04	0.22
TRIM33	NM_015906	tripartite motif containing 33	1	0	0	1	0	0	0	0	bta-miR-21	-0.04	0.22
GLCCI1	NM_138426	glucocorticoid induced transcript 1	1	0	1	0	0	0	0	0	bta-miR-21	-0.24	0.22
SETD1B	NM_015048	SET domain containing 1B	1	0	1	0	0	0	0	0	bta-miR-21	> -0.02	0.22
TRIB2	NM_021643	tribbles homolog 2 (Drosophila)	1	0	1	0	0	0	0	0	bta-miR-21	-0.08	0.21
PGRMC2	NM_006320	progesterone receptor membrane component 2	1	0	1	0	1	1	0	0	bta-miR-21	-0.4	0.21
SLC7A6	NM_001076785	solute carrier family 7 (amino acid transporter light chain, y+L system), member 6	1	0	0	1	0	0	0	0	bta-miR-21	-0.08	0.21
C21orf91	NM_001100420	chromosome 21 open reading frame 91	1	0	1	0	2	0	1	1	bta-miR-21	-0.13	0.2
S100A10	NM_002966	S100 calcium binding protein A10	1	0	1	0	0	0	0	0	bta-miR-21	-0.18	0.2
CREB5	NM_001011666	cAMP responsive element binding protein 5	1	0	1	0	1	0	1	0	bta-miR-21	-0.19	0.2
ASPN	NM_001193335	asporin	1	0	1	0	0	0	0	0	bta-miR-21	-0.26	0.2
MCTP2	NM_001159643	multiple C2 domains, transmembrane 2	1	1	0	0	2	0	2	0	bta-miR-21	-0.22	0.2
OLR1	NM_001172632	oxidized low density lipoprotein (lectin-like) receptor 1	1	0	0	1	0	0	0	0	bta-miR-21	-0.13	0.2
ZDHHC2	NM_016353	zinc finger, DHHC-type containing 2	1	0	1	0	0	0	0	0	bta-miR-21	-0.16	0.2
FGF1	NM_000800	fibroblast growth factor 1 (acidic)	1	0	1	0	0	0	0	0	bta-miR-21	> -0.02	0.2
SESN1	NM_001199933	sestrin 1	1	0	0	1	0	0	0	0	bta-miR-21	-0.06	0.2
TERF2	NM_005652	telomeric repeat binding factor 2	1	0	1	0	0	0	0	0	bta-miR-21	-0.08	0.2
SLC9A10	NM_183061	solute carrier family 9, member 10	1	0	1	0	0	0	0	0	bta-miR-21	-0.21	0.2
MRPL9	NM_031420	mitochondrial ribosomal protein L9	1	1	0	0	0	0	0	0	bta-miR-21	-0.24	0.2
ARHGAP31	NM_020754	Rho GTPase activating protein 31	1	0	1	0	1	0	1	0	bta-miR-21	-0.17	0.19
SOX6	NM_001145811	SRY (sex determining region Y)-box 6	1	0	1	0	1	0	1	0	bta-miR-21	-0.09	0.19
WNK3	NM_001002838	WNK lysine deficient protein kinase 3	1	0	1	0	1	0	1	0	bta-miR-21	-0.04	0.18
ROBO2	NM_001128929	roundabout, axon guidance receptor, homolog 2 (Drosophila)	1	0	0	1	0	0	0	0	bta-miR-21	-0.05	0.18
CDH6	NM_004932	cadherin 6, type 2, K-cadherin (fetal kidney)	1	0	1	0	2	0	1	1	bta-miR-21	-0.14	0.18
UPF1	NM_002911	UPF1 regulator of nonsense transcripts homolog (yeast)	1	0	0	1	0	0	0	0	bta-miR-21	-0.09	0.18
UBR3	NM_172070	ubiquitin protein ligase E3 component n-recognin 3 (putative)	1	0	1	0	0	0	0	0	bta-miR-21	-0.27	0.18
NELL2	NM_001145107	NEL-like 2 (chicken)	1	0	1	0	0	0	0	0	bta-miR-21	-0.22	0.18
ARHGAP26	NM_001135608	Rho GTPase activating protein 26	1	0	0	1	1	0	1	0	bta-miR-21	> -0.03	0.18
KIAA1549	NM_001164665	KIAA1549	1	0	0	1	0	0	0	0	bta-miR-21	-0.12	0.17
BCL11B	NM_022898	B-cell CLL/lymphoma 11B (zinc finger protein)	1	0	0	1	0	0	0	0	bta-miR-21	-0.07	0.17
C5orf41	NM_153607	chromosome 5 open reading frame 41	1	0	0	1	1	0	1	0	bta-miR-21	-0.07	0.17
GPR155	NM_001033045	G protein-coupled receptor 155	1	0	1	0	0	0	0	0	bta-miR-21	-0.08	0.16
DLX6	NM_005222	distal-less homeobox 6	1	0	0	1	0	0	0	0	bta-miR-21	-0.13	0.16
ZFP36L2	NM_006887	zinc finger protein 36, C3H type-like 2	1	0	1	0	0	0	0	0	bta-miR-21	-0.12	0.16
NPR3	NM_000908	natriuretic peptide receptor C/guanylate cyclase C (atrionatriuretic peptide receptor C)	1	0	0	1	0	0	0	0	bta-miR-21	-0.05	0.16
FHDC1	NM_033393	FH2 domain containing 1	1	0	1	0	0	0	0	0	bta-miR-21	-0.15	0.16
LCORL	NM_001166139	ligand dependent nuclear receptor corepressor-like	1	1	0	0	0	0	0	0	bta-miR-21	-0.22	0.16
ADNP	NM_015339	activity-dependent neuroprotector homeobox	1	0	0	1	1	0	1	0	bta-miR-21	-0.21	0.16
ST3GAL6	NM_006100	ST3 beta-galactoside alpha-2,3-sialyltransferase 6	1	1	0	0	0	0	0	0	bta-miR-21	-0.31	0.16
SCRN1	NM_001145513	secernin 1	1	1	0	0	1	1	0	0	bta-miR-21	-0.25	0.15
DLX2	NM_004405	distal-less homeobox 2	1	0	0	1	0	0	0	0	bta-miR-21	-0.13	0.15
STK38L	NM_015000	serine/threonine kinase 38 like	1	1	0	0	0	0	0	0	bta-miR-21	-0.24	0.15
CPEB3	NM_001178137	cytoplasmic polyadenylation element binding protein 3	1	1	0	0	1	0	1	0	bta-miR-21	-0.24	0.14
AP4E1	NM_007347	adaptor-related protein complex 4, epsilon 1 subunit	1	0	0	1	0	0	0	0	bta-miR-21	-0.11	0.13
TGIF2	NM_001199513	TGFB-induced factor homeobox 2	1	0	0	1	0	0	0	0	bta-miR-21	> -0.01	0.13
RAVER2	NM_018211	ribonucleoprotein, PTB-binding 2	1	1	0	0	0	0	0	0	bta-miR-21	-0.16	0.13
PRRG4	NM_024081	proline rich Gla (G-carboxyglutamic acid) 4 (transmembrane)	1	1	0	0	0	0	0	0	bta-miR-21	-0.14	0.11
NDFIP2	NM_001161407	Nedd4 family interacting protein 2	1	1	0	0	2	1	0	1	bta-miR-21	-0.18	< 0.1
UNC80	NM_032504	unc-80 homolog (C. elegans)	1	1	0	0	1	0	0	1	bta-miR-21	-0.06	< 0.1
FNIP1	NM_001008738	folliculin interacting protein 1	1	1	0	0	0	0	0	0	bta-miR-21	-0.22	< 0.1
TMPRSS15	NM_002772	transmembrane protease, serine 15	1	1	0	0	0	0	0	0	bta-miR-21	-0.29	< 0.1
EPHA4	NM_004438	EPH receptor A4	1	1	0	0	1	0	0	1	bta-miR-21	-0.1	< 0.1
RSPO2	NM_178565	R-spondin 2	1	1	0	0	0	0	0	0	bta-miR-21	-0.1	< 0.1
SLC39A6	NM_012319	solute carrier family 39 (zinc transporter), member 6	1	1	0	0	1	0	0	1	bta-miR-21	-0.43	< 0.1
ITGB8	NM_002214	integrin, beta 8	1	1	0	0	1	0	0	1	bta-miR-21	-0.15	< 0.1
RNF20	NM_019592	ring finger protein 20	1	1	0	0	0	0	0	0	bta-miR-21	-0.24	< 0.1
C20orf7	NM_001039375	chromosome 20 open reading frame 7	1	1	0	0	0	0	0	0	bta-miR-21	-0.38	< 0.1
BRWD1	NM_033656	bromodomain and WD repeat domain containing 1	1*	0	0	0	0	0	0	0	bta-miR-21	N/A	< 0.1
AGBL4	NM_032785	ATP/GTP binding protein-like 4	1	1	0	0	0	0	0	0	bta-miR-21	-0.27	< 0.1
TOPORS	NM_001195622	topoisomerase I binding, arginine/serine-rich, E3 ubiquitin protein ligase	1	1	0	0	0	0	0	0	bta-miR-21	-0.24	< 0.1
CCR7	NM_001838	chemokine (C-C motif) receptor 7	1	1	0	0	0	0	0	0	bta-miR-21	-0.2	< 0.1
DLGAP1	NM_001003809	discs, large (Drosophila) homolog-associated protein 1	1	1	0	0	1	0	1	0	bta-miR-21	-0.19	< 0.1
ENAH	NM_001008493	enabled homolog (Drosophila)	1	1	0	0	0	0	0	0	bta-miR-21	-0.19	< 0.1
KIAA1486	NM_020864	KIAA1486	1	1	0	0	1	0	1	0	bta-miR-21	-0.14	< 0.1
FLT1	NM_001159920	fms-related tyrosine kinase 1 (vascular endothelial growth factor/vascular permeability factor receptor)	1	1	0	0	0	0	0	0	bta-miR-21	-0.11	< 0.1
FAM3C	NM_001040020	family with sequence similarity 3, member C	1	1	0	0	0	0	0	0	bta-miR-21	-0.1	< 0.1
BCAT1	NM_001178091	branched chain amino-acid transaminase 1, cytosolic	1	1	0	0	2	0	2	0	bta-miR-21	> -0.07	< 0.1
ADRBK2	NM_005160	adrenergic, beta, receptor kinase 2	1	1	0	0	0	0	0	0	bta-miR-21	> -0.03	< 0.1
DCAF10	NM_024345	DDB1 and CUL4 associated factor 10	1	1	0	0	0	0	0	0	bta-miR-21	> -0.03	< 0.1

## Sheet: Functional_annotation_clusters
Annotation Cluster 1	Enrichment Score: 4.35318169852214
Category	Term	Count	%	PValue	Genes	List Total	Pop Hits	Pop Total	Fold Enrichment	Bonferroni	Benjamini	FDR
GOTERM_BP_FAT	GO:0010558~negative regulation of macromolecule biosynthetic process	28	9.49153	9.06207e-07	MEF2C, THRB, GLIS2, SOX2, CBX4, SOX6, PDCD4, PAIP2B, EIF4EBP2, WWP1, BCL7A, TERF2, ALX1, SATB1, TBX2, SMAD7, SKI, IL6R, PURB, STAT3, FOXP2, DLX2, MSX1, TSC1, TRIM33, CUX1, RBPJ, EIF2C4	235	547	13528	2.9467	0.00149503	0.00149503	0.00152315
GOTERM_MF_FAT	GO:0043565~sequence-specific DNA binding	29	9.83051	2.14656e-06	MEF2C, ELF2, THRB, SOX2, SOX6, MEIS1, C5ORF41, GATA2, GATAD2B, ALX4, TERF2, CREBL2, PITX2, ALX1, SATB1, ERG, TBX2, SMAD7, MSH2, ADNP, CREB5, PURB, STAT3, FOXP2, DLX2, MSX1, DLX6, TGIF2, CUX1	226	607	12983	2.74458	0.000877559	0.000292605	0.00300369
GOTERM_BP_FAT	GO:0009890~negative regulation of biosynthetic process	28	9.49153	2.20643e-06	MEF2C, THRB, GLIS2, SOX2, CBX4, SOX6, PDCD4, PAIP2B, EIF4EBP2, WWP1, BCL7A, TERF2, ALX1, SATB1, TBX2, SMAD7, SKI, IL6R, PURB, STAT3, FOXP2, DLX2, MSX1, TSC1, TRIM33, CUX1, RBPJ, EIF2C4	235	573	13528	2.813	0.00363619	0.00181975	0.00370852
GOTERM_BP_FAT	GO:0010605~negative regulation of macromolecule metabolic process	32	10.8475	3.67082e-06	MEF2C, THRB, GLIS2, SOX2, CBX4, SOX6, TIMP3, PDCD4, PAIP2B, EIF4EBP2, WWP1, TNRC6B, BCL7A, TERF2, ALX1, SATB1, TBX2, SMAD7, MSH2, NDFIP2, SKI, IL6R, PURB, STAT3, FOXP2, DLX2, MSX1, TSC1, TRIM33, CUX1, RBPJ, EIF2C4	235	734	13528	2.50969	0.00604221	0.00201814	0.00616977
GOTERM_BP_FAT	GO:0031327~negative regulation of cellular biosynthetic process	27	9.15254	4.63511e-06	MEF2C, THRB, GLIS2, SOX2, CBX4, SOX6, PDCD4, PAIP2B, EIF4EBP2, WWP1, BCL7A, TERF2, ALX1, SATB1, TBX2, SMAD7, SKI, PURB, STAT3, FOXP2, DLX2, MSX1, TSC1, TRIM33, CUX1, RBPJ, EIF2C4	235	561	13528	2.77055	0.00762338	0.00191132	0.00779046
GOTERM_BP_FAT	GO:0010629~negative regulation of gene expression	25	8.47458	7.08527e-06	MEF2C, THRB, GLIS2, SOX2, CBX4, SOX6, PDCD4, WWP1, BCL7A, TNRC6B, ALX1, SATB1, SMAD7, TBX2, NDFIP2, SKI, STAT3, PURB, FOXP2, DLX2, MSX1, TRIM33, CUX1, RBPJ, EIF2C4	235	504	13528	2.85545	0.0116297	0.00233683	0.0119083
GOTERM_BP_FAT	GO:0045934~negative regulation of nucleobase, nucleoside, nucleotide and nucleic acid metabolic process	24	8.13559	2.79119e-05	MEF2C, SATB1, THRB, TBX2, SMAD7, MSH2, GLIS2, SOX2, CBX4, SKI, SOX6, PDCD4, STAT3, PURB, FOXP2, DLX2, MSX1, TRIM33, WWP1, CUX1, BCL7A, RBPJ, TERF2, ALX1	235	512	13528	2.6984	0.0450375	0.0065617	0.0469043
GOTERM_BP_FAT	GO:0051172~negative regulation of nitrogen compound metabolic process	24	8.13559	3.44921e-05	MEF2C, SATB1, THRB, TBX2, SMAD7, MSH2, GLIS2, SOX2, CBX4, SKI, SOX6, PDCD4, STAT3, PURB, FOXP2, DLX2, MSX1, TRIM33, WWP1, CUX1, BCL7A, RBPJ, TERF2, ALX1	235	519	13528	2.66201	0.0553562	0.00567855	0.0579588
GOTERM_BP_FAT	GO:0016481~negative regulation of transcription	22	7.45763	4.85106e-05	MEF2C, SATB1, THRB, TBX2, SMAD7, GLIS2, SOX2, CBX4, SKI, SOX6, PDCD4, STAT3, PURB, FOXP2, DLX2, MSX1, TRIM33, WWP1, CUX1, BCL7A, RBPJ, ALX1	235	459	13528	2.75915	0.0769695	0.00725474	0.0815059
GOTERM_BP_FAT	GO:0006357~regulation of transcription from RNA polymerase II promoter	29	9.83051	5.9182e-05	MEF2C, ELF2, THRB, SOX2, SOX5, CBX4, ZNF367, SOX7, SOX6, GATA2, MAP3K1, BCL11B, NFAT5, YAP1, ALX4, ALX1, SATB1, NTF3, TBX2, SMAD7, SKI, STAT3, FOXP2, DLX2, BRWD1, MSX1, CSRNP3, CUX1, NFIB	235	727	13528	2.2963	0.0930903	0.00810964	0.0994272
GOTERM_BP_FAT	GO:0000122~negative regulation of transcription from RNA polymerase II promoter	14	4.74576	0.000746274	MEF2C, SATB1, TBX2, SMAD7, SOX2, CBX4, SKI, SOX6, STAT3, FOXP2, DLX2, MSX1, CUX1, ALX1	235	266	13528	3.02979	0.708454	0.0282572	1.24697
GOTERM_BP_FAT	GO:0045892~negative regulation of transcription, DNA-dependent	16	5.42373	0.00136815	MEF2C, SATB1, TBX2, SMAD7, SOX2, CBX4, SKI, SOX6, STAT3, PURB, FOXP2, DLX2, MSX1, CUX1, RBPJ, ALX1	235	356	13528	2.58723	0.895688	0.0417518	2.27491
GOTERM_BP_FAT	GO:0051253~negative regulation of RNA metabolic process	16	5.42373	0.00160841	MEF2C, SATB1, TBX2, SMAD7, SOX2, CBX4, SKI, SOX6, STAT3, PURB, FOXP2, DLX2, MSX1, CUX1, RBPJ, ALX1	235	362	13528	2.54435	0.929886	0.0471716	2.66934
GOTERM_MF_FAT	GO:0016564~transcription repressor activity	11	3.72881	0.0483782	MSX1, ELF2, THRB, TBX2, BCL11A, CBX4, SKI, CUX1, PURB, FOXP2, ALX1	226	316	12983	1.99973	1	0.602229	50.0371
Annotation Cluster 2	Enrichment Score: 4.296350996265882
Category	Term	Count	%	PValue	Genes	List Total	Pop Hits	Pop Total	Fold Enrichment	Bonferroni	Benjamini	FDR
GOTERM_MF_FAT	GO:0003700~transcription factor activity	43	14.5763	2.94647e-08	MEF2C, ELF2, THRB, SCML2, SOX2, SCML1, SOX5, ZNF367, SOX7, SOX6, MEIS1, C5ORF41, MYCL1, GATA2, ZFP36L2, NFAT5, GATAD2B, ALX4, ALX1, PITX2, CREBL2, PLAG1, KLF5, SATB1, ERG, TBX2, SMAD7, ADNP, CREB5, STAT3, PURB, FOXP2, DLX2, ZNF217, MSX1, CSRNP3, DLX6, TGIF2, RBPJ, CUX1, NFIA, NFIB, KLF3	226	975	12983	2.53356	1.2051e-05	1.2051e-05	4.12306e-05
GOTERM_MF_FAT	GO:0030528~transcription regulator activity	52	17.6271	1.84128e-06	MEF2C, ELF2, THRB, CBX4, GATA2, YAP1, ALX4, ALX1, PITX2, SATB1, ADNP, PURB, BRWD1, MSX1, TGIF2, CUX1, RNF20, LCORL, GLIS2, SCML2, SCML1, SOX2, SOX5, ZNF367, SOX7, SOX6, MEIS1, C5ORF41, MYCL1, ZFP36L2, NPAS3, BCL11A, NFAT5, GATAD2B, CREBL2, PLAG1, KLF5, ERG, TBX2, SMAD7, CREB5, SKI, STAT3, FOXP2, DLX2, ZNF217, CSRNP3, DLX6, RBPJ, NFIA, NFIB, KLF3	226	1512	12983	1.97569	0.0007528	0.000376471	0.00257651
GOTERM_MF_FAT	GO:0043565~sequence-specific DNA binding	29	9.83051	2.14656e-06	MEF2C, ELF2, THRB, SOX2, SOX6, MEIS1, C5ORF41, GATA2, GATAD2B, ALX4, TERF2, CREBL2, PITX2, ALX1, SATB1, ERG, TBX2, SMAD7, MSH2, ADNP, CREB5, PURB, STAT3, FOXP2, DLX2, MSX1, DLX6, TGIF2, CUX1	226	607	12983	2.74458	0.000877559	0.000292605	0.00300369
SP_PIR_KEYWORDS	activator	24	8.13559	5.00106e-06	KLF5, PLAG1, MEF2C, LCORL, ELF2, GLIS2, SETD1B, SOX2, SOX5, ZNF367, CREB5, SOX6, MEIS1, STAT3, GATA2, BRWD1, CSRNP3, NFAT5, ALX4, RBPJ, NFIA, NFIB, CREBL2, KLF3	293	520	19235	3.02993	0.00150419	0.000752379	0.00668612
SP_PIR_KEYWORDS	dna-binding	53	17.9661	1.23931e-05	MEF2C, ELF2, HMGN2, THRB, LEMD3, GATA2, PCBP1, PCBP2, ALX4, PITX2, ALX1, SATB1, ADNP, HNRNPU, PURB, MSX1, TRIM33, TGIF2, CUX1, LCORL, GLIS2, SOX2, SOX5, ZNF367, SOX7, SOX6, MEIS1, MYCL1, ZFP36L2, CHD7, NPAS3, NFAT5, PBRM1, TERF2, CREBL2, PLAG1, KLF5, ERG, ZBTB47, TBX2, MSH2, CREB5, TET1, STAT3, FOXP2, DLX2, ZNF217, CSRNP3, DLX6, RBPJ, NFIA, NFIB, KLF3	293	1868	19235	1.86262	0.0037234	0.00124268	0.0165681
GOTERM_BP_FAT	GO:0006357~regulation of transcription from RNA polymerase II promoter	29	9.83051	5.9182e-05	MEF2C, ELF2, THRB, SOX2, SOX5, CBX4, ZNF367, SOX7, SOX6, GATA2, MAP3K1, BCL11B, NFAT5, YAP1, ALX4, ALX1, SATB1, NTF3, TBX2, SMAD7, SKI, STAT3, FOXP2, DLX2, BRWD1, MSX1, CSRNP3, CUX1, NFIB	235	727	13528	2.2963	0.0930903	0.00810964	0.0994272
GOTERM_BP_FAT	GO:0051252~regulation of RNA metabolic process	54	18.3051	6.8155e-05	MEF2C, ELF2, HMGN2, THRB, CBX4, GATA2, YAP1, ALX4, PITX2, ALX1, SATB1, ADNP, MBNL1, HNRNPU, PURB, BRWD1, MSX1, TGIF2, CUX1, RNF20, SOX2, SOX5, ZNF367, SOX7, SOX6, MEIS1, C5ORF41, MYCL1, ZFP36L2, NPAS3, BCL11B, MAP3K1, PER2, NFAT5, GATAD2B, ASF1A, RASA1, CREBL2, KLF5, ERG, NTF3, TBX2, SMAD7, MAP2K3, CREB5, SKI, STAT3, FOXP2, DLX2, CSRNP3, DLX6, RBPJ, NFIA, NFIB	235	1813	13528	1.7146	0.106427	0.00861862	0.114494
GOTERM_BP_FAT	GO:0045941~positive regulation of transcription	24	8.13559	0.00012199	KLF5, MEF2C, NTF3, THRB, GLIS2, MAP2K3, SOX2, SOX5, CREB5, SOX6, TOPORS, STAT3, GATA2, DLX2, CSRNP3, BCL11B, MAP3K1, NFAT5, YAP1, ALX4, ASF1A, RNF20, NFIB, ALX1	235	564	13528	2.44962	0.182429	0.0125097	0.204844
SP_PIR_KEYWORDS	nucleus	93	31.5254	0.000149677	MEF2C, HMGN2, ELF2, RGS7BP, THRB, CBX4, LEMD3, PDCD4, BTK, GATA2, OSR1, RAVER2, PCBP1, PCBP2, RHOB, TLK2, ALX4, STAG2, PITX2, ALX1, SATB1, ADNP, TOPORS, MBNL1, HNRNPU, PURB, FMN1, BRWD1, MSX1, DCAF7, TRIM33, TGIF2, CUX1, RNF20, KPNA1, FBXO11, LCORL, GLIS2, SETD1B, SCML2, SOX2, SCML1, SOX5, ZNF367, SOX7, SOX6, SESN1, MEIS1, MYCL1, ZFP36L2, CHD7, NPAS3, POM121, BCL11B, BCL11A, NFAT5, PER2, GATAD2B,…	293	4283	19235	1.42547	0.0440562	0.00748124	0.19993
GOTERM_BP_FAT	GO:0045449~regulation of transcription	69	23.3898	0.000165054	MEF2C, HMGN2, ELF2, THRB, CBX4, PDCD4, GATA2, WWP1, YAP1, ALX4, BCL7A, PITX2, ALX1, SATB1, ADNP, TOPORS, PURB, BRWD1, MSX1, BTG2, TRIM33, TGIF2, CUX1, RNF20, LCORL, GLIS2, SCML2, SETD1B, SOX2, SCML1, SOX5, ZNF367, SOX7, SOX6, MEIS1, C5ORF41, MYCL1, CHD7, NPAS3, BCL11B, MAP3K1, BCL11A, PER2, NFAT5, PBRM1, GATAD2B, ASF1A, TERF2, CREBL2, PLAG1, KLF5, ERG, ZBTB47, NTF3, TBX2, SMAD7, MAP2K3, CREB5, SK…	235	2601	13528	1.52712	0.238547	0.0128936	0.277063
GOTERM_BP_FAT	GO:0010628~positive regulation of gene expression	24	8.13559	0.000190461	KLF5, MEF2C, NTF3, THRB, GLIS2, MAP2K3, SOX2, SOX5, CREB5, SOX6, TOPORS, STAT3, GATA2, DLX2, CSRNP3, BCL11B, MAP3K1, NFAT5, YAP1, ALX4, ASF1A, RNF20, NFIB, ALX1	235	581	13528	2.37794	0.269832	0.0125004	0.319647
SP_PIR_KEYWORDS	Transcription	52	17.6271	0.000344272	MEF2C, ELF2, THRB, CBX4, GATA2, ALX4, SATB1, ADNP, PURB, BRWD1, MSX1, TRIM33, BTG2, TGIF2, CUX1, LCORL, SCML2, SETD1B, GLIS2, SCML1, SOX2, SOX5, ZNF367, SOX7, SOX6, MEIS1, NPAS3, CHD7, BCL11B, BCL11A, PER2, NFAT5, PBRM1, GATAD2B, ASF1A, BAHD1, CREBL2, PLAG1, KLF5, ERG, ZBTB47, TBX2, SMAD7, CREB5, STAT3, FOXP2, ZNF217, CSRNP3, RBPJ, NFIA, NFIB, KLF3	293	2071	19235	1.64834	0.0984536	0.0146972	0.459306
SP_PIR_KEYWORDS	transcription regulation	51	17.2881	0.000377731	MEF2C, ELF2, THRB, CBX4, GATA2, ALX4, SATB1, ADNP, PURB, BRWD1, MSX1, TRIM33, BTG2, TGIF2, CUX1, LCORL, SCML2, SETD1B, GLIS2, SCML1, SOX2, SOX5, ZNF367, SOX7, SOX6, NPAS3, CHD7, BCL11B, BCL11A, PER2, NFAT5, GATAD2B, PBRM1, ASF1A, BAHD1, CREBL2, PLAG1, KLF5, ERG, ZBTB47, TBX2, SMAD7, CREB5, STAT3, FOXP2, ZNF217, CSRNP3, RBPJ, NFIA, NFIB, KLF3	293	2026	19235	1.65255	0.107491	0.0113075	0.503841
GOTERM_MF_FAT	GO:0003677~DNA binding	62	21.0169	0.000395916	MEF2C, HMGN2, ELF2, THRB, LEMD3, GATA2, PCBP1, PCBP2, ALX4, PITX2, ALX1, SATB1, ADNP, TOPORS, HNRNPU, PURB, MSX1, TRIM33, TGIF2, CUX1, LCORL, GLIS2, SCML2, SOX2, SCML1, SOX5, ZNF367, SOX7, SOX6, MEIS1, C5ORF41, MYCL1, ZFP36L2, CHD7, NPAS3, NFAT5, PBRM1, GATAD2B, TERF2, BAHD1, CREBL2, PLAG1, KLF5, ERG, ZBTB47, UPF1, TBX2, SMAD7, MSH2, CREB5, TET1, STAT3, FOXP2, DLX2, ZNF217, CSRNP3, DLX6, RBPJ, GL…	226	2331	12983	1.52797	0.149526	0.0396817	0.552592
GOTERM_BP_FAT	GO:0006355~regulation of transcription, DNA-dependent	50	16.9492	0.000520807	MEF2C, ELF2, HMGN2, THRB, CBX4, GATA2, YAP1, ALX4, ALX1, PITX2, SATB1, ADNP, PURB, BRWD1, MSX1, TGIF2, CUX1, RNF20, SOX2, SOX5, ZNF367, SOX7, SOX6, MEIS1, C5ORF41, MYCL1, NPAS3, BCL11B, MAP3K1, PER2, NFAT5, GATAD2B, ASF1A, CREBL2, KLF5, ERG, NTF3, TBX2, SMAD7, MAP2K3, CREB5, SKI, STAT3, FOXP2, DLX2, CSRNP3, DLX6, RBPJ, NFIA, NFIB	235	1773	13528	1.62341	0.57687	0.0236079	0.871782
GOTERM_BP_FAT	GO:0006350~transcription	53	17.9661	0.00404588	MEF2C, ELF2, THRB, CBX4, GATA2, ALX4, ALX1, ADNP, TOPORS, PURB, BRWD1, MSX1, TRIM33, BTG2, TGIF2, CUX1, LCORL, GLIS2, SCML2, SETD1B, SCML1, SOX2, BMPR2, SOX5, ZNF367, SOX7, SOX6, MEIS1, NPAS3, CHD7, BCL11B, BCL11A, PER2, NFAT5, PBRM1, GATAD2B, ASF1A, CREBL2, PLAG1, KLF5, ERG, ZBTB47, TBX2, SMAD7, CREB5, STAT3, FOXP2, ZNF217, CSRNP3, RBPJ, NFIA, NFIB, KLF3	235	2101	13528	1.45216	0.998761	0.0937415	6.58716
Annotation Cluster 3	Enrichment Score: 3.6999186740127676
Category	Term	Count	%	PValue	Genes	List Total	Pop Hits	Pop Total	Fold Enrichment	Bonferroni	Benjamini	FDR
GOTERM_BP_FAT	GO:0010604~positive regulation of macromolecule metabolic process	34	11.5254	1.22332e-05	MEF2C, THRB, IL6ST, GLIS2, SOX2, BMPR2, SOX5, SOX6, GATA2, MAP3K1, BCL11B, NFAT5, TNKS, YAP1, ALX4, ASF1A, TERF2, ALX1, KLF5, NTF3, SMAD7, MAP2K3, NDFIP2, CREB5, IL6R, TOPORS, BOLL, STAT3, DLX2, ACVR2A, CSRNP3, IL12A, RNF20, NFIB	235	857	13528	2.28383	0.0199946	0.00336053	0.0205597
GOTERM_BP_FAT	GO:0006357~regulation of transcription from RNA polymerase II promoter	29	9.83051	5.9182e-05	MEF2C, ELF2, THRB, SOX2, SOX5, CBX4, ZNF367, SOX7, SOX6, GATA2, MAP3K1, BCL11B, NFAT5, YAP1, ALX4, ALX1, SATB1, NTF3, TBX2, SMAD7, SKI, STAT3, FOXP2, DLX2, BRWD1, MSX1, CSRNP3, CUX1, NFIB	235	727	13528	2.2963	0.0930903	0.00810964	0.0994272
GOTERM_BP_FAT	GO:0045935~positive regulation of nucleobase, nucleoside, nucleotide and nucleic acid metabolic process	26	8.81356	8.10768e-05	MEF2C, THRB, GLIS2, SOX2, SOX5, SOX6, GATA2, MAP3K1, BCL11B, NFAT5, TNKS, YAP1, ALX4, ASF1A, TERF2, ALX1, KLF5, NTF3, MAP2K3, CREB5, TOPORS, STAT3, DLX2, CSRNP3, RNF20, NFIB	235	624	13528	2.39858	0.12529	0.00951609	0.136187
GOTERM_BP_FAT	GO:0045941~positive regulation of transcription	24	8.13559	0.00012199	KLF5, MEF2C, NTF3, THRB, GLIS2, MAP2K3, SOX2, SOX5, CREB5, SOX6, TOPORS, STAT3, GATA2, DLX2, CSRNP3, BCL11B, MAP3K1, NFAT5, YAP1, ALX4, ASF1A, RNF20, NFIB, ALX1	235	564	13528	2.44962	0.182429	0.0125097	0.204844
GOTERM_BP_FAT	GO:0051173~positive regulation of nitrogen compound metabolic process	26	8.81356	0.000135713	MEF2C, THRB, GLIS2, SOX2, SOX5, SOX6, GATA2, MAP3K1, BCL11B, NFAT5, TNKS, YAP1, ALX4, ASF1A, TERF2, ALX1, KLF5, NTF3, MAP2K3, CREB5, TOPORS, STAT3, DLX2, CSRNP3, RNF20, NFIB	235	644	13528	2.32409	0.200746	0.0123715	0.227862
GOTERM_BP_FAT	GO:0010557~positive regulation of macromolecule biosynthetic process	26	8.81356	0.000169927	MEF2C, THRB, GLIS2, SOX2, SOX5, SOX6, GATA2, MAP3K1, BCL11B, NFAT5, TNKS, YAP1, ALX4, ASF1A, ALX1, KLF5, NTF3, MAP2K3, CREB5, TOPORS, STAT3, BOLL, DLX2, CSRNP3, RNF20, NFIB	235	654	13528	2.28855	0.244649	0.0126723	0.285231
GOTERM_BP_FAT	GO:0010628~positive regulation of gene expression	24	8.13559	0.000190461	KLF5, MEF2C, NTF3, THRB, GLIS2, MAP2K3, SOX2, SOX5, CREB5, SOX6, TOPORS, STAT3, GATA2, DLX2, CSRNP3, BCL11B, MAP3K1, NFAT5, YAP1, ALX4, ASF1A, RNF20, NFIB, ALX1	235	581	13528	2.37794	0.269832	0.0125004	0.319647
GOTERM_BP_FAT	GO:0031328~positive regulation of cellular biosynthetic process	26	8.81356	0.000343185	MEF2C, THRB, GLIS2, SOX2, SOX5, SOX6, GATA2, MAP3K1, BCL11B, NFAT5, TNKS, YAP1, ALX4, ASF1A, ALX1, KLF5, NTF3, MAP2K3, CREB5, TOPORS, STAT3, BOLL, DLX2, CSRNP3, RNF20, NFIB	235	685	13528	2.18499	0.432602	0.0181144	0.575266
GOTERM_BP_FAT	GO:0009891~positive regulation of biosynthetic process	26	8.81356	0.000424142	MEF2C, THRB, GLIS2, SOX2, SOX5, SOX6, GATA2, MAP3K1, BCL11B, NFAT5, TNKS, YAP1, ALX4, ASF1A, ALX1, KLF5, NTF3, MAP2K3, CREB5, TOPORS, STAT3, BOLL, DLX2, CSRNP3, RNF20, NFIB	235	695	13528	2.15355	0.503617	0.0210008	0.710516
GOTERM_BP_FAT	GO:0006355~regulation of transcription, DNA-dependent	50	16.9492	0.000520807	MEF2C, ELF2, HMGN2, THRB, CBX4, GATA2, YAP1, ALX4, ALX1, PITX2, SATB1, ADNP, PURB, BRWD1, MSX1, TGIF2, CUX1, RNF20, SOX2, SOX5, ZNF367, SOX7, SOX6, MEIS1, C5ORF41, MYCL1, NPAS3, BCL11B, MAP3K1, PER2, NFAT5, GATAD2B, ASF1A, CREBL2, KLF5, ERG, NTF3, TBX2, SMAD7, MAP2K3, CREB5, SKI, STAT3, FOXP2, DLX2, CSRNP3, DLX6, RBPJ, NFIA, NFIB	235	1773	13528	1.62341	0.57687	0.0236079	0.871782
GOTERM_BP_FAT	GO:0045893~positive regulation of transcription, DNA-dependent	20	6.77966	0.000638769	MEF2C, NTF3, THRB, MAP2K3, SOX2, SOX5, CREB5, SOX6, STAT3, GATA2, DLX2, CSRNP3, BCL11B, MAP3K1, NFAT5, YAP1, ALX4, ASF1A, NFIB, ALX1	235	477	13528	2.41367	0.651788	0.0260289	1.06824
GOTERM_BP_FAT	GO:0051254~positive regulation of RNA metabolic process	20	6.77966	0.000712138	MEF2C, NTF3, THRB, MAP2K3, SOX2, SOX5, CREB5, SOX6, STAT3, GATA2, DLX2, CSRNP3, BCL11B, MAP3K1, NFAT5, YAP1, ALX4, ASF1A, NFIB, ALX1	235	481	13528	2.39359	0.691539	0.0282792	1.19025
GOTERM_BP_FAT	GO:0045944~positive regulation of transcription from RNA polymerase II promoter	17	5.76271	0.000734171	MEF2C, THRB, NTF3, SOX2, SOX5, SOX6, STAT3, GATA2, DLX2, CSRNP3, BCL11B, MAP3K1, NFAT5, YAP1, ALX4, NFIB, ALX1	235	371	13528	2.63779	0.702566	0.0284577	1.22687
Annotation Cluster 4	Enrichment Score: 3.5034023768766307
Category	Term	Count	%	PValue	Genes	List Total	Pop Hits	Pop Total	Fold Enrichment	Bonferroni	Benjamini	FDR
GOTERM_BP_FAT	GO:0035295~tube development	15	5.08475	2.89614e-05	FGF18, FLT1, TGFBR2, BMPR2, FOXP2, SPRY2, SPRY1, TSC1, CD44, PTCH1, ROBO2, CUX1, FGF1, NFIB, ALX1	235	220	13528	3.92495	0.0466908	0.0052988	0.0486675
GOTERM_BP_FAT	GO:0060541~respiratory system development	10	3.38983	0.000105197	SPRY2, FGF18, CHD7, SOX2, TGFBR2, BMPR2, CUX1, FGF1, NFIB, FOXP2	235	108	13528	5.33018	0.159442	0.0115125	0.17667
GOTERM_BP_FAT	GO:0030324~lung development	8	2.71186	0.00163661	SPRY2, FGF18, TGFBR2, BMPR2, CUX1, FGF1, NFIB, FOXP2	235	99	13528	4.65179	0.93308	0.0471428	2.71553
GOTERM_BP_FAT	GO:0030323~respiratory tube development	8	2.71186	0.00194366	SPRY2, FGF18, TGFBR2, BMPR2, CUX1, FGF1, NFIB, FOXP2	235	102	13528	4.51498	0.959729	0.0538756	3.21722
Annotation Cluster 5	Enrichment Score: 3.038195122944161
Category	Term	Count	%	PValue	Genes	List Total	Pop Hits	Pop Total	Fold Enrichment	Bonferroni	Benjamini	FDR
UP_SEQ_FEATURE	cross-link:Glycyl lysine isopeptide (Lys-Gly) (interchain with G-Cter in SUMO)	9	3.05085	6.5249e-05	PLAG1, MEF2C, SATB1, MSX1, SOX2, CBX4, TOPORS, SOX6, KLF3	293	89	19113	6.5965	0.0598611	0.0303924	0.102313
GOTERM_BP_FAT	GO:0000122~negative regulation of transcription from RNA polymerase II promoter	14	4.74576	0.000746274	MEF2C, SATB1, TBX2, SMAD7, SOX2, CBX4, SKI, SOX6, STAT3, FOXP2, DLX2, MSX1, CUX1, ALX1	235	266	13528	3.02979	0.708454	0.0282572	1.24697
SP_PIR_KEYWORDS	isopeptide bond	13	4.40678	0.00364219	MEF2C, PLAG1, SATB1, ZCCHC3, GABRB2, SMAD7, SOX2, CBX4, TOPORS, SOX6, MSX1, SPG20, KLF3	293	319	19235	2.67533	0.666563	0.0810142	4.76134
SP_PIR_KEYWORDS	ubl conjugation	19	6.44068	0.00396629	PLAG1, MEF2C, ZCCHC3, SATB1, GABRB2, SMAD7, SOX2, CBX4, NDFIP2, TOPORS, RFFL, SOX6, CDC25A, MSX1, WWP1, SPG20, PIK3R1, GGA3, KLF3	293	588	19235	2.12129	0.697668	0.0818962	5.17471
Annotation Cluster 6	Enrichment Score: 3.035641102145029
Category	Term	Count	%	PValue	Genes	List Total	Pop Hits	Pop Total	Fold Enrichment	Bonferroni	Benjamini	FDR
GOTERM_BP_FAT	GO:0035113~embryonic appendage morphogenesis	9	3.05085	0.000128238	LMBR1, MSX1, CHD7, DLX6, SKI, PTCH1, MBNL1, ALX4, ALX1	235	87	13528	5.9551	0.190821	0.0123778	0.215326
GOTERM_BP_FAT	GO:0030326~embryonic limb morphogenesis	9	3.05085	0.000128238	LMBR1, MSX1, CHD7, DLX6, SKI, PTCH1, MBNL1, ALX4, ALX1	235	87	13528	5.9551	0.190821	0.0123778	0.215326
GOTERM_BP_FAT	GO:0048598~embryonic morphogenesis	16	5.42373	0.000299962	LMBR1, SOX2, TGFBR2, BMPR2, SKI, MBNL1, DLX2, SPRY2, ACVR2A, CHD7, MSX1, TSC1, DLX6, PTCH1, ALX4, ALX1	235	307	13528	3.00018	0.390619	0.0181776	0.502986
GOTERM_BP_FAT	GO:0035107~appendage morphogenesis	9	3.05085	0.000314637	LMBR1, MSX1, CHD7, DLX6, SKI, PTCH1, MBNL1, ALX4, ALX1	235	99	13528	5.23327	0.40521	0.0183842	0.527532
GOTERM_BP_FAT	GO:0035108~limb morphogenesis	9	3.05085	0.000314637	LMBR1, MSX1, CHD7, DLX6, SKI, PTCH1, MBNL1, ALX4, ALX1	235	99	13528	5.23327	0.40521	0.0183842	0.527532
GOTERM_BP_FAT	GO:0060173~limb development	9	3.05085	0.000411906	LMBR1, MSX1, CHD7, DLX6, SKI, PTCH1, MBNL1, ALX4, ALX1	235	103	13528	5.03004	0.493483	0.0210319	0.690087
GOTERM_BP_FAT	GO:0048736~appendage development	9	3.05085	0.000411906	LMBR1, MSX1, CHD7, DLX6, SKI, PTCH1, MBNL1, ALX4, ALX1	235	103	13528	5.03004	0.493483	0.0210319	0.690087
GOTERM_BP_FAT	GO:0043009~chordate embryonic development	14	4.74576	0.00511577	MSH2, TGFBR2, MBNL1, GATA2, ACVR2A, DLX2, CHD7, MSX1, TSC1, PTCH1, ALX4, RBPJ, TERF2, ALX1	235	331	13528	2.43481	0.99979	0.110956	8.25958
GOTERM_BP_FAT	GO:0009792~embryonic development ending in birth or egg hatching	14	4.74576	0.00547381	MSH2, TGFBR2, MBNL1, GATA2, ACVR2A, DLX2, CHD7, MSX1, TSC1, PTCH1, ALX4, RBPJ, TERF2, ALX1	235	334	13528	2.41294	0.999884	0.113813	8.81292
GOTERM_BP_FAT	GO:0001701~in utero embryonic development	6	2.0339	0.1897	GATA2, MSX1, CHD7, MSH2, MBNL1, TERF2	235	176	13528	1.96248	1	0.780532	97.0859
Annotation Cluster 7	Enrichment Score: 2.686579808244361
Category	Term	Count	%	PValue	Genes	List Total	Pop Hits	Pop Total	Fold Enrichment	Bonferroni	Benjamini	FDR
GOTERM_BP_FAT	GO:0042325~regulation of phosphorylation	21	7.11864	0.000174828	FLT1, SMAD7, IL6ST, MAP2K3, TGFBR2, BMPR2, IL6R, PRKCE, PDCD4, CDC25A, SPRY4, TRIB2, SPRY2, ACVR2A, SPRY1, TSC1, MAP3K1, GAB1, IL12A, DUSP8, FGD4	235	466	13528	2.59417	0.250737	0.0119557	0.293446
GOTERM_BP_FAT	GO:0019220~regulation of phosphate metabolic process	21	7.11864	0.000294906	FLT1, SMAD7, IL6ST, MAP2K3, TGFBR2, BMPR2, IL6R, PRKCE, PDCD4, CDC25A, SPRY4, TRIB2, SPRY2, ACVR2A, SPRY1, TSC1, MAP3K1, GAB1, IL12A, DUSP8, FGD4	235	485	13528	2.49255	0.385509	0.018555	0.494526
GOTERM_BP_FAT	GO:0051174~regulation of phosphorus metabolic process	21	7.11864	0.000294906	FLT1, SMAD7, IL6ST, MAP2K3, TGFBR2, BMPR2, IL6R, PRKCE, PDCD4, CDC25A, SPRY4, TRIB2, SPRY2, ACVR2A, SPRY1, TSC1, MAP3K1, GAB1, IL12A, DUSP8, FGD4	235	485	13528	2.49255	0.385509	0.018555	0.494526
GOTERM_BP_FAT	GO:0032268~regulation of cellular protein metabolic process	20	6.77966	0.000598298	UPF1, IL6ST, SMAD7, BMPR2, NDFIP2, IL6R, PRKCE, TIMP3, PDCD4, BOLL, PAIP2B, ACVR2A, EIF4EBP2, TSC1, MAP3K1, GAB1, IL12A, TNRC6B, EIF2C4, FGD4	235	474	13528	2.42894	0.627711	0.0250173	1.00088
GOTERM_BP_FAT	GO:0043405~regulation of MAP kinase activity	10	3.38983	0.000769493	SPRY2, SPRY1, MAP3K1, MAP2K3, GAB1, DUSP8, PDCD4, SPRY4, TRIB2, FGD4	235	141	13528	4.08269	0.719427	0.0284714	1.28553
GOTERM_BP_FAT	GO:0001932~regulation of protein amino acid phosphorylation	11	3.72881	0.000860111	ACVR2A, SMAD7, IL6ST, MAP3K1, GAB1, IL12A, BMPR2, IL6R, PRKCE, PDCD4, FGD4	235	173	13528	3.66026	0.758444	0.0304118	1.4359
GOTERM_BP_FAT	GO:0031399~regulation of protein modification process	13	4.40678	0.00536872	IL6ST, SMAD7, BMPR2, NDFIP2, IL6R, PRKCE, PDCD4, ACVR2A, TSC1, MAP3K1, GAB1, IL12A, FGD4	235	295	13528	2.5368	0.999862	0.114629	8.65084
GOTERM_BP_FAT	GO:0045859~regulation of protein kinase activity	14	4.74576	0.00712482	FLT1, MAP2K3, TGFBR2, PDCD4, SPRY4, TRIB2, CDC25A, SPRY2, SPRY1, TSC1, MAP3K1, GAB1, DUSP8, FGD4	235	345	13528	2.33601	0.999993	0.140452	11.3242
GOTERM_BP_FAT	GO:0043549~regulation of kinase activity	14	4.74576	0.0093699	FLT1, MAP2K3, TGFBR2, PDCD4, SPRY4, TRIB2, CDC25A, SPRY2, SPRY1, TSC1, MAP3K1, GAB1, DUSP8, FGD4	235	357	13528	2.25749	1	0.167111	14.6349
GOTERM_BP_FAT	GO:0051338~regulation of transferase activity	14	4.74576	0.0129591	FLT1, MAP2K3, TGFBR2, PDCD4, SPRY4, TRIB2, CDC25A, SPRY2, SPRY1, TSC1, MAP3K1, GAB1, DUSP8, FGD4	235	372	13528	2.16646	1	0.210734	19.6873
GOTERM_BP_FAT	GO:0000165~MAPKKK cascade	7	2.37288	0.100234	FLT1, MAP3K1, MAP2K3, GAB1, MAPK10, DUSP8, FGD4	235	184	13528	2.19001	1	0.632921	83.0563
Annotation Cluster 8	Enrichment Score: 2.674954511739001
Category	Term	Count	%	PValue	Genes	List Total	Pop Hits	Pop Total	Fold Enrichment	Bonferroni	Benjamini	FDR
UP_SEQ_FEATURE	domain:Bromo 1	4	1.35593	0.000531751	BRWD3, BRWD1, BRD2, PBRM1	293	11	19113	23.7208	0.395389	0.0804417	0.830957
UP_SEQ_FEATURE	domain:Bromo 2	4	1.35593	0.000531751	BRWD3, BRWD1, BRD2, PBRM1	293	11	19113	23.7208	0.395389	0.0804417	0.830957
INTERPRO	IPR018359:Bromodomain, conserved site	5	1.69492	0.00264347	BRWD3, BRWD1, BRD2, TRIM33, PBRM1	271	36	16659	8.53782	0.751498	0.243052	3.76616
SP_PIR_KEYWORDS	bromodomain	5	1.69492	0.00281687	BRWD3, BRWD1, BRD2, TRIM33, PBRM1	293	39	19235	8.41647	0.57219	0.0683111	3.70119
INTERPRO	IPR001487:Bromodomain	5	1.69492	0.00389916	BRWD3, BRWD1, BRD2, TRIM33, PBRM1	271	40	16659	7.68404	0.871903	0.290003	5.50849
SMART	SM00297:BROMO	5	1.69492	0.0108628	BRWD3, BRWD1, BRD2, TRIM33, PBRM1	199	40	9079	5.70289	0.816024	0.571076	12.2931
Annotation Cluster 9	Enrichment Score: 2.5735358723045656
Category	Term	Count	%	PValue	Genes	List Total	Pop Hits	Pop Total	Fold Enrichment	Bonferroni	Benjamini	FDR
GOTERM_MF_FAT	GO:0043565~sequence-specific DNA binding	29	9.83051	2.14656e-06	MEF2C, ELF2, THRB, SOX2, SOX6, MEIS1, C5ORF41, GATA2, GATAD2B, ALX4, TERF2, CREBL2, PITX2, ALX1, SATB1, ERG, TBX2, SMAD7, MSH2, ADNP, CREB5, PURB, STAT3, FOXP2, DLX2, MSX1, DLX6, TGIF2, CUX1	226	607	12983	2.74458	0.000877559	0.000292605	0.00300369
SP_PIR_KEYWORDS	Homeobox	11	3.72881	0.00402253	SATB1, DLX2, MSX1, DLX6, ADNP, TGIF2, CUX1, ALX4, MEIS1, PITX2, ALX1	293	242	19235	2.98402	0.702763	0.0776972	5.24627
INTERPRO	IPR017970:Homeobox, conserved site	11	3.72881	0.00467409	SATB1, DLX2, MSX1, DLX6, ADNP, TGIF2, CUX1, ALX4, MEIS1, PITX2, ALX1	271	232	16659	2.91464	0.914935	0.265116	6.56904
INTERPRO	IPR001356:Homeobox	11	3.72881	0.0051043	SATB1, DLX2, MSX1, DLX6, ADNP, TGIF2, CUX1, ALX4, MEIS1, PITX2, ALX1	271	235	16659	2.87743	0.932237	0.23599	7.15302
UP_SEQ_FEATURE	DNA-binding region:Homeobox	9	3.05085	0.0090154	SATB1, DLX2, MSX1, DLX6, ADNP, CUX1, ALX4, PITX2, ALX1	293	190	19113	3.08994	0.99981	0.334997	13.2443
INTERPRO	IPR012287:Homeodomain-related	10	3.38983	0.0158015	DLX2, MSX1, DLX6, TGIF2, CUX1, ALX4, MEIS1, TERF2, PITX2, ALX1	271	238	16659	2.58287	0.99977	0.407629	20.626
SMART	SM00389:HOX	11	3.72881	0.0329374	SATB1, DLX2, MSX1, DLX6, ADNP, TGIF2, CUX1, ALX4, MEIS1, PITX2, ALX1	199	235	9079	2.13555	0.994435	0.523653	33.1165
Annotation Cluster 10	Enrichment Score: 2.5471726854265664
Category	Term	Count	%	PValue	Genes	List Total	Pop Hits	Pop Total	Fold Enrichment	Bonferroni	Benjamini	FDR
GOTERM_BP_FAT	GO:0001568~blood vessel development	14	4.74576	0.000342463	RECK, KLF5, FGF18, FLT1, SMAD7, TGFBR2, JAG1, ARHGAP24, CHD7, CD44, RHOB, FGF1, RBPJ, RASA1	235	245	13528	3.28948	0.431925	0.0186735	0.574059
GOTERM_BP_FAT	GO:0001944~vasculature development	14	4.74576	0.000432667	RECK, KLF5, FGF18, FLT1, SMAD7, TGFBR2, JAG1, ARHGAP24, CHD7, CD44, RHOB, FGF1, RBPJ, RASA1	235	251	13528	3.21085	0.510557	0.0207951	0.724749
GOTERM_BP_FAT	GO:0048514~blood vessel morphogenesis	11	3.72881	0.00373014	KLF5, FGF18, FLT1, SMAD7, TGFBR2, RHOB, JAG1, ARHGAP24, RBPJ, FGF1, RASA1	235	211	13528	3.00107	0.997909	0.0879762	6.08816
GOTERM_BP_FAT	GO:0001525~angiogenesis	9	3.05085	0.00421165	KLF5, FGF18, FLT1, TGFBR2, RHOB, JAG1, ARHGAP24, RBPJ, FGF1	235	148	13528	3.50063	0.999059	0.0947505	6.84816
SP_PIR_KEYWORDS	angiogenesis	4	1.35593	0.0789209	FLT1, RHOB, ARHGAP24, FGF1	293	66	19235	3.97869	1	0.517027	66.6837
Annotation Cluster 11	Enrichment Score: 2.526930826909213
Category	Term	Count	%	PValue	Genes	List Total	Pop Hits	Pop Total	Fold Enrichment	Bonferroni	Benjamini	FDR
GOTERM_BP_FAT	GO:0030334~regulation of cell migration	12	4.0678	0.000171987	MIA3, FLT1, SMAD7, IL6ST, MAP3K1, GAB1, IL6R, JAG1, RNF20, PIK3R1, VCL, CXCL10	235	169	13528	4.08752	0.247214	0.0122708	0.288685
GOTERM_BP_FAT	GO:0040012~regulation of locomotion	12	4.0678	0.000515717	MIA3, FLT1, SMAD7, IL6ST, MAP3K1, GAB1, IL6R, JAG1, RNF20, PIK3R1, VCL, CXCL10	235	192	13528	3.59787	0.573297	0.0240397	0.863297
GOTERM_BP_FAT	GO:0051270~regulation of cell motion	12	4.0678	0.00053885	MIA3, FLT1, SMAD7, IL6ST, MAP3K1, GAB1, IL6R, JAG1, RNF20, PIK3R1, VCL, CXCL10	235	193	13528	3.57923	0.589295	0.0237639	0.901856
GOTERM_BP_FAT	GO:0030335~positive regulation of cell migration	6	2.0339	0.019033	MIA3, FLT1, IL6ST, IL6R, PIK3R1, CXCL10	235	89	13528	3.88085	1	0.27656	27.602
GOTERM_BP_FAT	GO:0051272~positive regulation of cell motion	6	2.0339	0.0275275	MIA3, FLT1, IL6ST, IL6R, PIK3R1, CXCL10	235	98	13528	3.52445	1	0.349948	37.4481
GOTERM_BP_FAT	GO:0040017~positive regulation of locomotion	6	2.0339	0.0275275	MIA3, FLT1, IL6ST, IL6R, PIK3R1, CXCL10	235	98	13528	3.52445	1	0.349948	37.4481
Annotation Cluster 12	Enrichment Score: 2.3380694059414617
Category	Term	Count	%	PValue	Genes	List Total	Pop Hits	Pop Total	Fold Enrichment	Bonferroni	Benjamini	FDR
GOTERM_BP_FAT	GO:0030510~regulation of BMP signaling pathway	6	2.0339	0.000148505	ACVR2A, TRIM33, SMAD7, LEMD3, SKI, PCSK6	235	30	13528	11.5132	0.217452	0.0128224	0.249316
GOTERM_BP_FAT	GO:0032925~regulation of activin receptor signaling pathway	4	1.35593	0.000560453	ACVR2A, SMAD7, LEMD3, SKI	235	10	13528	23.0264	0.603693	0.0240628	0.937852
GOTERM_BP_FAT	GO:0030514~negative regulation of BMP signaling pathway	4	1.35593	0.00539798	TRIM33, SMAD7, LEMD3, SKI	235	21	13528	10.9649	0.999868	0.113753	8.69599
GOTERM_MF_FAT	GO:0046332~SMAD binding	5	1.69492	0.00811079	TRIM33, SMAD7, TGFBR2, SKI, PURB	226	46	12983	6.24423	0.964237	0.340554	10.7705
GOTERM_BP_FAT	GO:0009968~negative regulation of signal transduction	9	3.05085	0.0385282	RGS7BP, TSC1, TRIM33, SMAD7, IL6ST, SOX2, SOCS6, LEMD3, SKI	235	221	13528	2.34432	1	0.422893	48.3351
GOTERM_BP_FAT	GO:0010648~negative regulation of cell communication	9	3.05085	0.0667159	RGS7BP, TSC1, TRIM33, SMAD7, IL6ST, SOX2, SOCS6, LEMD3, SKI	235	248	13528	2.08909	1	0.546893	68.6679
Annotation Cluster 13	Enrichment Score: 2.276194770976024
Category	Term	Count	%	PValue	Genes	List Total	Pop Hits	Pop Total	Fold Enrichment	Bonferroni	Benjamini	FDR
INTERPRO	IPR011993:Pleckstrin homology-type	14	4.74576	0.00138955	CNKSR2, RALGPS2, ENAH, PTPN14, ADRBK2, ARHGAP24, MPRIP, BTK, TNS1, TIAM1, GAB1, RASA1, FGD4, PLEKHA1	271	303	16659	2.84031	0.518771	0.306293	1.99647
INTERPRO	IPR001849:Pleckstrin homology	13	4.40678	0.00193861	CNKSR2, RALGPS2, ADRBK2, ARHGAP24, ARHGAP26, MPRIP, BTK, TIAM1, GAB1, SNTB2, RASA1, FGD4, PLEKHA1	271	277	16659	2.88498	0.639656	0.225218	2.77506
UP_SEQ_FEATURE	domain:PH 2	5	1.69492	0.00236988	TIAM1, SNTB2, PLEKHA1, MPRIP, FGD4	293	37	19113	8.81515	0.894026	0.220729	3.65383
UP_SEQ_FEATURE	domain:PH 1	5	1.69492	0.00261727	TIAM1, SNTB2, PLEKHA1, MPRIP, FGD4	293	38	19113	8.58317	0.916188	0.186654	4.02796
SMART	SM00233:PH	13	4.40678	0.0183573	CNKSR2, RALGPS2, ADRBK2, ARHGAP24, ARHGAP26, MPRIP, BTK, TIAM1, GAB1, SNTB2, RASA1, FGD4, PLEKHA1	199	277	9079	2.14116	0.943405	0.512252	19.9492
UP_SEQ_FEATURE	domain:PH	8	2.71186	0.0717932	CNKSR2, RALGPS2, GAB1, ADRBK2, ARHGAP24, RASA1, ARHGAP26, BTK	293	237	19113	2.20193	1	0.897046	68.9248
Annotation Cluster 14	Enrichment Score: 2.2749696703378914
Category	Term	Count	%	PValue	Genes	List Total	Pop Hits	Pop Total	Fold Enrichment	Bonferroni	Benjamini	FDR
INTERPRO	IPR013761:Sterile alpha motif-type	7	2.37288	0.00155316	CASKIN1, CNKSR2, EPHA4, ERG, SCML2, SCML1, TNKS	271	77	16659	5.58839	0.558509	0.238551	2.22908
INTERPRO	IPR001660:Sterile alpha motif SAM	7	2.37288	0.00403029	SAMD8, CASKIN1, CNKSR2, EPHA4, SCML2, SCML1, TNKS	271	93	16659	4.62695	0.880474	0.26174	5.68874
UP_SEQ_FEATURE	domain:SAM	6	2.0339	0.0080131	SAMD8, CNKSR2, EPHA4, SCML2, SCML1, TNKS	293	81	19113	4.83201	0.999505	0.330065	11.8575
SMART	SM00454:SAM	7	2.37288	0.0158405	SAMD8, CASKIN1, CNKSR2, EPHA4, SCML2, SCML1, TNKS	199	93	9079	3.434	0.915831	0.561754	17.4492
Annotation Cluster 15	Enrichment Score: 2.151975015851429
Category	Term	Count	%	PValue	Genes	List Total	Pop Hits	Pop Total	Fold Enrichment	Bonferroni	Benjamini	FDR
GOTERM_CC_FAT	GO:0005912~adherens junction	9	3.05085	0.00213445	FMN1, ARHGAP31, ENAH, TNS1, CD44, SMAD7, ARHGAP24, ARHGAP26, VCL	190	155	12782	3.90621	0.408821	0.231118	2.73079
GOTERM_CC_FAT	GO:0005925~focal adhesion	7	2.37288	0.00402074	ARHGAP31, ENAH, TNS1, CD44, ARHGAP24, ARHGAP26, VCL	190	102	12782	4.61682	0.628831	0.281339	5.08665
GOTERM_CC_FAT	GO:0070161~anchoring junction	9	3.05085	0.00404642	FMN1, ARHGAP31, ENAH, TNS1, CD44, SMAD7, ARHGAP24, ARHGAP26, VCL	190	172	12782	3.52013	0.631177	0.2207	5.11835
GOTERM_CC_FAT	GO:0030054~cell junction	17	5.76271	0.00433182	DLGAP1, ENAH, CADM1, GABRB2, SMAD7, STRN, ARHGAP24, ARHGAP26, VCL, FMN1, PJA2, ARHGAP31, ARHGAP32, TNS1, CD44, SNTB2, PDZD2	190	518	12782	2.20782	0.656285	0.192319	5.47006
GOTERM_CC_FAT	GO:0005924~cell-substrate adherens junction	7	2.37288	0.0048535	ARHGAP31, ENAH, TNS1, CD44, ARHGAP24, ARHGAP26, VCL	190	106	12782	4.4426	0.697861	0.157163	6.10985
GOTERM_CC_FAT	GO:0030055~cell-substrate junction	7	2.37288	0.00633144	ARHGAP31, ENAH, TNS1, CD44, ARHGAP24, ARHGAP26, VCL	190	112	12782	4.20461	0.790386	0.159375	7.90077
GOTERM_CC_FAT	GO:0016323~basolateral plasma membrane	8	2.71186	0.0312844	ARHGAP31, ENAH, TNS1, CADM1, CD44, ARHGAP24, ARHGAP26, VCL	190	203	12782	2.65118	0.999598	0.386566	33.7583
SP_PIR_KEYWORDS	cell junction	12	4.0678	0.0420707	PJA2, FMN1, ARHGAP31, DLGAP1, ARHGAP32, ENAH, TNS1, GABRB2, SNTB2, ARHGAP24, ARHGAP26, VCL	293	399	19235	1.97439	0.999998	0.359891	43.7099
Annotation Cluster 16	Enrichment Score: 1.9585882648462138
Category	Term	Count	%	PValue	Genes	List Total	Pop Hits	Pop Total	Fold Enrichment	Bonferroni	Benjamini	FDR
UP_SEQ_FEATURE	DNA-binding region:HMG box	5	1.69492	0.00448133	SOX2, SOX5, PBRM1, SOX7, SOX6	293	44	19113	7.41274	0.98572	0.233219	6.80357
INTERPRO	IPR000910:High mobility group, HMG1/HMG2	5	1.69492	0.0106093	SOX2, SOX5, PBRM1, SOX7, SOX6	271	53	16659	5.79928	0.99634	0.373449	14.3318
SMART	SM00398:HMG	5	1.69492	0.0279989	SOX2, SOX5, PBRM1, SOX7, SOX6	199	53	9079	4.30407	0.987744	0.519835	28.8974
Annotation Cluster 17	Enrichment Score: 1.7809997767149013
Category	Term	Count	%	PValue	Genes	List Total	Pop Hits	Pop Total	Fold Enrichment	Bonferroni	Benjamini	FDR
GOTERM_BP_FAT	GO:0043405~regulation of MAP kinase activity	10	3.38983	0.000769493	SPRY2, SPRY1, MAP3K1, MAP2K3, GAB1, DUSP8, PDCD4, SPRY4, TRIB2, FGD4	235	141	13528	4.08269	0.719427	0.0284714	1.28553
PIR_SUPERFAMILY	PIRSF038352:sprouty homolog protein	3	1.01695	0.00110988	SPRY2, SPRY1, SPRY4	103	4	7396	53.8544	0.129608	0.129608	1.27598
GOTERM_BP_FAT	GO:0043407~negative regulation of MAP kinase activity	5	1.69492	0.00332878	SPRY2, SPRY1, DUSP8, PDCD4, SPRY4	235	36	13528	7.99527	0.995934	0.080025	5.45022
UP_SEQ_FEATURE	domain:SPR	3	1.01695	0.0046434	SPRY2, SPRY1, SPRY4	293	7	19113	27.9566	0.987758	0.228172	7.0413
INTERPRO	IPR007875:Sprouty	3	1.01695	0.00520844	SPRY2, SPRY1, SPRY4	271	7	16659	26.3453	0.935867	0.220973	7.29387
GOTERM_BP_FAT	GO:0045859~regulation of protein kinase activity	14	4.74576	0.00712482	FLT1, MAP2K3, TGFBR2, PDCD4, SPRY4, TRIB2, CDC25A, SPRY2, SPRY1, TSC1, MAP3K1, GAB1, DUSP8, FGD4	235	345	13528	2.33601	0.999993	0.140452	11.3242
GOTERM_BP_FAT	GO:0043549~regulation of kinase activity	14	4.74576	0.0093699	FLT1, MAP2K3, TGFBR2, PDCD4, SPRY4, TRIB2, CDC25A, SPRY2, SPRY1, TSC1, MAP3K1, GAB1, DUSP8, FGD4	235	357	13528	2.25749	1	0.167111	14.6349
UP_SEQ_FEATURE	compositionally biased region:Cys-rich	8	2.71186	0.010913	ASPN, SPRY2, EPHA4, CHIC1, SPRY1, CSRNP3, UBR3, SPRY4	293	158	19113	3.30289	0.999969	0.376145	15.8141
GOTERM_BP_FAT	GO:0051338~regulation of transferase activity	14	4.74576	0.0129591	FLT1, MAP2K3, TGFBR2, PDCD4, SPRY4, TRIB2, CDC25A, SPRY2, SPRY1, TSC1, MAP3K1, GAB1, DUSP8, FGD4	235	372	13528	2.16646	1	0.210734	19.6873
GOTERM_BP_FAT	GO:0006469~negative regulation of protein kinase activity	5	1.69492	0.0639981	SPRY2, SPRY1, DUSP8, PDCD4, SPRY4	235	87	13528	3.30839	1	0.541573	67.0984
GOTERM_BP_FAT	GO:0033673~negative regulation of kinase activity	5	1.69492	0.0706537	SPRY2, SPRY1, DUSP8, PDCD4, SPRY4	235	90	13528	3.19811	1	0.555993	70.8173
GOTERM_BP_FAT	GO:0051348~negative regulation of transferase activity	5	1.69492	0.0849798	SPRY2, SPRY1, DUSP8, PDCD4, SPRY4	235	96	13528	2.99823	1	0.595493	77.5238
GOTERM_BP_FAT	GO:0000165~MAPKKK cascade	7	2.37288	0.100234	FLT1, MAP3K1, MAP2K3, GAB1, MAPK10, DUSP8, FGD4	235	184	13528	2.19001	1	0.632921	83.0563
GOTERM_BP_FAT	GO:0044092~negative regulation of molecular function	9	3.05085	0.22238	SPRY2, SPRY1, SMAD7, NDFIP2, TNKS, NPR3, DUSP8, PDCD4, SPRY4	235	334	13528	1.55118	1	0.815116	98.5412
GOTERM_BP_FAT	GO:0043086~negative regulation of catalytic activity	7	2.37288	0.34669	SPRY2, SPRY1, SMAD7, NPR3, DUSP8, PDCD4, SPRY4	235	277	13528	1.45474	1	0.909912	99.9219
Annotation Cluster 18	Enrichment Score: 1.7731663578762376
Category	Term	Count	%	PValue	Genes	List Total	Pop Hits	Pop Total	Fold Enrichment	Bonferroni	Benjamini	FDR
GOTERM_BP_FAT	GO:0007423~sensory organ development	12	4.0678	0.00215463	SPRY2, CHD7, DLX6, MAP3K1, BCL11B, SOX2, FASLG, TGIF2, JAG1, CUX1, STAT3, FOXP2	235	229	13528	3.01656	0.971593	0.0558192	3.56049
GOTERM_BP_FAT	GO:0001654~eye development	8	2.71186	0.00804007	CHD7, MAP3K1, BCL11B, SOX2, FASLG, TGIF2, STAT3, FOXP2	235	132	13528	3.48885	0.999998	0.151717	12.6882
GOTERM_BP_FAT	GO:0043010~camera-type eye development	6	2.0339	0.0381142	CHD7, MAP3K1, BCL11B, SOX2, TGIF2, FOXP2	235	107	13528	3.228	1	0.422098	47.9599
GOTERM_BP_FAT	GO:0060041~retina development in camera-type eye	3	1.01695	0.122353	CHD7, SOX2, TGIF2	235	35	13528	4.93422	1	0.666914	88.849
Annotation Cluster 19	Enrichment Score: 1.748868078110432
Category	Term	Count	%	PValue	Genes	List Total	Pop Hits	Pop Total	Fold Enrichment	Bonferroni	Benjamini	FDR
GOTERM_BP_FAT	GO:0001501~skeletal system development	15	5.08475	0.00132048	FGF18, TGFBR2, SOX5, NPR3, SOX6, ACVR2A, DLX2, RPS6KA3, TNFRSF11B, CHD7, MSX1, DLX6, ALX4, ALX1, PLEKHA1	235	319	13528	2.70686	0.887133	0.041085	2.19645
GOTERM_BP_FAT	GO:0060021~palate development	5	1.69492	0.00214471	CHD7, TGFBR2, ALX4, PLEKHA1, ALX1	235	32	13528	8.99468	0.971123	0.0564539	3.54437
GOTERM_BP_FAT	GO:0043009~chordate embryonic development	14	4.74576	0.00511577	MSH2, TGFBR2, MBNL1, GATA2, ACVR2A, DLX2, CHD7, MSX1, TSC1, PTCH1, ALX4, RBPJ, TERF2, ALX1	235	331	13528	2.43481	0.99979	0.110956	8.25958
GOTERM_BP_FAT	GO:0009792~embryonic development ending in birth or egg hatching	14	4.74576	0.00547381	MSH2, TGFBR2, MBNL1, GATA2, ACVR2A, DLX2, CHD7, MSX1, TSC1, PTCH1, ALX4, RBPJ, TERF2, ALX1	235	334	13528	2.41294	0.999884	0.113813	8.81292
GOTERM_BP_FAT	GO:0048562~embryonic organ morphogenesis	8	2.71186	0.00836548	SPRY2, DLX2, CHD7, DLX6, SOX2, TGFBR2, ALX4, ALX1	235	133	13528	3.46261	0.999999	0.15561	13.1684
GOTERM_BP_FAT	GO:0048568~embryonic organ development	9	3.05085	0.0101494	SPRY2, GATA2, DLX2, CHD7, DLX6, SOX2, TGFBR2, ALX4, ALX1	235	172	13528	3.01217	1	0.176003	15.7569
GOTERM_BP_FAT	GO:0007389~pattern specification process	11	3.72881	0.0179802	ACVR2A, DLX2, FLT1, BTG2, TGFBR2, BMPR2, PTCH1, RBPJ, ALX4, PITX2, ALX1	235	267	13528	2.37163	1	0.270445	26.2849
GOTERM_BP_FAT	GO:0048706~embryonic skeletal system development	5	1.69492	0.0443417	ACVR2A, DLX2, TGFBR2, ALX4, ALX1	235	77	13528	3.73805	1	0.453313	53.3421
GOTERM_BP_FAT	GO:0048705~skeletal system morphogenesis	6	2.0339	0.0449378	DLX2, FGF18, TGFBR2, ALX4, PLEKHA1, ALX1	235	112	13528	3.08389	1	0.452541	53.8289
GOTERM_BP_FAT	GO:0003002~regionalization	8	2.71186	0.0554121	ACVR2A, DLX2, BTG2, BMPR2, PTCH1, RBPJ, ALX4, ALX1	235	197	13528	2.3377	1	0.5072	61.6406
GOTERM_BP_FAT	GO:0048704~embryonic skeletal system morphogenesis	4	1.35593	0.0757289	DLX2, TGFBR2, ALX4, ALX1	235	57	13528	4.03972	1	0.570124	73.3834
GOTERM_BP_FAT	GO:0009952~anterior/posterior pattern formation	6	2.0339	0.0957925	ACVR2A, BTG2, BMPR2, RBPJ, ALX4, ALX1	235	140	13528	2.46711	1	0.621758	81.5944
GOTERM_BP_FAT	GO:0001701~in utero embryonic development	6	2.0339	0.1897	GATA2, MSX1, CHD7, MSH2, MBNL1, TERF2	235	176	13528	1.96248	1	0.780532	97.0859
Annotation Cluster 20	Enrichment Score: 1.5636967970151165
Category	Term	Count	%	PValue	Genes	List Total	Pop Hits	Pop Total	Fold Enrichment	Bonferroni	Benjamini	FDR
GOTERM_CC_FAT	GO:0031252~cell leading edge	8	2.71186	0.00440597	ARHGAP31, SPRY1, ENAH, TSC1, TRPM7, ROBO2, RASA1, FGD4	190	138	12782	3.89992	0.662525	0.165601	5.56125
GOTERM_CC_FAT	GO:0030027~lamellipodium	5	1.69492	0.0199123	ARHGAP31, SPRY1, ENAH, TSC1, FGD4	190	70	12782	4.80526	0.992901	0.362248	22.9432
GOTERM_CC_FAT	GO:0042995~cell projection	14	4.74576	0.232138	ENAH, CADM1, TRPM7, STRN, ARHGAP24, SLC9A10, SPRY4, ARHGAP31, SPRY1, ARHGAP32, TSC1, ROBO2, RASA1, FGD4	190	697	12782	1.35126	1	0.764016	96.7379
Annotation Cluster 21	Enrichment Score: 1.4817635262728983
Category	Term	Count	%	PValue	Genes	List Total	Pop Hits	Pop Total	Fold Enrichment	Bonferroni	Benjamini	FDR
UP_SEQ_FEATURE	short sequence motif:OAR	3	1.01695	0.0187524	ALX4, PITX2, ALX1	293	14	19113	13.9783	1	0.525824	25.6941
INTERPRO	IPR003654:Paired-like homeodomain protein, OAR	3	1.01695	0.0209457	ALX4, PITX2, ALX1	271	14	16659	13.1726	0.999985	0.461291	26.4351
GOTERM_CC_FAT	GO:0005667~transcription factor complex	7	2.37288	0.0913183	TBX2, SMAD7, SOX2, YAP1, ALX4, PITX2, ALX1	190	210	12782	2.24246	1	0.610263	71.0865
Annotation Cluster 22	Enrichment Score: 1.4646827670000706
Category	Term	Count	%	PValue	Genes	List Total	Pop Hits	Pop Total	Fold Enrichment	Bonferroni	Benjamini	FDR
SP_PIR_KEYWORDS	chromatin regulator	10	3.38983	0.00539161	SATB1, CHD7, MSL1, SETD1B, CBX4, PBRM1, TLK2, ASF1A, RNF20, BAHD1	293	213	19235	3.08209	0.803534	0.0820805	6.97295
GOTERM_BP_FAT	GO:0006325~chromatin organization	13	4.40678	0.0314371	SATB1, HMGN2, SETD1B, SOX2, CBX4, SOX6, CHD7, MSL1, PBRM1, TLK2, RNF20, ASF1A, TERF2	235	378	13528	1.97978	1	0.383574	41.5432
GOTERM_BP_FAT	GO:0051276~chromosome organization	14	4.74576	0.0785815	SATB1, HMGN2, MSH2, SETD1B, SOX2, CBX4, SOX6, CHD7, MSL1, PBRM1, TLK2, ASF1A, RNF20, TERF2	235	485	13528	1.6617	1	0.579432	74.7309
GOTERM_BP_FAT	GO:0016568~chromatin modification	9	3.05085	0.103941	CHD7, MSL1, SETD1B, CBX4, PBRM1, TLK2, ASF1A, RNF20, TERF2	235	274	13528	1.89085	1	0.636606	84.1923
Annotation Cluster 23	Enrichment Score: 1.3620160924392721
Category	Term	Count	%	PValue	Genes	List Total	Pop Hits	Pop Total	Fold Enrichment	Bonferroni	Benjamini	FDR
GOTERM_BP_FAT	GO:0006796~phosphate metabolic process	33	11.1864	0.000327146	BMPR2, ADRBK2, TRIB2, ACVR1C, BTK, MAP3K1, GAB1, TNKS, PPP3CA, TLK2, STK38L, PIK3R1, FGD4, PTPN9, ERG, FLT1, PAN3, TRPM7, SMAD7, MSH2, MAP2K3, TGFBR2, PTPN14, WNK3, MAPK10, PRKCE, CDC25A, MTMR12, ACVR2A, EPHA4, RPS6KA3, DUSP8, UQCRB	235	973	13528	1.95239	0.417372	0.0184554	0.548451
GOTERM_BP_FAT	GO:0006793~phosphorus metabolic process	33	11.1864	0.000327146	BMPR2, ADRBK2, TRIB2, ACVR1C, BTK, MAP3K1, GAB1, TNKS, PPP3CA, TLK2, STK38L, PIK3R1, FGD4, PTPN9, ERG, FLT1, PAN3, TRPM7, SMAD7, MSH2, MAP2K3, TGFBR2, PTPN14, WNK3, MAPK10, PRKCE, CDC25A, MTMR12, ACVR2A, EPHA4, RPS6KA3, DUSP8, UQCRB	235	973	13528	1.95239	0.417372	0.0184554	0.548451
GOTERM_BP_FAT	GO:0006468~protein amino acid phosphorylation	24	8.13559	0.00126039	ERG, PAN3, FLT1, TRPM7, SMAD7, MAP2K3, TGFBR2, BMPR2, ADRBK2, WNK3, MAPK10, PRKCE, TRIB2, ACVR1C, BTK, EPHA4, ACVR2A, RPS6KA3, MAP3K1, GAB1, TNKS, TLK2, STK38L, FGD4	235	667	13528	2.07134	0.875346	0.0400055	2.0975
GOTERM_BP_FAT	GO:0016310~phosphorylation	27	9.15254	0.00144899	BMPR2, ADRBK2, TRIB2, ACVR1C, BTK, MAP3K1, GAB1, TNKS, TLK2, STK38L, PIK3R1, FGD4, ERG, FLT1, PAN3, TRPM7, SMAD7, MSH2, MAP2K3, TGFBR2, WNK3, MAPK10, PRKCE, ACVR2A, EPHA4, RPS6KA3, UQCRB	235	800	13528	1.94285	0.908737	0.0433652	2.40778
UP_SEQ_FEATURE	domain:Protein kinase	17	5.76271	0.00242211	FLT1, PAN3, MAP2K3, TGFBR2, BMPR2, ADRBK2, WNK3, MAPK10, PRKCE, TRIB2, ACVR1C, BTK, EPHA4, ACVR2A, MAP3K1, TLK2, STK38L	293	469	19113	2.36449	0.899147	0.188243	3.73293
UP_SEQ_FEATURE	binding site:ATP	18	6.10169	0.00423092	FLT1, TRPM7, MAP2K3, TGFBR2, BMPR2, ADRBK2, WNK3, MAPK10, PRKCE, ACVR1C, BTK, EPHA4, ACVR2A, RPS6KA3, MAP3K1, TLK2, EHD1, STK38L	293	542	19113	2.16638	0.981884	0.23463	6.43512
SP_PIR_KEYWORDS	kinase	21	7.11864	0.00439122	CNKSR2, FLT1, SGMS2, TRPM7, MAP2K3, NELL2, TGFBR2, BMPR2, ADRBK2, WNK3, PFKM, MAPK10, PRKCE, ACVR1C, BTK, EPHA4, ACVR2A, RPS6KA3, MAP3K1, TLK2, STK38L	293	688	19235	2.0038	0.734109	0.074963	5.71414
INTERPRO	IPR000719:Protein kinase, core	17	5.76271	0.00488542	FLT1, PAN3, MAP2K3, TGFBR2, BMPR2, ADRBK2, WNK3, MAPK10, PRKCE, TRIB2, ACVR1C, BTK, ACVR2A, RPS6KA3, MAP3K1, TLK2, STK38L	271	476	16659	2.19544	0.923924	0.248907	6.85633
SP_PIR_KEYWORDS	serine/threonine-protein kinase	14	4.74576	0.00570345	TRPM7, MAP2K3, TGFBR2, BMPR2, ADRBK2, WNK3, MAPK10, PRKCE, ACVR1C, ACVR2A, RPS6KA3, MAP3K1, TLK2, STK38L	293	381	19235	2.41228	0.821229	0.0824815	7.36214
GOTERM_MF_FAT	GO:0004672~protein kinase activity	20	6.77966	0.00917292	BRD2, FLT1, PAN3, TRPM7, MAP2K3, TGFBR2, BMPR2, ADRBK2, WNK3, MAPK10, PRKCE, TRIB2, ACVR1C, BTK, EPHA4, ACVR2A, RPS6KA3, MAP3K1, TLK2, STK38L	226	606	12983	1.89594	0.976926	0.342152	12.0983
INTERPRO	IPR017442:Serine/threonine protein kinase-related	13	4.40678	0.0144193	MAP2K3, BMPR2, ADRBK2, WNK3, MAPK10, PRKCE, TRIB2, ACVR1C, ACVR2A, RPS6KA3, MAP3K1, TLK2, STK38L	271	359	16659	2.22602	0.999519	0.420562	18.9939
INTERPRO	IPR017441:Protein kinase, ATP binding site	15	5.08475	0.0166594	FLT1, MAP2K3, BMPR2, ADRBK2, WNK3, MAPK10, PRKCE, BTK, ACVR1C, EPHA4, ACVR2A, RPS6KA3, MAP3K1, TLK2, STK38L	271	455	16659	2.02656	0.999855	0.405363	21.6236
GOTERM_MF_FAT	GO:0004674~protein serine/threonine kinase activity	15	5.08475	0.0177756	BRD2, TRPM7, MAP2K3, TGFBR2, BMPR2, ADRBK2, WNK3, MAPK10, PRKCE, ACVR1C, ACVR2A, RPS6KA3, MAP3K1, TLK2, STK38L	226	430	12983	2.00396	0.999348	0.407836	22.1958
UP_SEQ_FEATURE	nucleotide phosphate-binding region:ATP	24	8.13559	0.022414	UPF1, FLT1, TRPM7, MSH2, MAP2K3, TGFBR2, BMPR2, ADRBK2, WNK3, MAPK10, PFKM, PRKCE, HNRNPU, ACVR1C, BTK, EPHA4, ACVR2A, RPS6KA3, CHD7, MAP3K1, ABCD2, TLK2, EHD1, STK38L	293	962	19113	1.62741	1	0.575904	29.9268
UP_SEQ_FEATURE	active site:Proton acceptor	18	6.10169	0.0248448	FLT1, TRPM7, MAP2K3, TGFBR2, BMPR2, ADRBK2, WNK3, PFKM, MAPK10, PRKCE, ACVR1C, BTK, EPHA4, ACVR2A, RPS6KA3, MAP3K1, TLK2, STK38L	293	658	19113	1.78446	1	0.599639	32.6109
SP_PIR_KEYWORDS	ATP	9	3.05085	0.0281298	ACVR2A, RPS6KA3, FLT1, ABCD2, ADRBK2, MAPK10, PFKM, PRKCE, HNRNPU	293	236	19235	2.50354	0.999814	0.290743	31.715
INTERPRO	IPR008271:Serine/threonine protein kinase, active site	12	4.0678	0.0302237	ACVR2A, RPS6KA3, MAP3K1, MAP2K3, BMPR2, ADRBK2, WNK3, MAPK10, TLK2, PRKCE, STK38L, ACVR1C	271	354	16659	2.08381	1	0.55387	35.9237
SP_PIR_KEYWORDS	phosphotransferase	8	2.71186	0.034173	ACVR2A, RPS6KA3, FLT1, ADRBK2, MAPK10, PFKM, PRKCE, PIK3R1	293	201	19235	2.61287	0.999972	0.321335	37.1787
INTERPRO	IPR002290:Serine/threonine protein kinase	9	3.05085	0.0605592	RPS6KA3, MAP3K1, MAP2K3, ADRBK2, WNK3, MAPK10, TLK2, PRKCE, STK38L	271	259	16659	2.1361	1	0.731359	59.5867
SP_PIR_KEYWORDS	transferase	27	9.15254	0.162204	BCAT1, SGMS2, SETD1B, BMPR2, ADRBK2, ACVR1C, BTK, MAP3K1, ST3GAL6, TNKS, TLK2, STK38L, ZDHHC2, ST6GAL1, CRLS1, FLT1, TRPM7, MAP2K3, TGFBR2, C20ORF7, WNK3, PFKM, MAPK10, PRKCE, ACVR2A, EPHA4, RPS6KA3	293	1394	19235	1.27153	1	0.648144	90.6163
SMART	SM00220:S_TKc	9	3.05085	0.2043	RPS6KA3, MAP3K1, MAP2K3, ADRBK2, WNK3, MAPK10, TLK2, PRKCE, STK38L	199	259	9079	1.58536	1	0.947759	93.5722
SP_PIR_KEYWORDS	atp-binding	25	8.47458	0.211855	BMPR2, ADRBK2, ACVR1C, BTK, UBE2D3, CHD7, MAP3K1, ABCD2, TLK2, EHD1, STK38L, FLT1, UPF1, TRPM7, MSH2, MAP2K3, TGFBR2, WNK3, PFKM, MAPK10, PRKCE, HNRNPU, ACVR2A, EPHA4, RPS6KA3	293	1326	19235	1.23772	1	0.721863	95.8538
SP_PIR_KEYWORDS	nucleotide-binding	29	9.83051	0.337035	BMPR2, ADRBK2, ACVR1C, BTK, UBE2D3, CHD7, MAP3K1, ABCD2, RAB11A, RHOB, RAB6A, TLK2, EHD1, STK38L, GTPBP1, FLT1, UPF1, TRPM7, MSH2, MAP2K3, TGFBR2, WNK3, PFKM, MAPK10, PRKCE, HNRNPU, ACVR2A, EPHA4, RPS6KA3	293	1686	19235	1.12918	1	0.846577	99.5894
SP_PIR_KEYWORDS	magnesium	9	3.05085	0.350965	ACVR2A, RPS6KA3, MAP3K1, TGFBR2, BMPR2, ADRBK2, PFKM, STK38L, ACVR1C	293	442	19235	1.33673	1	0.856581	99.6909
GOTERM_MF_FAT	GO:0005524~ATP binding	27	9.15254	0.49763	BMPR2, ADRBK2, TRIB2, ACVR1C, BTK, UBE2D3, CHD7, MAP3K1, ABCD2, TLK2, EHD1, STK38L, FLT1, UPF1, PAN3, TRPM7, MSH2, MAP2K3, TGFBR2, WNK3, PFKM, MAPK10, PRKCE, HNRNPU, ACVR2A, EPHA4, RPS6KA3	226	1477	12983	1.05015	1	0.985041	99.9934
GOTERM_MF_FAT	GO:0000287~magnesium ion binding	9	3.05085	0.526665	ACVR2A, RPS6KA3, MSH2, MAP3K1, TGFBR2, BMPR2, PFKM, STK38L, ACVR1C	226	452	12983	1.14385	1	0.98398	99.9972
GOTERM_MF_FAT	GO:0032559~adenyl ribonucleotide binding	27	9.15254	0.526837	BMPR2, ADRBK2, TRIB2, ACVR1C, BTK, UBE2D3, CHD7, MAP3K1, ABCD2, TLK2, EHD1, STK38L, FLT1, UPF1, PAN3, TRPM7, MSH2, MAP2K3, TGFBR2, WNK3, PFKM, MAPK10, PRKCE, HNRNPU, ACVR2A, EPHA4, RPS6KA3	226	1497	12983	1.03612	1	0.983106	99.9972
GOTERM_MF_FAT	GO:0001883~purine nucleoside binding	28	9.49153	0.591458	BMPR2, ADRBK2, TRIB2, ACVR1C, BTK, UBE2D3, CHD7, MAP3K1, ABCD2, RHOB, TLK2, EHD1, STK38L, FLT1, UPF1, PAN3, TRPM7, MSH2, MAP2K3, TGFBR2, WNK3, PFKM, MAPK10, PRKCE, HNRNPU, ACVR2A, EPHA4, RPS6KA3	226	1601	12983	1.00469	1	0.990288	99.9996
GOTERM_MF_FAT	GO:0000166~nucleotide binding	39	13.2203	0.591873	CPEB3, SETD1B, BMPR2, ADRBK2, LEMD3, TRIB2, BTK, ACVR1C, UBE2D3, CHD7, RAVER2, MAP3K1, ABCD2, RHOB, RAB11A, RBMS3, RAB6A, TLK2, TNRC6B, EHD1, STK38L, GTPBP1, PAN3, FLT1, UPF1, TRPM7, MSH2, MAP2K3, TGFBR2, WNK3, SKI, MAPK10, PFKM, PRKCE, BOLL, HNRNPU, ACVR2A, EPHA4, RPS6KA3	226	2245	12983	0.997964	1	0.989763	99.9996
GOTERM_MF_FAT	GO:0001882~nucleoside binding	28	9.49153	0.606436	BMPR2, ADRBK2, TRIB2, ACVR1C, BTK, UBE2D3, CHD7, MAP3K1, ABCD2, RHOB, TLK2, EHD1, STK38L, FLT1, UPF1, PAN3, TRPM7, MSH2, MAP2K3, TGFBR2, WNK3, PFKM, MAPK10, PRKCE, HNRNPU, ACVR2A, EPHA4, RPS6KA3	226	1612	12983	0.997837	1	0.989331	99.9998
GOTERM_MF_FAT	GO:0030554~adenyl nucleotide binding	27	9.15254	0.638631	BMPR2, ADRBK2, TRIB2, ACVR1C, BTK, UBE2D3, CHD7, MAP3K1, ABCD2, TLK2, EHD1, STK38L, FLT1, UPF1, PAN3, TRPM7, MSH2, MAP2K3, TGFBR2, WNK3, PFKM, MAPK10, PRKCE, HNRNPU, ACVR2A, EPHA4, RPS6KA3	226	1577	12983	0.983555	1	0.992536	99.9999
GOTERM_MF_FAT	GO:0032553~ribonucleotide binding	31	10.5085	0.666153	BMPR2, ADRBK2, TRIB2, BTK, ACVR1C, UBE2D3, CHD7, MAP3K1, ABCD2, RHOB, RAB11A, RAB6A, TLK2, EHD1, STK38L, GTPBP1, FLT1, UPF1, PAN3, TRPM7, MSH2, MAP2K3, TGFBR2, WNK3, PFKM, MAPK10, PRKCE, HNRNPU, ACVR2A, EPHA4, RPS6KA3	226	1836	12983	0.969964	1	0.994579	100
GOTERM_MF_FAT	GO:0032555~purine ribonucleotide binding	31	10.5085	0.666153	BMPR2, ADRBK2, TRIB2, BTK, ACVR1C, UBE2D3, CHD7, MAP3K1, ABCD2, RHOB, RAB11A, RAB6A, TLK2, EHD1, STK38L, GTPBP1, FLT1, UPF1, PAN3, TRPM7, MSH2, MAP2K3, TGFBR2, WNK3, PFKM, MAPK10, PRKCE, HNRNPU, ACVR2A, EPHA4, RPS6KA3	226	1836	12983	0.969964	1	0.994579	100
GOTERM_MF_FAT	GO:0017076~purine nucleotide binding	31	10.5085	0.757391	BMPR2, ADRBK2, TRIB2, BTK, ACVR1C, UBE2D3, CHD7, MAP3K1, ABCD2, RHOB, RAB11A, RAB6A, TLK2, EHD1, STK38L, GTPBP1, FLT1, UPF1, PAN3, TRPM7, MSH2, MAP2K3, TGFBR2, WNK3, PFKM, MAPK10, PRKCE, HNRNPU, ACVR2A, EPHA4, RPS6KA3	226	1918	12983	0.928495	1	0.998616	100
Annotation Cluster 24	Enrichment Score: 1.3470350308554648
Category	Term	Count	%	PValue	Genes	List Total	Pop Hits	Pop Total	Fold Enrichment	Bonferroni	Benjamini	FDR
GOTERM_MF_FAT	GO:0019838~growth factor binding	9	3.05085	0.000473452	ACVR2A, FLT1, NTF3, IL6ST, TGFBR2, BMPR2, IL6R, ESM1, PCSK6	226	105	12983	4.92402	0.176085	0.0379968	0.660477
GOTERM_BP_FAT	GO:0032268~regulation of cellular protein metabolic process	20	6.77966	0.000598298	UPF1, IL6ST, SMAD7, BMPR2, NDFIP2, IL6R, PRKCE, TIMP3, PDCD4, BOLL, PAIP2B, ACVR2A, EIF4EBP2, TSC1, MAP3K1, GAB1, IL12A, TNRC6B, EIF2C4, FGD4	235	474	13528	2.42894	0.627711	0.0250173	1.00088
GOTERM_BP_FAT	GO:0045667~regulation of osteoblast differentiation	6	2.0339	0.000835661	ACVR2A, IL6ST, SOX2, BMPR2, SKI, IL6R	235	43	13528	8.03246	0.748485	0.0302067	1.39535
GOTERM_BP_FAT	GO:0001932~regulation of protein amino acid phosphorylation	11	3.72881	0.000860111	ACVR2A, SMAD7, IL6ST, MAP3K1, GAB1, IL12A, BMPR2, IL6R, PRKCE, PDCD4, FGD4	235	173	13528	3.66026	0.758444	0.0304118	1.4359
GOTERM_BP_FAT	GO:0051094~positive regulation of developmental process	14	4.74576	0.00112284	THRB, NTF3, IL6ST, TGFBR2, SOX2, BMPR2, IL6R, JAG1, ACVR2A, GATA2, TIAM1, RHOB, TGIF2, ROBO2	235	278	13528	2.89901	0.843525	0.0379057	1.87063
GOTERM_BP_FAT	GO:0045597~positive regulation of cell differentiation	12	4.0678	0.00215463	ACVR2A, THRB, NTF3, TIAM1, IL6ST, SOX2, TGFBR2, BMPR2, ROBO2, TGIF2, IL6R, JAG1	235	229	13528	3.01656	0.971593	0.0558192	3.56049
GOTERM_BP_FAT	GO:0030278~regulation of ossification	7	2.37288	0.00228596	ACVR2A, THRB, IL6ST, SOX2, BMPR2, SKI, IL6R	235	78	13528	5.16618	0.977142	0.0582122	3.77362
GOTERM_BP_FAT	GO:0031399~regulation of protein modification process	13	4.40678	0.00536872	IL6ST, SMAD7, BMPR2, NDFIP2, IL6R, PRKCE, PDCD4, ACVR2A, TSC1, MAP3K1, GAB1, IL12A, FGD4	235	295	13528	2.5368	0.999862	0.114629	8.65084
GOTERM_BP_FAT	GO:0045669~positive regulation of osteoblast differentiation	4	1.35593	0.00887312	ACVR2A, IL6ST, BMPR2, IL6R	235	25	13528	9.21055	1	0.162461	13.9125
GOTERM_MF_FAT	GO:0019955~cytokine binding	6	2.0339	0.0410125	CCR7, IL6ST, TGFBR2, IL12A, CNTFR, IL6R	226	109	12983	3.16221	1	0.575308	44.345
GOTERM_BP_FAT	GO:0042531~positive regulation of tyrosine phosphorylation of STAT protein	3	1.01695	0.0594101	IL6ST, IL12A, IL6R	235	23	13528	7.5086	1	0.519418	64.2801
GOTERM_BP_FAT	GO:0001934~positive regulation of protein amino acid phosphorylation	5	1.69492	0.068397	ACVR2A, IL6ST, IL12A, BMPR2, IL6R	235	89	13528	3.23404	1	0.55367	69.6031
GOTERM_BP_FAT	GO:0009967~positive regulation of signal transduction	10	3.38983	0.0716778	ACVR2A, FGF18, FLT1, IL6ST, SOX2, IL12A, FASLG, NDFIP2, IL6R, JAG1	235	295	13528	1.95139	1	0.558967	71.3531
GOTERM_BP_FAT	GO:0046427~positive regulation of JAK-STAT cascade	3	1.01695	0.0738096	IL6ST, IL12A, IL6R	235	26	13528	6.64223	1	0.562812	72.439
GOTERM_BP_FAT	GO:0042327~positive regulation of phosphorylation	5	1.69492	0.0874958	ACVR2A, IL6ST, IL12A, BMPR2, IL6R	235	97	13528	2.96732	1	0.599956	78.5403
GOTERM_BP_FAT	GO:0010562~positive regulation of phosphorus metabolic process	5	1.69492	0.0952575	ACVR2A, IL6ST, IL12A, BMPR2, IL6R	235	100	13528	2.8783	1	0.623918	81.4105
GOTERM_BP_FAT	GO:0045937~positive regulation of phosphate metabolic process	5	1.69492	0.0952575	ACVR2A, IL6ST, IL12A, BMPR2, IL6R	235	100	13528	2.8783	1	0.623918	81.4105
GOTERM_BP_FAT	GO:0042509~regulation of tyrosine phosphorylation of STAT protein	3	1.01695	0.0999185	IL6ST, IL12A, IL6R	235	31	13528	5.5709	1	0.633819	82.9563
GOTERM_BP_FAT	GO:0031401~positive regulation of protein modification process	7	2.37288	0.10615	ACVR2A, SMAD7, IL6ST, IL12A, BMPR2, NDFIP2, IL6R	235	187	13528	2.15488	1	0.638672	84.8346
GOTERM_BP_FAT	GO:0032270~positive regulation of cellular protein metabolic process	8	2.71186	0.109508	ACVR2A, SMAD7, IL6ST, IL12A, BMPR2, NDFIP2, IL6R, BOLL	235	233	13528	1.97651	1	0.646785	85.7644
GOTERM_BP_FAT	GO:0050730~regulation of peptidyl-tyrosine phosphorylation	4	1.35593	0.1134	IL6ST, IL12A, IL6R, PRKCE	235	68	13528	3.38623	1	0.654462	86.7747
GOTERM_BP_FAT	GO:0010647~positive regulation of cell communication	10	3.38983	0.117949	ACVR2A, FGF18, FLT1, IL6ST, SOX2, IL12A, FASLG, NDFIP2, IL6R, JAG1	235	329	13528	1.74973	1	0.662053	87.8702
GOTERM_BP_FAT	GO:0046425~regulation of JAK-STAT cascade	3	1.01695	0.12814	IL6ST, IL12A, IL6R	235	36	13528	4.79716	1	0.675784	90.0224
GOTERM_BP_FAT	GO:0051247~positive regulation of protein metabolic process	8	2.71186	0.129067	ACVR2A, SMAD7, IL6ST, IL12A, BMPR2, NDFIP2, IL6R, BOLL	235	243	13528	1.89518	1	0.674989	90.1992
GOTERM_BP_FAT	GO:0050731~positive regulation of peptidyl-tyrosine phosphorylation	3	1.01695	0.195149	IL6ST, IL12A, IL6R	235	47	13528	3.67442	1	0.78526	97.3983
GOTERM_BP_FAT	GO:0010740~positive regulation of protein kinase cascade	5	1.69492	0.327458	IL6ST, IL12A, FASLG, NDFIP2, IL6R	235	167	13528	1.72353	1	0.899543	99.8729
GOTERM_BP_FAT	GO:0031349~positive regulation of defense response	3	1.01695	0.360966	CADM1, IL6ST, IL12A	235	73	13528	2.36572	1	0.918418	99.9461
GOTERM_BP_FAT	GO:0001817~regulation of cytokine production	5	1.69492	0.382434	CADM1, IL6ST, MAP2K3, IL12A, IL6R	235	181	13528	1.59022	1	0.929521	99.9697
GOTERM_BP_FAT	GO:0002684~positive regulation of immune system process	6	2.0339	0.393864	MIA3, CADM1, IL6ST, TGFBR2, IL12A, IL6R	235	238	13528	1.45124	1	0.934648	99.9778
GOTERM_BP_FAT	GO:0051240~positive regulation of multicellular organismal process	6	2.0339	0.406281	ACVR2A, CHD7, IL6ST, IL12A, BMPR2, IL6R	235	244	13528	1.41556	1	0.938307	99.9844
GOTERM_BP_FAT	GO:0001819~positive regulation of cytokine production	3	1.01695	0.463183	IL6ST, IL12A, IL6R	235	90	13528	1.91887	1	0.953815	99.9971
GOTERM_BP_FAT	GO:0050778~positive regulation of immune response	3	1.01695	0.7187	CADM1, IL6ST, IL12A	235	145	13528	1.19102	1	0.993948	100
GOTERM_BP_FAT	GO:0048584~positive regulation of response to stimulus	4	1.35593	0.778804	CADM1, IL6ST, IL12A, IL6R	235	236	13528	0.975694	1	0.997151	100
Annotation Cluster 25	Enrichment Score: 1.3446832752044444
Category	Term	Count	%	PValue	Genes	List Total	Pop Hits	Pop Total	Fold Enrichment	Bonferroni	Benjamini	FDR
GOTERM_BP_FAT	GO:0035239~tube morphogenesis	7	2.37288	0.0229994	SPRY2, FLT1, TSC1, CD44, TGFBR2, PTCH1, ALX1	235	127	13528	3.17293	1	0.316379	32.3681
GOTERM_BP_FAT	GO:0001763~morphogenesis of a branching structure	5	1.69492	0.0392163	SPRY2, DLX2, FLT1, CD44, TGFBR2	235	74	13528	3.88959	1	0.425951	48.9531
GOTERM_BP_FAT	GO:0048754~branching morphogenesis of a tube	4	1.35593	0.10251	SPRY2, FLT1, CD44, TGFBR2	235	65	13528	3.54252	1	0.637436	83.7626
Annotation Cluster 26	Enrichment Score: 1.328827822137441
Category	Term	Count	%	PValue	Genes	List Total	Pop Hits	Pop Total	Fold Enrichment	Bonferroni	Benjamini	FDR
GOTERM_BP_FAT	GO:0043434~response to peptide hormone stimulus	8	2.71186	0.0176597	EIF4EBP2, TSC1, BTG2, GAB1, IL6R, STAT3, PIK3R1, ACVR1C	235	154	13528	2.99044	1	0.268708	25.8794
GOTERM_BP_FAT	GO:0014070~response to organic cyclic substance	7	2.37288	0.0186024	BTG2, CD44, MSH2, TGFBR2, PTCH1, TIMP3, STAT3	235	121	13528	3.33026	1	0.275979	27.066
GOTERM_BP_FAT	GO:0009719~response to endogenous stimulus	14	4.74576	0.0239946	MSH2, TGFBR2, IL6R, TIMP3, STAT3, ACVR1C, TNFRSF11B, EIF4EBP2, TSC1, BTG2, GAB1, PTCH1, PPP3CA, PIK3R1	235	405	13528	1.98993	1	0.325051	33.5168
GOTERM_BP_FAT	GO:0010033~response to organic substance	20	6.77966	0.0447204	MSH2, IL6ST, TGFBR2, FASLG, IL6R, TIMP3, STAT3, ACVR1C, TNFRSF11B, EIF4EBP2, MSX1, THBD, BTG2, TSC1, CD44, GAB1, IL12A, PTCH1, PPP3CA, PIK3R1	235	721	13528	1.59684	1	0.453534	53.652
GOTERM_BP_FAT	GO:0009725~response to hormone stimulus	12	4.0678	0.05439	TNFRSF11B, EIF4EBP2, TSC1, BTG2, GAB1, TGFBR2, PTCH1, IL6R, TIMP3, STAT3, PIK3R1, ACVR1C	235	367	13528	1.88227	1	0.505806	60.937
GOTERM_BP_FAT	GO:0043627~response to estrogen stimulus	5	1.69492	0.108885	TNFRSF11B, TGFBR2, PTCH1, TIMP3, STAT3	235	105	13528	2.74124	1	0.646563	85.5959
GOTERM_BP_FAT	GO:0048545~response to steroid hormone stimulus	6	2.0339	0.239084	TNFRSF11B, TGFBR2, PTCH1, IL6R, TIMP3, STAT3	235	192	13528	1.79894	1	0.835431	98.9873
Annotation Cluster 27	Enrichment Score: 1.3124542937489074
Category	Term	Count	%	PValue	Genes	List Total	Pop Hits	Pop Total	Fold Enrichment	Bonferroni	Benjamini	FDR
KEGG_PATHWAY	hsa04060:Cytokine-cytokine receptor interaction	15	5.08475	8.06878e-05	CCL1, FLT1, IL6ST, TGFBR2, BMPR2, FASLG, CNTFR, IL6R, CXCL10, ACVR2A, CCR7, TNFRSF11B, CCL22, CCL20, IL12A	85	262	5085	3.42501	0.00795659	0.00795659	0.0893523
KEGG_PATHWAY	hsa04062:Chemokine signaling pathway	9	3.05085	0.0115124	CCL1, CCR7, CCL22, CCL20, TIAM1, ADRBK2, STAT3, PIK3R1, CXCL10	85	187	5085	2.87921	0.682201	0.249176	12.0391
GOTERM_BP_FAT	GO:0007626~locomotory behavior	11	3.72881	0.0211041	CCL1, EPHA4, CCR7, CCL22, CHD7, NPAS3, CCL20, STRN, ROBO2, IL6R, CXCL10	235	274	13528	2.31104	1	0.296831	30.1288
SP_PIR_KEYWORDS	chemotaxis	5	1.69492	0.0239134	CCL1, CCL22, CCL20, ROBO2, CXCL10	293	72	19235	4.55892	0.999315	0.271492	27.6462
INTERPRO	IPR001811:Small chemokine, interleukin-8-like	4	1.35593	0.0285408	CCL1, CCL22, CCL20, CXCL10	271	41	16659	5.9973	1	0.5514	34.292
PIR_SUPERFAMILY	PIRSF001950:small inducible chemokine, C/CC types	3	1.01695	0.03948	CCL1, CCL22, CCL20	103	23	7396	9.36598	0.993494	0.919341	37.2372
GOTERM_MF_FAT	GO:0008009~chemokine activity	4	1.35593	0.0452041	CCL1, CCL22, CCL20, CXCL10	226	46	12983	4.99538	1	0.593805	47.6539
GOTERM_MF_FAT	GO:0042379~chemokine receptor binding	4	1.35593	0.0528582	CCL1, CCL22, CCL20, CXCL10	226	49	12983	4.68954	1	0.619288	53.2297
GOTERM_MF_FAT	GO:0005125~cytokine activity	8	2.71186	0.0533861	CCL1, CCL22, TNFRSF11B, CCL20, FAM3C, IL12A, FASLG, CXCL10	226	195	12983	2.3568	1	0.607403	53.5931
SMART	SM00199:SCY	4	1.35593	0.0594789	CCL1, CCL22, CCL20, CXCL10	199	41	9079	4.45104	0.999926	0.695199	52.1179
GOTERM_BP_FAT	GO:0042330~taxis	7	2.37288	0.0595438	CCL1, CCR7, CCL22, CCL20, ROBO2, IL6R, CXCL10	235	160	13528	2.51851	1	0.517693	64.3653
GOTERM_BP_FAT	GO:0006935~chemotaxis	7	2.37288	0.0595438	CCL1, CCR7, CCL22, CCL20, ROBO2, IL6R, CXCL10	235	160	13528	2.51851	1	0.517693	64.3653
INTERPRO	IPR000827:Small chemokine, C-C group, conserved site	3	1.01695	0.0614939	CCL1, CCL22, CCL20	271	25	16659	7.37668	1	0.723063	60.166
GOTERM_BP_FAT	GO:0007610~behavior	14	4.74576	0.0645299	CCL1, STRN, UBR3, IL6R, STAT3, CXCL10, FOXP2, EPHA4, CCR7, CCL22, CHD7, NPAS3, CCL20, ROBO2	235	469	13528	1.71839	1	0.539561	67.4112
BBID	109.Chemokine_families	4	1.35593	0.106533	CCL1, CCL22, CCL20, CXCL10	18	25	358	3.18222	0.993712	0.993712	65.3321
GOTERM_BP_FAT	GO:0009611~response to wounding	14	4.74576	0.127108	OLR1, MAP2K3, TGFBR2, IL6R, TIMP3, STAT3, CXCL10, CCR7, MIA3, CCL22, THBD, CCL20, CD44, MAP3K1	235	530	13528	1.52061	1	0.676272	89.8221
SP_PIR_KEYWORDS	cytokine	6	2.0339	0.141982	CCL1, CCL22, CCL20, IL12A, FASLG, CXCL10	293	181	19235	2.17619	1	0.60963	87.092
GOTERM_BP_FAT	GO:0006954~inflammatory response	9	3.05085	0.200015	CCR7, CCL22, OLR1, CD44, CCL20, MAP2K3, IL6R, STAT3, CXCL10	235	325	13528	1.59413	1	0.790113	97.6504
GOTERM_BP_FAT	GO:0006955~immune response	14	4.74576	0.41583	CCL1, GTPBP1, ST6GAL1, CADM1, OLR1, MSH2, FASLG, IL6R, CXCL10, CCR7, CCL22, CCL20, IL12A, PAG1	235	690	13528	1.168	1	0.940246	99.9881
GOTERM_BP_FAT	GO:0006952~defense response	11	3.72881	0.624994	CCR7, CCL22, OLR1, CD44, CCL20, MAP2K3, SOCS6, IL12A, IL6R, STAT3, CXCL10	235	615	13528	1.02964	1	0.985738	100
Annotation Cluster 28	Enrichment Score: 1.279157956581055
Category	Term	Count	%	PValue	Genes	List Total	Pop Hits	Pop Total	Fold Enrichment	Bonferroni	Benjamini	FDR
GOTERM_BP_FAT	GO:0030155~regulation of cell adhesion	8	2.71186	0.0097647	MIA3, TSC1, SMAD7, TGFBI, IL12A, FGF1, RASA1, PIK3R1	235	137	13528	3.36152	1	0.171701	15.2049
GOTERM_BP_FAT	GO:0001952~regulation of cell-matrix adhesion	3	1.01695	0.0788341	TSC1, RASA1, PIK3R1	235	27	13528	6.39622	1	0.578323	74.8472
GOTERM_BP_FAT	GO:0010810~regulation of cell-substrate adhesion	3	1.01695	0.188866	TSC1, RASA1, PIK3R1	235	46	13528	3.7543	1	0.780356	97.035
Annotation Cluster 29	Enrichment Score: 1.2611558897547843
Category	Term	Count	%	PValue	Genes	List Total	Pop Hits	Pop Total	Fold Enrichment	Bonferroni	Benjamini	FDR
GOTERM_BP_FAT	GO:0010608~posttranscriptional regulation of gene expression	10	3.38983	0.0112374	ZFP36L2, UPF1, EIF4EBP2, TSC1, SMAD7, TNRC6B, BOLL, HNRNPU, PAIP2B, EIF2C4	235	211	13528	2.72824	1	0.191053	17.2998
GOTERM_BP_FAT	GO:0017148~negative regulation of translation	4	1.35593	0.020609	EIF4EBP2, TSC1, PAIP2B, EIF2C4	235	34	13528	6.77247	1	0.293394	29.5324
GOTERM_BP_FAT	GO:0006417~regulation of translation	7	2.37288	0.0317897	UPF1, EIF4EBP2, TSC1, TNRC6B, BOLL, PAIP2B, EIF2C4	235	137	13528	2.94133	1	0.384231	41.8999
SP_PIR_KEYWORDS	translation regulation	4	1.35593	0.0817351	EIF4EBP2, TNRC6B, BOLL, EIF2C4	293	67	19235	3.91931	1	0.509802	68.0192
GOTERM_BP_FAT	GO:0032269~negative regulation of cellular protein metabolic process	6	2.0339	0.201671	EIF4EBP2, TSC1, SMAD7, TIMP3, PAIP2B, EIF2C4	235	180	13528	1.91887	1	0.789002	97.7308
GOTERM_BP_FAT	GO:0051248~negative regulation of protein metabolic process	6	2.0339	0.223359	EIF4EBP2, TSC1, SMAD7, TIMP3, PAIP2B, EIF2C4	235	187	13528	1.84704	1	0.81541	98.5717
Annotation Cluster 30	Enrichment Score: 1.2605163367966787
Category	Term	Count	%	PValue	Genes	List Total	Pop Hits	Pop Total	Fold Enrichment	Bonferroni	Benjamini	FDR
GOTERM_MF_FAT	GO:0005024~transforming growth factor beta receptor activity	4	1.35593	0.00345765	ACVR2A, TGFBR2, BMPR2, ACVR1C	226	18	12983	12.766	0.75747	0.210302	4.73117
GOTERM_MF_FAT	GO:0004675~transmembrane receptor protein serine/threonine kinase activity	4	1.35593	0.00345765	ACVR2A, TGFBR2, BMPR2, ACVR1C	226	18	12983	12.766	0.75747	0.210302	4.73117
INTERPRO	IPR000472:TGF-beta receptor/activin receptor, type I/II	3	1.01695	0.0130701	ACVR2A, BMPR2, ACVR1C	271	11	16659	16.7652	0.999012	0.412761	17.3707
KEGG_PATHWAY	hsa04350:TGF-beta signaling pathway	6	2.0339	0.0139902	ACVR2A, SMAD7, TGFBR2, BMPR2, ACVR1C, PITX2	85	87	5085	4.12576	0.75212	0.243431	14.4511
SP_PIR_KEYWORDS	magnesium	9	3.05085	0.350965	ACVR2A, RPS6KA3, MAP3K1, TGFBR2, BMPR2, ADRBK2, PFKM, STK38L, ACVR1C	293	442	19235	1.33673	1	0.856581	99.6909
SP_PIR_KEYWORDS	manganese	4	1.35593	0.406868	ACVR2A, TGFBR2, BMPR2, ACVR1C	293	152	19235	1.72759	1	0.890783	99.9073
GOTERM_MF_FAT	GO:0030145~manganese ion binding	4	1.35593	0.501133	ACVR2A, TGFBR2, BMPR2, ACVR1C	226	154	12983	1.49213	1	0.98379	99.9941
GOTERM_MF_FAT	GO:0000287~magnesium ion binding	9	3.05085	0.526665	ACVR2A, RPS6KA3, MSH2, MAP3K1, TGFBR2, BMPR2, PFKM, STK38L, ACVR1C	226	452	12983	1.14385	1	0.98398	99.9972
Annotation Cluster 31	Enrichment Score: 1.227400008031116
Category	Term	Count	%	PValue	Genes	List Total	Pop Hits	Pop Total	Fold Enrichment	Bonferroni	Benjamini	FDR
SP_PIR_KEYWORDS	SH2 domain	6	2.0339	0.0271679	TNS1, SOCS6, RASA1, STAT3, PIK3R1, BTK	293	111	19235	3.54857	0.999749	0.292094	30.8059
INTERPRO	IPR000980:SH2 motif	6	2.0339	0.0345195	TNS1, SOCS6, RASA1, STAT3, PIK3R1, BTK	271	111	16659	3.32283	1	0.585178	39.9193
BIOCARTA	h_egfPathway:EGF Signaling Pathway	4	1.35593	0.0451128	MAP3K1, RASA1, STAT3, PIK3R1	46	26	1437	4.80602	0.995488	0.995488	40.9909
SMART	SM00252:SH2	6	2.0339	0.0950195	TNS1, SOCS6, RASA1, STAT3, PIK3R1, BTK	199	111	9079	2.46611	1	0.820844	69.8516
UP_SEQ_FEATURE	domain:SH2	4	1.35593	0.181454	TNS1, SOCS6, STAT3, BTK	293	96	19113	2.718	1	0.993157	95.6766
Annotation Cluster 32	Enrichment Score: 1.1634581029027564
Category	Term	Count	%	PValue	Genes	List Total	Pop Hits	Pop Total	Fold Enrichment	Bonferroni	Benjamini	FDR
GOTERM_CC_FAT	GO:0005794~Golgi apparatus	24	8.13559	0.004883	ST6GAL1, SGMS2, AP4E1, AP1AR, CBX4, NDFIP2, NBEA, PJA2, ARHGAP32, PRRG4, CD44, AP3M1, RASGRP1, ST3GAL6, RAB11A, TNKS, RAB6A, MBNL3, CUX1, PCSK6, TERF2, GGA3, FGD4, ALX1	190	872	12782	1.85157	0.700057	0.13974	6.14592
GOTERM_CC_FAT	GO:0030173~integral to Golgi membrane	4	1.35593	0.0254713	ST6GAL1, SGMS2, ST3GAL6, CUX1	190	43	12782	6.25802	0.998248	0.410763	28.4185
GOTERM_CC_FAT	GO:0031228~intrinsic to Golgi membrane	4	1.35593	0.0303454	ST6GAL1, SGMS2, ST3GAL6, CUX1	190	46	12782	5.84989	0.99949	0.418108	32.9214
GOTERM_CC_FAT	GO:0044431~Golgi apparatus part	10	3.38983	0.0307483	ARHGAP32, ST6GAL1, SGMS2, AP4E1, ST3GAL6, RAB11A, NBEA, CUX1, PCSK6, GGA3	190	294	12782	2.28822	0.999539	0.400816	33.2816
GOTERM_CC_FAT	GO:0031301~integral to organelle membrane	5	1.69492	0.109357	ST6GAL1, SGMS2, ST3GAL6, LEMD3, CUX1	190	123	12782	2.7347	1	0.638499	77.7024
SP_PIR_KEYWORDS	golgi apparatus	14	4.74576	0.113867	ST6GAL1, SGMS2, AP4E1, AP1AR, NDFIP2, PJA2, ARHGAP32, AP3M1, RASGRP1, ST3GAL6, TNKS, RAB6A, CUX1, GGA3	293	588	19235	1.56306	1	0.546621	80.1357
GOTERM_CC_FAT	GO:0000139~Golgi membrane	6	2.0339	0.141835	ARHGAP32, ST6GAL1, SGMS2, AP4E1, ST3GAL6, CUX1	190	186	12782	2.17012	1	0.680258	86.2213
GOTERM_CC_FAT	GO:0031300~intrinsic to organelle membrane	5	1.69492	0.170431	ST6GAL1, SGMS2, ST3GAL6, LEMD3, CUX1	190	146	12782	2.30389	1	0.711278	91.1183
UP_SEQ_FEATURE	topological domain:Lumenal	4	1.35593	0.967496	ST6GAL1, ST3GAL6, CUX1, SEC63	293	444	19113	0.587676	1	1	100
Annotation Cluster 33	Enrichment Score: 1.1498639882576076
Category	Term	Count	%	PValue	Genes	List Total	Pop Hits	Pop Total	Fold Enrichment	Bonferroni	Benjamini	FDR
GOTERM_CC_FAT	GO:0046930~pore complex	6	2.0339	0.0133079	ASPN, POM121, TNKS, POM121C, TNPO1, KPNA1	190	95	12782	4.24886	0.962959	0.280768	15.9368
GOTERM_CC_FAT	GO:0005643~nuclear pore	5	1.69492	0.0294847	POM121, TNKS, POM121C, TNPO1, KPNA1	190	79	12782	4.25783	0.999365	0.432396	32.1457
GOTERM_BP_FAT	GO:0050658~RNA transport	5	1.69492	0.0874958	UPF1, POM121, TSC1, TNKS, POM121C	235	97	13528	2.96732	1	0.599956	78.5403
GOTERM_BP_FAT	GO:0050657~nucleic acid transport	5	1.69492	0.0874958	UPF1, POM121, TSC1, TNKS, POM121C	235	97	13528	2.96732	1	0.599956	78.5403
GOTERM_BP_FAT	GO:0051236~establishment of RNA localization	5	1.69492	0.0874958	UPF1, POM121, TSC1, TNKS, POM121C	235	97	13528	2.96732	1	0.599956	78.5403
GOTERM_BP_FAT	GO:0006403~RNA localization	5	1.69492	0.0952575	UPF1, POM121, TSC1, TNKS, POM121C	235	100	13528	2.8783	1	0.623918	81.4105
GOTERM_BP_FAT	GO:0015931~nucleobase, nucleoside, nucleotide and nucleic acid transport	5	1.69492	0.132375	UPF1, POM121, TSC1, TNKS, POM121C	235	113	13528	2.54717	1	0.679551	90.8065
GOTERM_BP_FAT	GO:0051028~mRNA transport	4	1.35593	0.190861	UPF1, POM121, TNKS, POM121C	235	87	13528	2.64671	1	0.779897	97.1552
Annotation Cluster 34	Enrichment Score: 1.1381496250135763
Category	Term	Count	%	PValue	Genes	List Total	Pop Hits	Pop Total	Fold Enrichment	Bonferroni	Benjamini	FDR
GOTERM_BP_FAT	GO:0009612~response to mechanical stimulus	6	2.0339	0.00276516	BTG2, SOX2, TGFBR2, PTCH1, TIMP3, FOXP2	235	56	13528	6.16778	0.989659	0.0689398	4.5475
GOTERM_BP_FAT	GO:0014070~response to organic cyclic substance	7	2.37288	0.0186024	BTG2, CD44, MSH2, TGFBR2, PTCH1, TIMP3, STAT3	235	121	13528	3.33026	1	0.275979	27.066
GOTERM_BP_FAT	GO:0007584~response to nutrient	7	2.37288	0.0348009	TNFRSF11B, CD44, IL6ST, SOX2, TGFBR2, PTCH1, TIMP3	235	140	13528	2.8783	1	0.406752	44.8635
GOTERM_BP_FAT	GO:0009628~response to abiotic stimulus	12	4.0678	0.0553131	THBD, BTG2, MSH2, MAP3K1, SOX2, TGFBR2, IL12A, PTCH1, IL6R, DCUN1D3, TIMP3, FOXP2	235	368	13528	1.87715	1	0.509192	61.573
GOTERM_BP_FAT	GO:0031667~response to nutrient levels	8	2.71186	0.0554121	TNFRSF11B, CD44, IL6ST, SOX2, TGFBR2, BMPR2, PTCH1, TIMP3	235	197	13528	2.3377	1	0.5072	61.6406
GOTERM_BP_FAT	GO:0009991~response to extracellular stimulus	8	2.71186	0.0870167	TNFRSF11B, CD44, IL6ST, SOX2, TGFBR2, BMPR2, PTCH1, TIMP3	235	220	13528	2.09331	1	0.600077	78.3501
GOTERM_BP_FAT	GO:0033273~response to vitamin	4	1.35593	0.106092	CD44, SOX2, PTCH1, TIMP3	235	66	13528	3.48885	1	0.640486	84.8181
GOTERM_BP_FAT	GO:0043627~response to estrogen stimulus	5	1.69492	0.108885	TNFRSF11B, TGFBR2, PTCH1, TIMP3, STAT3	235	105	13528	2.74124	1	0.646563	85.5959
GOTERM_BP_FAT	GO:0033189~response to vitamin A	3	1.01695	0.16405	CD44, SOX2, PTCH1	235	42	13528	4.11185	1	0.740981	95.0796
GOTERM_BP_FAT	GO:0048545~response to steroid hormone stimulus	6	2.0339	0.239084	TNFRSF11B, TGFBR2, PTCH1, IL6R, TIMP3, STAT3	235	192	13528	1.79894	1	0.835431	98.9873
GOTERM_BP_FAT	GO:0051241~negative regulation of multicellular organismal process	5	1.69492	0.315649	TNFRSF11B, TGFBR2, BMPR2, PTCH1, IL6R	235	164	13528	1.75506	1	0.89316	99.8296
GOTERM_BP_FAT	GO:0042493~response to drug	6	2.0339	0.32204	TNFRSF11B, MSH2, TGFBR2, PTCH1, RAB6A, STAT3	235	216	13528	1.59905	1	0.895594	99.8545
Annotation Cluster 35	Enrichment Score: 1.1367277488464935
Category	Term	Count	%	PValue	Genes	List Total	Pop Hits	Pop Total	Fold Enrichment	Bonferroni	Benjamini	FDR
GOTERM_BP_FAT	GO:0045168~cell-cell signaling involved in cell fate specification	3	1.01695	0.0419939	SPRY1, SOX2, FGF1	235	19	13528	9.08936	1	0.437774	51.3776
GOTERM_BP_FAT	GO:0031128~developmental induction	3	1.01695	0.0419939	SPRY1, SOX2, FGF1	235	19	13528	9.08936	1	0.437774	51.3776
GOTERM_BP_FAT	GO:0001708~cell fate specification	3	1.01695	0.220518	SPRY1, SOX2, FGF1	235	51	13528	3.38623	1	0.814683	98.4813
Annotation Cluster 36	Enrichment Score: 1.1360082822798707
Category	Term	Count	%	PValue	Genes	List Total	Pop Hits	Pop Total	Fold Enrichment	Bonferroni	Benjamini	FDR
GOTERM_BP_FAT	GO:0007517~muscle organ development	12	4.0678	0.00112412	MEF2C, MSX1, TSC1, TBX2, SMAD7, PPP3CA, SOX6, MBNL1, ALX4, JPH1, FOXP2, CXCL10	235	211	13528	3.27389	0.843853	0.037188	1.87273
GOTERM_BP_FAT	GO:0042692~muscle cell differentiation	7	2.37288	0.0186024	TSC1, NTF3, TBX2, PPP3CA, JAG1, SOX6, MBNL1	235	121	13528	3.33026	1	0.275979	27.066
GOTERM_BP_FAT	GO:0014706~striated muscle tissue development	6	2.0339	0.0556438	TSC1, TBX2, SMAD7, PPP3CA, MBNL1, FOXP2	235	119	13528	2.90249	1	0.506086	61.7984
GOTERM_BP_FAT	GO:0060537~muscle tissue development	6	2.0339	0.0658951	TSC1, TBX2, SMAD7, PPP3CA, MBNL1, FOXP2	235	125	13528	2.76317	1	0.544798	68.2014
GOTERM_BP_FAT	GO:0048738~cardiac muscle tissue development	3	1.01695	0.258995	TSC1, TBX2, SMAD7	235	57	13528	3.02979	1	0.850938	99.3514
GOTERM_BP_FAT	GO:0007519~skeletal muscle tissue development	3	1.01695	0.316738	PPP3CA, MBNL1, FOXP2	235	66	13528	2.61663	1	0.893309	99.8341
GOTERM_BP_FAT	GO:0060538~skeletal muscle organ development	3	1.01695	0.316738	PPP3CA, MBNL1, FOXP2	235	66	13528	2.61663	1	0.893309	99.8341
GOTERM_BP_FAT	GO:0042391~regulation of membrane potential	4	1.35593	0.409821	TSC1, NTF3, SMAD7, PPP3CA	235	134	13528	1.71839	1	0.939155	99.9859
Annotation Cluster 37	Enrichment Score: 1.1248395922172576
Category	Term	Count	%	PValue	Genes	List Total	Pop Hits	Pop Total	Fold Enrichment	Bonferroni	Benjamini	FDR
INTERPRO	IPR000571:Zinc finger, CCCH-type	4	1.35593	0.0520417	ZFP36L2, MBNL3, MBNL1, UNKL	271	52	16659	4.72864	1	0.721355	53.9347
UP_SEQ_FEATURE	zinc finger region:C3H1-type 1	3	1.01695	0.0764899	ZFP36L2, MBNL3, MBNL1	293	30	19113	6.52321	1	0.897829	71.302
UP_SEQ_FEATURE	zinc finger region:C3H1-type 2	3	1.01695	0.0764899	ZFP36L2, MBNL3, MBNL1	293	30	19113	6.52321	1	0.897829	71.302
SMART	SM00356:ZnF_C3H1	4	1.35593	0.104012	ZFP36L2, MBNL3, MBNL1, UNKL	199	52	9079	3.50947	1	0.817742	73.2588
Annotation Cluster 38	Enrichment Score: 1.0801829143823185
Category	Term	Count	%	PValue	Genes	List Total	Pop Hits	Pop Total	Fold Enrichment	Bonferroni	Benjamini	FDR
KEGG_PATHWAY	hsa05212:Pancreatic cancer	5	1.69492	0.0304903	TGFBR2, MAPK10, STAT3, PIK3R1, ACVR1C	85	72	5085	4.15441	0.95337	0.354629	29.0389
KEGG_PATHWAY	hsa05210:Colorectal cancer	5	1.69492	0.0493586	MSH2, TGFBR2, MAPK10, PIK3R1, ACVR1C	85	84	5085	3.56092	0.993337	0.426961	42.9229
KEGG_PATHWAY	hsa05200:Pathways in cancer	10	3.38983	0.0900189	FGF18, MSH2, TGFBR2, FASLG, PTCH1, MAPK10, FGF1, STAT3, PIK3R1, ACVR1C	85	328	5085	1.82389	0.999912	0.540784	64.8321
KEGG_PATHWAY	hsa05220:Chronic myeloid leukemia	3	1.01695	0.352704	TGFBR2, PIK3R1, ACVR1C	85	75	5085	2.39294	1	0.858758	99.1921
Annotation Cluster 39	Enrichment Score: 1.071797003871402
Category	Term	Count	%	PValue	Genes	List Total	Pop Hits	Pop Total	Fold Enrichment	Bonferroni	Benjamini	FDR
GOTERM_BP_FAT	GO:0001656~metanephros development	4	1.35593	0.0402533	SPRY1, OSR1, CD44, ROBO2	235	44	13528	5.23327	1	0.431795	49.8712
GOTERM_BP_FAT	GO:0001822~kidney development	5	1.69492	0.0849798	SPRY1, OSR1, TSC1, CD44, ROBO2	235	96	13528	2.99823	1	0.595493	77.5238
GOTERM_BP_FAT	GO:0001657~ureteric bud development	3	1.01695	0.122353	SPRY1, CD44, ROBO2	235	35	13528	4.93422	1	0.666914	88.849
GOTERM_BP_FAT	GO:0001655~urogenital system development	5	1.69492	0.123333	SPRY1, OSR1, TSC1, CD44, ROBO2	235	110	13528	2.61663	1	0.668172	89.0564
Annotation Cluster 40	Enrichment Score: 1.0664398962291928
Category	Term	Count	%	PValue	Genes	List Total	Pop Hits	Pop Total	Fold Enrichment	Bonferroni	Benjamini	FDR
GOTERM_BP_FAT	GO:0060284~regulation of cell development	9	3.05085	0.0261822	DLX2, NTF3, TIAM1, SMAD7, SOX2, SOX5, ROBO2, TGIF2, MBNL3	235	205	13528	2.52729	1	0.34109	35.9775
GOTERM_BP_FAT	GO:0050767~regulation of neurogenesis	7	2.37288	0.0685869	DLX2, NTF3, TIAM1, SOX2, SOX5, ROBO2, TGIF2	235	166	13528	2.42748	1	0.549776	69.707
GOTERM_BP_FAT	GO:0050769~positive regulation of neurogenesis	4	1.35593	0.082098	NTF3, TIAM1, SOX2, ROBO2	235	59	13528	3.90278	1	0.586853	76.3039
GOTERM_BP_FAT	GO:0051960~regulation of nervous system development	7	2.37288	0.116344	DLX2, NTF3, TIAM1, SOX2, SOX5, ROBO2, TGIF2	235	192	13528	2.09876	1	0.660564	87.4939
GOTERM_BP_FAT	GO:0010720~positive regulation of cell development	4	1.35593	0.117124	NTF3, TIAM1, SOX2, ROBO2	235	69	13528	3.33716	1	0.661236	87.6781
GOTERM_BP_FAT	GO:0045664~regulation of neuron differentiation	5	1.69492	0.198788	TIAM1, SOX2, SOX5, ROBO2, TGIF2	235	133	13528	2.16413	1	0.790645	97.5891
Annotation Cluster 41	Enrichment Score: 1.0642920516059238
Category	Term	Count	%	PValue	Genes	List Total	Pop Hits	Pop Total	Fold Enrichment	Bonferroni	Benjamini	FDR
GOTERM_BP_FAT	GO:0030336~negative regulation of cell migration	4	1.35593	0.0757289	MIA3, SMAD7, RNF20, VCL	235	57	13528	4.03972	1	0.570124	73.3834
GOTERM_BP_FAT	GO:0040013~negative regulation of locomotion	4	1.35593	0.0886899	MIA3, SMAD7, RNF20, VCL	235	61	13528	3.77482	1	0.602947	79.0074
GOTERM_BP_FAT	GO:0051271~negative regulation of cell motion	4	1.35593	0.0954967	MIA3, SMAD7, RNF20, VCL	235	63	13528	3.65498	1	0.622718	81.4929
Annotation Cluster 42	Enrichment Score: 1.058660171487386
Category	Term	Count	%	PValue	Genes	List Total	Pop Hits	Pop Total	Fold Enrichment	Bonferroni	Benjamini	FDR
UP_SEQ_FEATURE	domain:AGC-kinase C-terminal	4	1.35593	0.0517649	RPS6KA3, ADRBK2, PRKCE, STK38L	293	55	19113	4.74415	1	0.844688	56.5629
INTERPRO	IPR000961:AGC-kinase, C-terminal	4	1.35593	0.0596668	RPS6KA3, ADRBK2, PRKCE, STK38L	271	55	16659	4.47071	1	0.740328	59.0263
INTERPRO	IPR002290:Serine/threonine protein kinase	9	3.05085	0.0605592	RPS6KA3, MAP3K1, MAP2K3, ADRBK2, WNK3, MAPK10, TLK2, PRKCE, STK38L	271	259	16659	2.1361	1	0.731359	59.5867
SP_PIR_KEYWORDS	serine/threonine-specific protein kinase	4	1.35593	0.0629714	ACVR2A, RPS6KA3, ADRBK2, PRKCE	293	60	19235	4.37656	1	0.457625	58.0878
SMART	SM00133:S_TK_X	4	1.35593	0.117921	RPS6KA3, ADRBK2, PRKCE, STK38L	199	55	9079	3.31804	1	0.829333	77.8396
INTERPRO	IPR017892:Protein kinase, C-terminal	3	1.01695	0.136907	RPS6KA3, PRKCE, STK38L	271	40	16659	4.61042	1	0.937079	88.1793
SMART	SM00220:S_TKc	9	3.05085	0.2043	RPS6KA3, MAP3K1, MAP2K3, ADRBK2, WNK3, MAPK10, TLK2, PRKCE, STK38L	199	259	9079	1.58536	1	0.947759	93.5722
Annotation Cluster 43	Enrichment Score: 1.057995148878009
Category	Term	Count	%	PValue	Genes	List Total	Pop Hits	Pop Total	Fold Enrichment	Bonferroni	Benjamini	FDR
GOTERM_BP_FAT	GO:0043434~response to peptide hormone stimulus	8	2.71186	0.0176597	EIF4EBP2, TSC1, BTG2, GAB1, IL6R, STAT3, PIK3R1, ACVR1C	235	154	13528	2.99044	1	0.268708	25.8794
GOTERM_BP_FAT	GO:0009719~response to endogenous stimulus	14	4.74576	0.0239946	MSH2, TGFBR2, IL6R, TIMP3, STAT3, ACVR1C, TNFRSF11B, EIF4EBP2, TSC1, BTG2, GAB1, PTCH1, PPP3CA, PIK3R1	235	405	13528	1.98993	1	0.325051	33.5168
GOTERM_BP_FAT	GO:0009725~response to hormone stimulus	12	4.0678	0.05439	TNFRSF11B, EIF4EBP2, TSC1, BTG2, GAB1, TGFBR2, PTCH1, IL6R, TIMP3, STAT3, PIK3R1, ACVR1C	235	367	13528	1.88227	1	0.505806	60.937
GOTERM_BP_FAT	GO:0032868~response to insulin stimulus	5	1.69492	0.0952575	EIF4EBP2, TSC1, GAB1, PIK3R1, ACVR1C	235	100	13528	2.8783	1	0.623918	81.4105
GOTERM_BP_FAT	GO:0008286~insulin receptor signaling pathway	3	1.01695	0.133989	EIF4EBP2, GAB1, PIK3R1	235	37	13528	4.66751	1	0.68078	91.0899
GOTERM_BP_FAT	GO:0032869~cellular response to insulin stimulus	3	1.01695	0.329462	EIF4EBP2, GAB1, PIK3R1	235	68	13528	2.53967	1	0.900462	99.8791
GOTERM_BP_FAT	GO:0032870~cellular response to hormone stimulus	4	1.35593	0.405176	EIF4EBP2, GAB1, STAT3, PIK3R1	235	133	13528	1.73131	1	0.93825	99.9839
Annotation Cluster 44	Enrichment Score: 1.054585082821978
Category	Term	Count	%	PValue	Genes	List Total	Pop Hits	Pop Total	Fold Enrichment	Bonferroni	Benjamini	FDR
SP_PIR_KEYWORDS	zinc-finger	41	13.8983	0.00432899	THRB, GLIS2, ZNF367, RFFL, BTK, GATA2, ZFP36L2, OSR1, RASGRP1, MAP3K1, BCL11B, BCL11A, GATAD2B, MBNL3, YOD1, UNKL, FGD4, DNAJA2, ZDHHC2, PLAG1, KLF5, ZCCHC3, ZBTB47, UPF1, ADNP, ZSWIM6, UBR3, CREB5, MBNL1, TOPORS, PRKCE, TET1, FOXP2, PJA2, JHDM1D, ZNF217, PHF14, TRIM33, RNF20, FBXO11, KLF3	293	1718	19235	1.5667	0.729059	0.0783741	5.63532
SP_PIR_KEYWORDS	zinc	48	16.2712	0.00901489	THRB, GLIS2, ZNF367, RFFL, TIMP3, BTK, GATA2, ZFP36L2, OSR1, RASGRP1, MAP3K1, BCL11B, BCL11A, GATAD2B, SLC39A6, MBNL3, PPP3CA, YOD1, UNKL, FGD4, DNAJA2, ZDHHC2, PLAG1, KLF5, ZCCHC3, ZBTB47, UPF1, TRPM7, AGBL4, ADNP, ZSWIM6, UBR3, CREB5, MBNL1, TOPORS, PRKCE, TET1, MICALL1, FOXP2, PJA2, JHDM1D, ZNF217, PHF14, TRIM33, SLC30A10, RNF20, KLF3, FBXO11	293	2189	19235	1.43953	0.934505	0.116531	11.4031
GOTERM_MF_FAT	GO:0008270~zinc ion binding	49	16.6102	0.0970821	THRB, BTK, GATA2, OSR1, YOD1, ZDHHC2, ZCCHC3, TRPM7, ADNP, ZSWIM6, UBR3, MBNL1, TOPORS, PRKCE, PJA2, TRIM33, SLC30A10, RNF20, FBXO11, GLIS2, ZNF367, RFFL, ZFP36L2, BCL11B, MAP3K1, RASGRP1, BCL11A, GATAD2B, SLC39A6, TNKS, MBNL3, PPP3CA, UNKL, DNAJA2, FGD4, PLAG1, KLF5, ZBTB47, UPF1, AGBL4, CREB5, SKI, TET1, MICALL1, FOXP2, JHDM1D, ZNF217, PHF14, KLF3	226	2311	12983	1.21804	1	0.799408	76.0461
SP_PIR_KEYWORDS	metal-binding	53	17.9661	0.149056	THRB, ACVR1C, BTK, GATA2, OSR1, YOD1, ZDHHC2, ZCCHC3, TRPM7, ADNP, ZSWIM6, UBR3, MBNL1, PFKM, TOPORS, PRKCE, PJA2, ACVR2A, TRIM33, RNF20, FBXO11, GLIS2, BMPR2, ZNF367, RFFL, TIMP3, ZFP36L2, BCL11B, MAP3K1, RASGRP1, BCL11A, GATAD2B, PPP3CA, MBNL3, STK38L, UNKL, DNAJA2, FGD4, PLAG1, KLF5, ZBTB47, UPF1, AGBL4, TGFBR2, CREB5, TET1, FOXP2, MICALL1, JHDM1D, RPS6KA3, ZNF217, PHF14, KLF3	293	2972	19235	1.17072	1	0.621554	88.4445
GOTERM_MF_FAT	GO:0046914~transition metal ion binding	54	18.3051	0.24147	THRB, ACVR1C, BTK, GATA2, OSR1, PGRMC2, YOD1, ZDHHC2, ZCCHC3, TRPM7, ADNP, ZSWIM6, UBR3, MBNL1, TOPORS, PRKCE, PJA2, ACVR2A, TRIM33, SLC30A10, RNF20, FBXO11, GLIS2, BMPR2, ZNF367, RFFL, ZFP36L2, BCL11B, MAP3K1, RASGRP1, BCL11A, GATAD2B, SLC39A6, TNKS, PPP3CA, MBNL3, UNKL, DNAJA2, FGD4, PLAG1, KLF5, ZBTB47, UPF1, AGBL4, TGFBR2, CREB5, SKI, TET1, FOXP2, MICALL1, JHDM1D, ZNF217, PHF14, KLF3	226	2785	12983	1.11387	1	0.940745	97.9086
GOTERM_MF_FAT	GO:0043167~ion binding	79	26.7797	0.281259	SLC8A3, THRB, GABRB2, NELL2, JAG1, BTK, ACVR1C, KCNK10, GATA2, MCTP2, OSR1, PGRMC2, SNTB2, YOD1, ZDHHC2, MATN2, ZCCHC3, TRPM7, ADNP, ZSWIM6, UBR3, TOPORS, PFKM, MBNL1, PRKCE, PJA2, ACVR2A, THBD, TRIM33, SLC30A10, RNF20, FBXO11, MEGF9, GLIS2, KCNA1, DAG1, BMPR2, ZNF367, RFFL, CDH6, ZFP36L2, PRRG4, RASGRP1, BCL11B, MAP3K1, BCL11A, GATAD2B, TNKS, SLC39A6, PPP3CA, MBNL3, PCSK6, EHD1, STK38L, UNKL, DN…	226	4241	12983	1.0701	1	0.932894	99.016
GOTERM_MF_FAT	GO:0046872~metal ion binding	77	26.1017	0.292089	SLC8A3, THRB, NELL2, JAG1, BTK, ACVR1C, KCNK10, GATA2, MCTP2, OSR1, PGRMC2, SNTB2, YOD1, ZDHHC2, MATN2, ZCCHC3, TRPM7, ADNP, ZSWIM6, UBR3, TOPORS, PFKM, MBNL1, PRKCE, PJA2, ACVR2A, THBD, TRIM33, SLC30A10, RNF20, FBXO11, MEGF9, GLIS2, KCNA1, DAG1, BMPR2, ZNF367, RFFL, CDH6, ZFP36L2, PRRG4, RASGRP1, BCL11B, MAP3K1, BCL11A, GATAD2B, TNKS, SLC39A6, PPP3CA, MBNL3, PCSK6, EHD1, STK38L, UNKL, DNAJA2, FG…	226	4140	12983	1.06846	1	0.937355	99.2044
GOTERM_MF_FAT	GO:0043169~cation binding	77	26.1017	0.326588	SLC8A3, THRB, NELL2, JAG1, BTK, ACVR1C, KCNK10, GATA2, MCTP2, OSR1, PGRMC2, SNTB2, YOD1, ZDHHC2, MATN2, ZCCHC3, TRPM7, ADNP, ZSWIM6, UBR3, TOPORS, PFKM, MBNL1, PRKCE, PJA2, ACVR2A, THBD, TRIM33, SLC30A10, RNF20, FBXO11, MEGF9, GLIS2, KCNA1, DAG1, BMPR2, ZNF367, RFFL, CDH6, ZFP36L2, PRRG4, RASGRP1, BCL11B, MAP3K1, BCL11A, GATAD2B, TNKS, SLC39A6, PPP3CA, MBNL3, PCSK6, EHD1, STK38L, UNKL, DNAJA2, FG…	226	4179	12983	1.05849	1	0.952702	99.6045
Annotation Cluster 45	Enrichment Score: 1.050287674044425
Category	Term	Count	%	PValue	Genes	List Total	Pop Hits	Pop Total	Fold Enrichment	Bonferroni	Benjamini	FDR
GOTERM_BP_FAT	GO:0048562~embryonic organ morphogenesis	8	2.71186	0.00836548	SPRY2, DLX2, CHD7, DLX6, SOX2, TGFBR2, ALX4, ALX1	235	133	13528	3.46261	0.999999	0.15561	13.1684
GOTERM_BP_FAT	GO:0048568~embryonic organ development	9	3.05085	0.0101494	SPRY2, GATA2, DLX2, CHD7, DLX6, SOX2, TGFBR2, ALX4, ALX1	235	172	13528	3.01217	1	0.176003	15.7569
GOTERM_BP_FAT	GO:0048839~inner ear development	6	2.0339	0.0118593	SPRY2, CHD7, DLX6, SOX2, JAG1, CUX1	235	79	13528	4.3721	1	0.198533	18.1698
GOTERM_BP_FAT	GO:0043583~ear development	6	2.0339	0.02447	SPRY2, CHD7, DLX6, SOX2, JAG1, CUX1	235	95	13528	3.63574	1	0.327741	34.059
GOTERM_BP_FAT	GO:0048706~embryonic skeletal system development	5	1.69492	0.0443417	ACVR2A, DLX2, TGFBR2, ALX4, ALX1	235	77	13528	3.73805	1	0.453313	53.3421
GOTERM_BP_FAT	GO:0048705~skeletal system morphogenesis	6	2.0339	0.0449378	DLX2, FGF18, TGFBR2, ALX4, PLEKHA1, ALX1	235	112	13528	3.08389	1	0.452541	53.8289
GOTERM_BP_FAT	GO:0042472~inner ear morphogenesis	4	1.35593	0.0726302	SPRY2, CHD7, DLX6, SOX2	235	56	13528	4.11185	1	0.561519	71.8431
GOTERM_BP_FAT	GO:0042471~ear morphogenesis	4	1.35593	0.106092	SPRY2, CHD7, DLX6, SOX2	235	66	13528	3.48885	1	0.640486	84.8181
GOTERM_BP_FAT	GO:0007605~sensory perception of sound	4	1.35593	0.235867	SPRY2, CHD7, SOX2, FBXO11	235	97	13528	2.37385	1	0.831985	98.9128
GOTERM_BP_FAT	GO:0050954~sensory perception of mechanical stimulus	4	1.35593	0.263704	SPRY2, CHD7, SOX2, FBXO11	235	103	13528	2.23557	1	0.853643	99.4174
GOTERM_BP_FAT	GO:0050877~neurological system process	15	5.08475	0.963322	DLGAP1, NTF3, GABRB2, KCNA1, SOX2, UBR3, TOPORS, TIMP3, FOXP2, SPRY2, CHD7, TSC1, TGFBI, PPP3CA, FBXO11	235	1210	13528	0.713628	1	0.999993	100
GOTERM_BP_FAT	GO:0007600~sensory perception	8	2.71186	0.988417	SPRY2, CHD7, TGFBI, SOX2, UBR3, TOPORS, TIMP3, FBXO11	235	810	13528	0.568553	1	1	100
GOTERM_BP_FAT	GO:0050890~cognition	9	3.05085	0.990645	SPRY2, CHD7, TGFBI, SOX2, UBR3, TOPORS, TIMP3, FOXP2, FBXO11	235	909	13528	0.56996	1	1	100
Annotation Cluster 46	Enrichment Score: 1.0495024257314463
Category	Term	Count	%	PValue	Genes	List Total	Pop Hits	Pop Total	Fold Enrichment	Bonferroni	Benjamini	FDR
GOTERM_BP_FAT	GO:0042981~regulation of apoptosis	25	8.47458	0.00640726	MEF2C, CADM1, CBX4, FASLG, TIMP3, ACVR1C, BTK, CD44, TIAM1, MAP3K1, BCL11B, ALX4, PCSK6, RASA1, FGD4, NTF3, MSH2, ADNP, IL6R, PRKCE, MSX1, CSRNP3, BTG2, IL12A, DCUN1D3	235	804	13528	1.78999	0.999975	0.128748	10.2409
GOTERM_BP_FAT	GO:0043067~regulation of programmed cell death	25	8.47458	0.00721149	MEF2C, CADM1, CBX4, FASLG, TIMP3, ACVR1C, BTK, CD44, TIAM1, MAP3K1, BCL11B, ALX4, PCSK6, RASA1, FGD4, NTF3, MSH2, ADNP, IL6R, PRKCE, MSX1, CSRNP3, BTG2, IL12A, DCUN1D3	235	812	13528	1.77235	0.999994	0.140373	11.4542
GOTERM_BP_FAT	GO:0010941~regulation of cell death	25	8.47458	0.0075338	MEF2C, CADM1, CBX4, FASLG, TIMP3, ACVR1C, BTK, CD44, TIAM1, MAP3K1, BCL11B, ALX4, PCSK6, RASA1, FGD4, NTF3, MSH2, ADNP, IL6R, PRKCE, MSX1, CSRNP3, BTG2, IL12A, DCUN1D3	235	815	13528	1.76583	0.999996	0.144498	11.9362
GOTERM_BP_FAT	GO:0043524~negative regulation of neuron apoptosis	4	1.35593	0.058033	MSH2, ADNP, PCSK6, RASA1	235	51	13528	4.51498	1	0.516049	63.3908
GOTERM_BP_FAT	GO:0043523~regulation of neuron apoptosis	5	1.69492	0.0706537	NTF3, MSH2, ADNP, PCSK6, RASA1	235	90	13528	3.19811	1	0.555993	70.8173
GOTERM_BP_FAT	GO:0043065~positive regulation of apoptosis	12	4.0678	0.127239	CADM1, CD44, CSRNP3, TIAM1, MAP3K1, IL12A, FASLG, DCUN1D3, PRKCE, TIMP3, BTK, FGD4	235	430	13528	1.60649	1	0.674843	89.8476
GOTERM_BP_FAT	GO:0008624~induction of apoptosis by extracellular signals	5	1.69492	0.129331	TIAM1, FASLG, TIMP3, BTK, FGD4	235	112	13528	2.56991	1	0.673996	90.2491
GOTERM_BP_FAT	GO:0043068~positive regulation of programmed cell death	12	4.0678	0.131427	CADM1, CD44, CSRNP3, TIAM1, MAP3K1, IL12A, FASLG, DCUN1D3, PRKCE, TIMP3, BTK, FGD4	235	433	13528	1.59536	1	0.67851	90.6362
GOTERM_BP_FAT	GO:0010942~positive regulation of cell death	12	4.0678	0.134457	CADM1, CD44, CSRNP3, TIAM1, MAP3K1, IL12A, FASLG, DCUN1D3, PRKCE, TIMP3, BTK, FGD4	235	435	13528	1.58803	1	0.680398	91.1704
GOTERM_BP_FAT	GO:0043066~negative regulation of apoptosis	9	3.05085	0.270916	MEF2C, MSX1, BTG2, MSH2, BCL11B, CBX4, ADNP, PCSK6, RASA1	235	354	13528	1.46354	1	0.860339	99.5062
GOTERM_BP_FAT	GO:0043069~negative regulation of programmed cell death	9	3.05085	0.28072	MEF2C, MSX1, BTG2, MSH2, BCL11B, CBX4, ADNP, PCSK6, RASA1	235	359	13528	1.44316	1	0.867655	99.6067
GOTERM_BP_FAT	GO:0060548~negative regulation of cell death	9	3.05085	0.287343	MEF2C, MSX1, BTG2, MSH2, BCL11B, CBX4, ADNP, PCSK6, RASA1	235	360	13528	1.43915	1	0.870125	99.6633
GOTERM_BP_FAT	GO:0006917~induction of apoptosis	7	2.37288	0.469156	CADM1, TIAM1, FASLG, PRKCE, TIMP3, BTK, FGD4	235	320	13528	1.25926	1	0.954651	99.9976
GOTERM_BP_FAT	GO:0012502~induction of programmed cell death	7	2.37288	0.476464	CADM1, TIAM1, FASLG, PRKCE, TIMP3, BTK, FGD4	235	321	13528	1.25533	1	0.955621	99.9981
Annotation Cluster 47	Enrichment Score: 1.010041637273481
Category	Term	Count	%	PValue	Genes	List Total	Pop Hits	Pop Total	Fold Enrichment	Bonferroni	Benjamini	FDR
INTERPRO	IPR000198:RhoGAP	7	2.37288	0.000747823	ARHGAP31, ARHGAP32, TAGAP, ARHGAP24, FAM13A, ARHGAP26, PIK3R1	271	67	16659	6.42248	0.32531	0.32531	1.07911
UP_SEQ_FEATURE	domain:Rho-GAP	6	2.0339	0.00314483	ARHGAP31, ARHGAP32, TAGAP, ARHGAP24, ARHGAP26, PIK3R1	293	65	19113	6.02142	0.949192	0.191711	4.82125
SMART	SM00324:RhoGAP	7	2.37288	0.00329714	ARHGAP31, ARHGAP32, TAGAP, ARHGAP24, FAM13A, ARHGAP26, PIK3R1	199	67	9079	4.76659	0.400645	0.400645	3.88858
SP_PIR_KEYWORDS	guanine-nucleotide releasing factor	5	1.69492	0.11262	TAGAP, RALGPS2, TIAM1, RASGRP1, FGD4	293	121	19235	2.71275	1	0.550311	79.7587
GOTERM_MF_FAT	GO:0030695~GTPase regulator activity	11	3.72881	0.166216	ARHGAP31, ARHGAP32, TAGAP, RALGPS2, TSC1, TIAM1, RASGRP1, ARHGAP24, RASA1, ARHGAP26, FGD4	226	404	12983	1.56415	1	0.887716	92.1425
GOTERM_MF_FAT	GO:0060589~nucleoside-triphosphatase regulator activity	11	3.72881	0.183482	ARHGAP31, ARHGAP32, TAGAP, RALGPS2, TSC1, TIAM1, RASGRP1, ARHGAP24, RASA1, ARHGAP26, FGD4	226	413	12983	1.53006	1	0.906404	94.1371
GOTERM_BP_FAT	GO:0022604~regulation of cell morphogenesis	5	1.69492	0.191729	TIAM1, SMAD7, ROBO2, RASA1, FGD4	235	131	13528	2.19717	1	0.780142	97.2061
SP_PIR_KEYWORDS	GTPase activation	5	1.69492	0.222673	ARHGAP31, ARHGAP32, ARHGAP24, RASA1, ARHGAP26	293	159	19235	2.06442	1	0.73557	96.5534
GOTERM_MF_FAT	GO:0005085~guanyl-nucleotide exchange factor activity	5	1.69492	0.270252	TAGAP, RALGPS2, TIAM1, RASGRP1, FGD4	226	152	12983	1.8897	1	0.931747	98.7828
GOTERM_MF_FAT	GO:0005096~GTPase activator activity	5	1.69492	0.526607	ARHGAP31, ARHGAP32, ARHGAP24, RASA1, ARHGAP26	226	220	12983	1.30561	1	0.984852	99.9971
GOTERM_BP_FAT	GO:0051056~regulation of small GTPase mediated signal transduction	5	1.69492	0.637693	TSC1, TIAM1, RASGRP1, RASA1, FGD4	235	252	13528	1.14218	1	0.987142	100
GOTERM_MF_FAT	GO:0008047~enzyme activator activity	5	1.69492	0.836563	ARHGAP31, ARHGAP32, ARHGAP24, RASA1, ARHGAP26	226	335	12983	0.857416	1	0.999757	100
GOTERM_MF_FAT	GO:0005083~small GTPase regulator activity	4	1.35593	0.857675	TIAM1, RASA1, ARHGAP26, FGD4	226	274	12983	0.838641	1	0.999828	100
Annotation Cluster 48	Enrichment Score: 1.0086506450588133
Category	Term	Count	%	PValue	Genes	List Total	Pop Hits	Pop Total	Fold Enrichment	Bonferroni	Benjamini	FDR
GOTERM_BP_FAT	GO:0030900~forebrain development	7	2.37288	0.0486551	GATA2, DLX2, MSX1, TSC1, SOX2, NFIB, FOXP2	235	152	13528	2.65106	1	0.471847	56.7583
GOTERM_BP_FAT	GO:0021537~telencephalon development	4	1.35593	0.10251	DLX2, TSC1, SOX2, FOXP2	235	65	13528	3.54252	1	0.637436	83.7626
GOTERM_BP_FAT	GO:0021543~pallium development	3	1.01695	0.188866	DLX2, TSC1, SOX2	235	46	13528	3.7543	1	0.780356	97.035
Annotation Cluster 49	Enrichment Score: 1.0084640456516705
Category	Term	Count	%	PValue	Genes	List Total	Pop Hits	Pop Total	Fold Enrichment	Bonferroni	Benjamini	FDR
GOTERM_BP_FAT	GO:0007162~negative regulation of cell adhesion	4	1.35593	0.0379785	MIA3, TGFBI, RASA1, PIK3R1	235	43	13528	5.35497	1	0.426423	47.8363
UP_SEQ_FEATURE	domain:SH3	7	2.37288	0.0547919	CASKIN1, MIA3, ARHGAP32, RASA1, ARHGAP26, PIK3R1, BTK	293	177	19113	2.5798	1	0.840894	58.688
SP_PIR_KEYWORDS	sh3 domain	7	2.37288	0.101939	CASKIN1, MIA3, ARHGAP32, RASA1, ARHGAP26, PIK3R1, BTK	293	210	19235	2.18828	1	0.537237	76.2476
INTERPRO	IPR001452:Src homology-3 domain	7	2.37288	0.132783	CASKIN1, MIA3, ARHGAP32, RASA1, ARHGAP26, PIK3R1, BTK	271	213	16659	2.02022	1	0.937678	87.3332
SMART	SM00326:SH3	7	2.37288	0.322064	CASKIN1, MIA3, ARHGAP32, RASA1, ARHGAP26, PIK3R1, BTK	199	213	9079	1.49935	1	0.986479	99.061
Annotation Cluster 50	Enrichment Score: 1.003878503860142
Category	Term	Count	%	PValue	Genes	List Total	Pop Hits	Pop Total	Fold Enrichment	Bonferroni	Benjamini	FDR
GOTERM_BP_FAT	GO:0034329~cell junction assembly	4	1.35593	0.0336334	TNS1, SMAD7, STRN, VCL	235	41	13528	5.61619	1	0.398823	43.7317
GOTERM_BP_FAT	GO:0034330~cell junction organization	4	1.35593	0.0757289	TNS1, SMAD7, STRN, VCL	235	57	13528	4.03972	1	0.570124	73.3834
GOTERM_BP_FAT	GO:0045216~cell-cell junction organization	3	1.01695	0.122353	SMAD7, STRN, VCL	235	35	13528	4.93422	1	0.666914	88.849
GOTERM_CC_FAT	GO:0005911~cell-cell junction	5	1.69492	0.309627	CADM1, SMAD7, STRN, PDZD2, VCL	190	190	12782	1.77036	1	0.797921	99.178
Annotation Cluster 51	Enrichment Score: 0.993502177754079
Category	Term	Count	%	PValue	Genes	List Total	Pop Hits	Pop Total	Fold Enrichment	Bonferroni	Benjamini	FDR
GOTERM_CC_FAT	GO:0046930~pore complex	6	2.0339	0.0133079	ASPN, POM121, TNKS, POM121C, TNPO1, KPNA1	190	95	12782	4.24886	0.962959	0.280768	15.9368
GOTERM_CC_FAT	GO:0005643~nuclear pore	5	1.69492	0.0294847	POM121, TNKS, POM121C, TNPO1, KPNA1	190	79	12782	4.25783	0.999365	0.432396	32.1457
GOTERM_CC_FAT	GO:0005635~nuclear envelope	7	2.37288	0.0836392	POM121, SCRN1, LEMD3, TNKS, POM121C, TNPO1, KPNA1	190	205	12782	2.29715	1	0.607105	67.7553
GOTERM_CC_FAT	GO:0031967~organelle envelope	10	3.38983	0.571081	CRLS1, POM121, SCRN1, LEMD3, TNKS, C20ORF7, POM121C, TNPO1, KPNA1, UQCRB	190	620	12782	1.08506	1	0.925945	99.9983
GOTERM_CC_FAT	GO:0031975~envelope	10	3.38983	0.575011	CRLS1, POM121, SCRN1, LEMD3, TNKS, C20ORF7, POM121C, TNPO1, KPNA1, UQCRB	190	622	12782	1.08157	1	0.925635	99.9985
Annotation Cluster 52	Enrichment Score: 0.9897403794735098
Category	Term	Count	%	PValue	Genes	List Total	Pop Hits	Pop Total	Fold Enrichment	Bonferroni	Benjamini	FDR
GOTERM_BP_FAT	GO:0001932~regulation of protein amino acid phosphorylation	11	3.72881	0.000860111	ACVR2A, SMAD7, IL6ST, MAP3K1, GAB1, IL12A, BMPR2, IL6R, PRKCE, PDCD4, FGD4	235	173	13528	3.66026	0.758444	0.0304118	1.4359
GOTERM_BP_FAT	GO:0045859~regulation of protein kinase activity	14	4.74576	0.00712482	FLT1, MAP2K3, TGFBR2, PDCD4, SPRY4, TRIB2, CDC25A, SPRY2, SPRY1, TSC1, MAP3K1, GAB1, DUSP8, FGD4	235	345	13528	2.33601	0.999993	0.140452	11.3242
GOTERM_BP_FAT	GO:0043549~regulation of kinase activity	14	4.74576	0.0093699	FLT1, MAP2K3, TGFBR2, PDCD4, SPRY4, TRIB2, CDC25A, SPRY2, SPRY1, TSC1, MAP3K1, GAB1, DUSP8, FGD4	235	357	13528	2.25749	1	0.167111	14.6349
GOTERM_BP_FAT	GO:0051338~regulation of transferase activity	14	4.74576	0.0129591	FLT1, MAP2K3, TGFBR2, PDCD4, SPRY4, TRIB2, CDC25A, SPRY2, SPRY1, TSC1, MAP3K1, GAB1, DUSP8, FGD4	235	372	13528	2.16646	1	0.210734	19.6873
GOTERM_BP_FAT	GO:0043506~regulation of JUN kinase activity	4	1.35593	0.025772	MAP3K1, GAB1, PDCD4, FGD4	235	37	13528	6.22335	1	0.339326	35.5228
GOTERM_BP_FAT	GO:0010627~regulation of protein kinase cascade	9	3.05085	0.0684631	IL6ST, MAP3K1, GAB1, IL12A, FASLG, NDFIP2, IL6R, PDCD4, FGD4	235	249	13528	2.0807	1	0.551557	69.6393
GOTERM_BP_FAT	GO:0007257~activation of JUN kinase activity	3	1.01695	0.0738096	MAP3K1, GAB1, FGD4	235	26	13528	6.64223	1	0.562812	72.439
GOTERM_BP_FAT	GO:0007254~JNK cascade	4	1.35593	0.082098	MAP3K1, GAB1, MAPK10, FGD4	235	59	13528	3.90278	1	0.586853	76.3039
GOTERM_BP_FAT	GO:0031098~stress-activated protein kinase signaling pathway	4	1.35593	0.0954967	MAP3K1, GAB1, MAPK10, FGD4	235	63	13528	3.65498	1	0.622718	81.4929
GOTERM_BP_FAT	GO:0000165~MAPKKK cascade	7	2.37288	0.100234	FLT1, MAP3K1, MAP2K3, GAB1, MAPK10, DUSP8, FGD4	235	184	13528	2.19001	1	0.632921	83.0563
GOTERM_BP_FAT	GO:0046328~regulation of JNK cascade	4	1.35593	0.10251	MAP3K1, GAB1, PDCD4, FGD4	235	65	13528	3.54252	1	0.637436	83.7626
GOTERM_BP_FAT	GO:0043507~positive regulation of JUN kinase activity	3	1.01695	0.105412	MAP3K1, GAB1, FGD4	235	32	13528	5.39681	1	0.640022	84.6228
GOTERM_BP_FAT	GO:0070302~regulation of stress-activated protein kinase signaling pathway	4	1.35593	0.117124	MAP3K1, GAB1, PDCD4, FGD4	235	69	13528	3.33716	1	0.661236	87.6781
GOTERM_BP_FAT	GO:0043408~regulation of MAPKKK cascade	5	1.69492	0.12038	MAP3K1, GAB1, IL6R, PDCD4, FGD4	235	109	13528	2.64064	1	0.668109	88.4201
GOTERM_BP_FAT	GO:0000187~activation of MAPK activity	4	1.35593	0.169268	MAP3K1, MAP2K3, GAB1, FGD4	235	82	13528	2.8081	1	0.748213	95.5712
GOTERM_BP_FAT	GO:0043406~positive regulation of MAP kinase activity	4	1.35593	0.259033	MAP3K1, MAP2K3, GAB1, FGD4	235	102	13528	2.25749	1	0.849896	99.352
GOTERM_BP_FAT	GO:0080135~regulation of cellular response to stress	4	1.35593	0.263704	MAP3K1, GAB1, PDCD4, FGD4	235	103	13528	2.23557	1	0.853643	99.4174
GOTERM_BP_FAT	GO:0045860~positive regulation of protein kinase activity	6	2.0339	0.342764	FLT1, MAP3K1, MAP2K3, GAB1, TGFBR2, FGD4	235	223	13528	1.54886	1	0.907565	99.9137
GOTERM_BP_FAT	GO:0033674~positive regulation of kinase activity	6	2.0339	0.370172	FLT1, MAP3K1, MAP2K3, GAB1, TGFBR2, FGD4	235	231	13528	1.49522	1	0.924121	99.9578
GOTERM_BP_FAT	GO:0051347~positive regulation of transferase activity	6	2.0339	0.399755	FLT1, MAP3K1, MAP2K3, GAB1, TGFBR2, FGD4	235	240	13528	1.43915	1	0.936322	99.9812
GOTERM_BP_FAT	GO:0032147~activation of protein kinase activity	3	1.01695	0.589784	FLT1, MAP3K1, TGFBR2	235	114	13528	1.51489	1	0.980836	100
GOTERM_BP_FAT	GO:0043085~positive regulation of catalytic activity	9	3.05085	0.682107	FLT1, TSC1, MSH2, MAP3K1, MAP2K3, GAB1, TGFBR2, NPR3, FGD4	235	520	13528	0.996334	1	0.991383	100
GOTERM_BP_FAT	GO:0044093~positive regulation of molecular function	10	3.38983	0.689545	FLT1, TSC1, MSH2, MAP3K1, MAP2K3, GAB1, TGFBR2, SKI, NPR3, FGD4	235	586	13528	0.982354	1	0.991901	100
GOTERM_BP_FAT	GO:0051336~regulation of hydrolase activity	4	1.35593	0.933977	TSC1, MSH2, NPR3, FGD4	235	337	13528	0.683275	1	0.999946	100
Annotation Cluster 53	Enrichment Score: 0.980448566766681
Category	Term	Count	%	PValue	Genes	List Total	Pop Hits	Pop Total	Fold Enrichment	Bonferroni	Benjamini	FDR
GOTERM_MF_FAT	GO:0004708~MAP kinase kinase activity	3	1.01695	0.0205669	MAP3K1, MAP2K3, MAPK10	226	13	12983	13.257	0.999796	0.412114	25.2333
GOTERM_MF_FAT	GO:0004712~protein serine/threonine/tyrosine kinase activity	3	1.01695	0.0270658	MAP3K1, MAP2K3, MAPK10	226	15	12983	11.4894	0.999987	0.46392	31.884
GOTERM_BP_FAT	GO:0000165~MAPKKK cascade	7	2.37288	0.100234	FLT1, MAP3K1, MAP2K3, GAB1, MAPK10, DUSP8, FGD4	235	184	13528	2.19001	1	0.632921	83.0563
BIOCARTA	h_mapkPathway:MAPKinase Signaling Pathway	4	1.35593	0.463109	RPS6KA3, MAP3K1, MAP2K3, MAPK10	46	80	1437	1.56196	1	0.999692	99.9181
KEGG_PATHWAY	hsa04912:GnRH signaling pathway	3	1.01695	0.484697	MAP3K1, MAP2K3, MAPK10	85	98	5085	1.83133	1	0.895998	99.9354
Annotation Cluster 54	Enrichment Score: 0.9763124851110472
Category	Term	Count	%	PValue	Genes	List Total	Pop Hits	Pop Total	Fold Enrichment	Bonferroni	Benjamini	FDR
SP_PIR_KEYWORDS	ubl conjugation pathway	18	6.10169	0.00209732	FBXL20, SOCS6, CBX4, UBR3, TOPORS, RFFL, ZYG11B, PJA2, UBE2D3, DCAF7, TRIM33, DCAF10, KLHL15, WWP1, FBXO28, YOD1, RNF20, FBXO11	293	509	19235	2.32156	0.468449	0.0558314	2.76799
GOTERM_BP_FAT	GO:0044265~cellular macromolecule catabolic process	21	7.11864	0.0265894	UPF1, PAN3, FBXL20, SOCS6, CBX4, UBR3, TOPORS, RFFL, PJA2, ZYG11B, ZFP36L2, UBE2D3, TRIM33, KLHL15, WWP1, MAP3K1, FBXO28, YOD1, RNF20, EIF2C4, FBXO11	235	725	13528	1.66743	1	0.342787	36.426
GOTERM_BP_FAT	GO:0043632~modification-dependent macromolecule catabolic process	17	5.76271	0.0412956	FBXL20, SOCS6, CBX4, UBR3, TOPORS, RFFL, ZYG11B, PJA2, UBE2D3, TRIM33, KLHL15, WWP1, MAP3K1, FBXO28, YOD1, RNF20, FBXO11	235	574	13528	1.70492	1	0.437536	50.7785
GOTERM_BP_FAT	GO:0019941~modification-dependent protein catabolic process	17	5.76271	0.0412956	FBXL20, SOCS6, CBX4, UBR3, TOPORS, RFFL, ZYG11B, PJA2, UBE2D3, TRIM33, KLHL15, WWP1, MAP3K1, FBXO28, YOD1, RNF20, FBXO11	235	574	13528	1.70492	1	0.437536	50.7785
GOTERM_BP_FAT	GO:0009057~macromolecule catabolic process	21	7.11864	0.051187	UPF1, PAN3, FBXL20, SOCS6, CBX4, UBR3, TOPORS, RFFL, PJA2, ZYG11B, ZFP36L2, UBE2D3, TRIM33, KLHL15, WWP1, MAP3K1, FBXO28, YOD1, RNF20, EIF2C4, FBXO11	235	781	13528	1.54787	1	0.486909	58.6524
GOTERM_BP_FAT	GO:0016567~protein ubiquitination	6	2.0339	0.0556438	UBE2D3, TRIM33, MAP3K1, WWP1, RNF20, FBXO11	235	119	13528	2.90249	1	0.506086	61.7984
GOTERM_BP_FAT	GO:0051603~proteolysis involved in cellular protein catabolic process	17	5.76271	0.0574043	FBXL20, SOCS6, CBX4, UBR3, TOPORS, RFFL, ZYG11B, PJA2, UBE2D3, TRIM33, KLHL15, WWP1, MAP3K1, FBXO28, YOD1, RNF20, FBXO11	235	600	13528	1.63104	1	0.514701	62.978
GOTERM_BP_FAT	GO:0044257~cellular protein catabolic process	17	5.76271	0.059206	FBXL20, SOCS6, CBX4, UBR3, TOPORS, RFFL, ZYG11B, PJA2, UBE2D3, TRIM33, KLHL15, WWP1, MAP3K1, FBXO28, YOD1, RNF20, FBXO11	235	603	13528	1.62292	1	0.52073	64.1496
GOTERM_BP_FAT	GO:0030163~protein catabolic process	17	5.76271	0.0733446	FBXL20, SOCS6, CBX4, UBR3, TOPORS, RFFL, ZYG11B, PJA2, UBE2D3, TRIM33, KLHL15, WWP1, MAP3K1, FBXO28, YOD1, RNF20, FBXO11	235	622	13528	1.57335	1	0.562809	72.2055
GOTERM_BP_FAT	GO:0032446~protein modification by small protein conjugation	6	2.0339	0.0790988	UBE2D3, TRIM33, MAP3K1, WWP1, RNF20, FBXO11	235	132	13528	2.61663	1	0.577284	74.9684
GOTERM_MF_FAT	GO:0004842~ubiquitin-protein ligase activity	6	2.0339	0.112365	UBE2D3, MAP3K1, WWP1, UBR3, RNF20, FBXO11	226	147	12983	2.34477	1	0.835622	81.1362
GOTERM_BP_FAT	GO:0070647~protein modification by small protein conjugation or removal	6	2.0339	0.144505	UBE2D3, TRIM33, MAP3K1, WWP1, RNF20, FBXO11	235	160	13528	2.15872	1	0.700043	92.7439
GOTERM_MF_FAT	GO:0019787~small conjugating protein ligase activity	6	2.0339	0.161654	UBE2D3, MAP3K1, WWP1, UBR3, RNF20, FBXO11	226	166	12983	2.07639	1	0.887562	91.5191
INTERPRO	IPR017907:Zinc finger, RING-type, conserved site	8	2.71186	0.170717	PJA2, TRIM33, MAP3K1, UBR3, RFFL, TOPORS, RNF20, UNKL	271	280	16659	1.75635	1	0.962452	93.3787
SP_PIR_KEYWORDS	ligase	8	2.71186	0.183045	PJA2, UBE2D3, TRIM33, WWP1, UBR3, RFFL, TOPORS, RNF20	293	305	19235	1.72193	1	0.669262	93.2995
GOTERM_MF_FAT	GO:0016881~acid-amino acid ligase activity	6	2.0339	0.269853	UBE2D3, MAP3K1, WWP1, UBR3, RNF20, FBXO11	226	201	12983	1.71483	1	0.93523	98.7735
GOTERM_MF_FAT	GO:0016879~ligase activity, forming carbon-nitrogen bonds	6	2.0339	0.370915	UBE2D3, MAP3K1, WWP1, UBR3, RNF20, FBXO11	226	231	12983	1.49213	1	0.966126	99.8475
GOTERM_CC_FAT	GO:0000151~ubiquitin ligase complex	3	1.01695	0.385301	WWP1, RNF20, FBXO11	190	90	12782	2.24246	1	0.832489	99.8174
GOTERM_BP_FAT	GO:0006508~proteolysis	20	6.77966	0.460388	OLR1, FBXL20, AGBL4, SOCS6, CBX4, UBR3, TOPORS, RFFL, PJA2, ZYG11B, UBE2D3, TRIM33, KLHL15, WWP1, MAP3K1, FBXO28, YOD1, PCSK6, RNF20, FBXO11	235	1054	13528	1.09233	1	0.953046	99.9969
GOTERM_BP_FAT	GO:0006511~ubiquitin-dependent protein catabolic process	5	1.69492	0.6059	UBE2D3, MAP3K1, UBR3, RNF20, FBXO11	235	242	13528	1.18938	1	0.98342	100
KEGG_PATHWAY	hsa04120:Ubiquitin mediated proteolysis	3	1.01695	0.667062	UBE2D3, MAP3K1, WWP1	85	137	5085	1.31	1	0.970171	99.9995
Annotation Cluster 55	Enrichment Score: 0.9723769528587973
Category	Term	Count	%	PValue	Genes	List Total	Pop Hits	Pop Total	Fold Enrichment	Bonferroni	Benjamini	FDR
GOTERM_BP_FAT	GO:0035239~tube morphogenesis	7	2.37288	0.0229994	SPRY2, FLT1, TSC1, CD44, TGFBR2, PTCH1, ALX1	235	127	13528	3.17293	1	0.316379	32.3681
GOTERM_BP_FAT	GO:0002009~morphogenesis of an epithelium	6	2.0339	0.030818	TSC1, CD44, DAG1, PTCH1, JAG1, ALX1	235	101	13528	3.41976	1	0.380305	40.9119
GOTERM_BP_FAT	GO:0048729~tissue morphogenesis	8	2.71186	0.0370758	TSC1, CD44, SMAD7, DAG1, BMPR2, PTCH1, JAG1, ALX1	235	180	13528	2.55849	1	0.424201	47.0074
GOTERM_BP_FAT	GO:0001843~neural tube closure	3	1.01695	0.0945093	TSC1, PTCH1, ALX1	235	30	13528	5.7566	1	0.623051	81.1504
GOTERM_BP_FAT	GO:0060606~tube closure	3	1.01695	0.0945093	TSC1, PTCH1, ALX1	235	30	13528	5.7566	1	0.623051	81.1504
GOTERM_BP_FAT	GO:0060562~epithelial tube morphogenesis	4	1.35593	0.109722	TSC1, CD44, PTCH1, ALX1	235	67	13528	3.43677	1	0.645554	85.8218
GOTERM_BP_FAT	GO:0014020~primary neural tube formation	3	1.01695	0.110985	TSC1, PTCH1, ALX1	235	33	13528	5.23327	1	0.648035	86.1561
GOTERM_BP_FAT	GO:0001841~neural tube formation	3	1.01695	0.151878	TSC1, PTCH1, ALX1	235	40	13528	4.31745	1	0.714444	93.7263
GOTERM_BP_FAT	GO:0001838~embryonic epithelial tube formation	3	1.01695	0.1702	TSC1, PTCH1, ALX1	235	43	13528	4.01623	1	0.748746	95.6539
GOTERM_BP_FAT	GO:0035148~tube lumen formation	3	1.01695	0.176388	TSC1, PTCH1, ALX1	235	44	13528	3.92495	1	0.760761	96.1677
GOTERM_BP_FAT	GO:0060429~epithelium development	7	2.37288	0.200589	TSC1, CD44, DLX6, DAG1, PTCH1, JAG1, ALX1	235	227	13528	1.77516	1	0.789781	97.6786
GOTERM_BP_FAT	GO:0016331~morphogenesis of embryonic epithelium	3	1.01695	0.265427	TSC1, PTCH1, ALX1	235	58	13528	2.97755	1	0.854718	99.4399
GOTERM_BP_FAT	GO:0021915~neural tube development	3	1.01695	0.329462	TSC1, PTCH1, ALX1	235	68	13528	2.53967	1	0.900462	99.8791
Annotation Cluster 56	Enrichment Score: 0.9139629255937072
Category	Term	Count	%	PValue	Genes	List Total	Pop Hits	Pop Total	Fold Enrichment	Bonferroni	Benjamini	FDR
GOTERM_BP_FAT	GO:0006402~mRNA catabolic process	4	1.35593	0.0379785	ZFP36L2, UPF1, PAN3, EIF2C4	235	43	13528	5.35497	1	0.426423	47.8363
GOTERM_BP_FAT	GO:0006401~RNA catabolic process	4	1.35593	0.10251	ZFP36L2, UPF1, PAN3, EIF2C4	235	65	13528	3.54252	1	0.637436	83.7626
GOTERM_BP_FAT	GO:0000956~nuclear-transcribed mRNA catabolic process	3	1.01695	0.122353	ZFP36L2, UPF1, PAN3	235	35	13528	4.93422	1	0.666914	88.849
GOTERM_BP_FAT	GO:0016071~mRNA metabolic process	8	2.71186	0.463691	ZFP36L2, UPF1, PAN3, PCBP1, PCBP2, MBNL1, HNRNPU, EIF2C4	235	370	13528	1.24467	1	0.953606	99.9972
Annotation Cluster 57	Enrichment Score: 0.8744358141491164
Category	Term	Count	%	PValue	Genes	List Total	Pop Hits	Pop Total	Fold Enrichment	Bonferroni	Benjamini	FDR
SP_PIR_KEYWORDS	palmitate	8	2.71186	0.044437	CHIC1, SGMS2, RGS7BP, KCNA1, RHOB, RFFL, PAG1, VCL	293	213	19235	2.46567	0.999999	0.366225	45.5408
SP_PIR_KEYWORDS	lipoprotein	14	4.74576	0.180151	RECK, RGS7BP, SGMS2, KCNA1, CNTFR, RFFL, VCL, CHIC1, TIAM1, RAB11A, RHOB, RAB6A, PAG1, DNAJA2	293	642	19235	1.43159	1	0.66952	92.9752
UP_SEQ_FEATURE	lipid moiety-binding region:S-palmitoyl cysteine	5	1.69492	0.297379	SGMS2, RGS7BP, KCNA1, RHOB, PAG1	293	181	19113	1.80199	1	0.999401	99.6061
Annotation Cluster 58	Enrichment Score: 0.8412056206374724
Category	Term	Count	%	PValue	Genes	List Total	Pop Hits	Pop Total	Fold Enrichment	Bonferroni	Benjamini	FDR
GOTERM_CC_FAT	GO:0043228~non-membrane-bounded organelle	47	15.9322	0.099291	FGF18, ENAH, HMGN2, SETD1B, CBX4, DAG1, STRN, TRIB2, VCL, SPRY2, GATA2, CHD7, OSR1, MAP3K1, GATAD2B, PBRM1, SNTB2, TNKS, MBNL3, FGF1, STK38L, TERF2, STAG2, ALX1, FGD4, CNKSR2, DLGAP1, UPF1, PTPN14, ADNP, MRPL9, ARHGAP24, STAT3, ARHGAP26, PURB, MICALL1, MPRIP, PJA2, FMN1, ARHGAP32, TNS1, CSRNP3, TSC1, MRPL49, RBPJ, RNF20, NFIB	190	2596	12782	1.21798	1	0.614331	74.2067
GOTERM_CC_FAT	GO:0043232~intracellular non-membrane-bounded organelle	47	15.9322	0.099291	FGF18, ENAH, HMGN2, SETD1B, CBX4, DAG1, STRN, TRIB2, VCL, SPRY2, GATA2, CHD7, OSR1, MAP3K1, GATAD2B, PBRM1, SNTB2, TNKS, MBNL3, FGF1, STK38L, TERF2, STAG2, ALX1, FGD4, CNKSR2, DLGAP1, UPF1, PTPN14, ADNP, MRPL9, ARHGAP24, STAT3, ARHGAP26, PURB, MICALL1, MPRIP, PJA2, FMN1, ARHGAP32, TNS1, CSRNP3, TSC1, MRPL49, RBPJ, RNF20, NFIB	190	2596	12782	1.21798	1	0.614331	74.2067
GOTERM_CC_FAT	GO:0005856~cytoskeleton	24	8.13559	0.303783	CNKSR2, DLGAP1, ENAH, DAG1, PTPN14, STRN, ARHGAP24, TRIB2, ARHGAP26, MICALL1, MPRIP, VCL, PJA2, FMN1, SPRY2, ARHGAP32, TNS1, TSC1, MAP3K1, SNTB2, TNKS, STK38L, STAG2, FGD4	190	1381	12782	1.16913	1	0.796202	99.0832
Annotation Cluster 59	Enrichment Score: 0.7916092855357592
Category	Term	Count	%	PValue	Genes	List Total	Pop Hits	Pop Total	Fold Enrichment	Bonferroni	Benjamini	FDR
GOTERM_BP_FAT	GO:0006351~transcription, DNA-dependent	9	3.05085	0.134632	KLF5, LCORL, ZNF217, THRB, NFAT5, BMPR2, SOX5, CREB5, ALX1	235	292	13528	1.77429	1	0.679168	91.2004
GOTERM_BP_FAT	GO:0032774~RNA biosynthetic process	9	3.05085	0.142756	KLF5, LCORL, ZNF217, THRB, NFAT5, BMPR2, SOX5, CREB5, ALX1	235	296	13528	1.75032	1	0.696974	92.4905
GOTERM_BP_FAT	GO:0006366~transcription from RNA polymerase II promoter	7	2.37288	0.219497	KLF5, LCORL, NFAT5, BMPR2, SOX5, CREB5, ALX1	235	234	13528	1.72206	1	0.815606	98.4475
Annotation Cluster 60	Enrichment Score: 0.7786227106104444
Category	Term	Count	%	PValue	Genes	List Total	Pop Hits	Pop Total	Fold Enrichment	Bonferroni	Benjamini	FDR
GOTERM_BP_FAT	GO:0010551~regulation of specific transcription from RNA polymerase II promoter	5	1.69492	0.0800566	MEF2C, GATA2, DLX2, SMAD7, MAP3K1	235	94	13528	3.06202	1	0.579556	75.4024
GOTERM_BP_FAT	GO:0032583~regulation of gene-specific transcription	6	2.0339	0.0831139	MEF2C, GATA2, DLX2, SMAD7, MAP3K1, RNF20	235	134	13528	2.57758	1	0.589269	76.7409
GOTERM_BP_FAT	GO:0010552~positive regulation of specific transcription from RNA polymerase II promoter	3	1.01695	0.258995	MEF2C, GATA2, MAP3K1	235	57	13528	3.02979	1	0.850938	99.3514
GOTERM_BP_FAT	GO:0043193~positive regulation of gene-specific transcription	3	1.01695	0.445808	MEF2C, GATA2, MAP3K1	235	87	13528	1.98503	1	0.950135	99.9951
Annotation Cluster 61	Enrichment Score: 0.7770286164852614
Category	Term	Count	%	PValue	Genes	List Total	Pop Hits	Pop Total	Fold Enrichment	Bonferroni	Benjamini	FDR
BIOCARTA	h_il6Pathway:IL 6 signaling pathway	3	1.01695	0.117114	IL6ST, IL6R, STAT3	46	19	1437	4.93249	1	0.999315	75.9081
GOTERM_BP_FAT	GO:0019221~cytokine-mediated signaling pathway	4	1.35593	0.120893	IL6ST, CNTFR, IL6R, STAT3	235	70	13528	3.28948	1	0.667869	88.5331
BIOCARTA	h_her2Pathway:Role of ERBB2 in Signal Transduction and Oncology	3	1.01695	0.138348	IL6ST, IL6R, STAT3	46	21	1437	4.46273	1	0.996994	81.7586
GOTERM_BP_FAT	GO:0034097~response to cytokine stimulus	3	1.01695	0.398019	IL6ST, IL6R, STAT3	235	79	13528	2.18605	1	0.9359	99.9803
Annotation Cluster 62	Enrichment Score: 0.7743681661829338
Category	Term	Count	%	PValue	Genes	List Total	Pop Hits	Pop Total	Fold Enrichment	Bonferroni	Benjamini	FDR
GOTERM_BP_FAT	GO:0007368~determination of left/right symmetry	3	1.01695	0.16405	ACVR2A, RBPJ, PITX2	235	42	13528	4.11185	1	0.740981	95.0796
GOTERM_BP_FAT	GO:0009799~determination of symmetry	3	1.01695	0.1702	ACVR2A, RBPJ, PITX2	235	43	13528	4.01623	1	0.748746	95.6539
GOTERM_BP_FAT	GO:0009855~determination of bilateral symmetry	3	1.01695	0.1702	ACVR2A, RBPJ, PITX2	235	43	13528	4.01623	1	0.748746	95.6539
Annotation Cluster 63	Enrichment Score: 0.7624287148553303
Category	Term	Count	%	PValue	Genes	List Total	Pop Hits	Pop Total	Fold Enrichment	Bonferroni	Benjamini	FDR
GOTERM_BP_FAT	GO:0051130~positive regulation of cellular component organization	8	2.71186	0.038032	GATA2, TSC1, TIAM1, MAP3K1, TNKS, ROBO2, TERF2, PIK3R1	235	181	13528	2.54435	1	0.424123	47.885
GOTERM_BP_FAT	GO:0033043~regulation of organelle organization	6	2.0339	0.321427	TSC1, MAP3K1, TNKS, TLK2, RASA1, TERF2	235	217	13528	1.59169	1	0.895877	99.8523
GOTERM_BP_FAT	GO:0010638~positive regulation of organelle organization	3	1.01695	0.422165	MAP3K1, TNKS, TERF2	235	83	13528	2.0807	1	0.942532	99.9901
Annotation Cluster 64	Enrichment Score: 0.7471890841723913
Category	Term	Count	%	PValue	Genes	List Total	Pop Hits	Pop Total	Fold Enrichment	Bonferroni	Benjamini	FDR
GOTERM_MF_FAT	GO:0005539~glycosaminoglycan binding	6	2.0339	0.096331	CD44, RSPO2, TGFBR2, PTCH1, PCSK6, FGF1	226	140	12983	2.46201	1	0.809316	75.7657
GOTERM_MF_FAT	GO:0030247~polysaccharide binding	6	2.0339	0.129599	CD44, RSPO2, TGFBR2, PTCH1, PCSK6, FGF1	226	154	12983	2.23819	1	0.839792	85.6623
GOTERM_MF_FAT	GO:0001871~pattern binding	6	2.0339	0.129599	CD44, RSPO2, TGFBR2, PTCH1, PCSK6, FGF1	226	154	12983	2.23819	1	0.839792	85.6623
GOTERM_MF_FAT	GO:0008201~heparin binding	4	1.35593	0.264609	RSPO2, PTCH1, PCSK6, FGF1	226	103	12983	2.23095	1	0.938793	98.6443
GOTERM_MF_FAT	GO:0030246~carbohydrate binding	8	2.71186	0.429022	OLR1, CD44, RSPO2, TGFBR2, PTCH1, PFKM, PCSK6, FGF1	226	354	12983	1.29824	1	0.978074	99.9607
Annotation Cluster 65	Enrichment Score: 0.7350097507889338
Category	Term	Count	%	PValue	Genes	List Total	Pop Hits	Pop Total	Fold Enrichment	Bonferroni	Benjamini	FDR
UP_SEQ_FEATURE	region of interest:Calmodulin-binding	4	1.35593	0.0517649	SLC8A3, STRN, SNTB2, PPP3CA	293	55	19113	4.74415	1	0.844688	56.5629
SP_PIR_KEYWORDS	calmodulin-binding	4	1.35593	0.274653	SLC8A3, STRN, SNTB2, PPP3CA	293	120	19235	2.18828	1	0.789635	98.6338
GOTERM_MF_FAT	GO:0005516~calmodulin binding	4	1.35593	0.438683	SLC8A3, STRN, SNTB2, PPP3CA	226	140	12983	1.64134	1	0.976458	99.9691
Annotation Cluster 66	Enrichment Score: 0.7202103575200381
Category	Term	Count	%	PValue	Genes	List Total	Pop Hits	Pop Total	Fold Enrichment	Bonferroni	Benjamini	FDR
SP_PIR_KEYWORDS	protein transport	13	4.40678	0.0685002	AP4E1, AP1AR, SEC63, MIA3, POM121, AP3M1, RAB11A, RHOB, TNKS, RAB6A, TNPO1, GGA3, KPNA1	293	485	19235	1.75965	1	0.476508	61.276
GOTERM_BP_FAT	GO:0034613~cellular protein localization	12	4.0678	0.101119	AP4E1, AP3M1, RAB11A, TNKS, RFFL, PPP3CA, TOPORS, TNPO1, KPNA1, SEC63, TERF2, GGA3	235	411	13528	1.68076	1	0.634225	83.3343
GOTERM_BP_FAT	GO:0070727~cellular macromolecule localization	12	4.0678	0.103784	AP4E1, AP3M1, RAB11A, TNKS, RFFL, PPP3CA, TOPORS, TNPO1, KPNA1, SEC63, TERF2, GGA3	235	414	13528	1.66858	1	0.638079	84.1457
GOTERM_BP_FAT	GO:0008104~protein localization	20	6.77966	0.190291	AP4E1, AP1AR, NBEA, TOPORS, RFFL, SEC63, CXCL10, MIA3, POM121, AP3M1, RAB11A, RHOB, TNKS, RAB6A, POM121C, PPP3CA, TNPO1, KPNA1, GGA3, TERF2	235	882	13528	1.30535	1	0.780233	97.1214
GOTERM_BP_FAT	GO:0015031~protein transport	17	5.76271	0.246199	AP4E1, AP1AR, RFFL, SEC63, CXCL10, MIA3, POM121, AP3M1, RAB11A, RHOB, TNKS, RAB6A, POM121C, PPP3CA, TNPO1, KPNA1, GGA3	235	762	13528	1.28428	1	0.840717	99.1352
GOTERM_BP_FAT	GO:0046907~intracellular transport	15	5.08475	0.24826	ENAH, UPF1, AP4E1, RFFL, SEC63, TSC1, AP3M1, RAB11A, RHOB, PPP3CA, EHD1, CUX1, TNPO1, KPNA1, GGA3	235	657	13528	1.31429	1	0.842384	99.1741
GOTERM_BP_FAT	GO:0045184~establishment of protein localization	17	5.76271	0.257562	AP4E1, AP1AR, RFFL, SEC63, CXCL10, MIA3, POM121, AP3M1, RAB11A, RHOB, TNKS, RAB6A, POM121C, PPP3CA, TNPO1, KPNA1, GGA3	235	769	13528	1.27259	1	0.850197	99.3301
GOTERM_BP_FAT	GO:0006886~intracellular protein transport	9	3.05085	0.321257	AP4E1, AP3M1, RAB11A, RFFL, PPP3CA, TNPO1, KPNA1, SEC63, GGA3	235	374	13528	1.38528	1	0.896557	99.8516
SP_PIR_KEYWORDS	transport	27	9.15254	0.476548	SLC8A3, AP4E1, GABRB2, AP1AR, KCNA1, SEC63, SLC7A6, KCNK10, TTR, MIA3, POM121, AP3M1, ABCD2, RAB11A, RHOB, SLC39A6, TNKS, RAB6A, TNPO1, TRPM7, SLC10A7, SLC9A10, CUX1, SLC30A10, KPNA1, GGA3, UQCRB	293	1670	19235	1.06138	1	0.915104	99.9826
Annotation Cluster 67	Enrichment Score: 0.6834284708241523
Category	Term	Count	%	PValue	Genes	List Total	Pop Hits	Pop Total	Fold Enrichment	Bonferroni	Benjamini	FDR
GOTERM_BP_FAT	GO:0006672~ceramide metabolic process	3	1.01695	0.16405	SAMD8, SGMS2, ITGB8	235	42	13528	4.11185	1	0.740981	95.0796
GOTERM_BP_FAT	GO:0006643~membrane lipid metabolic process	4	1.35593	0.16504	SAMD8, SGMS2, ITGB8, ST3GAL6	235	81	13528	2.84276	1	0.740105	95.1766
GOTERM_BP_FAT	GO:0046519~sphingoid metabolic process	3	1.01695	0.182611	SAMD8, SGMS2, ITGB8	235	45	13528	3.83773	1	0.772269	96.6264
GOTERM_BP_FAT	GO:0006665~sphingolipid metabolic process	3	1.01695	0.373418	SAMD8, SGMS2, ITGB8	235	75	13528	2.30264	1	0.924975	99.9613
Annotation Cluster 68	Enrichment Score: 0.6780319042281386
Category	Term	Count	%	PValue	Genes	List Total	Pop Hits	Pop Total	Fold Enrichment	Bonferroni	Benjamini	FDR
GOTERM_MF_FAT	GO:0016564~transcription repressor activity	11	3.72881	0.0483782	MSX1, ELF2, THRB, TBX2, BCL11A, CBX4, SKI, CUX1, PURB, FOXP2, ALX1	226	316	12983	1.99973	1	0.602229	50.0371
GOTERM_MF_FAT	GO:0003714~transcription corepressor activity	5	1.69492	0.243647	THRB, BCL11A, CBX4, SKI, ALX1	226	145	12983	1.98093	1	0.938312	97.9911
GOTERM_MF_FAT	GO:0008134~transcription factor binding	12	4.0678	0.272382	GATA2, THRB, BCL11A, CBX4, SKI, YAP1, RNF20, PURB, NFIA, STAT3, PITX2, ALX1	226	513	12983	1.34379	1	0.929641	98.8316
GOTERM_MF_FAT	GO:0003712~transcription cofactor activity	7	2.37288	0.604342	THRB, BCL11A, CBX4, SKI, YAP1, RNF20, ALX1	226	363	12983	1.10779	1	0.990194	99.9998
Annotation Cluster 69	Enrichment Score: 0.6487990286676018
Category	Term	Count	%	PValue	Genes	List Total	Pop Hits	Pop Total	Fold Enrichment	Bonferroni	Benjamini	FDR
GOTERM_BP_FAT	GO:0048660~regulation of smooth muscle cell proliferation	4	1.35593	0.0450048	FLT1, TGFBR2, IL12A, IL6R	235	46	13528	5.00574	1	0.450439	53.8833
GOTERM_BP_FAT	GO:0006928~cell motion	13	4.40678	0.121225	FLT1, NTF3, MSH2, IL6R, SLC9A10, STAT3, VCL, EPHA4, CCL22, TNS1, CD44, IL12A, ROBO2	235	475	13528	1.57549	1	0.667049	88.6057
GOTERM_BP_FAT	GO:0048870~cell motility	7	2.37288	0.447616	CCL22, TNS1, FLT1, CD44, IL12A, IL6R, SLC9A10	235	307	13528	1.31258	1	0.950043	99.9953
GOTERM_BP_FAT	GO:0051674~localization of cell	7	2.37288	0.447616	CCL22, TNS1, FLT1, CD44, IL12A, IL6R, SLC9A10	235	307	13528	1.31258	1	0.950043	99.9953
GOTERM_BP_FAT	GO:0016477~cell migration	6	2.0339	0.521606	CCL22, TNS1, FLT1, CD44, IL12A, IL6R	235	276	13528	1.25143	1	0.968206	99.9996
Annotation Cluster 70	Enrichment Score: 0.632491458566368
Category	Term	Count	%	PValue	Genes	List Total	Pop Hits	Pop Total	Fold Enrichment	Bonferroni	Benjamini	FDR
GOTERM_BP_FAT	GO:0070120~ciliary neurotrophic factor-mediated signaling pathway	3	1.01695	0.00287855	IL6ST, CNTFR, IL6R	235	5	13528	34.5396	0.991429	0.0706042	4.72976
KEGG_PATHWAY	hsa04630:Jak-STAT signaling pathway	9	3.05085	0.00380441	SPRY2, SPRY1, IL6ST, IL12A, CNTFR, IL6R, SPRY4, STAT3, PIK3R1	85	155	5085	3.47362	0.314327	0.118196	4.13478
GOTERM_MF_FAT	GO:0019955~cytokine binding	6	2.0339	0.0410125	CCR7, IL6ST, TGFBR2, IL12A, CNTFR, IL6R	226	109	12983	3.16221	1	0.575308	44.345
UP_SEQ_FEATURE	short sequence motif:WSXWS motif	3	1.01695	0.0720948	IL6ST, CNTFR, IL6R	293	29	19113	6.74815	1	0.890522	69.0828
GOTERM_BP_FAT	GO:0019221~cytokine-mediated signaling pathway	4	1.35593	0.120893	IL6ST, CNTFR, IL6R, STAT3	235	70	13528	3.28948	1	0.667869	88.5331
GOTERM_MF_FAT	GO:0004896~cytokine receptor activity	3	1.01695	0.246808	IL6ST, CNTFR, IL6R	226	55	12983	3.13347	1	0.936715	98.1054
UP_SEQ_FEATURE	domain:Fibronectin type-III 2	4	1.35593	0.319494	EPHA4, IL6ST, CNTFR, ROBO2	293	130	19113	2.00714	1	0.999408	99.7615
UP_SEQ_FEATURE	domain:Fibronectin type-III 1	4	1.35593	0.323675	EPHA4, IL6ST, CNTFR, ROBO2	293	131	19113	1.99182	1	0.999388	99.7835
INTERPRO	IPR008957:Fibronectin, type III-like fold	5	1.69492	0.348205	EPHA4, IL6ST, CNTFR, ROBO2, IL6R	271	184	16659	1.67044	1	0.995877	99.7986
INTERPRO	IPR003961:Fibronectin, type III	5	1.69492	0.369962	EPHA4, IL6ST, CNTFR, ROBO2, IL6R	271	190	16659	1.61769	1	0.996486	99.8769
INTERPRO	IPR003598:Immunoglobulin subtype 2	5	1.69492	0.427557	FLT1, CADM1, CNTFR, ROBO2, IL6R	271	205	16659	1.49932	1	0.997173	99.9694
UP_SEQ_FEATURE	domain:Ig-like C2-type	3	1.01695	0.468432	IL6ST, CNTFR, IL6R	293	103	19113	1.89996	1	0.999935	99.9951
SMART	SM00060:FN3	5	1.69492	0.598707	EPHA4, IL6ST, CNTFR, ROBO2, IL6R	199	190	9079	1.20061	1	0.999155	99.9983
INTERPRO	IPR013151:Immunoglobulin	4	1.35593	0.638987	FLT1, CADM1, CNTFR, IL6R	271	202	16659	1.21727	1	0.999576	100
SMART	SM00408:IGc2	5	1.69492	0.658357	FLT1, CADM1, CNTFR, ROBO2, IL6R	199	205	9079	1.11276	1	0.999281	99.9997
INTERPRO	IPR013783:Immunoglobulin-like fold	9	3.05085	0.677527	FLT1, CADM1, IL6ST, NFAT5, DAG1, CNTFR, ROBO2, IL6R, RBPJ	271	553	16659	1.00045	1	0.999743	100
UP_SEQ_FEATURE	domain:Ig-like C2-type 1	3	1.01695	0.789678	FLT1, CADM1, ROBO2	293	190	19113	1.02998	1	1	100
UP_SEQ_FEATURE	domain:Ig-like C2-type 2	3	1.01695	0.792099	FLT1, CADM1, ROBO2	293	191	19113	1.02459	1	1	100
SP_PIR_KEYWORDS	Immunoglobulin domain	6	2.0339	0.84433	FLT1, CADM1, IL6ST, CNTFR, ROBO2, IL6R	293	470	19235	0.838065	1	0.996501	100
INTERPRO	IPR007110:Immunoglobulin-like	5	1.69492	0.964029	FLT1, CADM1, CNTFR, ROBO2, IL6R	271	501	16659	0.613496	1	1	100
Annotation Cluster 71	Enrichment Score: 0.6239628013248052
Category	Term	Count	%	PValue	Genes	List Total	Pop Hits	Pop Total	Fold Enrichment	Bonferroni	Benjamini	FDR
INTERPRO	IPR003095:Heat shock protein DnaJ	3	1.01695	0.0571695	DNAJC16, SEC63, DNAJA2	271	24	16659	7.68404	1	0.7398	57.4196
INTERPRO	IPR015609:Molecular chaperone, heat shock protein, Hsp40, DnaJ	3	1.01695	0.142464	DNAJC16, SEC63, DNAJA2	271	41	16659	4.49797	1	0.938435	89.2364
UP_SEQ_FEATURE	domain:J	3	1.01695	0.172043	DNAJC16, SEC63, DNAJA2	293	49	19113	3.9938	1	0.99199	94.8274
INTERPRO	IPR001623:Heat shock protein DnaJ, N-terminal	3	1.01695	0.182522	DNAJC16, SEC63, DNAJA2	271	48	16659	3.84202	1	0.963581	94.6218
INTERPRO	IPR018253:Heat shock protein DnaJ, conserved site	3	1.01695	0.188377	DNAJC16, SEC63, DNAJA2	271	49	16659	3.76361	1	0.964095	95.1543
SMART	SM00271:DnaJ	3	1.01695	0.281656	DNAJC16, SEC63, DNAJA2	199	48	9079	2.85144	1	0.980634	98.1179
GOTERM_MF_FAT	GO:0031072~heat shock protein binding	3	1.01695	0.368092	DNAJC16, SEC63, DNAJA2	226	74	12983	2.32893	1	0.96707	99.8376
GOTERM_MF_FAT	GO:0051082~unfolded protein binding	3	1.01695	0.595641	DNAJC16, SEC63, DNAJA2	226	115	12983	1.49861	1	0.989662	99.9997
GOTERM_BP_FAT	GO:0006457~protein folding	3	1.01695	0.814372	DNAJC16, SEC63, DNAJA2	235	177	13528	0.975694	1	0.998397	100
Annotation Cluster 72	Enrichment Score: 0.6201948097407443
Category	Term	Count	%	PValue	Genes	List Total	Pop Hits	Pop Total	Fold Enrichment	Bonferroni	Benjamini	FDR
SP_PIR_KEYWORDS	tyrosine-specific phosphatase	3	1.01695	0.0800886	PTPN9, PTPN14, CDC25A	293	31	19235	6.35308	1	0.512229	67.244
SP_PIR_KEYWORDS	phosphoric monoester hydrolase	4	1.35593	0.0874913	PTPN9, PTPN14, PPP3CA, CDC25A	293	69	19235	3.80571	1	0.515788	70.598
GOTERM_BP_FAT	GO:0016311~dephosphorylation	6	2.0339	0.128905	MTMR12, PTPN9, PTPN14, PPP3CA, DUSP8, CDC25A	235	154	13528	2.24283	1	0.676304	90.1687
SP_PIR_KEYWORDS	protein phosphatase	5	1.69492	0.136088	PTPN9, PTPN14, PPP3CA, DUSP8, CDC25A	293	130	19235	2.52494	1	0.600412	85.8547
INTERPRO	IPR016130:Protein-tyrosine phosphatase, active site	4	1.35593	0.175343	MTMR12, PTPN9, PTPN14, DUSP8	271	89	16659	2.7628	1	0.962038	93.8947
GOTERM_BP_FAT	GO:0006470~protein amino acid dephosphorylation	5	1.69492	0.198788	PTPN9, PTPN14, PPP3CA, DUSP8, CDC25A	235	133	13528	2.16413	1	0.790645	97.5891
UP_SEQ_FEATURE	domain:Tyrosine-protein phosphatase	3	1.01695	0.244631	PTPN9, PTPN14, DUSP8	293	62	19113	3.15639	1	0.997913	98.7738
GOTERM_MF_FAT	GO:0004725~protein tyrosine phosphatase activity	4	1.35593	0.269302	PTPN9, PTPN14, DUSP8, CDC25A	226	104	12983	2.2095	1	0.93856	98.7605
GOTERM_MF_FAT	GO:0004721~phosphoprotein phosphatase activity	5	1.69492	0.320811	PTPN9, PTPN14, PPP3CA, DUSP8, CDC25A	226	165	12983	1.74082	1	0.952297	99.5543
UP_SEQ_FEATURE	active site:Phosphocysteine intermediate	3	1.01695	0.362743	PTPN9, PTPN14, DUSP8	293	83	19113	2.35779	1	0.999678	99.9149
INTERPRO	IPR000387:Protein-tyrosine phosphatase	3	1.01695	0.378864	PTPN9, PTPN14, DUSP8	271	81	16659	2.27675	1	0.99663	99.8999
INTERPRO	IPR000387:Dual-specific/protein-tyrosine phosphatase, conserved region	3	1.01695	0.384637	PTPN9, PTPN14, DUSP8	271	82	16659	2.24899	1	0.996121	99.9125
GOTERM_MF_FAT	GO:0016791~phosphatase activity	6	2.0339	0.433893	MTMR12, PTPN9, PTPN14, PPP3CA, DUSP8, CDC25A	226	249	12983	1.38426	1	0.976562	99.9651
SP_PIR_KEYWORDS	hydrolase	11	3.72881	0.999661	PTPN9, GNPDA1, UPF1, CHD7, AGBL4, PTPN14, PPP3CA, YOD1, PCSK6, DUSP8, CDC25A	293	1555	19235	0.464394	1	1	100
Annotation Cluster 73	Enrichment Score: 0.6131545577810589
Category	Term	Count	%	PValue	Genes	List Total	Pop Hits	Pop Total	Fold Enrichment	Bonferroni	Benjamini	FDR
GOTERM_BP_FAT	GO:0045137~development of primary sexual characteristics	6	2.0339	0.0695317	ACVR2A, CHD7, OSR1, MSH2, SOX2, CDH6	235	127	13528	2.71965	1	0.552438	70.2194
GOTERM_BP_FAT	GO:0007548~sex differentiation	6	2.0339	0.121411	ACVR2A, CHD7, OSR1, MSH2, SOX2, CDH6	235	151	13528	2.28739	1	0.665766	88.6462
GOTERM_BP_FAT	GO:0008406~gonad development	4	1.35593	0.306114	ACVR2A, OSR1, MSH2, CDH6	235	112	13528	2.05593	1	0.887642	99.785
GOTERM_BP_FAT	GO:0046546~development of primary male sexual characteristics	3	1.01695	0.310355	ACVR2A, MSH2, SOX2	235	65	13528	2.65689	1	0.890815	99.8061
GOTERM_BP_FAT	GO:0046661~male sex differentiation	3	1.01695	0.360966	ACVR2A, MSH2, SOX2	235	73	13528	2.36572	1	0.918418	99.9461
GOTERM_BP_FAT	GO:0048608~reproductive structure development	4	1.35593	0.372399	ACVR2A, OSR1, MSH2, CDH6	235	126	13528	1.82749	1	0.924952	99.9602
GOTERM_BP_FAT	GO:0003006~reproductive developmental process	6	2.0339	0.473433	ACVR2A, CHD7, OSR1, MSH2, SOX2, CDH6	235	262	13528	1.3183	1	0.955597	99.9979
Annotation Cluster 74	Enrichment Score: 0.600258647580899
Category	Term	Count	%	PValue	Genes	List Total	Pop Hits	Pop Total	Fold Enrichment	Bonferroni	Benjamini	FDR
SP_PIR_KEYWORDS	Apoptosis	9	3.05085	0.223864	MEF2C, TNFRSF11B, CADM1, CSRNP3, RHOB, FASLG, RFFL, PDCD4, ACVR1C	293	381	19235	1.55075	1	0.731579	96.6233
GOTERM_BP_FAT	GO:0006915~apoptosis	14	4.74576	0.244639	MEF2C, CADM1, MSH2, FASLG, TOPORS, RFFL, PDCD4, ACVR1C, TNFRSF11B, CSRNP3, TIAM1, MAP3K1, RHOB, FGD4	235	602	13528	1.33874	1	0.839722	99.1046
GOTERM_BP_FAT	GO:0012501~programmed cell death	14	4.74576	0.254345	MEF2C, CADM1, MSH2, FASLG, TOPORS, RFFL, PDCD4, ACVR1C, TNFRSF11B, CSRNP3, TIAM1, MAP3K1, RHOB, FGD4	235	611	13528	1.31902	1	0.848237	99.2796
GOTERM_BP_FAT	GO:0008219~cell death	16	5.42373	0.263272	MEF2C, CADM1, OLR1, MSH2, FASLG, TOPORS, RFFL, PDCD4, ACVR1C, TNFRSF11B, CSRNP3, TIAM1, MAP3K1, SPG20, RHOB, FGD4	235	719	13528	1.28102	1	0.854175	99.4116
GOTERM_BP_FAT	GO:0016265~death	16	5.42373	0.271875	MEF2C, CADM1, OLR1, MSH2, FASLG, TOPORS, RFFL, PDCD4, ACVR1C, TNFRSF11B, CSRNP3, TIAM1, MAP3K1, SPG20, RHOB, FGD4	235	724	13528	1.27218	1	0.859412	99.517
Annotation Cluster 75	Enrichment Score: 0.5894578945390596
Category	Term	Count	%	PValue	Genes	List Total	Pop Hits	Pop Total	Fold Enrichment	Bonferroni	Benjamini	FDR
GOTERM_BP_FAT	GO:0002521~leukocyte differentiation	6	2.0339	0.0771314	CHD7, MSH2, BCL11B, BCL11A, TGFBR2, PIK3R1	235	131	13528	2.63661	1	0.574712	74.0542
GOTERM_BP_FAT	GO:0030098~lymphocyte differentiation	5	1.69492	0.103332	CHD7, MSH2, BCL11B, BCL11A, PIK3R1	235	103	13528	2.79446	1	0.638455	84.0108
GOTERM_BP_FAT	GO:0030097~hemopoiesis	8	2.71186	0.116276	CHD7, MSH2, BCL11B, BCL11A, TGFBR2, JAG1, SOX6, PIK3R1	235	236	13528	1.95139	1	0.662281	87.4778
GOTERM_BP_FAT	GO:0048534~hemopoietic or lymphoid organ development	8	2.71186	0.164964	CHD7, MSH2, BCL11B, BCL11A, TGFBR2, JAG1, SOX6, PIK3R1	235	260	13528	1.77126	1	0.741515	95.1692
GOTERM_BP_FAT	GO:0030183~B cell differentiation	3	1.01695	0.201459	MSH2, BCL11A, PIK3R1	235	48	13528	3.59787	1	0.789991	97.7207
GOTERM_BP_FAT	GO:0002520~immune system development	8	2.71186	0.202266	CHD7, MSH2, BCL11B, BCL11A, TGFBR2, JAG1, SOX6, PIK3R1	235	276	13528	1.66858	1	0.788716	97.7591
GOTERM_BP_FAT	GO:0030217~T cell differentiation	3	1.01695	0.310355	CHD7, BCL11B, BCL11A	235	65	13528	2.65689	1	0.890815	99.8061
GOTERM_BP_FAT	GO:0042113~B cell activation	3	1.01695	0.379607	MSH2, BCL11A, PIK3R1	235	76	13528	2.27234	1	0.928359	99.9673
GOTERM_BP_FAT	GO:0045321~leukocyte activation	6	2.0339	0.408767	CHD7, MSH2, BCL11B, BCL11A, TGFBR2, PIK3R1	235	242	13528	1.42726	1	0.939126	99.9854
UP_SEQ_FEATURE	compositionally biased region:Glu-rich	6	2.0339	0.446874	CHD7, CSRNP3, BCL11B, SETD1B, BCL11A, C5ORF41	293	283	19113	1.38301	1	0.999925	99.9908
GOTERM_BP_FAT	GO:0046649~lymphocyte activation	5	1.69492	0.45203	CHD7, MSH2, BCL11B, BCL11A, PIK3R1	235	199	13528	1.44638	1	0.951133	99.9959
GOTERM_BP_FAT	GO:0001775~cell activation	6	2.0339	0.556533	CHD7, MSH2, BCL11B, BCL11A, TGFBR2, PIK3R1	235	287	13528	1.20347	1	0.975234	99.9999
GOTERM_BP_FAT	GO:0042110~T cell activation	3	1.01695	0.644286	CHD7, BCL11B, BCL11A	235	126	13528	1.37062	1	0.987978	100
Annotation Cluster 76	Enrichment Score: 0.5892089933095075
Category	Term	Count	%	PValue	Genes	List Total	Pop Hits	Pop Total	Fold Enrichment	Bonferroni	Benjamini	FDR
GOTERM_CC_FAT	GO:0000139~Golgi membrane	6	2.0339	0.141835	ARHGAP32, ST6GAL1, SGMS2, AP4E1, ST3GAL6, CUX1	190	186	12782	2.17012	1	0.680258	86.2213
GOTERM_CC_FAT	GO:0012505~endomembrane system	16	5.42373	0.181887	ST6GAL1, SGMS2, AP4E1, SCRN1, LEMD3, NBEA, ARHGAP32, MIA3, POM121, ST3GAL6, TNKS, POM121C, CUX1, TNPO1, JPH1, KPNA1	190	782	12782	1.37644	1	0.718126	92.5828
GOTERM_CC_FAT	GO:0031090~organelle membrane	16	5.42373	0.661893	CRLS1, ST6GAL1, SGMS2, AP4E1, SCRN1, LEMD3, C20ORF7, ARHGAP32, MIA3, ST3GAL6, ABCD2, RHOB, TNKS, CUX1, JPH1, UQCRB	190	1096	12782	0.982098	1	0.958236	99.9999
Annotation Cluster 77	Enrichment Score: 0.5881280850009877
Category	Term	Count	%	PValue	Genes	List Total	Pop Hits	Pop Total	Fold Enrichment	Bonferroni	Benjamini	FDR
KEGG_PATHWAY	hsa04662:B cell receptor signaling pathway	4	1.35593	0.12635	NFAT5, PPP3CA, PIK3R1, BTK	85	75	5085	3.19059	0.999998	0.615255	77.6067
KEGG_PATHWAY	hsa04660:T cell receptor signaling pathway	4	1.35593	0.263941	RASGRP1, NFAT5, PPP3CA, PIK3R1	85	108	5085	2.21569	1	0.78061	96.6456
KEGG_PATHWAY	hsa04370:VEGF signaling pathway	3	1.01695	0.352704	NFAT5, PPP3CA, PIK3R1	85	75	5085	2.39294	1	0.858758	99.1921
KEGG_PATHWAY	hsa04650:Natural killer cell mediated cytotoxicity	4	1.35593	0.377569	NFAT5, FASLG, PPP3CA, PIK3R1	85	133	5085	1.7992	1	0.858542	99.4766
Annotation Cluster 78	Enrichment Score: 0.5812590845692405
Category	Term	Count	%	PValue	Genes	List Total	Pop Hits	Pop Total	Fold Enrichment	Bonferroni	Benjamini	FDR
GOTERM_CC_FAT	GO:0031981~nuclear lumen	28	9.49153	0.12283	MEF2C, FGF18, GLIS2, SETD1B, SOX2, GATA2, OSR1, GATAD2B, YAP1, MBNL3, ALX4, FGF1, TERF2, PITX2, ALX1, TBX2, SMAD7, ADNP, SKI, TOPORS, STAT3, CDC25A, RPS6KA3, CSRNP3, RBPJ, RNF20, KPNA1, NFIB	190	1450	12782	1.29908	1	0.671002	81.6988
GOTERM_CC_FAT	GO:0044451~nucleoplasm part	12	4.0678	0.199481	MEF2C, TBX2, SMAD7, GLIS2, SETD1B, SOX2, SKI, TOPORS, YAP1, ALX4, PITX2, ALX1	190	555	12782	1.45457	1	0.728334	94.4038
GOTERM_CC_FAT	GO:0005730~nucleolus	14	4.74576	0.233652	FGF18, SETD1B, ADNP, STAT3, GATA2, CSRNP3, OSR1, GATAD2B, MBNL3, FGF1, RBPJ, RNF20, NFIB, ALX1	190	698	12782	1.34933	1	0.759048	96.8202
GOTERM_CC_FAT	GO:0070013~intracellular organelle lumen	30	10.1695	0.314224	MEF2C, FGF18, GLIS2, SETD1B, SOX2, GATA2, OSR1, GATAD2B, MBNL3, YAP1, ALX4, FGF1, PCSK6, TERF2, PITX2, ALX1, TBX2, SMAD7, ADNP, MRPL9, SKI, TOPORS, STAT3, CDC25A, RPS6KA3, CSRNP3, RBPJ, RNF20, KPNA1, NFIB	190	1779	12782	1.13446	1	0.792526	99.2462
GOTERM_CC_FAT	GO:0005654~nucleoplasm	16	5.42373	0.324696	MEF2C, TBX2, SMAD7, GLIS2, SETD1B, SOX2, SKI, TOPORS, CDC25A, RPS6KA3, YAP1, ALX4, KPNA1, TERF2, ALX1, PITX2	190	882	12782	1.22038	1	0.794691	99.3825
GOTERM_CC_FAT	GO:0043233~organelle lumen	30	10.1695	0.361452	MEF2C, FGF18, GLIS2, SETD1B, SOX2, GATA2, OSR1, GATAD2B, MBNL3, YAP1, ALX4, FGF1, PCSK6, TERF2, PITX2, ALX1, TBX2, SMAD7, ADNP, MRPL9, SKI, TOPORS, STAT3, CDC25A, RPS6KA3, CSRNP3, RBPJ, RNF20, KPNA1, NFIB	190	1820	12782	1.10891	1	0.816881	99.701
GOTERM_CC_FAT	GO:0031974~membrane-enclosed lumen	30	10.1695	0.404246	MEF2C, FGF18, GLIS2, SETD1B, SOX2, GATA2, OSR1, GATAD2B, MBNL3, YAP1, ALX4, FGF1, PCSK6, TERF2, PITX2, ALX1, TBX2, SMAD7, ADNP, MRPL9, SKI, TOPORS, STAT3, CDC25A, RPS6KA3, CSRNP3, RBPJ, RNF20, KPNA1, NFIB	190	1856	12782	1.0874	1	0.846442	99.8783
Annotation Cluster 79	Enrichment Score: 0.5606358947215512
Category	Term	Count	%	PValue	Genes	List Total	Pop Hits	Pop Total	Fold Enrichment	Bonferroni	Benjamini	FDR
GOTERM_BP_FAT	GO:0008213~protein amino acid alkylation	3	1.01695	0.145862	BTG2, RAB6A, RNF20	235	39	13528	4.42815	1	0.702012	92.9349
GOTERM_BP_FAT	GO:0006479~protein amino acid methylation	3	1.01695	0.145862	BTG2, RAB6A, RNF20	235	39	13528	4.42815	1	0.702012	92.9349
GOTERM_BP_FAT	GO:0043414~biopolymer methylation	3	1.01695	0.335801	BTG2, RAB6A, RNF20	235	69	13528	2.50287	1	0.904214	99.8969
GOTERM_BP_FAT	GO:0032259~methylation	3	1.01695	0.379607	BTG2, RAB6A, RNF20	235	76	13528	2.27234	1	0.928359	99.9673
GOTERM_BP_FAT	GO:0006730~one-carbon metabolic process	3	1.01695	0.580122	BTG2, RAB6A, RNF20	235	112	13528	1.54195	1	0.979621	100
Annotation Cluster 80	Enrichment Score: 0.5541771186915057
Category	Term	Count	%	PValue	Genes	List Total	Pop Hits	Pop Total	Fold Enrichment	Bonferroni	Benjamini	FDR
INTERPRO	IPR017907:Zinc finger, RING-type, conserved site	8	2.71186	0.170717	PJA2, TRIM33, MAP3K1, UBR3, RFFL, TOPORS, RNF20, UNKL	271	280	16659	1.75635	1	0.962452	93.3787
SP_PIR_KEYWORDS	ligase	8	2.71186	0.183045	PJA2, UBE2D3, TRIM33, WWP1, UBR3, RFFL, TOPORS, RNF20	293	305	19235	1.72193	1	0.669262	93.2995
INTERPRO	IPR001841:Zinc finger, RING-type	8	2.71186	0.204922	PJA2, PHF14, TRIM33, MAP3K1, RFFL, TOPORS, RNF20, UNKL	271	296	16659	1.66141	1	0.968136	96.4055
UP_SEQ_FEATURE	zinc finger region:RING-type	6	2.0339	0.219692	TRIM33, MAP3K1, RFFL, TOPORS, RNF20, UNKL	293	210	19113	1.86377	1	0.997168	97.9588
SMART	SM00184:RING	8	2.71186	0.468298	PJA2, PHF14, TRIM33, MAP3K1, RFFL, TOPORS, RNF20, UNKL	199	296	9079	1.23306	1	0.996847	99.9492
INTERPRO	IPR018957:Zinc finger, C3HC4 RING-type	4	1.35593	0.71809	PJA2, UBR3, TOPORS, RNF20	271	228	16659	1.07846	1	0.999877	100
Annotation Cluster 81	Enrichment Score: 0.5501770830450814
Category	Term	Count	%	PValue	Genes	List Total	Pop Hits	Pop Total	Fold Enrichment	Bonferroni	Benjamini	FDR
GOTERM_BP_FAT	GO:0032496~response to lipopolysaccharide	4	1.35593	0.148458	THBD, IL12A, FASLG, IL6R	235	77	13528	2.99044	1	0.707228	93.2873
GOTERM_BP_FAT	GO:0002237~response to molecule of bacterial origin	4	1.35593	0.186486	THBD, IL12A, FASLG, IL6R	235	86	13528	2.67749	1	0.778594	96.8854
GOTERM_BP_FAT	GO:0010740~positive regulation of protein kinase cascade	5	1.69492	0.327458	IL6ST, IL12A, FASLG, NDFIP2, IL6R	235	167	13528	1.72353	1	0.899543	99.8729
GOTERM_BP_FAT	GO:0009617~response to bacterium	5	1.69492	0.429191	THBD, CCL20, IL12A, FASLG, IL6R	235	193	13528	1.49135	1	0.945083	99.9919
GOTERM_BP_FAT	GO:0009314~response to radiation	5	1.69492	0.456098	THBD, MSH2, IL12A, IL6R, DCUN1D3	235	200	13528	1.43915	1	0.952049	99.9964
Annotation Cluster 82	Enrichment Score: 0.5287583612339599
Category	Term	Count	%	PValue	Genes	List Total	Pop Hits	Pop Total	Fold Enrichment	Bonferroni	Benjamini	FDR
GOTERM_CC_FAT	GO:0044427~chromosomal part	9	3.05085	0.212933	HMGN2, UPF1, CHD7, CBX4, PBRM1, TNKS, PURB, TERF2, STAG2	190	386	12782	1.56856	1	0.745849	95.5071
GOTERM_CC_FAT	GO:0005694~chromosome	10	3.38983	0.241459	HMGN2, UPF1, CHD7, CBX4, PBRM1, TNKS, RNF20, PURB, TERF2, STAG2	190	460	12782	1.46247	1	0.750285	97.2154
GOTERM_CC_FAT	GO:0000785~chromatin	5	1.69492	0.347178	HMGN2, UPF1, CHD7, CBX4, STAG2	190	200	12782	1.68184	1	0.810846	99.6018
GOTERM_CC_FAT	GO:0000228~nuclear chromosome	4	1.35593	0.429861	PBRM1, TNKS, PURB, TERF2	190	162	12782	1.66108	1	0.865098	99.9311
Annotation Cluster 83	Enrichment Score: 0.5152887470121522
Category	Term	Count	%	PValue	Genes	List Total	Pop Hits	Pop Total	Fold Enrichment	Bonferroni	Benjamini	FDR
SP_PIR_KEYWORDS	actin-binding	8	2.71186	0.0836721	FMN1, ENAH, TNS1, SNTB2, STK38L, VCL, MPRIP, FGD4	293	247	19235	2.12627	1	0.508776	68.9094
GOTERM_MF_FAT	GO:0003779~actin binding	10	3.38983	0.114181	FMN1, ENAH, TNS1, TRPM7, SNTB2, FHDC1, STK38L, VCL, MPRIP, FGD4	226	326	12983	1.76217	1	0.829839	81.669
SP_PIR_KEYWORDS	cytoskeleton	14	4.74576	0.172769	ENAH, PTPN14, DAG1, ARHGAP24, ARHGAP26, TRIB2, MPRIP, VCL, MICALL1, TNS1, ITGB8, SNTB2, STK38L, FGD4	293	636	19235	1.44509	1	0.659448	92.0807
GOTERM_MF_FAT	GO:0008092~cytoskeletal protein binding	10	3.38983	0.513485	FMN1, ENAH, TNS1, TRPM7, SNTB2, FHDC1, STK38L, VCL, MPRIP, FGD4	226	504	12983	1.13982	1	0.985149	99.9958
GOTERM_BP_FAT	GO:0030036~actin cytoskeleton organization	5	1.69492	0.551623	FMN1, TRPM7, FHDC1, ARHGAP26, FGD4	235	226	13528	1.27358	1	0.974483	99.9999
GOTERM_BP_FAT	GO:0030029~actin filament-based process	5	1.69492	0.60263	FMN1, TRPM7, FHDC1, ARHGAP26, FGD4	235	241	13528	1.19431	1	0.982991	100
GOTERM_BP_FAT	GO:0007010~cytoskeleton organization	6	2.0339	0.877238	FMN1, TRPM7, TNKS, FHDC1, ARHGAP26, FGD4	235	436	13528	0.792192	1	0.999568	100
Annotation Cluster 84	Enrichment Score: 0.4933274170896402
Category	Term	Count	%	PValue	Genes	List Total	Pop Hits	Pop Total	Fold Enrichment	Bonferroni	Benjamini	FDR
GOTERM_CC_FAT	GO:0048475~coated membrane	3	1.01695	0.238806	AP4E1, AP3M1, GGA3	190	63	12782	3.20351	1	0.753019	97.0865
GOTERM_CC_FAT	GO:0030117~membrane coat	3	1.01695	0.238806	AP4E1, AP3M1, GGA3	190	63	12782	3.20351	1	0.753019	97.0865
KEGG_PATHWAY	hsa04142:Lysosome	3	1.01695	0.580667	AP4E1, AP3M1, GGA3	85	117	5085	1.53394	1	0.943187	99.9934
Annotation Cluster 85	Enrichment Score: 0.4863722590906512
Category	Term	Count	%	PValue	Genes	List Total	Pop Hits	Pop Total	Fold Enrichment	Bonferroni	Benjamini	FDR
SP_PIR_KEYWORDS	rna-binding	13	4.40678	0.12406	CPEB3, SETD1B, MBNL1, PDCD4, HNRNPU, BOLL, ZFP36L2, RAVER2, PCBP1, PCBP2, RBMS3, TNRC6B, EIF2C4	293	540	19235	1.58043	1	0.571855	82.9826
INTERPRO	IPR012677:Nucleotide-binding, alpha-beta plait	7	2.37288	0.132783	RAVER2, CPEB3, SETD1B, RBMS3, LEMD3, TNRC6B, BOLL	271	213	16659	2.02022	1	0.937678	87.3332
GOTERM_MF_FAT	GO:0003723~RNA binding	16	5.42373	0.263717	UPF1, CPEB3, SETD1B, MBNL1, PDCD4, BOLL, PURB, HNRNPU, DLX2, ZFP36L2, RAVER2, PCBP1, PCBP2, RBMS3, TNRC6B, EIF2C4	226	718	12983	1.28015	1	0.941907	98.6211
INTERPRO	IPR000504:RNA recognition motif, RNP-1	5	1.69492	0.446406	RAVER2, CPEB3, SETD1B, RBMS3, BOLL	271	211	16659	1.45669	1	0.996849	99.9811
UP_SEQ_FEATURE	domain:RRM 1	3	1.01695	0.458316	RAVER2, CPEB3, RBMS3	293	101	19113	1.93759	1	0.999926	99.9933
UP_SEQ_FEATURE	domain:RRM 2	3	1.01695	0.458316	RAVER2, CPEB3, RBMS3	293	101	19113	1.93759	1	0.999926	99.9933
GOTERM_BP_FAT	GO:0016071~mRNA metabolic process	8	2.71186	0.463691	ZFP36L2, UPF1, PAN3, PCBP1, PCBP2, MBNL1, HNRNPU, EIF2C4	235	370	13528	1.24467	1	0.953606	99.9972
SMART	SM00360:RRM	5	1.69492	0.680489	RAVER2, CPEB3, SETD1B, RBMS3, BOLL	199	211	9079	1.08112	1	0.999369	99.9999
Annotation Cluster 86	Enrichment Score: 0.48140474176618686
Category	Term	Count	%	PValue	Genes	List Total	Pop Hits	Pop Total	Fold Enrichment	Bonferroni	Benjamini	FDR
GOTERM_CC_FAT	GO:0044459~plasma membrane part	42	14.2373	0.0650873	ENAH, CADM1, SGMS2, GABRB2, IL6ST, KCNA1, GPR64, BMPR2, DAG1, STRN, FASLG, JAG1, SLC7A6, SPRY4, VCL, ACVR1C, CD44, ITGB8, ABCD2, SNTB2, ROBO2, EHD1, DLGAP1, FLT1, OLR1, SMAD7, TGFBR2, PFKM, IL6R, ARHGAP24, ARHGAP26, PJA2, FMN1, EPHA4, ACVR2A, ARHGAP31, CCR7, ARHGAP32, THBD, TNS1, PTCH1, PDZD2	190	2203	12782	1.28257	1	0.528841	58.1927
GOTERM_CC_FAT	GO:0005887~integral to plasma membrane	23	7.79661	0.159894	FLT1, SGMS2, OLR1, IL6ST, GABRB2, GPR64, TGFBR2, KCNA1, DAG1, BMPR2, FASLG, IL6R, JAG1, SLC7A6, ACVR1C, EPHA4, ACVR2A, CCR7, THBD, CD44, ITGB8, ABCD2, PTCH1	190	1188	12782	1.30244	1	0.695948	89.5403
GOTERM_CC_FAT	GO:0031226~intrinsic to plasma membrane	23	7.79661	0.186403	FLT1, SGMS2, OLR1, IL6ST, GABRB2, GPR64, TGFBR2, KCNA1, DAG1, BMPR2, FASLG, IL6R, JAG1, SLC7A6, ACVR1C, EPHA4, ACVR2A, CCR7, THBD, CD44, ITGB8, ABCD2, PTCH1	190	1215	12782	1.27349	1	0.718799	93.0963
SP_PIR_KEYWORDS	receptor	22	7.45763	0.771971	FLT1, LMBR1, OLR1, THRB, IL6ST, GPR64, TGFBR2, BMPR2, CNTFR, IL6R, NPR3, ACVR1C, EPHA4, ACVR2A, TNFRSF11B, CCR7, THBD, CD44, ITGB8, PGRMC2, ROBO2, PTCH1	293	1583	19235	0.91236	1	0.991642	100
UP_SEQ_FEATURE	topological domain:Extracellular	35	11.8644	0.915611	SLC8A3, MEGF9, LMBR1, CADM1, GABRB2, IL6ST, GPR64, BMPR2, DAG1, FASLG, JAG1, SLC7A6, CDH6, ACVR1C, MIA3, DNAJC16, PRRG4, CD44, ITGB8, ROBO2, SLC39A6, PAG1, FLT1, OLR1, TRPM7, TGFBR2, SEZ6L, NPR3, IL6R, ACVR2A, EPHA4, CCR7, THBD, PTCH1, SLC30A10	293	2719	19113	0.839692	1	1	100
UP_SEQ_FEATURE	topological domain:Cytoplasmic	43	14.5763	0.942923	SLC8A3, MEGF9, LMBR1, CADM1, SGMS2, GABRB2, IL6ST, GPR64, BMPR2, DAG1, FASLG, JAG1, SLC7A6, SEC63, KCNK10, CDH6, ACVR1C, MIA3, PRRG4, DNAJC16, CD44, ITGB8, ST3GAL6, ROBO2, SLC39A6, JPH1, PAG1, ST6GAL1, FLT1, OLR1, TRPM7, TGFBR2, SEZ6L, IL6R, NPR3, SAMD8, EPHA4, ACVR2A, CCR7, THBD, PTCH1, SLC30A10, CUX1	293	3374	19113	0.831351	1	1	100
Annotation Cluster 87	Enrichment Score: 0.479494301636207
Category	Term	Count	%	PValue	Genes	List Total	Pop Hits	Pop Total	Fold Enrichment	Bonferroni	Benjamini	FDR
GOTERM_CC_FAT	GO:0014069~postsynaptic density	4	1.35593	0.0878022	PJA2, DLGAP1, ARHGAP32, STRN	190	71	12782	3.79007	1	0.610137	69.6028
GOTERM_CC_FAT	GO:0045211~postsynaptic membrane	5	1.69492	0.139853	PJA2, DLGAP1, ARHGAP32, GABRB2, STRN	190	135	12782	2.49162	1	0.685928	85.803
SP_PIR_KEYWORDS	postsynaptic cell membrane	4	1.35593	0.233912	PJA2, DLGAP1, ARHGAP32, GABRB2	293	110	19235	2.38722	1	0.743182	97.1632
GOTERM_CC_FAT	GO:0045202~synapse	8	2.71186	0.272688	PJA2, DLGAP1, ARHGAP32, ENAH, CADM1, GABRB2, STRN, SNTB2	190	355	12782	1.51603	1	0.784719	98.385
GOTERM_CC_FAT	GO:0044456~synapse part	6	2.0339	0.298595	PJA2, DLGAP1, ARHGAP32, CADM1, GABRB2, STRN	190	246	12782	1.64082	1	0.795327	98.9906
SP_PIR_KEYWORDS	synapse	5	1.69492	0.40592	PJA2, DLGAP1, ARHGAP32, ENAH, GABRB2	293	213	19235	1.54104	1	0.893455	99.9053
GOTERM_CC_FAT	GO:0030425~dendrite	3	1.01695	0.697989	ARHGAP32, CADM1, STRN	190	163	12782	1.23817	1	0.966138	100
GOTERM_CC_FAT	GO:0043005~neuron projection	5	1.69492	0.74879	ARHGAP32, CADM1, TSC1, STRN, ROBO2	190	342	12782	0.983533	1	0.978038	100
GOTERM_CC_FAT	GO:0044430~cytoskeletal part	9	3.05085	0.974824	PJA2, CNKSR2, SPRY2, DLGAP1, ARHGAP32, TSC1, STRN, SNTB2, TNKS	190	952	12782	0.635991	1	0.999861	100
Annotation Cluster 88	Enrichment Score: 0.47474705747495866
Category	Term	Count	%	PValue	Genes	List Total	Pop Hits	Pop Total	Fold Enrichment	Bonferroni	Benjamini	FDR
KEGG_PATHWAY	hsa04060:Cytokine-cytokine receptor interaction	15	5.08475	8.06878e-05	CCL1, FLT1, IL6ST, TGFBR2, BMPR2, FASLG, CNTFR, IL6R, CXCL10, ACVR2A, CCR7, TNFRSF11B, CCL22, CCL20, IL12A	85	262	5085	3.42501	0.00795659	0.00795659	0.0893523
GOTERM_CC_FAT	GO:0044421~extracellular region part	22	7.45763	0.0455901	CCL1, MATN2, ASPN, FGF18, FLT1, IL6ST, DAG1, ADNP, FASLG, IL6R, TIMP3, CXCL10, TTR, CCL22, TNFRSF11B, THBD, CCL20, CD44, TGFBI, IL12A, PCSK6, FGF1	190	960	12782	1.54169	0.99999	0.453461	45.3732
GOTERM_CC_FAT	GO:0005615~extracellular space	17	5.76271	0.0471821	CCL1, FGF18, FLT1, IL6ST, ADNP, DAG1, FASLG, IL6R, CXCL10, TTR, CCL22, THBD, CCL20, TGFBI, IL12A, FGF1, PCSK6	190	685	12782	1.66957	0.999993	0.448149	46.5423
GOTERM_CC_FAT	GO:0005576~extracellular region	34	11.5254	0.282753	CCL1, ASPN, FGF18, IL6ST, FAM3C, NELL2, DAG1, FASLG, JAG1, ESM1, TIMP3, CXCL10, VCL, TTR, CCL22, TNFRSF11B, PRRG4, CD44, CCL20, TGFBI, RSPO2, PCSK6, FGF1, PI15, MATN2, ST6GAL1, FLT1, OLR1, NTF3, ADNP, IL6R, THBD, IL12A, PDZD2	190	2010	12782	1.13796	1	0.786162	98.6518
SP_PIR_KEYWORDS	Secreted	27	9.15254	0.500514	CCL1, ASPN, FGF18, FAM3C, IL6ST, NELL2, DAG1, FASLG, ESM1, TIMP3, CXCL10, TTR, TNFRSF11B, CCL22, CCL20, TGFBI, RSPO2, PCSK6, PI15, MATN2, ST6GAL1, FLT1, OLR1, NTF3, IL6R, IL12A, PDZD2	293	1689	19235	1.04944	1	0.924195	99.9907
SP_PIR_KEYWORDS	signal	49	16.6102	0.607761	SLC8A3, ASPN, FGF18, CADM1, FAM3C, GABRB2, IL6ST, NELL2, JAG1, ACVR1C, CXCL10, TTR, TNFRSF11B, DNAJC16, CD44, TGFBI, RSPO2, ROBO2, PI15, RECK, MATN2, IL6R, SEZ6L, ACVR2A, CCR7, THBD, IL12A, CCL1, MEGF9, GPR64, BMPR2, DAG1, CNTFR, ESM1, TIMP3, CDH6, C2ORF18, MIA3, CCL22, PRRG4, CCL20, ITGB8, SLC39A6, PCSK6, FLT1, NTF3, TGFBR2, NPR3, EPHA4	293	3250	19235	0.989777	1	0.966426	99.9996
SP_PIR_KEYWORDS	membrane	94	31.8644	0.619596	SLC8A3, SGMS2, RGS7BP, CADM1, GABRB2, IL6ST, STRN, LEMD3, FASLG, NBEA, JAG1, SLC7A6, SPRY4, BTK, ACVR1C, KCNK10, VCL, SPRY2, CHIC1, SPRY1, MCTP2, DNAJC16, CD44, ST3GAL6, PGRMC2, RHOB, SNTB2, ROBO2, RAB6A, JPH1, PAG1, ZDHHC2, RECK, CRLS1, TRPM7, UBR3, SEZ6L, IL6R, PJA2, FMN1, ACVR2A, CCR7, ARHGAP32, THBD, UNC80, C14ORF101, SLC30A10, CUX1, UQCRB, MEGF9, RALGPS2, LMBR1, GPR64, KCNA1, DAG1, BMPR2, CN…	293	6256	19235	0.986406	1	0.968676	99.9998
UP_SEQ_FEATURE	signal peptide	49	16.6102	0.626576	SLC8A3, ASPN, FGF18, CADM1, FAM3C, GABRB2, IL6ST, NELL2, JAG1, ACVR1C, CXCL10, TTR, TNFRSF11B, DNAJC16, CD44, TGFBI, RSPO2, ROBO2, PI15, RECK, MATN2, IL6R, SEZ6L, ACVR2A, CCR7, THBD, IL12A, CCL1, MEGF9, GPR64, BMPR2, DAG1, CNTFR, ESM1, TIMP3, CDH6, C2ORF18, MIA3, CCL22, PRRG4, CCL20, ITGB8, SLC39A6, PCSK6, FLT1, NTF3, TGFBR2, NPR3, EPHA4	293	3250	19113	0.983499	1	0.999997	100
SP_PIR_KEYWORDS	disulfide bond	41	13.8983	0.787083	ASPN, CCL1, MEGF9, CADM1, GABRB2, IL6ST, FAM3C, NELL2, BMPR2, DAG1, FASLG, CNTFR, JAG1, ESM1, TIMP3, SLC7A6, CXCL10, CCL22, TNFRSF11B, PRRG4, CD44, CCL20, ITGB8, TGFBI, RSPO2, ROBO2, RECK, MATN2, ST6GAL1, FLT1, NTF3, OLR1, TGFBR2, NPR3, IL6R, SEZ6L, ACVR2A, CCR7, THBD, IL12A, CUX1	293	2924	19235	0.920515	1	0.992561	100
UP_SEQ_FEATURE	disulfide bond	38	12.8814	0.863625	CCL1, ASPN, MEGF9, CADM1, GABRB2, IL6ST, FAM3C, NELL2, BMPR2, DAG1, FASLG, CNTFR, JAG1, TIMP3, CXCL10, CCL22, TNFRSF11B, PRRG4, CD44, CCL20, ITGB8, TGFBI, RSPO2, ROBO2, RECK, MATN2, ST6GAL1, FLT1, OLR1, NTF3, TGFBR2, NPR3, IL6R, SEZ6L, ACVR2A, CCR7, THBD, IL12A	293	2819	19113	0.879326	1	1	100
UP_SEQ_FEATURE	topological domain:Extracellular	35	11.8644	0.915611	SLC8A3, MEGF9, LMBR1, CADM1, GABRB2, IL6ST, GPR64, BMPR2, DAG1, FASLG, JAG1, SLC7A6, CDH6, ACVR1C, MIA3, DNAJC16, PRRG4, CD44, ITGB8, ROBO2, SLC39A6, PAG1, FLT1, OLR1, TRPM7, TGFBR2, SEZ6L, NPR3, IL6R, ACVR2A, EPHA4, CCR7, THBD, PTCH1, SLC30A10	293	2719	19113	0.839692	1	1	100
GOTERM_CC_FAT	GO:0031224~intrinsic to membrane	73	24.7458	0.923078	ASPN, SLC8A3, SGMS2, CADM1, RGS7BP, GABRB2, IL6ST, LEMD3, FASLG, JAG1, SLC7A6, ACVR1C, KCNK10, MCTP2, DNAJC16, CD44, ST3GAL6, PGRMC2, RHOB, ROBO2, RAB6A, JPH1, PAG1, ZDHHC2, RECK, CRLS1, TRPM7, UBR3, SEZ6L, IL6R, ACVR2A, CCR7, THBD, UNC80, C14ORF101, SLC30A10, CUX1, KPNA1, MEGF9, LMBR1, GPR64, KCNA1, DAG1, BMPR2, CNTFR, SEC63, CDH6, C2ORF18, MIA3, PRRG4, POM121, ITGB8, ABCD2, TNKS, SLC39A6, POM12…	190	5485	12782	0.895347	1	0.998602	100
UP_SEQ_FEATURE	topological domain:Cytoplasmic	43	14.5763	0.942923	SLC8A3, MEGF9, LMBR1, CADM1, SGMS2, GABRB2, IL6ST, GPR64, BMPR2, DAG1, FASLG, JAG1, SLC7A6, SEC63, KCNK10, CDH6, ACVR1C, MIA3, PRRG4, DNAJC16, CD44, ITGB8, ST3GAL6, ROBO2, SLC39A6, JPH1, PAG1, ST6GAL1, FLT1, OLR1, TRPM7, TGFBR2, SEZ6L, IL6R, NPR3, SAMD8, EPHA4, ACVR2A, CCR7, THBD, PTCH1, SLC30A10, CUX1	293	3374	19113	0.831351	1	1	100
GOTERM_CC_FAT	GO:0016021~integral to membrane	67	22.7119	0.972641	ASPN, SLC8A3, SGMS2, CADM1, GABRB2, IL6ST, LEMD3, FASLG, JAG1, SLC7A6, KCNK10, ACVR1C, MCTP2, DNAJC16, CD44, ST3GAL6, PGRMC2, ROBO2, JPH1, PAG1, ZDHHC2, CRLS1, TRPM7, UBR3, SEZ6L, IL6R, ACVR2A, CCR7, THBD, UNC80, C14ORF101, SLC30A10, CUX1, KPNA1, MEGF9, LMBR1, KCNA1, GPR64, BMPR2, DAG1, SEC63, CDH6, C2ORF18, MIA3, PRRG4, POM121, ITGB8, ABCD2, TNKS, SLC39A6, POM121C, TNPO1, GPR155, ST6GAL1, FLT1, …	190	5297	12782	0.850923	1	0.999844	100
UP_SEQ_FEATURE	transmembrane region	62	21.0169	0.976968	SLC8A3, SGMS2, CADM1, GABRB2, IL6ST, LEMD3, FASLG, JAG1, SLC7A6, KCNK10, ACVR1C, MCTP2, DNAJC16, CD44, ST3GAL6, PGRMC2, ROBO2, JPH1, PAG1, ZDHHC2, CRLS1, TRPM7, UBR3, SEZ6L, IL6R, ACVR2A, CCR7, THBD, UNC80, C14ORF101, SLC30A10, CUX1, MEGF9, LMBR1, KCNA1, GPR64, BMPR2, DAG1, SEC63, CDH6, C2ORF18, MIA3, POM121, PRRG4, ITGB8, ABCD2, SLC39A6, GPR155, ST6GAL1, FLT1, OLR1, XKR6, TGFBR2, XKR8, SLC10A7, …	293	4911	19113	0.823537	1	1	100
SP_PIR_KEYWORDS	transmembrane	62	21.0169	0.98011	SLC8A3, SGMS2, CADM1, GABRB2, IL6ST, LEMD3, FASLG, JAG1, SLC7A6, KCNK10, ACVR1C, MCTP2, DNAJC16, CD44, ST3GAL6, PGRMC2, ROBO2, JPH1, PAG1, ZDHHC2, CRLS1, TRPM7, UBR3, SEZ6L, IL6R, ACVR2A, CCR7, THBD, UNC80, C14ORF101, SLC30A10, CUX1, MEGF9, LMBR1, KCNA1, GPR64, BMPR2, DAG1, SEC63, CDH6, C2ORF18, MIA3, POM121, PRRG4, ITGB8, ABCD2, SLC39A6, GPR155, ST6GAL1, FLT1, OLR1, XKR6, TGFBR2, XKR8, SLC10A7, …	293	4973	19235	0.818461	1	0.999984	100
UP_SEQ_FEATURE	glycosylation site:N-linked (GlcNAc...)	50	16.9492	0.983827	SLC8A3, ASPN, FGF18, CADM1, GABRB2, IL6ST, AP1AR, NELL2, FASLG, JAG1, KCNK10, TTR, TNFRSF11B, DNAJC16, CD44, RSPO2, ST3GAL6, ROBO2, PI15, RECK, MATN2, IL6R, SEZ6L, ACVR2A, CCR7, THBD, IL12A, CCL1, MEGF9, KCNA1, GPR64, BMPR2, DAG1, CNTFR, CDH6, C2ORF18, MIA3, ITGB8, ABCD2, SLC39A6, PCSK6, GPR155, ST6GAL1, FLT1, NTF3, OLR1, TGFBR2, SLC9A10, EPHA4, PTCH1	293	4129	19113	0.789926	1	1	100
SP_PIR_KEYWORDS	glycoprotein	51	17.2881	0.99006	SLC8A3, ASPN, FGF18, CADM1, IL6ST, GABRB2, AP1AR, NELL2, FASLG, JAG1, KCNK10, TTR, TNFRSF11B, DNAJC16, CD44, ST3GAL6, RSPO2, ROBO2, PI15, RECK, MATN2, IL6R, SEZ6L, ACVR2A, CCR7, THBD, IL12A, CCL1, MEGF9, KCNA1, GPR64, BMPR2, DAG1, CNTFR, CDH6, C2ORF18, MIA3, ITGB8, ABCD2, SLC39A6, PCSK6, GPR155, ST6GAL1, FLT1, NTF3, OLR1, TGFBR2, NPR3, SLC9A10, EPHA4, PTCH1	293	4318	19235	0.775376	1	0.999997	100
Annotation Cluster 89	Enrichment Score: 0.458126556228674
Category	Term	Count	%	PValue	Genes	List Total	Pop Hits	Pop Total	Fold Enrichment	Bonferroni	Benjamini	FDR
UP_SEQ_FEATURE	domain:F-box	3	1.01695	0.3013	FBXL20, FBXO28, FBXO11	293	72	19113	2.718	1	0.999372	99.6392
INTERPRO	IPR001810:Cyclin-like F-box	3	1.01695	0.314076	FBXL20, FBXO28, FBXO11	271	70	16659	2.63453	1	0.994584	99.5778
SMART	SM00256:FBOX	3	1.01695	0.446258	FBXL20, FBXO28, FBXO11	199	69	9079	1.98361	1	0.996739	99.9173
Annotation Cluster 90	Enrichment Score: 0.4546662162235099
Category	Term	Count	%	PValue	Genes	List Total	Pop Hits	Pop Total	Fold Enrichment	Bonferroni	Benjamini	FDR
GOTERM_MF_FAT	GO:0019955~cytokine binding	6	2.0339	0.0410125	CCR7, IL6ST, TGFBR2, IL12A, CNTFR, IL6R	226	109	12983	3.16221	1	0.575308	44.345
GOTERM_CC_FAT	GO:0043235~receptor complex	5	1.69492	0.0931318	ITGB8, IL6ST, TGFBR2, IL6R, ACVR1C	190	116	12782	2.89973	1	0.603446	71.8254
GOTERM_BP_FAT	GO:0050863~regulation of T cell activation	4	1.35593	0.329822	IL6ST, TGFBR2, IL12A, PAG1	235	117	13528	1.96807	1	0.899968	99.8802
GOTERM_BP_FAT	GO:0050870~positive regulation of T cell activation	3	1.01695	0.379607	IL6ST, TGFBR2, IL12A	235	76	13528	2.27234	1	0.928359	99.9673
GOTERM_BP_FAT	GO:0002684~positive regulation of immune system process	6	2.0339	0.393864	MIA3, CADM1, IL6ST, TGFBR2, IL12A, IL6R	235	238	13528	1.45124	1	0.934648	99.9778
GOTERM_BP_FAT	GO:0051249~regulation of lymphocyte activation	4	1.35593	0.473489	IL6ST, TGFBR2, IL12A, PAG1	235	148	13528	1.55584	1	0.955213	99.9979
GOTERM_BP_FAT	GO:0051251~positive regulation of lymphocyte activation	3	1.01695	0.502451	IL6ST, TGFBR2, IL12A	235	97	13528	1.78039	1	0.963895	99.9992
GOTERM_BP_FAT	GO:0002696~positive regulation of leukocyte activation	3	1.01695	0.550147	IL6ST, TGFBR2, IL12A	235	106	13528	1.62923	1	0.974619	99.9999
GOTERM_BP_FAT	GO:0002694~regulation of leukocyte activation	4	1.35593	0.55034	IL6ST, TGFBR2, IL12A, PAG1	235	166	13528	1.38713	1	0.974409	99.9999
GOTERM_BP_FAT	GO:0050867~positive regulation of cell activation	3	1.01695	0.575229	IL6ST, TGFBR2, IL12A	235	111	13528	1.55584	1	0.978758	99.9999
GOTERM_BP_FAT	GO:0050865~regulation of cell activation	4	1.35593	0.586307	IL6ST, TGFBR2, IL12A, PAG1	235	175	13528	1.31579	1	0.980521	100
GOTERM_BP_FAT	GO:0032101~regulation of response to external stimulus	3	1.01695	0.764807	IL6ST, TGFBR2, IL6R	235	159	13528	1.08615	1	0.996664	100
Annotation Cluster 91	Enrichment Score: 0.4464987679391894
Category	Term	Count	%	PValue	Genes	List Total	Pop Hits	Pop Total	Fold Enrichment	Bonferroni	Benjamini	FDR
UP_SEQ_FEATURE	domain:EGF-like 6; calcium-binding	3	1.01695	0.0554128	THBD, NELL2, JAG1	293	25	19113	7.82785	1	0.834309	59.1116
INTERPRO	IPR001881:EGF-like calcium-binding	4	1.35593	0.204034	MATN2, THBD, NELL2, JAG1	271	96	16659	2.56135	1	0.970706	96.3468
INTERPRO	IPR000152:EGF-type aspartate/asparagine hydroxylation conserved site	4	1.35593	0.20822	MATN2, THBD, NELL2, JAG1	271	97	16659	2.53494	1	0.967001	96.6158
UP_SEQ_FEATURE	domain:EGF-like 4	3	1.01695	0.222033	MATN2, THBD, NELL2	293	58	19113	3.37407	1	0.996951	98.0528
UP_SEQ_FEATURE	domain:EGF-like 3	3	1.01695	0.318205	MATN2, NELL2, JAG1	293	75	19113	2.60928	1	0.999473	99.7543
SMART	SM00179:EGF_CA	4	1.35593	0.349018	MATN2, THBD, NELL2, JAG1	199	96	9079	1.90096	1	0.988155	99.4231
UP_SEQ_FEATURE	domain:EGF-like 2	3	1.01695	0.390028	MATN2, THBD, JAG1	293	88	19113	2.22382	1	0.999797	99.9571
INTERPRO	IPR006210:EGF-like	5	1.69492	0.410285	MATN2, THBD, ITGB8, NELL2, JAG1	271	201	16659	1.52916	1	0.996549	99.9528
INTERPRO	IPR018097:EGF-like calcium-binding, conserved site	3	1.01695	0.462719	THBD, NELL2, JAG1	271	96	16659	1.92101	1	0.996762	99.9878
INTERPRO	IPR013032:EGF-like region, conserved site	6	2.0339	0.51708	MATN2, MEGF9, THBD, ITGB8, NELL2, JAG1	271	293	16659	1.25882	1	0.99812	99.9974
UP_SEQ_FEATURE	domain:EGF-like 1	3	1.01695	0.549642	MATN2, THBD, NELL2	293	120	19113	1.6308	1	0.999985	99.9996
INTERPRO	IPR000742:EGF-like, type 3	4	1.35593	0.61175	MATN2, THBD, NELL2, JAG1	271	194	16659	1.26747	1	0.999405	99.9999
INTERPRO	IPR006209:EGF	3	1.01695	0.612885	MATN2, THBD, JAG1	271	127	16659	1.4521	1	0.999352	99.9999
SMART	SM00181:EGF	5	1.69492	0.643046	MATN2, THBD, ITGB8, NELL2, JAG1	199	201	9079	1.1349	1	0.999295	99.9996
SP_PIR_KEYWORDS	egf-like domain	4	1.35593	0.681363	MATN2, THBD, NELL2, JAG1	293	230	19235	1.14171	1	0.979999	100
Annotation Cluster 92	Enrichment Score: 0.43071123554972235
Category	Term	Count	%	PValue	Genes	List Total	Pop Hits	Pop Total	Fold Enrichment	Bonferroni	Benjamini	FDR
INTERPRO	IPR018029:C2 membrane targeting protein	4	1.35593	0.246659	MCTP2, WWP1, PRKCE, RASA1	271	106	16659	2.31971	1	0.982164	98.3556
UP_SEQ_FEATURE	domain:C2	3	1.01695	0.346152	WWP1, PRKCE, RASA1	293	80	19113	2.4462	1	0.99956	99.8726
INTERPRO	IPR000008:C2 calcium-dependent membrane targeting	4	1.35593	0.383462	MCTP2, WWP1, PRKCE, RASA1	271	137	16659	1.79481	1	0.996494	99.9101
SMART	SM00239:C2	4	1.35593	0.578188	MCTP2, WWP1, PRKCE, RASA1	199	137	9079	1.33206	1	0.999409	99.9969
Annotation Cluster 93	Enrichment Score: 0.40709215174339736
Category	Term	Count	%	PValue	Genes	List Total	Pop Hits	Pop Total	Fold Enrichment	Bonferroni	Benjamini	FDR
GOTERM_CC_FAT	GO:0005624~membrane fraction	15	5.08475	0.309924	RECK, CADM1, OLR1, DAG1, LEMD3, NPR3, MCTP2, TSC1, RASGRP1, MAP3K1, SNTB2, RHOB, TNKS, PPP3CA, JPH1	190	809	12782	1.24735	1	0.792651	99.1826
GOTERM_CC_FAT	GO:0005626~insoluble fraction	15	5.08475	0.35911	RECK, CADM1, OLR1, DAG1, LEMD3, NPR3, MCTP2, TSC1, RASGRP1, MAP3K1, SNTB2, RHOB, TNKS, PPP3CA, JPH1	190	839	12782	1.20275	1	0.819148	99.6865
GOTERM_CC_FAT	GO:0000267~cell fraction	17	5.76271	0.53981	RECK, CADM1, OLR1, DAG1, LEMD3, PFKM, NPR3, MCTP2, TSC1, RASGRP1, MAP3K1, SNTB2, RHOB, TNKS, PPP3CA, PCSK6, JPH1	190	1083	12782	1.056	1	0.916218	99.9957
Annotation Cluster 94	Enrichment Score: 0.4044551570478028
Category	Term	Count	%	PValue	Genes	List Total	Pop Hits	Pop Total	Fold Enrichment	Bonferroni	Benjamini	FDR
GOTERM_BP_FAT	GO:0034504~protein localization in nucleus	4	1.35593	0.222153	PPP3CA, TOPORS, TNPO1, KPNA1	235	94	13528	2.44962	1	0.816024	98.534
GOTERM_BP_FAT	GO:0006913~nucleocytoplasmic transport	5	1.69492	0.284553	UPF1, TSC1, PPP3CA, TNPO1, KPNA1	235	156	13528	1.84506	1	0.870946	99.6405
GOTERM_BP_FAT	GO:0051169~nuclear transport	5	1.69492	0.292296	UPF1, TSC1, PPP3CA, TNPO1, KPNA1	235	158	13528	1.82171	1	0.874523	99.7006
GOTERM_BP_FAT	GO:0006606~protein import into nucleus	3	1.01695	0.439947	PPP3CA, TNPO1, KPNA1	235	86	13528	2.00811	1	0.947874	99.9941
GOTERM_BP_FAT	GO:0051170~nuclear import	3	1.01695	0.451635	PPP3CA, TNPO1, KPNA1	235	88	13528	1.96248	1	0.951404	99.9959
GOTERM_BP_FAT	GO:0033365~protein localization in organelle	4	1.35593	0.464572	PPP3CA, TOPORS, TNPO1, KPNA1	235	146	13528	1.57715	1	0.953557	99.9972
GOTERM_BP_FAT	GO:0006605~protein targeting	5	1.69492	0.512264	AP3M1, PPP3CA, TNPO1, KPNA1, SEC63	235	215	13528	1.33874	1	0.966836	99.9994
GOTERM_BP_FAT	GO:0017038~protein import	3	1.01695	0.665255	PPP3CA, TNPO1, KPNA1	235	131	13528	1.3183	1	0.989566	100
Annotation Cluster 95	Enrichment Score: 0.403893182509356
Category	Term	Count	%	PValue	Genes	List Total	Pop Hits	Pop Total	Fold Enrichment	Bonferroni	Benjamini	FDR
SP_PIR_KEYWORDS	tyrosine-protein kinase	4	1.35593	0.23794	EPHA4, FLT1, MAP2K3, BTK	293	111	19235	2.36571	1	0.744153	97.3562
INTERPRO	IPR008266:Tyrosine protein kinase, active site	3	1.01695	0.468077	EPHA4, FLT1, BTK	271	97	16659	1.90121	1	0.996404	99.9894
GOTERM_MF_FAT	GO:0004713~protein tyrosine kinase activity	4	1.35593	0.551488	EPHA4, FLT1, MAP2K3, BTK	226	166	12983	1.38426	1	0.985864	99.9987
Annotation Cluster 96	Enrichment Score: 0.38494038144736686
Category	Term	Count	%	PValue	Genes	List Total	Pop Hits	Pop Total	Fold Enrichment	Bonferroni	Benjamini	FDR
GOTERM_BP_FAT	GO:0005996~monosaccharide metabolic process	6	2.0339	0.339164	GNPDA1, PPP1R3B, IL6ST, ST3GAL6, PFKM, GLYR1	235	222	13528	1.55584	1	0.906194	99.9054
GOTERM_BP_FAT	GO:0046365~monosaccharide catabolic process	3	1.01695	0.348424	GNPDA1, PFKM, GLYR1	235	71	13528	2.43236	1	0.910519	99.9253
GOTERM_BP_FAT	GO:0046164~alcohol catabolic process	3	1.01695	0.410152	GNPDA1, PFKM, GLYR1	235	81	13528	2.13207	1	0.938789	99.986
GOTERM_BP_FAT	GO:0044275~cellular carbohydrate catabolic process	3	1.01695	0.434053	GNPDA1, PFKM, GLYR1	235	85	13528	2.03174	1	0.946488	99.993
GOTERM_BP_FAT	GO:0016052~carbohydrate catabolic process	3	1.01695	0.565319	GNPDA1, PFKM, GLYR1	235	109	13528	1.58438	1	0.976914	99.9999
Annotation Cluster 97	Enrichment Score: 0.3761074495068818
Category	Term	Count	%	PValue	Genes	List Total	Pop Hits	Pop Total	Fold Enrichment	Bonferroni	Benjamini	FDR
SP_PIR_KEYWORDS	cell adhesion	9	3.05085	0.313105	CADM1, OLR1, CD44, ITGB8, TGFBI, RHOB, PDZD2, VCL, CDH6	293	422	19235	1.40009	1	0.833775	99.3404
GOTERM_BP_FAT	GO:0007155~cell adhesion	14	4.74576	0.436778	CADM1, OLR1, TRPM7, NELL2, VCL, CDH6, TSC1, CD44, ITGB8, TGFBI, RHOB, ROBO2, PDZD2, ALX1	235	700	13528	1.15132	1	0.947319	99.9936
GOTERM_BP_FAT	GO:0022610~biological adhesion	14	4.74576	0.43881	CADM1, OLR1, TRPM7, NELL2, VCL, CDH6, TSC1, CD44, ITGB8, TGFBI, RHOB, ROBO2, PDZD2, ALX1	235	701	13528	1.14968	1	0.94781	99.9939
GOTERM_BP_FAT	GO:0016337~cell-cell adhesion	6	2.0339	0.521606	CADM1, OLR1, CD44, ROBO2, CDH6, ALX1	235	276	13528	1.25143	1	0.968206	99.9996
Annotation Cluster 98	Enrichment Score: 0.3705990866869107
Category	Term	Count	%	PValue	Genes	List Total	Pop Hits	Pop Total	Fold Enrichment	Bonferroni	Benjamini	FDR
GOTERM_BP_FAT	GO:0002791~regulation of peptide secretion	3	1.01695	0.188866	CHD7, PFKM, ACVR1C	235	46	13528	3.7543	1	0.780356	97.035
GOTERM_BP_FAT	GO:0046883~regulation of hormone secretion	3	1.01695	0.316738	CHD7, PFKM, ACVR1C	235	66	13528	2.61663	1	0.893309	99.8341
GOTERM_BP_FAT	GO:0051046~regulation of secretion	4	1.35593	0.682548	CHD7, CADM1, PFKM, ACVR1C	235	202	13528	1.13992	1	0.99133	100
GOTERM_BP_FAT	GO:0060341~regulation of cellular localization	4	1.35593	0.806524	CHD7, CADM1, PFKM, ACVR1C	235	248	13528	0.928483	1	0.998149	100
Annotation Cluster 99	Enrichment Score: 0.35530248187453134
Category	Term	Count	%	PValue	Genes	List Total	Pop Hits	Pop Total	Fold Enrichment	Bonferroni	Benjamini	FDR
GOTERM_BP_FAT	GO:0009411~response to UV	3	1.01695	0.27186	MSH2, IL12A, DCUN1D3	235	59	13528	2.92708	1	0.860427	99.5168
GOTERM_BP_FAT	GO:0009314~response to radiation	5	1.69492	0.456098	THBD, MSH2, IL12A, IL6R, DCUN1D3	235	200	13528	1.43915	1	0.952049	99.9964
GOTERM_BP_FAT	GO:0009416~response to light stimulus	3	1.01695	0.692931	MSH2, IL12A, DCUN1D3	235	138	13528	1.25143	1	0.992069	100
Annotation Cluster 100	Enrichment Score: 0.35506807808623775
Category	Term	Count	%	PValue	Genes	List Total	Pop Hits	Pop Total	Fold Enrichment	Bonferroni	Benjamini	FDR
GOTERM_BP_FAT	GO:0048232~male gamete generation	8	2.71186	0.285675	ACVR2A, BRD2, CADM1, MSH2, GPR64, SLC9A10, BOLL, C17ORF75	235	308	13528	1.49522	1	0.870232	99.6498
GOTERM_BP_FAT	GO:0007283~spermatogenesis	8	2.71186	0.285675	ACVR2A, BRD2, CADM1, MSH2, GPR64, SLC9A10, BOLL, C17ORF75	235	308	13528	1.49522	1	0.870232	99.6498
GOTERM_BP_FAT	GO:0019953~sexual reproduction	10	3.38983	0.39614	ACVR2A, BRD2, GNPDA1, CADM1, MSH2, GPR64, SLC9A10, BOLL, STAT3, C17ORF75	235	458	13528	1.2569	1	0.935393	99.9792
GOTERM_BP_FAT	GO:0007276~gamete generation	8	2.71186	0.515686	ACVR2A, BRD2, CADM1, MSH2, GPR64, SLC9A10, BOLL, C17ORF75	235	395	13528	1.16589	1	0.966968	99.9995
SP_PIR_KEYWORDS	spermatogenesis	3	1.01695	0.527896	CADM1, SLC9A10, BOLL	293	116	19235	1.69781	1	0.936397	99.9956
GOTERM_BP_FAT	GO:0032504~multicellular organism reproduction	9	3.05085	0.609534	ACVR2A, BRD2, NPAS3, CADM1, MSH2, GPR64, SLC9A10, BOLL, C17ORF75	235	487	13528	1.06385	1	0.983729	100
GOTERM_BP_FAT	GO:0048609~reproductive process in a multicellular organism	9	3.05085	0.609534	ACVR2A, BRD2, NPAS3, CADM1, MSH2, GPR64, SLC9A10, BOLL, C17ORF75	235	487	13528	1.06385	1	0.983729	100
Annotation Cluster 101	Enrichment Score: 0.35167347684238487
Category	Term	Count	%	PValue	Genes	List Total	Pop Hits	Pop Total	Fold Enrichment	Bonferroni	Benjamini	FDR
GOTERM_BP_FAT	GO:0070201~regulation of establishment of protein localization	4	1.35593	0.348781	CADM1, NDFIP2, RAB11A, PIK3R1	235	121	13528	1.90301	1	0.910059	99.926
GOTERM_BP_FAT	GO:0032880~regulation of protein localization	4	1.35593	0.428286	CADM1, NDFIP2, RAB11A, PIK3R1	235	138	13528	1.66858	1	0.945133	99.9917
GOTERM_BP_FAT	GO:0051223~regulation of protein transport	3	1.01695	0.589784	CADM1, NDFIP2, RAB11A	235	114	13528	1.51489	1	0.980836	100
Annotation Cluster 102	Enrichment Score: 0.34337600752551745
Category	Term	Count	%	PValue	Genes	List Total	Pop Hits	Pop Total	Fold Enrichment	Bonferroni	Benjamini	FDR
UP_SEQ_FEATURE	repeat:WD 4	6	2.0339	0.338474	BRWD3, BRWD1, DCAF7, DCAF10, STRN, NBEA	293	251	19113	1.55933	1	0.999531	99.847
INTERPRO	IPR017986:WD40 repeat, region	6	2.0339	0.342183	BRWD3, BRWD1, DCAF7, DCAF10, STRN, NBEA	271	238	16659	1.54972	1	0.996478	99.7699
INTERPRO	IPR019781:WD40 repeat, subgroup	6	2.0339	0.354895	BRWD3, BRWD1, DCAF7, DCAF10, STRN, NBEA	271	242	16659	1.52411	1	0.995871	99.8266
UP_SEQ_FEATURE	repeat:WD 3	6	2.0339	0.381003	BRWD3, BRWD1, DCAF7, DCAF10, STRN, NBEA	293	265	19113	1.47695	1	0.999776	99.946
UP_SEQ_FEATURE	repeat:WD 2	6	2.0339	0.405347	BRWD3, BRWD1, DCAF7, DCAF10, STRN, NBEA	293	274	19113	1.42844	1	0.999846	99.9712
UP_SEQ_FEATURE	repeat:WD 1	6	2.0339	0.405347	BRWD3, BRWD1, DCAF7, DCAF10, STRN, NBEA	293	274	19113	1.42844	1	0.999846	99.9712
SP_PIR_KEYWORDS	wd repeat	6	2.0339	0.409033	BRWD3, BRWD1, DCAF7, DCAF10, STRN, NBEA	293	276	19235	1.42714	1	0.889081	99.9117
INTERPRO	IPR001680:WD40 repeat	6	2.0339	0.431728	BRWD3, BRWD1, DCAF7, DCAF10, STRN, NBEA	271	266	16659	1.38659	1	0.99671	99.9724
INTERPRO	IPR019775:WD40 repeat, conserved site	6	2.0339	0.467419	BRWD3, BRWD1, DCAF7, DCAF10, STRN, NBEA	271	277	16659	1.33153	1	0.996699	99.9892
UP_SEQ_FEATURE	repeat:WD 5	5	1.69492	0.474742	BRWD3, BRWD1, DCAF10, STRN, NBEA	293	233	19113	1.39983	1	0.999937	99.9959
INTERPRO	IPR019782:WD40 repeat 2	5	1.69492	0.499063	BRWD3, BRWD1, DCAF7, DCAF10, STRN	271	226	16659	1.36001	1	0.997666	99.9956
INTERPRO	IPR015943:WD40/YVTN repeat-like	6	2.0339	0.534657	BRWD3, BRWD1, DCAF7, DCAF10, STRN, NBEA	271	300	16659	1.22945	1	0.998481	99.9985
UP_SEQ_FEATURE	repeat:WD 6	4	1.35593	0.564419	BRWD3, BRWD1, DCAF10, STRN	293	192	19113	1.359	1	0.999989	99.9998
UP_SEQ_FEATURE	repeat:WD 7	3	1.01695	0.670687	BRWD3, BRWD1, DCAF10	293	150	19113	1.30464	1	0.999999	100
SMART	SM00320:WD40	6	2.0339	0.69408	BRWD3, BRWD1, DCAF7, DCAF10, STRN, NBEA	199	266	9079	1.02909	1	0.999353	99.9999
Annotation Cluster 103	Enrichment Score: 0.3358441950246246
Category	Term	Count	%	PValue	Genes	List Total	Pop Hits	Pop Total	Fold Enrichment	Bonferroni	Benjamini	FDR
INTERPRO	IPR019787:Zinc finger, PHD-finger	3	1.01695	0.401815	JHDM1D, PHF14, TRIM33	271	85	16659	2.16961	1	0.996415	99.942
INTERPRO	IPR001965:Zinc finger, PHD-type	3	1.01695	0.429928	JHDM1D, PHF14, TRIM33	271	90	16659	2.04908	1	0.996961	99.9711
INTERPRO	IPR019786:Zinc finger, PHD-type, conserved site	3	1.01695	0.446459	JHDM1D, PHF14, TRIM33	271	93	16659	1.98298	1	0.996504	99.9812
SMART	SM00249:PHD	3	1.01695	0.588057	JHDM1D, PHF14, TRIM33	199	90	9079	1.52077	1	0.999279	99.9976
Annotation Cluster 104	Enrichment Score: 0.33562464380877816
Category	Term	Count	%	PValue	Genes	List Total	Pop Hits	Pop Total	Fold Enrichment	Bonferroni	Benjamini	FDR
GOTERM_BP_FAT	GO:0008654~phospholipid biosynthetic process	4	1.35593	0.259033	SAMD8, CRLS1, SGMS2, ADNP	235	102	13528	2.25749	1	0.849896	99.352
GOTERM_BP_FAT	GO:0006644~phospholipid metabolic process	5	1.69492	0.417594	SAMD8, CRLS1, SGMS2, ADNP, PIK3R1	235	190	13528	1.51489	1	0.940656	99.9887
GOTERM_BP_FAT	GO:0019637~organophosphate metabolic process	5	1.69492	0.456098	SAMD8, CRLS1, SGMS2, ADNP, PIK3R1	235	200	13528	1.43915	1	0.952049	99.9964
GOTERM_BP_FAT	GO:0008610~lipid biosynthetic process	4	1.35593	0.921159	SAMD8, CRLS1, SGMS2, ADNP	235	323	13528	0.712891	1	0.999899	100
Annotation Cluster 105	Enrichment Score: 0.29342621650888034
Category	Term	Count	%	PValue	Genes	List Total	Pop Hits	Pop Total	Fold Enrichment	Bonferroni	Benjamini	FDR
GOTERM_CC_FAT	GO:0030016~myofibril	3	1.01695	0.490699	PPP3CA, JPH1, VCL	190	111	12782	1.81821	1	0.900269	99.984
GOTERM_CC_FAT	GO:0044449~contractile fiber part	3	1.01695	0.500146	PPP3CA, JPH1, VCL	190	113	12782	1.78603	1	0.900263	99.9875
GOTERM_CC_FAT	GO:0043292~contractile fiber	3	1.01695	0.536797	PPP3CA, JPH1, VCL	190	121	12782	1.66794	1	0.917176	99.9953
Annotation Cluster 106	Enrichment Score: 0.2901425335205505
Category	Term	Count	%	PValue	Genes	List Total	Pop Hits	Pop Total	Fold Enrichment	Bonferroni	Benjamini	FDR
GOTERM_BP_FAT	GO:0005996~monosaccharide metabolic process	6	2.0339	0.339164	GNPDA1, PPP1R3B, IL6ST, ST3GAL6, PFKM, GLYR1	235	222	13528	1.55584	1	0.906194	99.9054
GOTERM_BP_FAT	GO:0006006~glucose metabolic process	4	1.35593	0.49548	PPP1R3B, IL6ST, PFKM, GLYR1	235	153	13528	1.50499	1	0.961785	99.999
GOTERM_BP_FAT	GO:0006091~generation of precursor metabolites and energy	6	2.0339	0.633541	GNPDA1, PPP1R3B, MSH2, IL6ST, PFKM, UQCRB	235	313	13528	1.1035	1	0.986798	100
GOTERM_BP_FAT	GO:0019318~hexose metabolic process	4	1.35593	0.648962	PPP1R3B, IL6ST, PFKM, GLYR1	235	192	13528	1.19929	1	0.988106	100
Annotation Cluster 107	Enrichment Score: 0.2862209692820936
Category	Term	Count	%	PValue	Genes	List Total	Pop Hits	Pop Total	Fold Enrichment	Bonferroni	Benjamini	FDR
GOTERM_BP_FAT	GO:0030182~neuron differentiation	14	4.74576	0.0413696	NTF3, SOX2, SOX5, STRN, JAG1, STAT3, EPHA4, DLX2, GATA2, CD44, BTG2, BCL11B, ROBO2, CUX1	235	438	13528	1.84001	1	0.435467	50.8423
GOTERM_BP_FAT	GO:0030030~cell projection organization	10	3.38983	0.188008	KLF5, EPHA4, TSC1, CD44, NTF3, BCL11B, STRN, ROBO2, VCL, FGD4	235	368	13528	1.56429	1	0.780133	96.9819
GOTERM_BP_FAT	GO:0031175~neuron projection development	6	2.0339	0.455868	EPHA4, CD44, NTF3, BCL11B, STRN, ROBO2	235	256	13528	1.3492	1	0.952388	99.9964
GOTERM_BP_FAT	GO:0007411~axon guidance	3	1.01695	0.555245	EPHA4, NTF3, ROBO2	235	107	13528	1.614	1	0.97516	99.9999
GOTERM_BP_FAT	GO:0007409~axonogenesis	4	1.35593	0.65243	EPHA4, NTF3, BCL11B, ROBO2	235	193	13528	1.19308	1	0.988332	100
GOTERM_BP_FAT	GO:0048666~neuron development	6	2.0339	0.701881	EPHA4, CD44, NTF3, BCL11B, STRN, ROBO2	235	339	13528	1.01887	1	0.9928	100
GOTERM_BP_FAT	GO:0048667~cell morphogenesis involved in neuron differentiation	4	1.35593	0.704608	EPHA4, NTF3, BCL11B, ROBO2	235	209	13528	1.10174	1	0.992979	100
GOTERM_BP_FAT	GO:0048812~neuron projection morphogenesis	4	1.35593	0.716681	EPHA4, NTF3, BCL11B, ROBO2	235	213	13528	1.08105	1	0.993848	100
GOTERM_BP_FAT	GO:0000904~cell morphogenesis involved in differentiation	4	1.35593	0.797624	EPHA4, NTF3, BCL11B, ROBO2	235	244	13528	0.943704	1	0.997863	100
GOTERM_BP_FAT	GO:0048858~cell projection morphogenesis	4	1.35593	0.799881	EPHA4, NTF3, BCL11B, ROBO2	235	245	13528	0.939852	1	0.997924	100
GOTERM_BP_FAT	GO:0032990~cell part morphogenesis	4	1.35593	0.823342	EPHA4, NTF3, BCL11B, ROBO2	235	256	13528	0.899468	1	0.998611	100
GOTERM_BP_FAT	GO:0000902~cell morphogenesis	5	1.69492	0.868026	EPHA4, NTF3, BCL11B, ROBO2, SOX6	235	356	13528	0.808511	1	0.999464	100
GOTERM_BP_FAT	GO:0032989~cellular component morphogenesis	5	1.69492	0.916093	EPHA4, NTF3, BCL11B, ROBO2, SOX6	235	397	13528	0.725012	1	0.999878	100
Annotation Cluster 108	Enrichment Score: 0.2855082466720413
Category	Term	Count	%	PValue	Genes	List Total	Pop Hits	Pop Total	Fold Enrichment	Bonferroni	Benjamini	FDR
INTERPRO	IPR001478:PDZ/DHR/GLGF	4	1.35593	0.435534	CNKSR2, TIAM1, SNTB2, PDZD2	271	149	16659	1.65026	1	0.996571	99.975
UP_SEQ_FEATURE	domain:PDZ	3	1.01695	0.50293	CNKSR2, TIAM1, SNTB2	293	110	19113	1.77906	1	0.999962	99.9983
SMART	SM00228:PDZ	4	1.35593	0.63525	CNKSR2, TIAM1, SNTB2, PDZD2	199	149	9079	1.22478	1	0.999415	99.9995
Annotation Cluster 109	Enrichment Score: 0.2762271795006893
Category	Term	Count	%	PValue	Genes	List Total	Pop Hits	Pop Total	Fold Enrichment	Bonferroni	Benjamini	FDR
GOTERM_BP_FAT	GO:0000082~G1/S transition of mitotic cell cycle	3	1.01695	0.252564	BCAT1, PPP3CA, CDC25A	235	56	13528	3.08389	1	0.847014	99.2501
GOTERM_BP_FAT	GO:0051329~interphase of mitotic cell cycle	3	1.01695	0.534608	BCAT1, PPP3CA, CDC25A	235	103	13528	1.67668	1	0.971767	99.9997
GOTERM_BP_FAT	GO:0051325~interphase	3	1.01695	0.550147	BCAT1, PPP3CA, CDC25A	235	106	13528	1.62923	1	0.974619	99.9999
GOTERM_BP_FAT	GO:0022403~cell cycle phase	7	2.37288	0.725777	BCAT1, PBRM1, TNKS, PPP3CA, BOLL, CDC25A, STAG2	235	414	13528	0.973337	1	0.994327	100
GOTERM_BP_FAT	GO:0000278~mitotic cell cycle	6	2.0339	0.771215	BCAT1, PBRM1, TNKS, PPP3CA, CDC25A, STAG2	235	370	13528	0.933502	1	0.996882	100
Annotation Cluster 110	Enrichment Score: 0.268674269028534
Category	Term	Count	%	PValue	Genes	List Total	Pop Hits	Pop Total	Fold Enrichment	Bonferroni	Benjamini	FDR
GOTERM_BP_FAT	GO:0002443~leukocyte mediated immunity	3	1.01695	0.439947	CADM1, MSH2, IL6R	235	86	13528	2.00811	1	0.947874	99.9941
GOTERM_MF_FAT	GO:0042803~protein homodimerization activity	7	2.37288	0.524519	CADM1, MSH2, IL6ST, IL6R, NPR3, TERF2, FOXP2	226	334	12983	1.20398	1	0.985347	99.997
GOTERM_BP_FAT	GO:0002252~immune effector process	3	1.01695	0.677354	CADM1, MSH2, IL6R	235	134	13528	1.28879	1	0.990944	100
Annotation Cluster 111	Enrichment Score: 0.2631887719792043
Category	Term	Count	%	PValue	Genes	List Total	Pop Hits	Pop Total	Fold Enrichment	Bonferroni	Benjamini	FDR
GOTERM_CC_FAT	GO:0031410~cytoplasmic vesicle	11	3.72881	0.479333	CHIC1, CADM1, AP4E1, NTF3, AP1AR, FASLG, RAB11A, SNTB2, RFFL, EHD1, BTK	190	642	12782	1.15266	1	0.895782	99.9788
GOTERM_CC_FAT	GO:0031982~vesicle	11	3.72881	0.534287	CHIC1, CADM1, AP4E1, NTF3, AP1AR, FASLG, RAB11A, SNTB2, RFFL, EHD1, BTK	190	670	12782	1.10449	1	0.918449	99.995
GOTERM_CC_FAT	GO:0016023~cytoplasmic membrane-bounded vesicle	9	3.05085	0.569946	CHIC1, CADM1, AP4E1, NTF3, AP1AR, FASLG, RAB11A, RFFL, EHD1	190	550	12782	1.10084	1	0.927753	99.9982
GOTERM_CC_FAT	GO:0031988~membrane-bounded vesicle	9	3.05085	0.606735	CHIC1, CADM1, AP4E1, NTF3, AP1AR, FASLG, RAB11A, RFFL, EHD1	190	568	12782	1.06596	1	0.939179	99.9994
Annotation Cluster 112	Enrichment Score: 0.2567137449174629
Category	Term	Count	%	PValue	Genes	List Total	Pop Hits	Pop Total	Fold Enrichment	Bonferroni	Benjamini	FDR
GOTERM_BP_FAT	GO:0033043~regulation of organelle organization	6	2.0339	0.321427	TSC1, MAP3K1, TNKS, TLK2, RASA1, TERF2	235	217	13528	1.59169	1	0.895877	99.8523
GOTERM_BP_FAT	GO:0032956~regulation of actin cytoskeleton organization	3	1.01695	0.457426	TSC1, MAP3K1, RASA1	235	89	13528	1.94043	1	0.952193	99.9966
GOTERM_BP_FAT	GO:0032970~regulation of actin filament-based process	3	1.01695	0.474588	TSC1, MAP3K1, RASA1	235	92	13528	1.87715	1	0.955258	99.998
GOTERM_BP_FAT	GO:0051493~regulation of cytoskeleton organization	3	1.01695	0.685221	TSC1, MAP3K1, RASA1	235	136	13528	1.26984	1	0.991527	100
GOTERM_BP_FAT	GO:0044087~regulation of cellular component biogenesis	3	1.01695	0.707885	TSC1, MAP3K1, RASA1	235	142	13528	1.21618	1	0.993208	100
GOTERM_BP_FAT	GO:0032535~regulation of cellular component size	4	1.35593	0.851537	TSC1, MAP3K1, DCUN1D3, RASA1	235	271	13528	0.849682	1	0.999221	100
Annotation Cluster 113	Enrichment Score: 0.24333821457808963
Category	Term	Count	%	PValue	Genes	List Total	Pop Hits	Pop Total	Fold Enrichment	Bonferroni	Benjamini	FDR
GOTERM_BP_FAT	GO:0044057~regulation of system process	8	2.71186	0.286657	FLT1, THRB, NTF3, SMAD7, IL6ST, BMPR2, RAB11A, PPP3CA	235	309	13528	1.49038	1	0.87034	99.6578
GOTERM_BP_FAT	GO:0050804~regulation of synaptic transmission	3	1.01695	0.685221	NTF3, RAB11A, PPP3CA	235	136	13528	1.26984	1	0.991527	100
GOTERM_BP_FAT	GO:0051969~regulation of transmission of nerve impulse	3	1.01695	0.725722	NTF3, RAB11A, PPP3CA	235	147	13528	1.17482	1	0.994394	100
GOTERM_BP_FAT	GO:0031644~regulation of neurological system process	3	1.01695	0.745906	NTF3, RAB11A, PPP3CA	235	153	13528	1.12874	1	0.995649	100
Annotation Cluster 114	Enrichment Score: 0.233666671237023
Category	Term	Count	%	PValue	Genes	List Total	Pop Hits	Pop Total	Fold Enrichment	Bonferroni	Benjamini	FDR
SP_PIR_KEYWORDS	Sodium transport	3	1.01695	0.527896	SLC8A3, SLC10A7, SLC9A10	293	116	19235	1.69781	1	0.936397	99.9956
SP_PIR_KEYWORDS	Sodium	3	1.01695	0.527896	SLC8A3, SLC10A7, SLC9A10	293	116	19235	1.69781	1	0.936397	99.9956
GOTERM_MF_FAT	GO:0031420~alkali metal ion binding	5	1.69492	0.549096	SLC8A3, KCNA1, SLC10A7, SLC9A10, KCNK10	226	228	12983	1.2598	1	0.986246	99.9986
GOTERM_MF_FAT	GO:0031402~sodium ion binding	3	1.01695	0.605056	SLC8A3, SLC10A7, SLC9A10	226	117	12983	1.473	1	0.989724	99.9998
GOTERM_BP_FAT	GO:0015672~monovalent inorganic cation transport	6	2.0339	0.647388	SLC8A3, TSC1, KCNA1, SLC10A7, SLC9A10, KCNK10	235	318	13528	1.08615	1	0.988151	100
GOTERM_BP_FAT	GO:0006814~sodium ion transport	3	1.01695	0.661142	SLC8A3, SLC10A7, SLC9A10	235	130	13528	1.32845	1	0.98927	100
Annotation Cluster 115	Enrichment Score: 0.2286780235082329
Category	Term	Count	%	PValue	Genes	List Total	Pop Hits	Pop Total	Fold Enrichment	Bonferroni	Benjamini	FDR
GOTERM_BP_FAT	GO:0048878~chemical homeostasis	11	3.72881	0.393502	CCL1, CCR7, TSC1, NTF3, SMAD7, IL6ST, PTCH1, PPP3CA, PFKM, JPH1, STAT3	235	512	13528	1.23677	1	0.935024	99.9776
GOTERM_BP_FAT	GO:0042391~regulation of membrane potential	4	1.35593	0.409821	TSC1, NTF3, SMAD7, PPP3CA	235	134	13528	1.71839	1	0.939155	99.9859
GOTERM_BP_FAT	GO:0019725~cellular homeostasis	10	3.38983	0.415793	CCL1, CCR7, DNAJC16, TSC1, NTF3, SMAD7, IL6ST, PPP3CA, PFKM, JPH1	235	466	13528	1.23532	1	0.94076	99.9881
GOTERM_BP_FAT	GO:0006873~cellular ion homeostasis	8	2.71186	0.470817	CCL1, CCR7, TSC1, NTF3, SMAD7, IL6ST, PPP3CA, JPH1	235	374	13528	1.23136	1	0.954928	99.9977
GOTERM_BP_FAT	GO:0055082~cellular chemical homeostasis	8	2.71186	0.488797	CCL1, CCR7, TSC1, NTF3, SMAD7, IL6ST, PPP3CA, JPH1	235	380	13528	1.21191	1	0.960059	99.9987
GOTERM_BP_FAT	GO:0042592~homeostatic process	14	4.74576	0.539887	CCL1, NTF3, IL6ST, SMAD7, PFKM, SOX6, STAT3, CCR7, DNAJC16, TSC1, PTCH1, PPP3CA, JPH1, TERF2	235	751	13528	1.07313	1	0.97268	99.9998
GOTERM_BP_FAT	GO:0050801~ion homeostasis	8	2.71186	0.565154	CCL1, CCR7, TSC1, NTF3, SMAD7, IL6ST, PPP3CA, JPH1	235	409	13528	1.12598	1	0.977113	99.9999
GOTERM_BP_FAT	GO:0051480~cytosolic calcium ion homeostasis	3	1.01695	0.608611	CCR7, IL6ST, JPH1	235	118	13528	1.46354	1	0.983739	100
GOTERM_BP_FAT	GO:0006874~cellular calcium ion homeostasis	4	1.35593	0.616653	CCL1, CCR7, IL6ST, JPH1	235	183	13528	1.25827	1	0.984652	100
GOTERM_BP_FAT	GO:0055074~calcium ion homeostasis	4	1.35593	0.634844	CCL1, CCR7, IL6ST, JPH1	235	188	13528	1.22481	1	0.986851	100
GOTERM_BP_FAT	GO:0006875~cellular metal ion homeostasis	4	1.35593	0.66269	CCL1, CCR7, IL6ST, JPH1	235	196	13528	1.17482	1	0.989352	100
GOTERM_BP_FAT	GO:0055065~metal ion homeostasis	4	1.35593	0.692148	CCL1, CCR7, IL6ST, JPH1	235	205	13528	1.12324	1	0.992082	100
GOTERM_BP_FAT	GO:0030005~cellular di-, tri-valent inorganic cation homeostasis	4	1.35593	0.755946	CCL1, CCR7, IL6ST, JPH1	235	227	13528	1.01438	1	0.996242	100
GOTERM_BP_FAT	GO:0055066~di-, tri-valent inorganic cation homeostasis	4	1.35593	0.786024	CCL1, CCR7, IL6ST, JPH1	235	239	13528	0.963447	1	0.997425	100
GOTERM_BP_FAT	GO:0030003~cellular cation homeostasis	4	1.35593	0.819258	CCL1, CCR7, IL6ST, JPH1	235	254	13528	0.906551	1	0.99853	100
GOTERM_BP_FAT	GO:0055080~cation homeostasis	4	1.35593	0.875746	CCL1, CCR7, IL6ST, JPH1	235	286	13528	0.805118	1	0.999556	100
Annotation Cluster 116	Enrichment Score: 0.2267055839188327
Category	Term	Count	%	PValue	Genes	List Total	Pop Hits	Pop Total	Fold Enrichment	Bonferroni	Benjamini	FDR
GOTERM_BP_FAT	GO:0006974~response to DNA damage stimulus	8	2.71186	0.464717	UPF1, BTG2, MSH2, TLK2, TOPORS, ASF1A, SESN1, TERF2	235	373	13528	1.23466	1	0.953194	99.9973
GOTERM_BP_FAT	GO:0006259~DNA metabolic process	10	3.38983	0.515008	UPF1, BTG2, MSH2, BCL11B, RBPJ, ASF1A, NFIA, TERF2, CDC25A, NFIB	235	506	13528	1.13767	1	0.967072	99.9995
GOTERM_BP_FAT	GO:0006281~DNA repair	4	1.35593	0.872732	UPF1, BTG2, MSH2, ASF1A	235	284	13528	0.810788	1	0.999523	100
Annotation Cluster 117	Enrichment Score: 0.22458120443053978
Category	Term	Count	%	PValue	Genes	List Total	Pop Hits	Pop Total	Fold Enrichment	Bonferroni	Benjamini	FDR
SP_PIR_KEYWORDS	ribonucleoprotein	6	2.0339	0.427061	PCBP1, PCBP2, MRPL49, MRPL9, HNRNPU, EIF2C4	293	279	19235	1.41179	1	0.896226	99.9417
GOTERM_BP_FAT	GO:0016071~mRNA metabolic process	8	2.71186	0.463691	ZFP36L2, UPF1, PAN3, PCBP1, PCBP2, MBNL1, HNRNPU, EIF2C4	235	370	13528	1.24467	1	0.953606	99.9972
GOTERM_CC_FAT	GO:0030529~ribonucleoprotein complex	9	3.05085	0.494609	ERG, UPF1, PCBP1, PCBP2, MRPL49, MRPL9, TNRC6B, HNRNPU, EIF2C4	190	515	12782	1.17566	1	0.899709	99.9856
GOTERM_BP_FAT	GO:0000375~RNA splicing, via transesterification reactions	4	1.35593	0.49548	PCBP1, PCBP2, MBNL1, HNRNPU	235	153	13528	1.50499	1	0.961785	99.999
GOTERM_BP_FAT	GO:0000398~nuclear mRNA splicing, via spliceosome	4	1.35593	0.49548	PCBP1, PCBP2, MBNL1, HNRNPU	235	153	13528	1.50499	1	0.961785	99.999
GOTERM_BP_FAT	GO:0000377~RNA splicing, via transesterification reactions with bulged adenosine as nucleophile	4	1.35593	0.49548	PCBP1, PCBP2, MBNL1, HNRNPU	235	153	13528	1.50499	1	0.961785	99.999
GOTERM_BP_FAT	GO:0008380~RNA splicing	4	1.35593	0.872732	PCBP1, PCBP2, MBNL1, HNRNPU	235	284	13528	0.810788	1	0.999523	100
GOTERM_BP_FAT	GO:0006397~mRNA processing	4	1.35593	0.919154	PCBP1, PCBP2, MBNL1, HNRNPU	235	321	13528	0.717333	1	0.999891	100
GOTERM_BP_FAT	GO:0006396~RNA processing	4	1.35593	0.996415	PCBP1, PCBP2, MBNL1, HNRNPU	235	547	13528	0.420958	1	1	100
Annotation Cluster 118	Enrichment Score: 0.1815436936296206
Category	Term	Count	%	PValue	Genes	List Total	Pop Hits	Pop Total	Fold Enrichment	Bonferroni	Benjamini	FDR
SP_PIR_KEYWORDS	prenylation	4	1.35593	0.423075	RHOB, RAB11A, RAB6A, DNAJA2	293	156	19235	1.68329	1	0.896479	99.936
UP_SEQ_FEATURE	short sequence motif:Effector region	3	1.01695	0.427321	RHOB, RAB11A, RAB6A	293	95	19113	2.05996	1	0.999887	99.9841
GOTERM_BP_FAT	GO:0007264~small GTPase mediated signal transduction	7	2.37288	0.433697	ARHGAP31, RALGPS2, TIAM1, RASGRP1, RHOB, RAB11A, RAB6A	235	305	13528	1.32119	1	0.946803	99.9929
GOTERM_MF_FAT	GO:0003924~GTPase activity	5	1.69492	0.499095	GTPBP1, RHOB, RAB11A, RAB6A, EHD1	226	211	12983	1.3613	1	0.984364	99.9937
INTERPRO	IPR013753:Ras	3	1.01695	0.604231	RHOB, RAB11A, RAB6A	271	125	16659	1.47534	1	0.999381	99.9999
INTERPRO	IPR001806:Ras GTPase	3	1.01695	0.646056	RHOB, RAB11A, RAB6A	271	135	16659	1.36605	1	0.999545	100
SP_PIR_KEYWORDS	methylation	4	1.35593	0.714091	RHOB, RAB11A, RAB6A, HNRNPU	293	242	19235	1.0851	1	0.984101	100
INTERPRO	IPR005225:Small GTP-binding protein	3	1.01695	0.756602	RHOB, RAB11A, RAB6A	271	167	16659	1.10429	1	0.999943	100
UP_SEQ_FEATURE	nucleotide phosphate-binding region:GTP	4	1.35593	0.831519	GTPBP1, RHOB, RAB11A, RAB6A	293	295	19113	0.884503	1	1	100
SP_PIR_KEYWORDS	gtp-binding	4	1.35593	0.878964	GTPBP1, RHOB, RAB11A, RAB6A	293	329	19235	0.798158	1	0.997783	100
GOTERM_MF_FAT	GO:0005525~GTP binding	5	1.69492	0.890057	GTPBP1, RHOB, RAB11A, RAB6A, EHD1	226	372	12983	0.772136	1	0.999939	100
GOTERM_MF_FAT	GO:0019001~guanyl nucleotide binding	5	1.69492	0.90161	GTPBP1, RHOB, RAB11A, RAB6A, EHD1	226	382	12983	0.751923	1	0.999958	100
GOTERM_MF_FAT	GO:0032561~guanyl ribonucleotide binding	5	1.69492	0.90161	GTPBP1, RHOB, RAB11A, RAB6A, EHD1	226	382	12983	0.751923	1	0.999958	100
Annotation Cluster 119	Enrichment Score: 0.17990493909471414
Category	Term	Count	%	PValue	Genes	List Total	Pop Hits	Pop Total	Fold Enrichment	Bonferroni	Benjamini	FDR
GOTERM_BP_FAT	GO:0035023~regulation of Rho protein signal transduction	3	1.01695	0.513328	TSC1, TIAM1, FGD4	235	99	13528	1.74442	1	0.966855	99.9994
GOTERM_BP_FAT	GO:0051056~regulation of small GTPase mediated signal transduction	5	1.69492	0.637693	TSC1, TIAM1, RASGRP1, RASA1, FGD4	235	252	13528	1.14218	1	0.987142	100
GOTERM_BP_FAT	GO:0046578~regulation of Ras protein signal transduction	3	1.01695	0.881615	TSC1, TIAM1, FGD4	235	210	13528	0.822371	1	0.999616	100
Annotation Cluster 120	Enrichment Score: 0.16108571352969608
Category	Term	Count	%	PValue	Genes	List Total	Pop Hits	Pop Total	Fold Enrichment	Bonferroni	Benjamini	FDR
GOTERM_BP_FAT	GO:0030001~metal ion transport	11	3.72881	0.285423	SLC8A3, TSC1, TRPM7, KCNA1, SLC10A7, SLC39A6, PPP3CA, SLC30A10, JPH1, SLC9A10, KCNK10	235	465	13528	1.36178	1	0.870929	99.6478
GOTERM_BP_FAT	GO:0006816~calcium ion transport	4	1.35593	0.446546	SLC8A3, TRPM7, PPP3CA, JPH1	235	142	13528	1.62158	1	0.950013	99.9952
GOTERM_BP_FAT	GO:0006812~cation transport	11	3.72881	0.491464	SLC8A3, TSC1, TRPM7, KCNA1, SLC10A7, SLC39A6, PPP3CA, SLC30A10, JPH1, SLC9A10, KCNK10	235	553	13528	1.14507	1	0.960681	99.9988
INTERPRO	IPR005821:Ion transport	3	1.01695	0.534718	TRPM7, KCNA1, SLC9A10	271	110	16659	1.67652	1	0.998319	99.9985
GOTERM_MF_FAT	GO:0031420~alkali metal ion binding	5	1.69492	0.549096	SLC8A3, KCNA1, SLC10A7, SLC9A10, KCNK10	226	228	12983	1.2598	1	0.986246	99.9986
GOTERM_BP_FAT	GO:0015674~di-, tri-valent inorganic cation transport	4	1.35593	0.590182	SLC8A3, TRPM7, PPP3CA, JPH1	235	176	13528	1.30832	1	0.980715	100
GOTERM_BP_FAT	GO:0015672~monovalent inorganic cation transport	6	2.0339	0.647388	SLC8A3, TSC1, KCNA1, SLC10A7, SLC9A10, KCNK10	235	318	13528	1.08615	1	0.988151	100
SP_PIR_KEYWORDS	ion transport	9	3.05085	0.654026	SLC8A3, TRPM7, GABRB2, KCNA1, SLC10A7, SLC39A6, SLC30A10, SLC9A10, KCNK10	293	578	19235	1.02221	1	0.974579	99.9999
GOTERM_BP_FAT	GO:0055085~transmembrane transport	10	3.38983	0.65561	SLC8A3, GPR155, POM121, TRPM7, KCNA1, TNKS, SLC39A6, POM121C, SLC30A10, SLC9A10	235	569	13528	1.0117	1	0.988646	100
GOTERM_BP_FAT	GO:0006811~ion transport	12	4.0678	0.781921	SLC8A3, TSC1, TRPM7, GABRB2, KCNA1, SLC10A7, SLC39A6, PPP3CA, SLC30A10, JPH1, SLC9A10, KCNK10	235	768	13528	0.899468	1	0.997266	100
SP_PIR_KEYWORDS	ionic channel	4	1.35593	0.86423	TRPM7, GABRB2, KCNA1, KCNK10	293	318	19235	0.825767	1	0.99724	100
GOTERM_MF_FAT	GO:0005216~ion channel activity	5	1.69492	0.905924	TRPM7, GABRB2, KCNA1, SLC9A10, KCNK10	226	386	12983	0.744131	1	0.999962	100
GOTERM_MF_FAT	GO:0022838~substrate specific channel activity	5	1.69492	0.917882	TRPM7, GABRB2, KCNA1, SLC9A10, KCNK10	226	398	12983	0.721695	1	0.999976	100
GOTERM_MF_FAT	GO:0046873~metal ion transmembrane transporter activity	4	1.35593	0.926659	TRPM7, KCNA1, SLC39A6, KCNK10	226	328	12983	0.700572	1	0.999984	100
GOTERM_MF_FAT	GO:0015267~channel activity	5	1.69492	0.93011	TRPM7, GABRB2, KCNA1, SLC9A10, KCNK10	226	412	12983	0.697171	1	0.999985	100
GOTERM_MF_FAT	GO:0022803~passive transmembrane transporter activity	5	1.69492	0.930918	TRPM7, GABRB2, KCNA1, SLC9A10, KCNK10	226	413	12983	0.695483	1	0.999984	100
GOTERM_MF_FAT	GO:0005261~cation channel activity	3	1.01695	0.953814	TRPM7, KCNA1, KCNK10	226	275	12983	0.626693	1	0.999997	100
GOTERM_MF_FAT	GO:0022836~gated channel activity	3	1.01695	0.972625	GABRB2, KCNA1, KCNK10	226	310	12983	0.555938	1	0.999999	100
Annotation Cluster 121	Enrichment Score: 0.15919189858465718
Category	Term	Count	%	PValue	Genes	List Total	Pop Hits	Pop Total	Fold Enrichment	Bonferroni	Benjamini	FDR
INTERPRO	IPR000210:BTB/POZ-like	4	1.35593	0.555964	ZBTB47, KLHL15, KCNA1, KLHDC5	271	179	16659	1.37368	1	0.998735	99.9992
SMART	SM00225:BTB	4	1.35593	0.753562	ZBTB47, KLHL15, KCNA1, KLHDC5	199	179	9079	1.01951	1	0.999764	100
INTERPRO	IPR011333:BTB/POZ fold	3	1.01695	0.794801	ZBTB47, KLHL15, KCNA1	271	181	16659	1.01888	1	0.99998	100
Annotation Cluster 122	Enrichment Score: 0.1563122534718658
Category	Term	Count	%	PValue	Genes	List Total	Pop Hits	Pop Total	Fold Enrichment	Bonferroni	Benjamini	FDR
UP_SEQ_FEATURE	zinc finger region:C2H2-type 1	11	3.72881	0.316339	KLF5, PLAG1, ZBTB47, ZNF217, OSR1, BCL11B, GLIS2, BCL11A, ADNP, ZNF367, KLF3	293	542	19113	1.3239	1	0.999526	99.7436
INTERPRO	IPR007087:Zinc finger, C2H2-type	15	5.08475	0.394003	PLAG1, KLF5, ZBTB47, GLIS2, ADNP, ZNF367, CREB5, C20ORF194, FOXP2, ZNF217, OSR1, BCL11B, BCL11A, YOD1, PCSK6	271	784	16659	1.17613	1	0.996323	99.93
UP_SEQ_FEATURE	zinc finger region:C2H2-type 3	10	3.38983	0.612987	KLF5, PLAG1, ZBTB47, ZNF217, OSR1, BCL11B, GLIS2, BCL11A, ADNP, KLF3	293	622	19113	1.04875	1	0.999996	100
INTERPRO	IPR015880:Zinc finger, C2H2-like	13	4.40678	0.644851	PLAG1, KLF5, ZBTB47, GLIS2, ADNP, ZNF367, CREB5, FOXP2, ZNF217, OSR1, BCL11B, BCL11A, YOD1	271	797	16659	1.00269	1	0.999582	100
INTERPRO	IPR013087:Zinc finger, C2H2-type/integrase, DNA-binding	10	3.38983	0.680672	KLF5, PLAG1, ZBTB47, ZNF217, OSR1, BCL11B, GLIS2, BCL11A, ZNF367, FOXP2	271	621	16659	0.989893	1	0.999732	100
UP_SEQ_FEATURE	zinc finger region:C2H2-type 2	8	2.71186	0.824711	KLF5, PLAG1, ZNF217, OSR1, BCL11B, BCL11A, ZNF367, KLF3	293	608	19113	0.858317	1	1	100
UP_SEQ_FEATURE	zinc finger region:C2H2-type 4	7	2.37288	0.876336	PLAG1, ZBTB47, ZNF217, BCL11B, GLIS2, BCL11A, ADNP	293	575	19113	0.79413	1	1	100
UP_SEQ_FEATURE	zinc finger region:C2H2-type 5	6	2.0339	0.916937	PLAG1, ZBTB47, ZNF217, BCL11B, GLIS2, BCL11A	293	538	19113	0.727495	1	1	100
SMART	SM00355:ZnF_C2H2	13	4.40678	0.938794	PLAG1, KLF5, ZBTB47, GLIS2, ADNP, ZNF367, CREB5, FOXP2, ZNF217, OSR1, BCL11B, BCL11A, YOD1	199	797	9079	0.744166	1	1	100
UP_SEQ_FEATURE	zinc finger region:C2H2-type 6	5	1.69492	0.942704	PLAG1, ZBTB47, ZNF217, BCL11B, BCL11A	293	488	19113	0.668361	1	1	100
UP_SEQ_FEATURE	zinc finger region:C2H2-type 7	4	1.35593	0.970076	PLAG1, ZBTB47, ZNF217, ADNP	293	451	19113	0.578555	1	1	100
Annotation Cluster 123	Enrichment Score: 0.13060812622429369
Category	Term	Count	%	PValue	Genes	List Total	Pop Hits	Pop Total	Fold Enrichment	Bonferroni	Benjamini	FDR
GOTERM_BP_FAT	GO:0051259~protein oligomerization	4	1.35593	0.582408	TSC1, MAP3K1, SKI, PFKM	235	174	13528	1.32336	1	0.979902	100
GOTERM_BP_FAT	GO:0070271~protein complex biogenesis	9	3.05085	0.65016	TSC1, MAP3K1, DAG1, SKI, C20ORF7, PFKM, ATPAF1, TNPO1, SLC7A6	235	505	13528	1.02593	1	0.988143	100
GOTERM_BP_FAT	GO:0006461~protein complex assembly	9	3.05085	0.65016	TSC1, MAP3K1, DAG1, SKI, C20ORF7, PFKM, ATPAF1, TNPO1, SLC7A6	235	505	13528	1.02593	1	0.988143	100
GOTERM_BP_FAT	GO:0065003~macromolecular complex assembly	11	3.72881	0.719823	TSC1, MAP3K1, DAG1, SKI, C20ORF7, PFKM, MBNL1, ATPAF1, ASF1A, TNPO1, SLC7A6	235	665	13528	0.952219	1	0.99397	100
GOTERM_BP_FAT	GO:0043933~macromolecular complex subunit organization	11	3.72881	0.790795	TSC1, MAP3K1, DAG1, SKI, C20ORF7, PFKM, MBNL1, ATPAF1, ASF1A, TNPO1, SLC7A6	235	710	13528	0.891867	1	0.997606	100
GOTERM_BP_FAT	GO:0034622~cellular macromolecular complex assembly	4	1.35593	0.916058	C20ORF7, MBNL1, ASF1A, TNPO1	235	318	13528	0.7241	1	0.99988	100
GOTERM_BP_FAT	GO:0034621~cellular macromolecular complex subunit organization	4	1.35593	0.948991	C20ORF7, MBNL1, ASF1A, TNPO1	235	357	13528	0.644997	1	0.999978	100
Annotation Cluster 124	Enrichment Score: 0.10388959778261139
Category	Term	Count	%	PValue	Genes	List Total	Pop Hits	Pop Total	Fold Enrichment	Bonferroni	Benjamini	FDR
GOTERM_BP_FAT	GO:0007049~cell cycle	14	4.74576	0.588308	BCAT1, UPF1, MSH2, SESN1, BOLL, CDC25A, IL12A, PBRM1, TNKS, TLK2, PPP3CA, STAG2, TERF2, CREBL2	235	776	13528	1.03856	1	0.980734	100
GOTERM_BP_FAT	GO:0022402~cell cycle process	10	3.38983	0.64733	BCAT1, MSH2, IL12A, PBRM1, TNKS, PPP3CA, SESN1, BOLL, CDC25A, STAG2	235	565	13528	1.01887	1	0.988278	100
GOTERM_BP_FAT	GO:0022403~cell cycle phase	7	2.37288	0.725777	BCAT1, PBRM1, TNKS, PPP3CA, BOLL, CDC25A, STAG2	235	414	13528	0.973337	1	0.994327	100
GOTERM_BP_FAT	GO:0000278~mitotic cell cycle	6	2.0339	0.771215	BCAT1, PBRM1, TNKS, PPP3CA, CDC25A, STAG2	235	370	13528	0.933502	1	0.996882	100
GOTERM_BP_FAT	GO:0000279~M phase	5	1.69492	0.824843	PBRM1, TNKS, BOLL, CDC25A, STAG2	235	329	13528	0.874863	1	0.998635	100
GOTERM_BP_FAT	GO:0007067~mitosis	3	1.01695	0.89706	PBRM1, CDC25A, STAG2	235	220	13528	0.78499	1	0.999762	100
GOTERM_BP_FAT	GO:0000280~nuclear division	3	1.01695	0.89706	PBRM1, CDC25A, STAG2	235	220	13528	0.78499	1	0.999762	100
GOTERM_BP_FAT	GO:0000087~M phase of mitotic cell cycle	3	1.01695	0.902698	PBRM1, CDC25A, STAG2	235	224	13528	0.770973	1	0.999802	100
GOTERM_BP_FAT	GO:0048285~organelle fission	3	1.01695	0.909342	PBRM1, CDC25A, STAG2	235	229	13528	0.754139	1	0.999844	100
Annotation Cluster 125	Enrichment Score: 0.07085137233646649
Category	Term	Count	%	PValue	Genes	List Total	Pop Hits	Pop Total	Fold Enrichment	Bonferroni	Benjamini	FDR
UP_SEQ_FEATURE	repeat:LRR 7	3	1.01695	0.755884	ASPN, FBXL20, LRRC57	293	177	19113	1.10563	1	1	100
UP_SEQ_FEATURE	repeat:LRR 6	3	1.01695	0.833644	ASPN, FBXL20, LRRC57	293	210	19113	0.931887	1	1	100
UP_SEQ_FEATURE	repeat:LRR 3	4	1.35593	0.838235	ASPN, ZYG11B, FBXL20, LRRC57	293	299	19113	0.87267	1	1	100
UP_SEQ_FEATURE	repeat:LRR 1	4	1.35593	0.867074	ASPN, ZYG11B, FBXL20, LRRC57	293	318	19113	0.820529	1	1	100
UP_SEQ_FEATURE	repeat:LRR 2	4	1.35593	0.868459	ASPN, ZYG11B, FBXL20, LRRC57	293	319	19113	0.817957	1	1	100
SP_PIR_KEYWORDS	leucine-rich repeat	4	1.35593	0.869761	ASPN, ZYG11B, FBXL20, LRRC57	293	322	19235	0.815509	1	0.997412	100
UP_SEQ_FEATURE	repeat:LRR 5	3	1.01695	0.870739	ASPN, FBXL20, LRRC57	293	231	19113	0.84717	1	1	100
UP_SEQ_FEATURE	repeat:LRR 4	3	1.01695	0.900106	ASPN, FBXL20, LRRC57	293	252	19113	0.776572	1	1	100
Annotation Cluster 126	Enrichment Score: 0.0621610801028727
Category	Term	Count	%	PValue	Genes	List Total	Pop Hits	Pop Total	Fold Enrichment	Bonferroni	Benjamini	FDR
SP_PIR_KEYWORDS	vision	3	1.01695	0.626173	TGFBI, TOPORS, TIMP3	293	139	19235	1.41687	1	0.969327	99.9998
GOTERM_BP_FAT	GO:0050953~sensory perception of light stimulus	3	1.01695	0.891121	TGFBI, TOPORS, TIMP3	235	216	13528	0.799527	1	0.999712	100
GOTERM_BP_FAT	GO:0007601~visual perception	3	1.01695	0.891121	TGFBI, TOPORS, TIMP3	235	216	13528	0.799527	1	0.999712	100
GOTERM_BP_FAT	GO:0007600~sensory perception	8	2.71186	0.988417	SPRY2, CHD7, TGFBI, SOX2, UBR3, TOPORS, TIMP3, FBXO11	235	810	13528	0.568553	1	1	100
SP_PIR_KEYWORDS	sensory transduction	4	1.35593	0.994688	TGFBI, RSPO2, TOPORS, TIMP3	293	595	19235	0.441334	1	0.999999	100
Annotation Cluster 127	Enrichment Score: 0.03280627243607892
Category	Term	Count	%	PValue	Genes	List Total	Pop Hits	Pop Total	Fold Enrichment	Bonferroni	Benjamini	FDR
GOTERM_BP_FAT	GO:0006897~endocytosis	3	1.01695	0.89706	GATA2, TGFBR2, EHD1	235	220	13528	0.78499	1	0.999762	100
GOTERM_BP_FAT	GO:0010324~membrane invagination	3	1.01695	0.89706	GATA2, TGFBR2, EHD1	235	220	13528	0.78499	1	0.999762	100
GOTERM_BP_FAT	GO:0016044~membrane organization	3	1.01695	0.99069	GATA2, TGFBR2, EHD1	235	381	13528	0.453275	1	1	100
Annotation Cluster 128	Enrichment Score: 0.029670073432807597
Category	Term	Count	%	PValue	Genes	List Total	Pop Hits	Pop Total	Fold Enrichment	Bonferroni	Benjamini	FDR
GOTERM_CC_FAT	GO:0005789~endoplasmic reticulum membrane	3	1.01695	0.910726	MIA3, ARHGAP32, JPH1	190	269	12782	0.750264	1	0.998082	100
GOTERM_CC_FAT	GO:0042175~nuclear envelope-endoplasmic reticulum network	3	1.01695	0.925694	MIA3, ARHGAP32, JPH1	190	284	12782	0.710638	1	0.99863	100
GOTERM_CC_FAT	GO:0044432~endoplasmic reticulum part	3	1.01695	0.96635	MIA3, ARHGAP32, JPH1	190	347	12782	0.581617	1	0.999762	100
Annotation Cluster 129	Enrichment Score: 0.025987708507300294
Category	Term	Count	%	PValue	Genes	List Total	Pop Hits	Pop Total	Fold Enrichment	Bonferroni	Benjamini	FDR
SP_PIR_KEYWORDS	mitochondrion inner membrane	3	1.01695	0.793946	CRLS1, C20ORF7, UQCRB	293	193	19235	1.02044	1	0.992936	100
GOTERM_CC_FAT	GO:0019866~organelle inner membrane	4	1.35593	0.868791	CRLS1, LEMD3, C20ORF7, UQCRB	190	329	12782	0.817917	1	0.995083	100
GOTERM_CC_FAT	GO:0005743~mitochondrial inner membrane	3	1.01695	0.943443	CRLS1, C20ORF7, UQCRB	190	306	12782	0.659546	1	0.999205	100
GOTERM_CC_FAT	GO:0031966~mitochondrial membrane	3	1.01695	0.981713	CRLS1, C20ORF7, UQCRB	190	394	12782	0.512236	1	0.999929	100
GOTERM_CC_FAT	GO:0005740~mitochondrial envelope	3	1.01695	0.986851	CRLS1, C20ORF7, UQCRB	190	419	12782	0.481673	1	0.999964	100
GOTERM_CC_FAT	GO:0005739~mitochondrion	9	3.05085	0.992854	CRLS1, MRPL49, MRPL9, NDFIP2, C20ORF7, MAPK10, PPP3CA, ATPAF1, UQCRB	190	1087	12782	0.557004	1	0.99999	100
GOTERM_CC_FAT	GO:0044429~mitochondrial part	4	1.35593	0.993837	CRLS1, MRPL9, C20ORF7, UQCRB	190	595	12782	0.45226	1	0.999992	100
SP_PIR_KEYWORDS	mitochondrion	6	2.0339	0.995955	CRLS1, MRPL49, MRPL9, C20ORF7, ATPAF1, UQCRB	293	832	19235	0.473426	1	1	100
Annotation Cluster 130	Enrichment Score: 0.0022073356372825873
Category	Term	Count	%	PValue	Genes	List Total	Pop Hits	Pop Total	Fold Enrichment	Bonferroni	Benjamini	FDR
UP_SEQ_FEATURE	transit peptide:Mitochondrion	3	1.01695	0.994188	MRPL9, C20ORF7, ATPAF1	293	467	19113	0.41905	1	1	100
SP_PIR_KEYWORDS	transit peptide	3	1.01695	0.994649	MRPL9, C20ORF7, ATPAF1	293	476	19235	0.413751	1	0.999999	100
SP_PIR_KEYWORDS	mitochondrion	6	2.0339	0.995955	CRLS1, MRPL49, MRPL9, C20ORF7, ATPAF1, UQCRB	293	832	19235	0.473426	1	1	100
Annotation Cluster 131	Enrichment Score: 8.424088327442469E-4
Category	Term	Count	%	PValue	Genes	List Total	Pop Hits	Pop Total	Fold Enrichment	Bonferroni	Benjamini	FDR
SP_PIR_KEYWORDS	Protease	3	1.01695	0.995208	AGBL4, YOD1, PCSK6	293	484	19235	0.406912	1	0.999999	100
GOTERM_MF_FAT	GO:0070011~peptidase activity, acting on L-amino acid peptides	3	1.01695	0.999389	AGBL4, YOD1, PCSK6	226	549	12983	0.313918	1	1	100
GOTERM_MF_FAT	GO:0008233~peptidase activity	3	1.01695	0.999596	AGBL4, YOD1, PCSK6	226	574	12983	0.300245	1	1	100
